# Supplementary material for: Identification of cuproptosis-related genes in septic shock based on bioinformatic analysis
Source: PLoS One. 2024 Dec 9;19(12):e0315219. doi: 10.1371/journal.pone.0315219 (PMC11627398; doi:10.1371/journal.pone.0315219)
Supplement: S1 Table — (XLSX) [file pone.0315219.s003.xlsx]

## Sheet: Table S1
Table S1 19 cuproptosis-related genes.
symbol
NFE2L2
NLRP3
ATP7B
ATP7A
SLC31A1
FDX1
LIAS
LIPT1
LIPT2
DLD
DLAT
PDHA1
PDHB
MTF1
GLS
CDKN2A
DBT
GCSH
DLST
