# Supplementary material for: Identification of cuproptosis-related genes in septic shock based on bioinformatic analysis
Source: PLoS One. 2024 Dec 9;19(12):e0315219. doi: 10.1371/journal.pone.0315219 (PMC11627398; doi:10.1371/journal.pone.0315219)
Supplement: S2 Table — (XLSX) [file pone.0315219.s004.xlsx]

## Sheet: Sheet1
	Table S2. The clinical information of participants.
	Items	Normal controls	Septic shock
		n=12	1	2	3	4	5	6	7	8	9	10	11	12
	Mean age (years)±SD	>18	64	80	57	71	55	74	94	74	71	82	58	54
	Male gender (%)	0.5	Female	Female	Male	Female	Male	Female	Male	Male	Male	Female	Female	Female
	Sourceof infection (%)	N/A
	Urinary tract													√
	Pneumonia			√					√			√	√	√
	Intravascular device
	Organism (%)	N/A	Escherichia hermannii	Pseudomonas aeruginosa	Escherichia coli	Escherichia coli; Klebsiella pneumoniae	Escherichia coli	Pseudomonas aeruginosa	Klebsiella pneumoniae; Monilia albican	Enterococcus Faecium	Escherichia coli	Klebsiella pneumoniae; Acinetobacter baumannii	Klebsiella pneumoniae; Candida krusei	Klebsiella pneumoniae; Candida glabrata
	Gram-negative bacteria		√	√	√	√	√	√	√			√	√	√
	Gram-positive bacteria									√
	Other								Fungi				Fungi	Fungi
	MechanicalventilationI (%)	N/A	√	√	×	×	√	×	√	×	√	√	√	√
	ARDS (%)	N/A	√	√	×	×	√	√	√	√	√	√	√	√
	Acutekidney injury (%)	N/A	√	×	√	√	√	√	√	√	√	√	×	√
	Mean APACHE Il score±SD	N/A	30	26	29	26	33	19	41	27	44	28	25	25
	Median ICU LOS indays (IQR)	N/A	7	53	10	4	15	11	34	8	21	10	30	15
	Median hospital LoS in	N/A	20	53	53	15	31	11	34	27	26	11	38	16
	days (IQR)
	Death (%)	N/A	×	√	×	×	×	×	√	×	×	√	×	×
