# Supplementary material for: Identification of cuproptosis-related genes in septic shock based on bioinformatic analysis
Source: PLoS One. 2024 Dec 9;19(12):e0315219. doi: 10.1371/journal.pone.0315219 (PMC11627398; doi:10.1371/journal.pone.0315219)
Supplement: S3 Table — (XLSX) [file pone.0315219.s005.xlsx]

## Sheet: SLC31A1
Table S3 DEGs between high hub gene level group and low hub gene level group.
symbol	logFC	AveExpr	t	P.Value	adj.P.Val	B
SLC31A1	0.815954	0.859608	12.9428	4.59756e-23	1.05128e-18	41.066
IGFBP7	1.17341	1.13019	9.46395	1.53163e-15	1.75111e-11	24.6902
PLA2G4A	1.39615	0.965069	8.95215	2.00985e-14	1.53191e-10	22.2392
FAM63B	0.886134	0.788024	8.57928	1.30157e-13	7.44045e-10	20.4591
IDH1	0.836691	1.00057	8.45539	2.41623e-13	1.10499e-09	19.8694
MGME1	1.01752	-0.262097	7.73854	8.41375e-12	3.20648e-08	16.4836
HEATR5A	1.12538	-0.106184	7.6977	1.02811e-11	3.35839e-08	16.2924
ANXA1	1.2645	1.178	7.65028	1.29706e-11	3.70733e-08	16.0708
ETFDH	0.981896	0.469271	7.5945	1.70408e-11	4.3295e-08	15.8105
DERA	1.21854	-0.0535322	7.56497	1.96866e-11	4.50153e-08	15.6728
ANXA4	0.958822	-0.0676321	7.50116	2.68782e-11	5.58725e-08	15.3758
WDFY2	0.558998	0.482412	7.46945	3.13677e-11	5.97711e-08	15.2285
ATP8B4	1.71715	1.1216	7.45008	3.447e-11	6.063e-08	15.1386
RAC1	0.706512	0.692336	7.41921	4.00529e-11	6.48822e-08	14.9954
IL18	0.777552	0.478509	7.40671	4.25624e-11	6.48822e-08	14.9374
PPIP5K2	1.18317	-0.30273	7.35401	5.49714e-11	7.8561e-08	14.6934
DYNC1I2	0.580227	-0.0669523	7.30805	6.86854e-11	9.23859e-08	14.481
LRRC57	0.636563	0.445333	7.22746	1.0141e-10	1.28825e-07	14.1095
GLT8D1	0.608403	-0.22621	7.2024	1.14445e-10	1.37731e-07	13.9942
WDSUB1	1.02039	-0.323388	7.17362	1.3147e-10	1.50309e-07	13.8619
RAB9A	0.848513	-0.407646	7.16159	1.39316e-10	1.51696e-07	13.8067
LCORL	0.649664	-0.0914196	7.14231	1.52862e-10	1.58879e-07	13.7182
AGA	1.03254	-0.0371225	7.12726	1.64335e-10	1.63377e-07	13.6492
RBPJ	0.74303	1.10604	7.10214	1.85419e-10	1.76658e-07	13.5341
LAPTM4A	0.879835	-0.0175454	7.07474	2.11492e-10	1.93439e-07	13.4087
KIAA0196	0.534578	-0.0841619	7.05505	2.32434e-10	2.04417e-07	13.3186
ITGAV	1.20726	-0.302503	7.04606	2.42672e-10	2.05516e-07	13.2775
MANBA	0.781713	-0.184276	7.03836	2.51787e-10	2.0562e-07	13.2424
MGST1	1.13427	2.04251	6.99956	3.03173e-10	2.39046e-07	13.0653
AGPS	0.754362	0.263059	6.95992	3.66393e-10	2.76105e-07	12.8848
SUMF1	1.05639	0.241562	6.95544	3.74323e-10	2.76105e-07	12.8644
SNX2	0.732154	-0.311507	6.9483	3.8729e-10	2.76743e-07	12.8319
UHRF1BP1L	0.785197	0.807721	6.9108	4.63117e-10	3.15592e-07	12.6615
PTGER2	1.06804	0.361456	6.90803	4.69262e-10	3.15592e-07	12.6489
MFSD1	0.902382	0.0882321	6.90166	4.83715e-10	3.16018e-07	12.62
SH3BGRL	0.740865	0.201204	6.88934	5.12936e-10	3.258e-07	12.5641
HADHB	0.680491	-0.0906748	6.88067	5.34552e-10	3.30353e-07	12.5248
FPGT	1.12124	0.0532898	6.86769	5.68582e-10	3.42137e-07	12.466
TM7SF3	0.576898	0.0911698	6.84691	6.2758e-10	3.67955e-07	12.3719
VPS35	0.689606	0.894959	6.84108	6.4522e-10	3.6884e-07	12.3455
CAPZA2	0.789948	0.874408	6.83054	6.78312e-10	3.783e-07	12.2978
NANS	0.62767	0.807764	6.8159	7.27081e-10	3.95844e-07	12.2316
RAB10	0.695253	1.05058	6.80749	7.56679e-10	4.02377e-07	12.1936
STAM	0.864787	-0.150929	6.80051	7.82131e-10	4.06459e-07	12.1621
USP48	0.601152	0.405929	6.76156	9.40521e-10	4.7791e-07	11.9864
SNAP29	0.52588	0.531128	6.73551	1.06379e-09	5.2142e-07	11.869
KIAA1715	0.963807	0.929471	6.73217	1.0807e-09	5.2142e-07	11.854
ZNF271	0.504401	0.158578	6.72947	1.09456e-09	5.2142e-07	11.8418
SCP2	0.928469	-0.534327	6.70989	1.20056e-09	5.4206e-07	11.7538
SWSAP1	0.595444	-0.061397	6.70922	1.20438e-09	5.4206e-07	11.7508
DYNC1LI1	0.705899	0.416258	6.70647	1.2201e-09	5.4206e-07	11.7384
UEVLD	0.664487	0.754115	6.70429	1.23271e-09	5.4206e-07	11.7286
HEXB	0.974427	0.0323989	6.69304	1.29984e-09	5.59642e-07	11.6781
ADAM10	1.15318	0.783639	6.68951	1.32164e-09	5.59642e-07	11.6622
POLI	1.00673	-0.22638	6.6786	1.39136e-09	5.68122e-07	11.6133
NKAP	0.707654	0.243163	6.6546	1.55779e-09	6.02626e-07	11.5056
DPP8	0.650049	0.427258	6.65321	1.568e-09	6.02626e-07	11.4994
RMDN1	0.799999	0.552479	6.65313	1.56862e-09	6.02626e-07	11.499
GLB1	0.701512	0.0522339	6.65142	1.58128e-09	6.02626e-07	11.4914
TRAPPC11	0.540469	0.213664	6.64372	1.63957e-09	6.07283e-07	11.4569
TSPAN2	1.07496	1.65627	6.63477	1.71005e-09	6.07283e-07	11.4168
CBR4	0.641122	0.00466338	6.63424	1.71436e-09	6.07283e-07	11.4144
HMGCR	0.894311	0.423364	6.63399	1.71637e-09	6.07283e-07	11.4133
SLC31A2	0.907443	0.629506	6.63276	1.72629e-09	6.07283e-07	11.4078
PIGX	0.564173	0.321776	6.61589	1.86869e-09	6.43059e-07	11.3323
TM9SF2	0.798721	0.252878	6.61412	1.88424e-09	6.43059e-07	11.3244
MICU1	0.740334	0.779104	6.60703	1.948e-09	6.4813e-07	11.2927
TIPARP	0.948963	0.814337	6.60618	1.95578e-09	6.4813e-07	11.2889
UNC50	0.844147	-0.167724	6.5938	2.07275e-09	6.62058e-07	11.2336
BRI3BP	0.907098	0.0132615	6.59258	2.08468e-09	6.62058e-07	11.2281
ERLIN2	0.783192	0.563382	6.58566	2.15341e-09	6.69482e-07	11.1972
SPAST	0.921705	0.350022	6.58378	2.17246e-09	6.69482e-07	11.1888
ORC4	0.702821	-0.183511	6.58149	2.19589e-09	6.69482e-07	11.1786
PIGB	0.824909	0.138231	6.57255	2.28978e-09	6.88922e-07	11.1388
VIM	1.06919	1.4062	6.55599	2.47451e-09	7.31718e-07	11.0649
ARL8B	0.74526	0.357267	6.55414	2.49602e-09	7.31718e-07	11.0566
IKBIP	0.964911	0.50363	6.54289	2.63089e-09	7.61494e-07	11.0065
ACAA1	0.698969	0.694077	6.5263	2.84295e-09	7.84955e-07	10.9327
BTK	0.622559	-0.0564735	6.52583	2.84926e-09	7.84955e-07	10.9306
SNX4	0.869039	-0.249748	6.52278	2.89014e-09	7.86737e-07	10.917
PDZD8	0.843192	1.29452	6.51194	3.04027e-09	8.10972e-07	10.8688
STAM2	0.603141	0.843277	6.51125	3.0501e-09	8.10972e-07	10.8657
TAF13	0.657692	0.681707	6.50649	3.11862e-09	8.1313e-07	10.8446
C8orf44-SGK3	0.85836	-0.00810006	6.50224	3.18105e-09	8.1313e-07	10.8257
CUL3	0.59442	0.0240388	6.50195	3.18533e-09	8.1313e-07	10.8244
ACTR1A	0.536072	0.763846	6.50094	3.20046e-09	8.1313e-07	10.8199
ZHX1	0.625579	-0.178513	6.49484	3.29286e-09	8.27411e-07	10.7928
GNPAT	0.754729	-0.216042	6.4887	3.38841e-09	8.33113e-07	10.7656
KDM1B	0.790239	0.749402	6.48616	3.42887e-09	8.3409e-07	10.7543
PPT1	0.907077	0.306793	6.47834	3.55607e-09	8.47011e-07	10.7196
MRFAP1	0.544031	-0.242044	6.46996	3.69775e-09	8.71677e-07	10.6824
CPPED1	1.04569	0.444396	6.46564	3.77286e-09	8.80309e-07	10.6632
KIAA0930	0.753484	1.07225	6.45964	3.87975e-09	8.87143e-07	10.6366
SPTSSA	0.757405	0.321144	6.45385	3.98562e-09	8.9224e-07	10.611
OIP5-AS1	0.606694	0.223998	6.45229	4.01465e-09	8.9224e-07	10.6041
PSMD1	0.597525	0.334133	6.45206	4.0191e-09	8.9224e-07	10.603
TRIP4	0.887538	-0.00597631	6.44668	4.12087e-09	9.06037e-07	10.5792
NDUFAF7	0.647739	0.49713	6.4325	4.40183e-09	9.58593e-07	10.5165
TUBGCP3	0.661313	0.665012	6.42939	4.46585e-09	9.63359e-07	10.5027
VPS41	0.523961	0.19525	6.42542	4.54893e-09	9.6547e-07	10.4852
OXSR1	0.541813	0.169832	6.42284	4.60397e-09	9.6547e-07	10.4737
TTC13	0.708438	-0.403707	6.4221	4.61975e-09	9.6547e-07	10.4705
OGFRL1	0.661654	-0.135654	6.42095	4.64452e-09	9.6547e-07	10.4654
KLHL7	0.866073	0.330001	6.41646	4.74243e-09	9.76941e-07	10.4455
LOC101930324	0.671485	-0.0744977	6.40847	4.92156e-09	1.00479e-06	10.4102
GBAS	0.882388	-0.507367	6.40307	5.04636e-09	1.02115e-06	10.3864
ZMYM1	0.771545	-1.10425	6.39702	5.19008e-09	1.02197e-06	10.3596
DCTN4	0.500518	0.670815	6.39545	5.22794e-09	1.02197e-06	10.3527
SLU7	0.823308	0.0957339	6.39522	5.23363e-09	1.02197e-06	10.3517
DPY30	0.689576	0.10315	6.39314	5.28437e-09	1.02197e-06	10.3425
KCTD3	0.56817	0.113543	6.39185	5.31605e-09	1.02197e-06	10.3368
SGMS1	1.07989	-0.627086	6.39175	5.31856e-09	1.02197e-06	10.3364
PPIL4	1.00787	-0.620366	6.38595	5.46353e-09	1.04108e-06	10.3108
VPS37A	0.659476	0.0275545	6.36918	5.90496e-09	1.11514e-06	10.2368
KATNA1	0.716245	-0.210765	6.36553	6.00559e-09	1.11514e-06	10.2207
SLC38A6	0.884322	-0.24946	6.36477	6.02684e-09	1.11514e-06	10.2174
VAMP4	0.784315	0.553227	6.36403	6.04729e-09	1.11514e-06	10.2142
ARFGEF1	0.654292	0.119323	6.3594	6.1784e-09	1.1302e-06	10.1937
ARHGAP26	0.84117	1.35461	6.35646	6.26298e-09	1.13658e-06	10.1808
CDK5	0.611071	0.4727	6.34509	6.60139e-09	1.18856e-06	10.1307
C12orf5	0.789083	0.0568954	6.33951	6.77364e-09	1.21005e-06	10.1062
PIGF	0.730358	-0.0364873	6.33512	6.91269e-09	1.21902e-06	10.0869
PGM2	1.0258	1.13335	6.33377	6.95589e-09	1.21902e-06	10.0809
CNOT6	0.628124	-0.0971428	6.3329	6.98379e-09	1.21902e-06	10.0771
INTS2	0.80318	-0.618652	6.3283	7.13389e-09	1.23578e-06	10.0569
GLA	0.583452	0.773029	6.3256	7.22347e-09	1.24189e-06	10.045
NEMF	0.660715	0.10832	6.31605	7.549e-09	1.27863e-06	10.0031
FAM96A	0.676348	-0.312187	6.31153	7.70808e-09	1.29598e-06	9.98324
FBXO33	0.780452	0.418526	6.30359	7.99593e-09	1.33456e-06	9.94835
TMEM55A	1.26926	0.498223	6.3004	8.11439e-09	1.33717e-06	9.93436
WBP4	0.745566	0.510475	6.29847	8.187e-09	1.33717e-06	9.92588
HCCS	0.518016	0.105626	6.29514	8.3137e-09	1.33874e-06	9.91127
RER1	0.50174	0.379725	6.28955	8.53056e-09	1.36405e-06	9.88677
LOC439911	0.832479	0.22698	6.28631	8.65891e-09	1.37496e-06	9.87256
GMCL1	0.812121	0.0130824	6.28265	8.80617e-09	1.3887e-06	9.85652
MYL12B	0.541528	0.209207	6.27733	9.02452e-09	1.40743e-06	9.83321
ZNF624	0.514175	-0.490213	6.27587	9.08549e-09	1.40743e-06	9.82681
RFWD2	0.658917	0.467072	6.27529	9.1096e-09	1.40743e-06	9.82428
MCEE	0.666415	-0.617508	6.26696	9.46584e-09	1.45102e-06	9.78779
C6orf120	0.761407	-0.217228	6.26459	9.56982e-09	1.45102e-06	9.7774
FAM49A	0.668774	0.491169	6.26368	9.60988e-09	1.45102e-06	9.77342
KLHL12	0.514626	0.259777	6.26287	9.64552e-09	1.45102e-06	9.7699
C8orf76	0.858421	0.0197177	6.2535	1.00705e-08	1.49472e-06	9.72888
CCDC28A	0.713388	-0.304672	6.2506	1.02058e-08	1.49472e-06	9.71619
JKAMP	0.818719	0.201392	6.25039	1.02156e-08	1.49472e-06	9.71527
CDK7	0.802611	0.0362742	6.24939	1.02629e-08	1.49472e-06	9.71088
LOC101928963	0.65036	-0.419	6.24398	1.05209e-08	1.50736e-06	9.68725
PPCS	0.782955	-0.229103	6.24368	1.05356e-08	1.50736e-06	9.68593
PRAM1	0.932879	1.04936	6.24227	1.06041e-08	1.50736e-06	9.67977
ETNK1	0.597305	0.561537	6.24096	1.06682e-08	1.50736e-06	9.67403
ADRB2	0.774373	-0.900585	6.23939	1.07452e-08	1.50736e-06	9.66719
RTCA	0.631544	0.28646	6.23602	1.09128e-08	1.52154e-06	9.65246
DDX46	0.517079	-0.40285	6.23293	1.10689e-08	1.53395e-06	9.63895
PSMD7	0.60375	0.0126412	6.22957	1.12409e-08	1.54839e-06	9.62429
SSFA2	0.6287	0.888434	6.22061	1.1713e-08	1.59423e-06	9.58515
IARS2	0.88736	-0.601685	6.21849	1.18273e-08	1.60026e-06	9.57592
CAPN7	0.716315	-0.548003	6.21617	1.19541e-08	1.6079e-06	9.56578
TIMMDC1	0.511645	-0.0480257	6.21281	1.21398e-08	1.62333e-06	9.55111
NSRP1	0.728111	-0.125165	6.21085	1.22494e-08	1.62846e-06	9.54256
SERP1	0.674765	-0.411697	6.20673	1.24829e-08	1.64991e-06	9.5246
BTBD10	0.784655	0.396908	6.1995	1.29038e-08	1.68009e-06	9.49306
FKBP15	0.66628	1.21534	6.19856	1.29595e-08	1.68009e-06	9.48897
PAFAH1B1	0.52662	0.713894	6.19788	1.29996e-08	1.68009e-06	9.48603
CPSF3	0.847484	-0.194817	6.19779	1.30052e-08	1.68009e-06	9.48562
UBA3	0.900439	-0.272083	6.19594	1.31155e-08	1.68482e-06	9.47759
MKKS	0.728809	0.242236	6.19281	1.3305e-08	1.69962e-06	9.46394
COMMD8	0.975645	-0.0951099	6.19115	1.34067e-08	1.70309e-06	9.4567
TICAM2	0.617522	0.461298	6.18935	1.35175e-08	1.70769e-06	9.44887
PTPLAD2	0.568695	0.78587	6.1877	1.36203e-08	1.71122e-06	9.44166
UBE2K	0.59194	0.561294	6.18271	1.39353e-08	1.74122e-06	9.41992
ZCCHC9	0.688818	-0.512999	6.17741	1.42774e-08	1.77427e-06	9.39686
RLIM	0.756286	0.654761	6.17225	1.46182e-08	1.79727e-06	9.37442
CCPG1	1.07702	1.60719	6.17223	1.46197e-08	1.79727e-06	9.37433
GJA9	0.551538	0.700319	6.17046	1.47382e-08	1.79771e-06	9.36664
CORO1C	0.640981	0.834927	6.16984	1.47804e-08	1.79771e-06	9.36393
CHMP3	0.594876	0.374106	6.1646	1.51387e-08	1.83155e-06	9.34115
CCDC112	0.657943	-0.315132	6.16227	1.5301e-08	1.83995e-06	9.33101
SYK	0.739229	0.753921	6.1613	1.53691e-08	1.83995e-06	9.32678
MORF4L1	0.584686	0.155345	6.15462	1.58449e-08	1.88101e-06	9.29779
NCKAP1L	0.526547	0.490663	6.15401	1.58898e-08	1.88101e-06	9.2951
COLGALT1	0.507451	0.965711	6.15306	1.59589e-08	1.88101e-06	9.29097
NAGA	0.592623	0.443274	6.14822	1.63155e-08	1.90342e-06	9.26996
PPP1R21	0.765337	0.141583	6.14522	1.65407e-08	1.9199e-06	9.25692
GMFB	0.957161	0.281422	6.13761	1.71252e-08	1.96777e-06	9.2239
COG5	0.538603	-0.197238	6.1344	1.7378e-08	1.98481e-06	9.20997
SLTM	0.968001	-0.541842	6.13353	1.74472e-08	1.98481e-06	9.20619
NFU1	0.946391	-0.0929926	6.13042	1.76966e-08	1.99511e-06	9.1927
SUMO1	0.563977	0.176783	6.13022	1.77122e-08	1.99511e-06	9.19186
LAMTOR1	0.506505	0.728131	6.12646	1.80192e-08	2.01974e-06	9.17552
CHMP2A	0.888087	0.763929	6.12537	1.81085e-08	2.01985e-06	9.17082
ATP6V0B	0.697986	0.665552	6.11581	1.89153e-08	2.09653e-06	9.12938
HMGXB4	0.651108	0.128261	6.11507	1.89793e-08	2.09653e-06	9.12616
INTS8	0.690706	-0.341456	6.11262	1.91925e-08	2.10749e-06	9.11554
MDM1	0.582352	0.0547594	6.11182	1.92629e-08	2.10749e-06	9.11206
PCMT1	0.797575	0.872321	6.10893	1.95179e-08	2.12055e-06	9.09956
C2orf69	0.808381	0.108742	6.10837	1.95677e-08	2.12055e-06	9.09713
DNAJA2	0.545272	0.221893	6.10299	2.0053e-08	2.16231e-06	9.07384
SENP6	0.738746	-0.226026	6.10202	2.01422e-08	2.16231e-06	9.06962
MCMBP	0.503146	0.73129	6.09859	2.0459e-08	2.18606e-06	9.05479
GALC	0.613851	0.425191	6.09661	2.0644e-08	2.19556e-06	9.04623
KIN	0.636098	0.665481	6.09384	2.09061e-08	2.21314e-06	9.03424
DBR1	0.602431	-0.209766	6.0897	2.13032e-08	2.24478e-06	9.01635
ZNF776	0.71705	-0.420751	6.08695	2.15713e-08	2.26261e-06	9.00446
THOC2	0.515361	-0.0113252	6.083	2.19628e-08	2.29316e-06	8.98736
SLC35A1	0.975974	-0.198225	6.07987	2.2278e-08	2.31384e-06	8.97381
ABCD3	0.835516	0.069215	6.07192	2.30976e-08	2.37814e-06	8.93947
CNPY3	0.708662	0.686496	6.07101	2.31927e-08	2.37814e-06	8.93556
LRRFIP2	0.607307	1.1594	6.07002	2.32978e-08	2.37824e-06	8.93127
DPY19L3	1.12188	1.15791	6.06553	2.37773e-08	2.41641e-06	8.9119
LRMP	0.822937	-0.540589	6.05785	2.46217e-08	2.49115e-06	8.87873
HAUS4	0.86587	0.97976	6.05125	2.53703e-08	2.55438e-06	8.85026
ST8SIA4	0.676392	0.598478	6.05039	2.54701e-08	2.55438e-06	8.84653
ENTPD1	0.860327	1.3088	6.04638	2.59375e-08	2.58124e-06	8.82924
MYO5A	0.521295	0.653934	6.04616	2.59637e-08	2.58124e-06	8.82829
RB1	0.555203	0.2939	6.03084	2.78301e-08	2.70975e-06	8.76231
LOC100049716	0.608424	0.655477	6.0307	2.78488e-08	2.70975e-06	8.76167
TMEM14C	0.908295	-0.589956	6.02412	2.86914e-08	2.75705e-06	8.73334
ZNHIT1	0.570497	0.416527	6.02235	2.89213e-08	2.75705e-06	8.72576
TMEM168	0.695449	-0.255652	6.02223	2.89378e-08	2.75705e-06	8.72521
RNF139	0.700084	-0.222336	6.01915	2.93437e-08	2.78412e-06	8.71198
MAML1	0.686249	-0.257164	6.01754	2.95587e-08	2.79051e-06	8.70504
NLRC4	1.08725	2.44092	6.01538	2.98486e-08	2.79721e-06	8.69577
VAV3	0.606798	0.44708	6.01279	3.02013e-08	2.81859e-06	8.6846
ANKRA2	0.924872	-1.11998	6.0119	3.03233e-08	2.81859e-06	8.68077
LYPLAL1	0.782371	-0.348441	6.00855	3.07859e-08	2.8189e-06	8.66638
ELMOD2	0.837727	1.01164	6.0081	3.08491e-08	2.8189e-06	8.66444
AGL	1.16755	-0.759322	6.00791	3.08752e-08	2.8189e-06	8.66363
TRAPPC6B	1.02726	-0.414017	5.99995	3.20072e-08	2.90427e-06	8.62941
CD302	1.26852	-0.151607	5.99751	3.23621e-08	2.92228e-06	8.61893
CD164	1.03291	0.816318	5.99648	3.25132e-08	2.92228e-06	8.61451
TP53BP2	0.550615	0.133991	5.99596	3.25891e-08	2.92228e-06	8.61229
PSMD12	0.840693	0.246293	5.98992	3.3491e-08	2.95678e-06	8.58635
CWC22	0.710171	-0.343746	5.98337	3.44976e-08	3.03393e-06	8.55822
OSTM1	0.76891	0.55407	5.98076	3.49071e-08	3.05595e-06	8.547
ARPC3	0.687188	0.471159	5.98007	3.50152e-08	3.05595e-06	8.54406
GALNT4	0.820872	1.05773	5.9747	3.58749e-08	3.11907e-06	8.52102
CALML4	0.504413	0.734728	5.96807	3.6964e-08	3.20159e-06	8.4926
MSRA	0.724182	1.16537	5.96254	3.78981e-08	3.27011e-06	8.46889
THOC5	0.56388	0.730412	5.95891	3.85227e-08	3.29956e-06	8.45336
DHX29	0.647037	-0.47649	5.95888	3.8528e-08	3.29956e-06	8.45323
XRCC4	0.702811	0.74563	5.95512	3.91868e-08	3.34345e-06	8.43713
RMI1	0.850291	0.434357	5.95107	3.99086e-08	3.39238e-06	8.41979
YIPF4	0.717247	0.757075	5.94907	4.02706e-08	3.39789e-06	8.41121
AFTPH	0.559352	0.423958	5.94642	4.07544e-08	3.40626e-06	8.39986
UFD1L	0.53796	0.300853	5.94608	4.08167e-08	3.40626e-06	8.39841
ZNF143	0.682157	-0.0517871	5.94059	4.18385e-08	3.47883e-06	8.37492
NIPSNAP3A	1.00535	-0.248531	5.93833	4.22657e-08	3.50162e-06	8.36527
COA5	0.81028	-0.116652	5.93662	4.25916e-08	3.51588e-06	8.35798
PRKAR1A	0.873058	1.09786	5.93365	4.31661e-08	3.53394e-06	8.34525
AGO4	0.706791	1.01042	5.93353	4.31891e-08	3.53394e-06	8.34474
IPMK	0.582809	0.50321	5.93309	4.3274e-08	3.53394e-06	8.34288
LXN	0.624192	0.229532	5.92524	4.48307e-08	3.62226e-06	8.30931
LEPROT	0.602289	1.01305	5.92023	4.58506e-08	3.67952e-06	8.28794
SLC40A1	0.769721	1.32009	5.9194	4.60222e-08	3.67952e-06	8.28439
SDHAF2	0.625642	-0.0239933	5.91805	4.63038e-08	3.68914e-06	8.2786
PAM	0.793151	1.00282	5.91324	4.73161e-08	3.7437e-06	8.25805
ACPP	0.829668	1.09805	5.91208	4.75621e-08	3.75019e-06	8.25313
EXOC6	0.805554	1.41091	5.91114	4.77641e-08	3.75317e-06	8.2491
MAPK1	0.56046	1.21453	5.90867	4.82969e-08	3.78205e-06	8.23857
EDEM3	0.795124	0.396128	5.89858	5.05363e-08	3.93197e-06	8.19552
MS4A6A	0.738456	1.13904	5.89849	5.05554e-08	3.93197e-06	8.19516
SUCLA2	0.986105	-0.764726	5.89749	5.0783e-08	3.93628e-06	8.19089
STX7	0.596089	0.539896	5.89617	5.10853e-08	3.93895e-06	8.18526
CTR9	0.810448	-0.419519	5.89551	5.12355e-08	3.93895e-06	8.18247
SDHC	0.551746	0.891389	5.89509	5.13341e-08	3.93895e-06	8.18064
TEFM	0.641805	-0.0725573	5.89259	5.19123e-08	3.94511e-06	8.17
SIRPB2	0.937885	0.964156	5.89252	5.19288e-08	3.94511e-06	8.1697
COMMD2	0.817602	0.0790847	5.89251	5.1932e-08	3.94511e-06	8.16965
TRIQK	0.831688	1.41472	5.88788	5.30218e-08	4.01456e-06	8.14992
SLC16A5	0.705177	0.993565	5.88639	5.3376e-08	4.02804e-06	8.1436
FASTKD3	1.01681	-0.431277	5.88528	5.36438e-08	4.03493e-06	8.13884
CTNNA1	0.586941	1.16396	5.88442	5.385e-08	4.03716e-06	8.1352
SH3BGRL3	0.661486	0.549327	5.88132	5.4604e-08	4.08031e-06	8.122
TMEM167A	0.872602	0.895103	5.87504	5.61627e-08	4.16953e-06	8.09527
TOPBP1	0.74737	-0.298867	5.87167	5.70173e-08	4.21928e-06	8.08093
STXBP5	0.929114	0.620145	5.8703	5.73675e-08	4.22114e-06	8.07511
RAB32	0.660974	1.45396	5.87013	5.74116e-08	4.22114e-06	8.07438
TMEM230	0.56877	-0.400962	5.86171	5.96184e-08	4.35045e-06	8.03857
TMEM170B	1.27988	0.278116	5.86054	5.99314e-08	4.35045e-06	8.0336
C7orf25	0.726012	0.633701	5.85617	6.11155e-08	4.42236e-06	8.01502
VSTM1	1.0773	1.22447	5.84958	6.2943e-08	4.54023e-06	7.98704
ASL	0.575739	0.350556	5.84564	6.40621e-08	4.60643e-06	7.97031
DSE	0.68321	1.09775	5.84356	6.46613e-08	4.63494e-06	7.96147
SEC11A	0.660626	0.0714227	5.84212	6.5077e-08	4.65016e-06	7.95538
RP11-843B15.2	-0.535669	0.385722	-5.83991	6.57231e-08	4.67702e-06	7.94601
SRI	0.606681	0.353178	5.83944	6.5862e-08	4.67702e-06	7.944
REEP5	0.619156	0.274861	5.83777	6.63547e-08	4.68821e-06	7.93692
HENMT1	0.638777	-0.0645326	5.83752	6.64296e-08	4.68821e-06	7.93585
LILRB2	0.877978	1.17423	5.82977	6.87707e-08	4.79079e-06	7.90297
ADAM9	1.05958	2.14177	5.82971	6.87896e-08	4.79079e-06	7.90271
SLK	0.932661	0.509041	5.82931	6.89122e-08	4.79079e-06	7.90102
YWHAG	0.569807	0.368146	5.82896	6.90183e-08	4.79079e-06	7.89956
CAT	0.681286	0.73257	5.82857	6.91403e-08	4.79079e-06	7.89788
RWDD3	0.757944	-0.554009	5.82727	6.95409e-08	4.80399e-06	7.8924
RNF146	0.876265	0.3213	5.81945	7.20121e-08	4.95972e-06	7.85925
MAP3K8	0.987291	0.57986	5.81774	7.25643e-08	4.98275e-06	7.852
TNNI3K	0.539236	-0.0503707	5.81638	7.30046e-08	4.99797e-06	7.84625
ARL3	0.525742	0.756667	5.81418	7.37262e-08	5.02643e-06	7.83691
GCNT1	0.524058	0.630127	5.81207	7.44219e-08	5.03471e-06	7.828
LIN7A	1.00922	2.13927	5.80693	7.61485e-08	5.13371e-06	7.80623
MAP3K3	0.754076	1.0263	5.80638	7.63343e-08	5.13371e-06	7.80391
GOLGA6L1	-0.506065	0.0638555	-5.80143	7.80373e-08	5.22462e-06	7.78297
YIPF5	0.757465	0.282991	5.80105	7.81715e-08	5.22462e-06	7.78134
HDHD2	0.656134	-0.626053	5.80047	7.83715e-08	5.22462e-06	7.77891
DHX40	0.533697	0.0403136	5.79653	7.97596e-08	5.30169e-06	7.76225
C1orf131	0.756922	-0.53532	5.79267	8.1143e-08	5.33166e-06	7.74593
ITFG1	0.5032	0.452708	5.79074	8.18431e-08	5.36225e-06	7.73777
SERTAD2	0.657622	-0.160898	5.78973	8.22118e-08	5.37102e-06	7.73351
ACTR10	0.587215	0.241741	5.78626	8.34936e-08	5.43922e-06	7.71882
ARHGAP18	0.625086	0.83077	5.78441	8.41829e-08	5.46854e-06	7.71102
MFSD11	0.533117	0.535684	5.78076	8.55606e-08	5.51107e-06	7.69561
HSBP1	0.672992	0.640623	5.77961	8.60013e-08	5.51927e-06	7.69073
DNAJB6	0.628787	0.529402	5.77909	8.62015e-08	5.51927e-06	7.68853
FOXN2	0.616196	0.685382	5.77854	8.64121e-08	5.51927e-06	7.68621
MICU2	0.998616	-0.607379	5.77764	8.67564e-08	5.52582e-06	7.68244
RANBP6	0.988753	-1.05005	5.77363	8.83177e-08	5.5838e-06	7.66551
NAT1	0.842978	0.0173454	5.77343	8.83991e-08	5.5838e-06	7.66463
ATP6V1E1	0.508727	0.346098	5.77228	8.88494e-08	5.59678e-06	7.65981
KBTBD11	0.670189	0.00774494	5.77005	8.97357e-08	5.61259e-06	7.65039
WDR53	0.508582	-0.14776	5.77003	8.97432e-08	5.61259e-06	7.65031
CARD6	0.839855	1.68567	5.76918	9.00857e-08	5.61259e-06	7.6467
DNASE1L1	0.671759	0.862899	5.76866	9.02931e-08	5.61259e-06	7.64452
SGTB	0.555186	0.537384	5.76857	9.03277e-08	5.61259e-06	7.64415
PGAM1	0.555522	0.570845	5.76777	9.06499e-08	5.6142e-06	7.64077
RIOK2	0.590883	-0.487506	5.76563	9.15171e-08	5.62677e-06	7.63174
CPT2	0.525145	0.401904	5.76275	9.26937e-08	5.66623e-06	7.61961
NELFB	0.688966	-0.256994	5.76256	9.2775e-08	5.66623e-06	7.61878
RPRD1A	0.500615	0.255052	5.7613	9.32953e-08	5.66623e-06	7.61347
CSF2RA	0.686736	1.30446	5.76113	9.33655e-08	5.66623e-06	7.61276
SLC36A1	0.703635	1.24993	5.75993	9.38624e-08	5.67257e-06	7.60772
RAB11A	0.67914	0.402374	5.75591	9.55542e-08	5.71975e-06	7.59077
VPS54	0.718443	0.279127	5.75459	9.61153e-08	5.73327e-06	7.58522
SSR1	0.611387	0.37475	5.75382	9.64436e-08	5.73327e-06	7.58198
DSN1	0.579322	-0.101658	5.75362	9.65324e-08	5.73327e-06	7.58111
CNIH1	0.741698	-0.341404	5.753	9.67986e-08	5.73419e-06	7.57849
HAT1	1.18158	-0.144824	5.75236	9.70726e-08	5.73556e-06	7.57581
RNF20	0.675639	-0.181101	5.74854	9.87308e-08	5.8185e-06	7.55974
RNF217	0.544499	0.599777	5.74516	1.00227e-07	5.87638e-06	7.54547
RPA3OS	0.80006	-0.550112	5.74176	1.01747e-07	5.93094e-06	7.53118
DPM1	0.945597	-0.258604	5.74135	1.01936e-07	5.93094e-06	7.52943
METTL25	0.517973	-0.468488	5.7407	1.02228e-07	5.93227e-06	7.5267
SLC35A3	0.719319	-0.371695	5.73958	1.02737e-07	5.93227e-06	7.522
PARP4	0.705668	0.205242	5.73799	1.03466e-07	5.94433e-06	7.51529
CENPC	0.649089	-1.10185	5.72867	1.07829e-07	6.1504e-06	7.4761
SPRTN	0.570125	-0.102129	5.72845	1.07932e-07	6.1504e-06	7.47519
GSKIP	0.900813	-0.146148	5.72804	1.08128e-07	6.1504e-06	7.47346
TRMT1L	0.677921	0.570233	5.72306	1.10542e-07	6.27208e-06	7.45252
GIN1	0.774423	0.0093244	5.71848	1.12808e-07	6.38481e-06	7.43327
LAMTOR5	0.592497	0.783981	5.71699	1.13553e-07	6.4111e-06	7.42702
PPP1CC	0.753435	-0.762203	5.71434	1.14891e-07	6.47069e-06	7.41591
MBOAT1	0.732048	0.491912	5.71221	1.15981e-07	6.48446e-06	7.40695
GOLPH3	0.657984	0.10051	5.7122	1.15986e-07	6.48446e-06	7.40691
RWDD4	0.738511	-0.834791	5.71131	1.16445e-07	6.49118e-06	7.40316
ERCC5	0.607783	-0.686105	5.71072	1.16748e-07	6.49118e-06	7.4007
CHCHD1	0.685311	0.19919	5.7102	1.17017e-07	6.49118e-06	7.39851
C1D	0.786305	-0.0936418	5.70977	1.17242e-07	6.49118e-06	7.39669
SOAT1	0.891237	0.386602	5.70835	1.17981e-07	6.51633e-06	7.39073
C14orf142	0.736969	-0.44437	5.70673	1.18829e-07	6.54169e-06	7.38394
CLN5	0.665645	0.376552	5.70638	1.19013e-07	6.54169e-06	7.38247
ARPC2	0.537984	0.465135	5.70226	1.21199e-07	6.62607e-06	7.3652
DOCK11	0.766202	0.282987	5.70186	1.21417e-07	6.62607e-06	7.3635
TMED7	0.796528	-0.0434758	5.6991	1.22908e-07	6.67555e-06	7.35192
LRPAP1	0.693145	1.13448	5.69563	1.24808e-07	6.7627e-06	7.33737
SLC25A46	0.594942	-0.393338	5.69325	1.26125e-07	6.81059e-06	7.32741
HSPBAP1	0.908817	-0.1712	5.69296	1.26288e-07	6.81059e-06	7.32619
ARMC10	0.573724	-0.15404	5.69189	1.26885e-07	6.82672e-06	7.32171
CD58	0.877965	1.56849	5.6911	1.27329e-07	6.83453e-06	7.31839
LOC283357	0.906004	-0.784992	5.68631	1.30054e-07	6.94277e-06	7.29831
POLR3F	0.502092	-0.346093	5.6862	1.30118e-07	6.94277e-06	7.29785
RFXANK	0.585475	0.286275	5.68595	1.30257e-07	6.94277e-06	7.29683
SUCO	0.775667	-0.952778	5.6834	1.31735e-07	6.98585e-06	7.28613
NAA20	0.63974	-0.537576	5.68108	1.33092e-07	6.98585e-06	7.27641
PSMD6	0.564963	0.385376	5.68101	1.33133e-07	6.98585e-06	7.27612
AMICA1	1.00791	0.439119	5.68089	1.33203e-07	6.98585e-06	7.27561
ANKMY2	0.633625	-0.764499	5.67858	1.34568e-07	7.02896e-06	7.26595
DR1	0.60756	0.781567	5.67838	1.34683e-07	7.02896e-06	7.26513
TMBIM6	0.532801	0.64469	5.67333	1.37721e-07	7.12605e-06	7.24398
TBXAS1	0.815975	1.44769	5.67329	1.37747e-07	7.12605e-06	7.2438
DHRS7B	0.593095	0.480729	5.67204	1.38507e-07	7.1492e-06	7.23858
NDUFB5	0.627432	-0.417953	5.67076	1.3929e-07	7.17343e-06	7.23323
SPOPL	0.878883	-0.0397029	5.6681	1.40934e-07	7.23268e-06	7.2221
WIPI1	0.845185	1.49117	5.66753	1.41287e-07	7.23268e-06	7.21974
SNX30	0.763484	-0.493129	5.66714	1.41534e-07	7.23268e-06	7.21807
TCEB1	0.735278	0.46964	5.66624	1.42097e-07	7.23649e-06	7.21431
SUSD1	0.543295	0.326357	5.66562	1.42483e-07	7.24004e-06	7.21174
FAM114A2	0.534633	0.121836	5.66471	1.43056e-07	7.25305e-06	7.20793
TGOLN2	0.590217	0.821996	5.66405	1.43476e-07	7.25825e-06	7.20515
ZEB2	0.659382	1.14827	5.66337	1.43902e-07	7.26374e-06	7.20234
ANKRD27	0.792171	-0.488208	5.66236	1.44546e-07	7.26421e-06	7.1981
KIAA1468	0.705555	-0.767659	5.66236	1.44547e-07	7.26421e-06	7.1981
DHRS7	0.636021	0.85006	5.65974	1.46224e-07	7.33238e-06	7.18716
ABRACL	0.872023	-0.253429	5.65848	1.47038e-07	7.34099e-06	7.18189
MOSPD2	0.756993	0.883702	5.65797	1.47367e-07	7.34138e-06	7.17977
TMED10	0.617656	0.127824	5.65616	1.48548e-07	7.38411e-06	7.17221
AIM1	0.689836	0.337912	5.654	1.49969e-07	7.40847e-06	7.16318
WDR47	0.80542	0.14169	5.65075	1.5213e-07	7.48089e-06	7.1496
NBR1	0.587055	0.287954	5.65013	1.52546e-07	7.48524e-06	7.14702
TAF5	0.535053	-0.321762	5.64592	1.55403e-07	7.60424e-06	7.12942
LAMTOR2	0.576712	0.512513	5.64558	1.55637e-07	7.60424e-06	7.128
CCDC69	0.785765	0.232735	5.64435	1.56477e-07	7.61278e-06	7.12289
GTF2E1	0.571659	-0.557209	5.64385	1.56825e-07	7.61352e-06	7.12078
PIGA	0.647888	-0.421906	5.64113	1.58714e-07	7.68407e-06	7.10943
SLC25A40	0.863754	0.920971	5.63992	1.59562e-07	7.68407e-06	7.10437
KIAA1279	0.674244	-0.694734	5.63977	1.59663e-07	7.68407e-06	7.10378
TBCA	0.744025	0.209063	5.63927	1.6002e-07	7.68407e-06	7.10166
HIATL1	0.59081	0.756684	5.63837	1.60651e-07	7.68407e-06	7.09792
GAPT	0.875846	-0.438927	5.63792	1.60967e-07	7.68407e-06	7.09606
JAG1	0.791564	1.29248	5.63742	1.61328e-07	7.68526e-06	7.09394
TTC9C	0.612749	0.405157	5.63678	1.61782e-07	7.69085e-06	7.09128
STT3B	0.824896	-0.74008	5.63461	1.63332e-07	7.74842e-06	7.08223
RNF141	0.705652	1.26322	5.63305	1.64457e-07	7.76959e-06	7.07572
VPS25	0.509242	0.45031	5.6322	1.6507e-07	7.78245e-06	7.0722
CUTC	0.686467	0.106694	5.62991	1.66738e-07	7.84494e-06	7.06266
EXOC8	0.859401	-0.130918	5.62813	1.6805e-07	7.86737e-06	7.05523
ART5	-0.550989	0.00454122	-5.62786	1.68247e-07	7.86737e-06	7.05412
VPS37B	0.685599	0.274045	5.62536	1.70108e-07	7.92196e-06	7.04369
HSPE1-MOB4	0.958069	-0.168515	5.62394	1.71173e-07	7.95538e-06	7.03777
LINC00341	0.592071	-0.345617	5.62242	1.72324e-07	7.99264e-06	7.03141
ZBTB34	0.917466	0.397975	5.6217	1.72868e-07	8.00163e-06	7.02843
BSCL2	0.528255	0.234895	5.62099	1.73411e-07	8.01055e-06	7.02545
GHITM	0.544512	0.519257	5.61914	1.74825e-07	8.05957e-06	7.01775
CAMKK2	0.614926	1.21449	5.61742	1.76149e-07	8.07277e-06	7.0106
MBD4	0.699087	0.163102	5.61706	1.76423e-07	8.07277e-06	7.00913
TMEM59	0.524252	0.439899	5.61694	1.76523e-07	8.07277e-06	7.00859
TMEM71	0.919471	0.251945	5.61479	1.78192e-07	8.11661e-06	6.99967
SLC9A6	0.711337	-0.0367283	5.61356	1.79156e-07	8.14429e-06	6.99455
TGFBR1	0.61287	0.894767	5.60467	1.86284e-07	8.43479e-06	6.95756
C4orf48	0.619842	0.14946	5.60267	1.8793e-07	8.49251e-06	6.94922
CMTM6	0.680555	1.00266	5.59419	1.95046e-07	8.74495e-06	6.91399
GOLGA8CP	0.692991	-0.552148	5.59276	1.96276e-07	8.77116e-06	6.90803
NMNAT1	0.557088	0.800619	5.59241	1.96578e-07	8.77116e-06	6.90657
BST1	0.837979	1.7997	5.59217	1.96782e-07	8.77116e-06	6.90559
RPS6KC1	0.709325	0.371495	5.58737	2.00961e-07	8.90538e-06	6.88567
GLCE	0.643997	0.0449165	5.5866	2.01647e-07	8.91851e-06	6.88244
VPS4B	0.77149	-0.292273	5.58451	2.03497e-07	8.96383e-06	6.87378
RRAGD	0.772231	1.51327	5.58423	2.03751e-07	8.96383e-06	6.8726
H2AFY	0.63968	0.622421	5.58412	2.03848e-07	8.96383e-06	6.87215
TVP23B	1.07204	-0.460125	5.5829	2.0494e-07	8.99454e-06	6.86708
LOC101928830	0.877112	0.488235	5.58202	2.05729e-07	8.99567e-06	6.86344
TTC8	0.581862	0.407407	5.58199	2.05753e-07	8.99567e-06	6.86333
ARL13B	0.536073	-0.376591	5.58109	2.06571e-07	9.00679e-06	6.85957
ATF1	0.672844	-0.267629	5.58084	2.06795e-07	9.00679e-06	6.85854
CRNKL1	0.71511	-0.131808	5.5794	2.08099e-07	9.04636e-06	6.85259
BLOC1S6	0.562495	-0.047873	5.57802	2.09363e-07	9.06516e-06	6.84684
CAP1	0.579283	0.727943	5.57751	2.09828e-07	9.06516e-06	6.84474
FAM198B	0.872097	0.744034	5.5772	2.10117e-07	9.06516e-06	6.84344
DFFB	0.648884	-0.931866	5.57473	2.12402e-07	9.1465e-06	6.83318
CTCF	0.68589	-0.554419	5.57408	2.13003e-07	9.15511e-06	6.83051
SLBP	0.911169	-0.587792	5.57196	2.14986e-07	9.19926e-06	6.82172
TRAPPC12	0.605474	-0.035579	5.57058	2.16294e-07	9.22719e-06	6.81598
HAUS3	0.682507	-0.896931	5.56875	2.1803e-07	9.26102e-06	6.8084
EP300	0.72424	0.622862	5.56847	2.18302e-07	9.26102e-06	6.80722
NAA50	0.554892	0.00597118	5.56455	2.22071e-07	9.38608e-06	6.79099
C6orf62	0.549057	0.497846	5.56379	2.22808e-07	9.39986e-06	6.78785
RRM2B	0.898679	-0.402881	5.56198	2.24583e-07	9.45729e-06	6.78033
PPP2R3C	0.739097	0.909635	5.55877	2.27758e-07	9.57336e-06	6.76703
RAP1GAP2	0.831035	-0.282638	5.55468	2.31863e-07	9.71022e-06	6.7501
SEC24B	0.949014	-0.494108	5.55038	2.36256e-07	9.8761e-06	6.73231
APAF1	0.590568	1.13233	5.53964	2.47597e-07	1.03038e-05	6.68788
VRK2	0.634468	-0.0016984	5.53806	2.49307e-07	1.0314e-05	6.68136
TIMP2	0.839002	1.74346	5.53356	2.54255e-07	1.04705e-05	6.66273
MAN2B1	0.581865	-0.124401	5.53283	2.55061e-07	1.04708e-05	6.65974
PEX11B	0.667089	-0.568218	5.53028	2.57918e-07	1.05539e-05	6.64918
PTPN18	0.515798	0.557358	5.53019	2.58008e-07	1.05539e-05	6.64885
UBR5	0.664206	-0.124212	5.5295	2.58789e-07	1.05669e-05	6.64599
RFC5	0.829728	0.765393	5.52837	2.60073e-07	1.06004e-05	6.6413
RNF111	0.748555	-0.0393261	5.52648	2.6222e-07	1.06689e-05	6.63351
ARFIP1	0.557828	-0.00928655	5.52574	2.63068e-07	1.06844e-05	6.63045
SMAD1	0.820742	0.991158	5.52194	2.67455e-07	1.08261e-05	6.61478
P2RY13	0.778733	0.92968	5.52111	2.68433e-07	1.08261e-05	6.61132
LOC101927137	0.693591	0.41625	5.52109	2.68451e-07	1.08261e-05	6.61125
ELOVL1	0.549127	0.44492	5.5183	2.71738e-07	1.08819e-05	6.59972
POT1	0.534001	-0.532864	5.51626	2.7416e-07	1.09406e-05	6.59132
DPYD	0.520279	0.691502	5.5151	2.75544e-07	1.09766e-05	6.58655
MILR1	0.727863	0.910325	5.51448	2.76284e-07	1.0987e-05	6.584
HDAC4	0.577396	1.38496	5.51324	2.77789e-07	1.10276e-05	6.57886
COL4A3BP	0.919941	1.17168	5.51178	2.79554e-07	1.10785e-05	6.57286
CXorf38	0.623472	0.270365	5.50437	2.88719e-07	1.13434e-05	6.5423
TAX1BP1	0.760255	0.299349	5.50364	2.89639e-07	1.136e-05	6.53928
BBS10	0.736511	-0.770385	5.50314	2.90261e-07	1.13649e-05	6.53725
KLHL2	1.08857	1.35892	5.50206	2.91629e-07	1.13795e-05	6.53279
FUCA2	0.591932	0.196873	5.50156	2.92274e-07	1.13838e-05	6.5307
NEDD1	0.740226	0.118943	5.50034	2.93828e-07	1.14069e-05	6.52568
GOLGA5	0.621488	0.00661247	5.49763	2.97303e-07	1.15222e-05	6.51454
ZDHHC6	0.6659	-0.0943465	5.49599	2.99431e-07	1.15655e-05	6.50778
HSD17B11	0.783432	0.210547	5.49343	3.02776e-07	1.1675e-05	6.49726
LOC100130264	-0.542902	0.0295046	-5.49044	3.06735e-07	1.17681e-05	6.48496
HAUS6	0.693615	-0.0848408	5.4892	3.08395e-07	1.1812e-05	6.47984
PPID	0.735085	-0.129192	5.48827	3.09652e-07	1.18403e-05	6.47599
RASA1	0.79142	-0.423332	5.48731	3.10933e-07	1.18695e-05	6.47208
TRIM33	0.603524	0.244831	5.48653	3.11998e-07	1.18902e-05	6.46884
ZDHHC20	0.830101	1.05193	5.48614	3.12518e-07	1.18902e-05	6.46726
GNAI3	0.810686	0.669023	5.48559	3.13275e-07	1.18993e-05	6.46497
EAPP	0.688794	-0.424519	5.48416	3.15226e-07	1.19093e-05	6.45909
CEP192	0.75336	-0.658911	5.48405	3.15368e-07	1.19093e-05	6.45866
GORAB	0.734754	-1.23075	5.48387	3.15623e-07	1.19093e-05	6.4579
PSMA7	0.708254	0.414475	5.48071	3.19977e-07	1.20339e-05	6.44492
FAM200B	0.75528	0.881011	5.48008	3.20854e-07	1.2047e-05	6.44233
TMLHE	0.608212	1.15705	5.47919	3.22095e-07	1.2054e-05	6.43867
ANTXR2	0.565757	0.770557	5.47758	3.24358e-07	1.21189e-05	6.43204
NQO2	0.937698	2.01942	5.47548	3.27331e-07	1.22075e-05	6.4234
S100A6	0.503828	1.03802	5.47515	3.27796e-07	1.22075e-05	6.42205
SNX6	0.622951	0.0949284	5.4736	3.30001e-07	1.22696e-05	6.4157
SHOC2	0.625466	0.178262	5.47302	3.30838e-07	1.22807e-05	6.41331
SLC22A15	0.859813	1.09461	5.47194	3.32384e-07	1.22982e-05	6.40889
RNF44	0.648228	-0.459397	5.46666	3.40095e-07	1.25429e-05	6.38717
NUP85	0.633393	-0.703846	5.46467	3.43036e-07	1.2631e-05	6.37901
PIN1	0.546639	0.187603	5.46203	3.46984e-07	1.27558e-05	6.36818
TM6SF1	0.987878	0.781483	5.46153	3.47729e-07	1.27627e-05	6.36614
C3orf20	-0.60264	0.060435	-5.4604	3.4944e-07	1.27639e-05	6.36149
TUBA1A	0.621621	0.459427	5.45857	3.52226e-07	1.27999e-05	6.35397
TBCK	0.880949	-0.410651	5.45669	3.55107e-07	1.28276e-05	6.34626
TBC1D2	0.534557	0.846953	5.45522	3.5737e-07	1.28558e-05	6.34024
SLC30A1	0.68433	0.73103	5.45515	3.57482e-07	1.28558e-05	6.33995
FAR1	1.09109	1.21937	5.45473	3.58135e-07	1.28558e-05	6.33822
TMEM30A	0.846159	0.561595	5.45436	3.5871e-07	1.28562e-05	6.3367
PYCARD	0.850759	0.875745	5.45298	3.60859e-07	1.2913e-05	6.33104
LOC439994	0.72676	-0.291618	5.44964	3.66118e-07	1.30603e-05	6.31734
MORC3	0.812383	-0.527858	5.44831	3.68231e-07	1.30797e-05	6.31189
TMEM165	0.653028	1.42979	5.44788	3.68908e-07	1.30797e-05	6.31015
DLD	0.595089	0.162081	5.44717	3.70045e-07	1.30797e-05	6.30724
LINC00909	0.616464	-0.683805	5.44714	3.70094e-07	1.30797e-05	6.30711
FDPS	0.672622	0.0761195	5.44521	3.73198e-07	1.31488e-05	6.2992
IMPACT	0.541642	-0.219278	5.44457	3.74234e-07	1.3159e-05	6.29658
LOC102724587	0.806027	1.00207	5.44397	3.75214e-07	1.3159e-05	6.2941
MYOZ1	-0.535909	0.229582	-5.44175	3.78837e-07	1.32657e-05	6.285
C6orf203	0.555079	-0.528922	5.43577	3.88756e-07	1.35191e-05	6.26053
WDR20	0.508223	0.052558	5.43516	3.89778e-07	1.35191e-05	6.25804
LOC100652911	-0.576588	0.328588	-5.43456	3.908e-07	1.35191e-05	6.25556
C11orf16	-0.540736	0.137537	-5.43455	3.90805e-07	1.35191e-05	6.25555
WRB	0.794481	0.118846	5.43337	3.92815e-07	1.35482e-05	6.2507
DIRC2	0.626222	1.21945	5.43336	3.9283e-07	1.35482e-05	6.25066
STARD3NL	0.730976	0.116752	5.43195	3.95226e-07	1.36103e-05	6.2449
C10orf32	0.823616	-0.616269	5.42965	3.99169e-07	1.37155e-05	6.2355
ATG4C	0.712237	-0.667574	5.42596	4.05589e-07	1.38476e-05	6.2204
SERINC1	0.751337	-0.11497	5.42587	4.05749e-07	1.38476e-05	6.22002
RHOU	0.879457	1.11444	5.42202	4.12555e-07	1.40588e-05	6.20427
NDUFC2	0.502033	0.374321	5.41822	4.19374e-07	1.42276e-05	6.18875
PPM1B	0.687251	-0.0158363	5.41506	4.25137e-07	1.43592e-05	6.17583
PDHA1	0.641331	0.112695	5.41423	4.26656e-07	1.43892e-05	6.17245
MAPRE1	0.736397	0.33888	5.41305	4.2883e-07	1.442e-05	6.16764
DDOST	0.687101	-0.34537	5.40958	4.353e-07	1.45733e-05	6.15347
ADAP2	0.57825	0.659741	5.4063	4.41513e-07	1.46918e-05	6.14005
MTMR6	0.750592	0.394766	5.40406	4.45794e-07	1.47947e-05	6.13092
SYTL1	0.712285	-0.190238	5.40291	4.48013e-07	1.48324e-05	6.12621
RNFT1	0.648792	0.502564	5.4028	4.48229e-07	1.48324e-05	6.12576
GABPA	0.5103	0.141985	5.40011	4.53452e-07	1.4962e-05	6.11479
GPR137B	1.17954	0.141531	5.39934	4.54954e-07	1.49683e-05	6.11166
ZNF319	0.601549	0.384981	5.39858	4.56452e-07	1.4996e-05	6.10855
ATL3	0.519442	0.884156	5.39733	4.5891e-07	1.50552e-05	6.10347
F8	0.713576	0.967705	5.39668	4.60196e-07	1.50757e-05	6.10082
SGMS2	0.928124	1.30937	5.39608	4.61389e-07	1.50902e-05	6.09837
ZNF516	0.755763	0.673766	5.39579	4.61959e-07	1.50902e-05	6.0972
ANKRD6	0.520726	0.324088	5.39402	4.65503e-07	1.51253e-05	6.08996
ARHGEF6	0.669993	-0.447403	5.39353	4.66489e-07	1.51301e-05	6.08796
NPL	0.783012	1.52956	5.3919	4.69765e-07	1.52148e-05	6.08134
DDX59	0.616787	0.617876	5.39136	4.70859e-07	1.52287e-05	6.07913
SNRNP27	0.529776	0.199245	5.39093	4.71747e-07	1.52358e-05	6.07735
DUSP22	0.552294	0.133579	5.39015	4.73334e-07	1.52655e-05	6.07417
ETFA	0.654237	-0.0537049	5.38965	4.74348e-07	1.52767e-05	6.07215
TM2D2	0.591839	-0.353869	5.3891	4.75476e-07	1.52915e-05	6.0699
SLC4A1AP	0.624206	0.291802	5.38767	4.78416e-07	1.53429e-05	6.06407
EID1	0.574008	0.0201291	5.38684	4.80116e-07	1.53758e-05	6.06071
TALDO1	0.501447	0.729368	5.3863	4.81235e-07	1.53901e-05	6.0585
CHMP4A	0.667384	0.161576	5.38277	4.88596e-07	1.55819e-05	6.04414
ZNF780A	0.69431	0.202579	5.38158	4.91124e-07	1.56407e-05	6.03925
SEC23B	0.606821	0.732437	5.38052	4.93357e-07	1.569e-05	6.03496
FNDC4	-0.569924	0.281527	-5.37916	4.96246e-07	1.57419e-05	6.02943
CFP	0.797994	0.64423	5.37773	4.99323e-07	1.57919e-05	6.02358
AGTPBP1	0.877033	1.10648	5.3762	5.02606e-07	1.58518e-05	6.01738
NRBF2	0.93921	0.755571	5.3752	5.04786e-07	1.58987e-05	6.01328
ASUN	0.742397	-0.704181	5.37263	5.10381e-07	1.60369e-05	6.00285
ANXA5	0.800689	0.443931	5.37254	5.10577e-07	1.60369e-05	6.00249
C15orf37	0.635126	0.369054	5.37103	5.13913e-07	1.60422e-05	5.99632
UBL3	0.815578	0.0748039	5.37097	5.14032e-07	1.60422e-05	5.99611
IPO11	1.07265	1.87012	5.37056	5.14957e-07	1.60422e-05	5.9944
ACTG1P4	0.655718	-0.540828	5.36921	5.17937e-07	1.61131e-05	5.98894
RBM22	0.550656	0.126945	5.36868	5.19131e-07	1.61283e-05	5.98676
ATP2C1	0.526173	0.464265	5.36718	5.22481e-07	1.61539e-05	5.98068
HNRNPH2	0.815817	0.327472	5.36613	5.24845e-07	1.61874e-05	5.9764
GNAQ	0.644255	1.40245	5.36542	5.26446e-07	1.62015e-05	5.97352
LOC286052	0.845171	-0.681797	5.36152	5.35332e-07	1.63868e-05	5.95768
TBK1	0.729822	0.0647011	5.36109	5.36329e-07	1.63953e-05	5.95592
HEATR3	0.580293	-0.0618962	5.36035	5.38034e-07	1.64013e-05	5.95292
SMNDC1	0.792896	-0.302807	5.36035	5.38038e-07	1.64013e-05	5.95291
HMGN2	0.596526	-0.26044	5.36007	5.38677e-07	1.64013e-05	5.95179
GPCPD1	0.732052	0.734471	5.35886	5.41487e-07	1.64649e-05	5.94687
DCAF10	0.555836	0.688142	5.35659	5.46787e-07	1.65796e-05	5.93765
LIN7C	0.518159	-0.12655	5.35632	5.47433e-07	1.65796e-05	5.93653
CLPX	0.516156	-0.044227	5.35482	5.50966e-07	1.66524e-05	5.93044
ANKRD28	0.856538	0.887943	5.34989	5.62756e-07	1.69624e-05	5.91041
MNDA	0.699001	0.445461	5.34815	5.66966e-07	1.70358e-05	5.90336
FAM217B	0.8211	0.0501935	5.34599	5.72238e-07	1.71149e-05	5.8946
LRIF1	0.930138	-0.444102	5.34328	5.78935e-07	1.72819e-05	5.88359
LCLAT1	0.64362	-0.665346	5.34252	5.80816e-07	1.73111e-05	5.88052
SLC35F5	0.563433	0.594423	5.34113	5.84285e-07	1.73491e-05	5.87489
AK057657	0.731052	-0.093377	5.33989	5.87413e-07	1.73987e-05	5.86984
ATRAID	0.636728	-0.539947	5.33817	5.91754e-07	1.75046e-05	5.86287
LEO1	0.600475	-0.469757	5.33609	5.97052e-07	1.76157e-05	5.85443
DEF8	0.510226	0.398665	5.33398	6.02467e-07	1.77526e-05	5.84589
MEF2A	0.788563	1.13081	5.33325	6.04361e-07	1.77626e-05	5.84292
RP11-1109F11.5	0.553722	0.125897	5.33114	6.0984e-07	1.78777e-05	5.83439
MAGT1	0.628631	0.331116	5.32743	6.19615e-07	1.80908e-05	5.81934
SPCS1	0.71541	-0.662125	5.32511	6.25794e-07	1.81829e-05	5.80995
CTD-3092A11.2	0.7903	-0.593896	5.32485	6.26475e-07	1.81829e-05	5.80893
SLC12A6	0.630667	0.884059	5.3248	6.26612e-07	1.81829e-05	5.80872
ATP11A	0.584087	1.22031	5.32366	6.29673e-07	1.82485e-05	5.80411
AMPD2	0.686652	-0.173428	5.31916	6.41914e-07	1.85563e-05	5.78589
CPQ	0.64357	0.765024	5.31798	6.45165e-07	1.86032e-05	5.78112
STK38L	0.708406	-0.0064023	5.3172	6.47333e-07	1.86188e-05	5.77794
ZNF45	0.516173	-0.631421	5.31672	6.48647e-07	1.86331e-05	5.77602
NUDT19	0.77724	-0.176496	5.31579	6.51241e-07	1.86607e-05	5.77225
CD1D	0.993243	-0.587475	5.31532	6.52563e-07	1.86752e-05	5.77033
MFAP1	0.608726	-0.142083	5.31387	6.56604e-07	1.87439e-05	5.76449
FBXL19-AS1	-0.515737	-0.0120964	-5.31215	6.61447e-07	1.88587e-05	5.75754
CTSC	0.819135	0.512972	5.31095	6.64857e-07	1.89093e-05	5.75268
NARS	0.602703	-0.756117	5.31094	6.64877e-07	1.89093e-05	5.75265
NUPL2	0.5327	-0.652949	5.31024	6.66873e-07	1.89425e-05	5.74981
EMC2	0.97774	0.375582	5.30851	6.71832e-07	1.90597e-05	5.7428
CTC-428G20.3	0.662642	-0.671833	5.30783	6.73784e-07	1.90914e-05	5.74006
LAMTOR3	0.768564	0.259218	5.30583	6.79565e-07	1.92313e-05	5.73198
FAM228B	0.618877	0.782376	5.30307	6.87626e-07	1.94114e-05	5.72083
IMPA2	0.934267	1.15932	5.30226	6.90016e-07	1.94549e-05	5.71754
BZW1	0.658005	-0.376756	5.30192	6.91018e-07	1.94591e-05	5.71617
NRAS	0.6606	0.247396	5.30024	6.9599e-07	1.9575e-05	5.70939
TM2D1	0.57483	0.53512	5.29905	6.99523e-07	1.96261e-05	5.7046
ALAS1	0.715025	0.517951	5.29766	7.03712e-07	1.97195e-05	5.69895
YTHDF3	0.818795	0.431995	5.29503	7.11637e-07	1.98726e-05	5.68836
RTN3	0.793523	1.3855	5.29477	7.12443e-07	1.98726e-05	5.68729
ACADM	0.879012	-1.02294	5.29452	7.13208e-07	1.98726e-05	5.68628
TMEM251	0.760789	-0.483009	5.29441	7.13522e-07	1.98726e-05	5.68586
MBOAT2	0.638123	1.31653	5.29404	7.14651e-07	1.98798e-05	5.68436
RFK	0.574213	0.118704	5.29085	7.24464e-07	2.00795e-05	5.67147
GDI2	0.570699	-0.128402	5.28819	7.32723e-07	2.02348e-05	5.66075
FLJ31306	0.842959	-0.680461	5.28515	7.42274e-07	2.04246e-05	5.6485
CDC40	0.786829	0.113632	5.28478	7.43446e-07	2.04323e-05	5.64701
SMIM3	0.754801	0.615632	5.27859	7.63338e-07	2.09036e-05	5.62204
NT5C2	0.62648	0.420633	5.27661	7.69787e-07	2.10298e-05	5.61408
SOX10	-0.514816	0.214045	-5.27128	7.8749e-07	2.14267e-05	5.59258
AUH	0.581831	-0.11593	5.2711	7.88063e-07	2.14267e-05	5.59189
TMEM185B	0.692284	1.00471	5.26791	7.98869e-07	2.15644e-05	5.57902
BAZ1A	0.885915	1.12497	5.26773	7.99468e-07	2.15644e-05	5.57831
PRKAA1	0.625593	0.888757	5.26765	7.99729e-07	2.15644e-05	5.578
ARPC1B	0.666635	0.697065	5.26429	8.11267e-07	2.17804e-05	5.56446
CYP1B1	1.19301	3.07512	5.26421	8.11549e-07	2.17804e-05	5.56413
C2orf76	0.793614	0.452927	5.26049	8.2449e-07	2.205e-05	5.54917
CMC1	0.886956	-0.373323	5.26018	8.25581e-07	2.20534e-05	5.54792
THAP9-AS1	0.800881	-1.36903	5.25887	8.3019e-07	2.21507e-05	5.54265
BRI3	0.546062	1.16339	5.25839	8.31883e-07	2.217e-05	5.54073
KLHL5	0.614735	0.104551	5.25706	8.36585e-07	2.22084e-05	5.5354
CBX1	0.770028	-0.300972	5.25704	8.36663e-07	2.22084e-05	5.53531
FAM20A	1.38268	2.62821	5.25671	8.37846e-07	2.22084e-05	5.53398
DUSP11	0.536574	-0.593139	5.25316	8.5058e-07	2.24423e-05	5.51971
C1orf162	0.733796	0.798256	5.25288	8.51618e-07	2.24423e-05	5.51856
LMO2	1.21778	2.06925	5.25279	8.51915e-07	2.24423e-05	5.51823
DPH3	0.681477	0.89186	5.24707	8.72901e-07	2.29159e-05	5.49522
ACER3	0.825503	2.26692	5.24473	8.81614e-07	2.30652e-05	5.48584
SVIL	0.62412	1.36473	5.24375	8.85302e-07	2.31352e-05	5.48189
TBC1D23	0.522232	-0.212994	5.24091	8.96015e-07	2.33558e-05	5.47052
AK022030	0.641942	-0.479908	5.24071	8.96806e-07	2.33558e-05	5.46968
MICAL1	0.720318	0.73379	5.23876	9.04262e-07	2.35232e-05	5.46186
NRD1	0.757273	1.03047	5.23533	9.17489e-07	2.38401e-05	5.44813
OSBPL9	0.730755	-0.0717817	5.23232	9.29288e-07	2.40785e-05	5.43605
SMAP1	0.667392	-0.207223	5.22747	9.48631e-07	2.45378e-05	5.41658
LOC285812	0.733159	-0.785548	5.2264	9.52915e-07	2.46082e-05	5.41232
XRN2	0.801138	0.385944	5.22567	9.55882e-07	2.46417e-05	5.40938
DRAM2	0.608662	-0.530378	5.22149	9.72982e-07	2.50261e-05	5.39262
SLC24A4	0.600874	0.923437	5.21737	9.90097e-07	2.53808e-05	5.37614
SORCS3-AS1	-0.503169	0.0350025	-5.21708	9.91322e-07	2.53808e-05	5.37497
PTTG1IP	0.633009	0.439387	5.21635	9.94393e-07	2.53808e-05	5.37205
ENY2	0.59837	0.531155	5.21608	9.95519e-07	2.53808e-05	5.37098
PAIP1	0.522231	-0.0614996	5.2158	9.9669e-07	2.53808e-05	5.36987
SLFN11	0.648019	-0.16712	5.21485	1.00074e-06	2.54538e-05	5.36604
SEC1P	-0.552033	-0.0855811	-5.21306	1.00835e-06	2.5562e-05	5.35888
SCPEP1	0.71181	1.19937	5.21188	1.0134e-06	2.56183e-05	5.35416
HHEX	0.781665	0.43128	5.21176	1.01393e-06	2.56183e-05	5.35366
TMCO3	0.697536	1.23391	5.21137	1.01559e-06	2.56319e-05	5.35211
RNF135	0.823356	0.637524	5.21014	1.02089e-06	2.57373e-05	5.3472
USP47	0.55283	0.0261598	5.20604	1.03874e-06	2.6101e-05	5.33081
CXorf23	0.695967	0.125793	5.20529	1.04205e-06	2.61552e-05	5.32781
NXT2	0.613322	0.247178	5.20424	1.04668e-06	2.62428e-05	5.32362
NFAM1	0.550688	0.93286	5.20356	1.04974e-06	2.62906e-05	5.32086
TMEM50A	0.50614	0.172941	5.2032	1.0513e-06	2.63008e-05	5.31946
NUDT21	0.58449	-0.137761	5.20251	1.05438e-06	2.63203e-05	5.3167
LASP1	0.569171	0.171063	5.20181	1.0575e-06	2.63407e-05	5.3139
FCGRT	0.6717	0.13181	5.19984	1.06637e-06	2.64996e-05	5.30601
CCL25	-0.50473	0.295307	-5.19962	1.06735e-06	2.64996e-05	5.30514
ZFYVE26	0.52716	0.187147	5.19565	1.08542e-06	2.67843e-05	5.28928
FAR2	0.923145	1.90036	5.19557	1.08581e-06	2.67843e-05	5.28894
DNAJC13	0.671497	0.898636	5.19512	1.08785e-06	2.68047e-05	5.28716
RCHY1	0.775477	0.908077	5.19458	1.09036e-06	2.68376e-05	5.28499
KBTBD7	1.20884	1.32874	5.19232	1.10083e-06	2.70662e-05	5.27596
ACOT13	0.574247	0.313665	5.19163	1.10401e-06	2.71151e-05	5.27323
PDCD6IP	0.600537	-0.0823119	5.19127	1.10571e-06	2.71279e-05	5.27178
PSTPIP1	0.743869	0.622912	5.18816	1.12033e-06	2.74278e-05	5.25936
CLEC4A	0.915641	0.583026	5.18704	1.12562e-06	2.74798e-05	5.25491
ANXA2P2	0.753044	0.109883	5.18548	1.13309e-06	2.75629e-05	5.24867
YTHDF2	0.671029	-0.226269	5.18398	1.14029e-06	2.7634e-05	5.24268
HIGD1A	0.552494	0.475441	5.18391	1.14063e-06	2.7634e-05	5.2424
LOC100506119	0.610379	0.825793	5.18276	1.14617e-06	2.77336e-05	5.23782
ITGAM	0.773189	1.72349	5.1806	1.15666e-06	2.79283e-05	5.22921
POLR3GL	0.567619	-0.365216	5.17769	1.17099e-06	2.82147e-05	5.21758
AC002059.10	-0.521633	0.270987	-5.17503	1.18416e-06	2.84256e-05	5.20701
VAMP7	0.554809	-0.0554139	5.1742	1.18833e-06	2.84557e-05	5.20369
PLXDC2	0.783822	1.38377	5.17418	1.18845e-06	2.84557e-05	5.20359
CUL4B	0.581709	0.0659529	5.16937	1.2128e-06	2.89174e-05	5.18444
RAB27A	0.762558	1.66112	5.16734	1.2232e-06	2.90855e-05	5.17637
ATG5	0.582448	-0.30593	5.16734	1.22322e-06	2.90855e-05	5.17636
CTSS	0.657028	0.0955106	5.16422	1.23942e-06	2.9399e-05	5.16392
SEMA6C	-0.646707	0.0444414	-5.16263	1.24774e-06	2.95243e-05	5.15761
ZDHHC7	0.532895	0.0718411	5.16247	1.24858e-06	2.95243e-05	5.15697
PDIK1L	0.596341	-1.03976	5.1609	1.25688e-06	2.96428e-05	5.15071
MTIF2	0.710239	-0.518036	5.16078	1.25748e-06	2.96428e-05	5.15026
RP2	0.822567	1.17082	5.15703	1.2775e-06	3.00527e-05	5.13534
UBE4A	0.731399	-0.167367	5.15619	1.28206e-06	3.0098e-05	5.13198
DUSP6	0.75453	-0.323817	5.15309	1.2989e-06	3.0412e-05	5.11964
VBP1	0.611957	-0.216414	5.15213	1.30417e-06	3.04608e-05	5.11582
SRP9	0.804303	-0.618564	5.15175	1.30626e-06	3.04784e-05	5.11431
TMCO6	0.586071	0.0630635	5.15037	1.31382e-06	3.05828e-05	5.10886
LOC285191	-0.515351	0.0714536	-5.14878	1.32266e-06	3.06733e-05	5.10253
ANAPC4	0.634622	-0.481881	5.1478	1.32815e-06	3.07439e-05	5.09862
OSCAR	0.875726	1.93894	5.14675	1.33399e-06	3.07947e-05	5.09447
SPATA6	0.547446	0.459642	5.14664	1.33462e-06	3.07947e-05	5.09402
LOC102724364	0.571206	0.264797	5.14538	1.34174e-06	3.09275e-05	5.089
GLRX2	0.612842	0.423449	5.13901	1.37815e-06	3.16076e-05	5.06371
SKAP2	0.665649	1.52851	5.13471	1.4033e-06	3.212e-05	5.04663
ATP6V1C1	0.910452	1.7218	5.13432	1.40556e-06	3.21394e-05	5.04511
PRPF38A	0.529131	-0.0045609	5.13229	1.41762e-06	3.23829e-05	5.03704
LYSMD3	0.822159	-0.531304	5.13134	1.42331e-06	3.24804e-05	5.03326
SNRNP48	0.638412	0.228538	5.1307	1.42709e-06	3.2531e-05	5.03076
INTS12	0.50537	-0.114046	5.13031	1.42944e-06	3.2531e-05	5.0292
BTBD1	0.619261	-0.403058	5.12954	1.43406e-06	3.25851e-05	5.02615
TNFAIP8L2	0.531855	0.0507734	5.12735	1.44732e-06	3.28062e-05	5.01746
LOC100288675	0.884057	0.203844	5.12605	1.45527e-06	3.2883e-05	5.01229
SMS	0.703974	-0.732205	5.12539	1.45932e-06	3.29406e-05	5.00967
LOC100129550	0.778511	0.447103	5.12372	1.46959e-06	3.31069e-05	5.00305
ABHD13	0.734058	-0.10873	5.12049	1.48958e-06	3.33929e-05	4.99029
TPST2	0.625832	0.900374	5.11945	1.49612e-06	3.34738e-05	4.98615
ZNF861P	-0.523112	0.0386553	-5.117	1.51159e-06	3.37869e-05	4.97644
C14orf119	0.513471	0.115534	5.11319	1.53594e-06	3.42307e-05	4.96135
EVI2A	0.855934	-0.194666	5.11208	1.5431e-06	3.43381e-05	4.95696
CNIH4	0.752637	2.01215	5.11198	1.54376e-06	3.43381e-05	4.95655
FRAT1	0.785903	0.71964	5.10997	1.55681e-06	3.45612e-05	4.9486
LOC101927537	-0.532079	0.171592	-5.1095	1.55989e-06	3.4596e-05	4.94674
APPL2	0.710376	-0.330341	5.10885	1.56412e-06	3.46563e-05	4.94418
SNW1	0.549747	0.0449094	5.10813	1.56885e-06	3.47273e-05	4.94133
GBE1	0.827614	0.730768	5.10774	1.57145e-06	3.47512e-05	4.93977
STK3	0.768296	1.48168	5.10658	1.57906e-06	3.48186e-05	4.9352
C17orf58	0.565549	0.150075	5.10635	1.58061e-06	3.48192e-05	4.93428
CCDC43	0.529085	-0.290524	5.10546	1.58649e-06	3.49134e-05	4.93077
MMGT1	0.588661	0.00141083	5.10524	1.58799e-06	3.49134e-05	4.92988
STX12	0.608296	0.412359	5.10483	1.59068e-06	3.49134e-05	4.92828
LRRC47	0.704934	-0.563757	5.10469	1.59165e-06	3.49134e-05	4.92771
ERO1L	0.824476	1.16618	5.10456	1.59252e-06	3.49134e-05	4.92719
SMIM15	0.93825	-0.546151	5.10363	1.59874e-06	3.50161e-05	4.92351
NCF2	0.676933	0.865714	5.10328	1.60104e-06	3.50329e-05	4.92215
EVI2B	0.631268	0.224124	5.10305	1.60263e-06	3.50341e-05	4.92122
DDIAS	0.787225	0.98233	5.10277	1.60447e-06	3.50408e-05	4.92014
DHFR	0.666706	0.809146	5.10186	1.6106e-06	3.51411e-05	4.91654
ANP32E	0.791814	0.689465	5.09896	1.63026e-06	3.54571e-05	4.90508
EPS15	0.70126	0.224124	5.09836	1.63438e-06	3.54571e-05	4.9027
PYY2	-0.555408	0.19269	-5.09767	1.63908e-06	3.55254e-05	4.89999
ENTPD7	0.961967	1.59519	5.09734	1.64134e-06	3.55406e-05	4.89869
AMMECR1L	0.626897	-0.524637	5.09529	1.65555e-06	3.57569e-05	4.89055
PLBD1	0.851331	2.03926	5.09182	1.67973e-06	3.62005e-05	4.87686
PGM1	0.697261	0.582014	5.09052	1.68886e-06	3.6323e-05	4.87175
GALNT14	0.834989	1.53642	5.09034	1.69018e-06	3.6323e-05	4.87101
DRAM1	0.693009	1.33675	5.08998	1.69273e-06	3.63437e-05	4.86958
NHLRC3	0.516253	0.398754	5.08836	1.70424e-06	3.64538e-05	4.86319
LOC101928189	0.832387	0.177607	5.08768	1.70906e-06	3.65227e-05	4.86052
CDC73	0.609624	0.465236	5.08734	1.71147e-06	3.65402e-05	4.85919
ALCAM	0.67438	0.793444	5.0824	1.74719e-06	3.72679e-05	4.83969
PIGH	0.522076	-0.299822	5.0811	1.75671e-06	3.73318e-05	4.83456
ARFGAP3	0.707848	0.0389157	5.08061	1.76034e-06	3.73395e-05	4.83261
AZIN1	0.713072	0.211516	5.07998	1.765e-06	3.73689e-05	4.83012
SNX14	0.700426	0.0781347	5.07897	1.77245e-06	3.74228e-05	4.82614
NLRP12	0.773864	1.30675	5.07628	1.79247e-06	3.77408e-05	4.81555
HSDL2	0.651619	1.16813	5.07439	1.80669e-06	3.79007e-05	4.80809
TET2	0.602006	0.87113	5.07366	1.81219e-06	3.79812e-05	4.80522
YIPF1	0.575652	0.855064	5.07183	1.82612e-06	3.82032e-05	4.79799
C16orf72	0.745449	0.938175	5.07019	1.83867e-06	3.84305e-05	4.79153
TDG	0.755625	-0.436544	5.06914	1.84671e-06	3.84952e-05	4.78741
G6PD	0.772864	1.25805	5.06913	1.84681e-06	3.84952e-05	4.78736
ME2	0.624927	0.405049	5.0666	1.86635e-06	3.87612e-05	4.77742
SPTLC1	0.513616	0.632216	5.06598	1.8712e-06	3.87913e-05	4.77498
PIBF1	0.61665	-0.704408	5.05945	1.92285e-06	3.9672e-05	4.74928
C11orf73	0.597775	0.0217099	5.05398	1.96721e-06	4.01985e-05	4.72776
ABHD2	0.859557	1.6902	5.05338	1.97214e-06	4.02341e-05	4.72539
FAM45A	0.537167	1.08868	5.05152	1.98753e-06	4.04692e-05	4.71806
PSMC6	0.924633	-0.239343	5.04976	2.00211e-06	4.06935e-05	4.71116
AOAH	0.70408	0.335438	5.04717	2.02386e-06	4.10263e-05	4.70097
SLC25A43	0.728784	-0.766268	5.04582	2.03528e-06	4.11483e-05	4.69566
TDP2	0.955835	0.0200981	5.04413	2.0496e-06	4.13647e-05	4.68904
B3GNT3	-0.62532	-0.164954	-5.04336	2.05619e-06	4.14417e-05	4.68602
SH2B3	0.558522	-0.443304	5.04183	2.06929e-06	4.16152e-05	4.68002
TLR8	0.893186	1.54259	5.04155	2.07171e-06	4.16271e-05	4.67892
SLC8A1	0.861103	1.60931	5.04078	2.07838e-06	4.17036e-05	4.67589
MVB12A	0.636189	0.45979	5.03957	2.08887e-06	4.18616e-05	4.67114
MAP2K1	0.581998	-0.0902235	5.03885	2.09518e-06	4.19513e-05	4.66829
NUMB	1.02909	0.769846	5.03455	2.13299e-06	4.25864e-05	4.65142
YWHAQ	0.725522	-0.4202	5.0342	2.13607e-06	4.25864e-05	4.65005
CNEP1R1	0.811785	0.494519	5.03397	2.13808e-06	4.25864e-05	4.64917
C16orf54	0.719425	-0.22762	5.03052	2.16903e-06	4.30531e-05	4.63561
DNTTIP1	0.718603	1.00336	5.02831	2.18901e-06	4.3371e-05	4.62696
PRR13	0.518163	0.581531	5.02827	2.18942e-06	4.3371e-05	4.62679
NUS1P3	0.534005	-0.0488644	5.02766	2.19498e-06	4.34173e-05	4.62439
RAP2C	0.750886	0.0971	5.02709	2.20013e-06	4.34725e-05	4.62218
ORC3	0.586582	-1.01954	5.02693	2.20157e-06	4.34725e-05	4.62156
GNB4	0.627436	0.967342	5.0263	2.20738e-06	4.3512e-05	4.61908
FBXW2	0.519336	0.826518	5.02599	2.21024e-06	4.35308e-05	4.61786
DHX16	0.517538	0.0296992	5.02487	2.22054e-06	4.36585e-05	4.61347
PYGL	0.916256	2.12368	5.02344	2.23379e-06	4.38437e-05	4.60786
OSTF1	0.645117	0.791529	5.02082	2.25822e-06	4.42197e-05	4.5976
FBXL4	0.575355	0.497622	5.01965	2.26918e-06	4.43858e-05	4.59303
RHOT1	0.809256	1.09511	5.01842	2.28084e-06	4.44473e-05	4.5882
FGL2	1.10161	-0.393723	5.01829	2.28204e-06	4.44473e-05	4.5877
RAF1	0.803877	0.302563	5.01515	2.31197e-06	4.48393e-05	4.57541
COPS5	0.607031	0.118203	5.0145	2.31828e-06	4.48854e-05	4.57284
THAP1	0.667592	-0.392561	5.01367	2.32623e-06	4.49418e-05	4.56961
DPYSL2	1.04191	-0.565803	5.01358	2.32708e-06	4.49418e-05	4.56926
HPS5	0.606783	-0.390076	5.01259	2.33665e-06	4.50505e-05	4.56539
EMILIN2	0.787293	1.82989	5.01186	2.34376e-06	4.51494e-05	4.56253
MARK3	0.710192	1.01152	5.0116	2.34631e-06	4.51605e-05	4.5615
NUPL1	0.66626	0.971519	5.00758	2.38573e-06	4.57174e-05	4.54579
EXOC1	0.833735	-0.269864	5.00743	2.38724e-06	4.57174e-05	4.54519
RP11-12M5.1	-0.515076	0.219134	-5.00681	2.39335e-06	4.57398e-05	4.54278
PELO	0.54588	0.984065	5.00541	2.40729e-06	4.58465e-05	4.5373
YWHAB	0.612839	0.30757	5.00534	2.40803e-06	4.58465e-05	4.53701
CD55	0.733687	1.76448	5.00514	2.41002e-06	4.58465e-05	4.53623
METRNL	0.663469	0.825892	5.00406	2.42081e-06	4.59315e-05	4.53202
CRLF3	0.589399	-0.632895	5.00141	2.44753e-06	4.63289e-05	4.52167
MRPS36	0.664884	0.272215	5.00029	2.45899e-06	4.65072e-05	4.51726
NPTN	0.882285	0.354772	4.9989	2.47318e-06	4.67172e-05	4.51183
ALG6	0.60149	-0.423701	4.99779	2.48459e-06	4.68751e-05	4.50749
ABHD5	0.71445	1.32847	4.99748	2.48776e-06	4.68962e-05	4.50629
LOC101928676	0.785878	0.0456549	4.99692	2.49353e-06	4.69275e-05	4.50411
STK17B	0.542872	0.518323	4.99582	2.50494e-06	4.71035e-05	4.4998
SLC37A3	0.835497	0.811688	4.99334	2.53077e-06	4.73832e-05	4.49013
POTEKP	0.518556	0.486123	4.99307	2.53362e-06	4.73832e-05	4.48907
NDUFAF1	0.661016	0.568892	4.993	2.53431e-06	4.73832e-05	4.48881
C18orf32	0.76095	0.567133	4.99109	2.55446e-06	4.76818e-05	4.48134
ZSCAN29	0.548815	-0.470333	4.99022	2.56371e-06	4.77765e-05	4.47793
MTM1	0.528311	-0.0278159	4.98816	2.58558e-06	4.80244e-05	4.46992
MDH2	0.513431	-0.237465	4.98801	2.58719e-06	4.80244e-05	4.46934
SMARCA5	0.577521	-0.491883	4.9869	2.59916e-06	4.81789e-05	4.46499
FBXL20	0.710321	0.902591	4.98667	2.60162e-06	4.81789e-05	4.46409
BLOC1S2	0.683052	-0.133635	4.98662	2.60216e-06	4.81789e-05	4.4639
CCNH	0.711069	-0.0284217	4.98595	2.6094e-06	4.8274e-05	4.46127
FES	0.641114	1.30583	4.98312	2.64012e-06	4.85832e-05	4.45024
RP3-368A4.6	0.813459	-0.286974	4.98309	2.64046e-06	4.85832e-05	4.45012
DENND5A	0.655592	0.523091	4.98304	2.64099e-06	4.85832e-05	4.44993
C6orf211	1.00453	-0.327717	4.98183	2.65422e-06	4.8709e-05	4.44522
FIG4	0.728602	0.569162	4.98019	2.67229e-06	4.8962e-05	4.43882
BAZ2B	0.92853	0.136133	4.97934	2.68173e-06	4.90957e-05	4.43549
SLCO4C1	0.87891	1.35018	4.97875	2.68825e-06	4.91013e-05	4.43321
PTAFR	0.500534	0.759887	4.97836	2.69254e-06	4.91013e-05	4.4317
RPL7L1	0.506169	-0.297808	4.97817	2.69472e-06	4.91013e-05	4.43094
SPIN4	0.817862	-0.999185	4.97807	2.69577e-06	4.91013e-05	4.43057
ACAD8	0.586847	-0.299833	4.97785	2.69825e-06	4.91013e-05	4.42971
ALDH2	0.974685	0.0149089	4.97781	2.69869e-06	4.91013e-05	4.42955
SEC24D	0.721702	0.886222	4.97772	2.69971e-06	4.91013e-05	4.42919
ZNF438	0.688401	1.52945	4.97691	2.70881e-06	4.91351e-05	4.42602
LRRFIP1	0.551341	0.915535	4.97683	2.70967e-06	4.91351e-05	4.42572
ANXA3	1.02908	4.36566	4.97317	2.7509e-06	4.96073e-05	4.41149
AMZ2	0.543836	-0.130428	4.97215	2.76254e-06	4.97779e-05	4.40751
C1GALT1C1	0.706128	0.536262	4.97052	2.78124e-06	4.99804e-05	4.40114
LOC101928290	0.558642	0.667065	4.97048	2.78169e-06	4.99804e-05	4.40099
SLC38A9	0.655812	-0.0622282	4.9699	2.78839e-06	5.00466e-05	4.39872
MUT	0.55909	0.174859	4.96642	2.82871e-06	5.06509e-05	4.38519
LOC102723847	-0.616031	-0.0422307	-4.96517	2.84339e-06	5.0874e-05	4.38031
C14orf166	0.530196	-0.589868	4.9643	2.85362e-06	5.09772e-05	4.37692
ZNF654	0.716738	0.749353	4.96062	2.89729e-06	5.16364e-05	4.3626
PBDC1	0.591997	-0.120288	4.95472	2.96863e-06	5.25989e-05	4.33968
ARHGAP9	0.740955	0.63467	4.95451	2.97118e-06	5.25989e-05	4.33887
PIWIL4	0.647717	0.801709	4.95428	2.97396e-06	5.25989e-05	4.33798
YIPF3	0.536668	0.388956	4.94818	3.04976e-06	5.36429e-05	4.31426
SAMD8	0.510154	0.602623	4.94749	3.05837e-06	5.3753e-05	4.31161
C2orf68	0.616429	0.0400969	4.94723	3.0617e-06	5.37703e-05	4.31058
MOB1A	0.657031	0.758436	4.94618	3.07497e-06	5.39204e-05	4.3065
SLC25A24	0.516448	0.578377	4.94343	3.10995e-06	5.44719e-05	4.29584
ANKS1A	0.744859	0.899454	4.94114	3.13946e-06	5.48411e-05	4.28694
OPTC	-0.523567	0.0999872	-4.93848	3.17403e-06	5.53181e-05	4.27662
WBP1L	0.577323	0.0877849	4.93748	3.18709e-06	5.55034e-05	4.27275
RNPEP	0.625582	0.223073	4.9357	3.21059e-06	5.57853e-05	4.26583
LOC100506406	-0.525353	0.0404925	-4.9345	3.22648e-06	5.58914e-05	4.26117
TLR1	0.915214	0.887756	4.93293	3.24738e-06	5.61685e-05	4.25509
IFI30	0.677208	0.767432	4.93157	3.26556e-06	5.64402e-05	4.24983
KIAA0232	0.578288	0.640196	4.93091	3.27446e-06	5.65256e-05	4.24726
VWA5A	0.555099	0.926191	4.93084	3.27545e-06	5.65256e-05	4.24698
KIAA1598	0.926831	-0.182022	4.92717	3.32526e-06	5.72555e-05	4.23276
RGS18	1.05554	-0.0393873	4.92528	3.3511e-06	5.76137e-05	4.22546
NME8	0.763066	1.01329	4.92483	3.35731e-06	5.76339e-05	4.22372
MAP3K5	0.694417	0.755779	4.92232	3.39211e-06	5.81003e-05	4.214
PARK7	0.591447	-0.1184	4.92136	3.40554e-06	5.81776e-05	4.21028
SREK1IP1	0.576605	0.0321643	4.92127	3.40679e-06	5.81776e-05	4.20993
RNF149	0.640889	0.669407	4.91814	3.45086e-06	5.86236e-05	4.19782
CORO2A	0.744337	1.13215	4.91753	3.4596e-06	5.86849e-05	4.19544
CRBN	0.573892	-0.188884	4.91715	3.46493e-06	5.87317e-05	4.19399
PIK3CG	0.6669	0.833861	4.91491	3.49703e-06	5.91881e-05	4.1853
CCDC53	0.651485	0.179167	4.9139	3.51152e-06	5.93894e-05	4.1814
ANP32A-IT1	0.861585	0.57918	4.91093	3.5546e-06	5.98524e-05	4.16991
PRPF4B	0.696995	-0.363609	4.91003	3.56772e-06	5.99696e-05	4.16644
ATP10D	0.755097	-0.791982	4.90973	3.57205e-06	5.99696e-05	4.1653
LINC00849	0.630024	-0.830547	4.90764	3.60291e-06	6.02555e-05	4.15719
THEMIS2	0.672639	0.84014	4.90763	3.60305e-06	6.02555e-05	4.15716
GNG5	0.547819	0.937097	4.90549	3.6348e-06	6.05491e-05	4.14889
CD93	0.775051	0.844935	4.90396	3.65766e-06	6.08262e-05	4.14299
NEU1	0.600057	0.547615	4.90007	3.7165e-06	6.17033e-05	4.12795
CBLL1	0.673437	-0.610645	4.89958	3.7239e-06	6.17033e-05	4.12608
KIF13A	0.617709	1.54026	4.89766	3.75343e-06	6.20024e-05	4.11864
SCOC	0.718191	-0.410439	4.89731	3.75879e-06	6.2012e-05	4.11729
CYB5R4	0.747555	0.706011	4.89473	3.79864e-06	6.2502e-05	4.10736
LA16c-380H5.4	-0.553122	0.219083	-4.89444	3.80327e-06	6.2502e-05	4.10621
HAS1	-0.543056	-0.0468779	-4.89409	3.8086e-06	6.2502e-05	4.10489
CCDC126	0.781535	0.692015	4.89389	3.81176e-06	6.2502e-05	4.10411
TYK2	0.526896	0.200766	4.89249	3.83369e-06	6.27047e-05	4.09871
NAIP	1.04548	2.69808	4.89097	3.8577e-06	6.30073e-05	4.09283
ACOT9	0.703413	0.402248	4.89037	3.8671e-06	6.31157e-05	4.09054
P2RX5-TAX1BP3	0.711821	-0.00751523	4.88927	3.88464e-06	6.33477e-05	4.08627
TSNAX	0.831262	0.0361057	4.88609	3.93542e-06	6.39731e-05	4.07404
CERK	0.57732	-0.693736	4.88603	3.93642e-06	6.39731e-05	4.0738
INSIG2	0.825506	-0.156617	4.88409	3.96786e-06	6.43468e-05	4.06631
EIF4H	0.555612	0.0609554	4.8813	4.01342e-06	6.49016e-05	4.05556
LOC100506459	0.781224	0.767413	4.87928	4.04659e-06	6.53192e-05	4.0478
MIR6890	0.699521	-0.950441	4.87908	4.04997e-06	6.53192e-05	4.04702
PSMD13	0.520366	0.306631	4.87876	4.05519e-06	6.53192e-05	4.0458
GNS	0.82343	1.86759	4.87869	4.05639e-06	6.53192e-05	4.04553
CDKN1B	0.638687	-0.432634	4.87787	4.07008e-06	6.54129e-05	4.04235
RAB1A	0.677382	1.09862	4.87783	4.07069e-06	6.54129e-05	4.04221
MAFB	0.679589	0.849646	4.87622	4.09762e-06	6.57056e-05	4.036
AHR	0.732796	-0.24199	4.87438	4.12859e-06	6.60632e-05	4.02891
MED4	0.601845	-0.319764	4.87351	4.14326e-06	6.62516e-05	4.02557
PPP3CA	0.628732	0.299102	4.87198	4.16926e-06	6.65742e-05	4.01968
LINC01118	-0.514321	0.0802844	-4.8703	4.19792e-06	6.69852e-05	4.01323
SPPL2A	0.690498	0.95494	4.86973	4.20775e-06	6.70484e-05	4.01102
TRIM27	0.63736	0.509612	4.86641	4.26517e-06	6.78688e-05	3.99826
FAM220A	0.544892	-0.704003	4.85788	4.41636e-06	6.95023e-05	3.96546
C7orf60	0.768245	-0.159642	4.85485	4.47122e-06	7.02673e-05	3.95384
DIAPH2	0.535437	1.07075	4.85403	4.48619e-06	7.04003e-05	3.95069
DDX26B	0.610415	-1.21277	4.8538	4.49042e-06	7.04003e-05	3.9498
SULT1B1	0.729658	1.78607	4.85378	4.49065e-06	7.04003e-05	3.94975
SLC36A4	0.583487	0.677975	4.85098	4.54236e-06	7.10435e-05	3.93898
SIGLEC7	0.621091	1.11054	4.85055	4.55022e-06	7.11016e-05	3.93735
CDK5RAP3	0.594034	-0.372601	4.85001	4.56025e-06	7.11773e-05	3.93527
RAB22A	0.550943	-0.000142254	4.84965	4.56699e-06	7.12339e-05	3.93388
ADAM1A	0.686382	-0.978454	4.84888	4.58139e-06	7.14098e-05	3.93092
BNIP2	0.77002	0.610797	4.84751	4.60703e-06	7.15654e-05	3.92567
UQCRFS1	0.527169	-0.275083	4.84683	4.61982e-06	7.15696e-05	3.92306
MRPL18	0.520762	-0.435717	4.84503	4.65385e-06	7.19992e-05	3.91615
GLTP	0.548035	0.613987	4.84472	4.65968e-06	7.20401e-05	3.91497
SENP7	0.756663	-0.597806	4.84437	4.66634e-06	7.20401e-05	3.91362
DENND4A	0.585488	-0.138446	4.84383	4.67659e-06	7.21072e-05	3.91156
LST1	0.629418	0.699227	4.84356	4.68177e-06	7.21384e-05	3.91052
TOP2B	0.684662	-0.93211	4.84112	4.72856e-06	7.27462e-05	3.90115
ITM2B	0.517186	0.102712	4.84059	4.73869e-06	7.28192e-05	3.89914
ZBTB11	0.573456	-0.312574	4.83574	4.83322e-06	7.38252e-05	3.88055
MITD1	0.925585	-0.77972	4.83537	4.84047e-06	7.38373e-05	3.87914
NPEPPS	0.637094	0.906995	4.83457	4.8563e-06	7.40294e-05	3.87606
CAMTA2	0.52686	0.637406	4.83221	4.90312e-06	7.44949e-05	3.86703
IRS2	0.700741	0.832346	4.83147	4.9178e-06	7.4636e-05	3.86422
KPNA2	0.792184	0.339842	4.82977	4.95191e-06	7.49833e-05	3.85771
RTN4	0.535608	0.984792	4.82946	4.95822e-06	7.49833e-05	3.85651
WSB2	0.702686	0.681752	4.8267	5.01417e-06	7.57792e-05	3.84595
FAM105A	0.674236	1.1459	4.82488	5.05149e-06	7.61922e-05	3.83897
NME6	0.52448	0.14501	4.82154	5.12045e-06	7.69231e-05	3.82621
HINT3	0.635917	1.00658	4.82139	5.1235e-06	7.69231e-05	3.82565
PSAP	0.58353	0.430809	4.82063	5.13949e-06	7.71125e-05	3.82272
RASSF2	0.648142	0.621177	4.81613	5.23429e-06	7.82158e-05	3.80551
RBM7	0.538393	0.023589	4.816	5.23696e-06	7.82158e-05	3.80503
TMEM69	0.761028	-0.620718	4.81437	5.27177e-06	7.86843e-05	3.7988
NOL7	0.541021	-0.0671986	4.81325	5.29571e-06	7.88871e-05	3.79454
GALNT2	0.739279	1.32569	4.81116	5.34097e-06	7.94061e-05	3.78653
KLK14	-0.637996	-0.1836	-4.81095	5.34539e-06	7.94202e-05	3.78575
NMI	0.719509	0.441309	4.80852	5.39831e-06	7.99986e-05	3.77648
XRCC5	0.565498	0.327864	4.80773	5.41567e-06	8.00483e-05	3.77346
PLEKHM3	0.67805	0.389802	4.8066	5.44064e-06	8.03136e-05	3.76913
MAN1A1	0.868884	1.43139	4.80561	5.46248e-06	8.04828e-05	3.76536
TNFAIP8	0.594452	0.141508	4.8056	5.46266e-06	8.04828e-05	3.76533
SRD5A1	0.53272	0.29481	4.80425	5.49273e-06	8.07177e-05	3.76016
OR51I1	-0.551655	-0.0241743	-4.80367	5.50572e-06	8.08567e-05	3.75794
INPP1	0.528798	0.0443243	4.80315	5.51717e-06	8.09162e-05	3.75599
ZNF106	0.646126	0.986368	4.80233	5.5356e-06	8.09337e-05	3.75285
PNMA1	0.646019	-0.645758	4.80038	5.57946e-06	8.13526e-05	3.74542
MSRB3	0.85413	1.54151	4.80029	5.58168e-06	8.13526e-05	3.74505
C1RL	0.614277	1.41397	4.79706	5.655e-06	8.18504e-05	3.73277
C9orf72	0.660401	0.86989	4.79596	5.68033e-06	8.193e-05	3.72856
KLHL15	0.626228	-0.580462	4.79586	5.68272e-06	8.193e-05	3.72817
SACM1L	0.691459	-0.541906	4.79506	5.70104e-06	8.21423e-05	3.72514
C1orf85	0.664799	0.409728	4.79456	5.71257e-06	8.22567e-05	3.72324
CBX3	0.656045	0.593157	4.79435	5.71765e-06	8.2278e-05	3.7224
DDX23	0.531445	-0.122864	4.79348	5.73783e-06	8.24667e-05	3.71909
CPNE2	0.724953	0.266711	4.79324	5.74337e-06	8.24925e-05	3.71818
RAD23B	0.625155	1.14097	4.79001	5.81885e-06	8.33137e-05	3.70589
MFN1	0.575332	-0.00229611	4.78986	5.82242e-06	8.33137e-05	3.70532
RP11-82L18.2	-0.529169	-0.0458652	-4.78756	5.87682e-06	8.39758e-05	3.69657
TST	0.564625	0.19411	4.78696	5.89127e-06	8.40361e-05	3.69426
CHUK	0.688692	0.256284	4.78554	5.92511e-06	8.42267e-05	3.68887
GLRX	0.663012	0.810212	4.78547	5.92674e-06	8.42267e-05	3.68861
SKA2	0.644906	0.2871	4.78154	6.02177e-06	8.55241e-05	3.67365
LBR	0.639465	0.434459	4.78066	6.04316e-06	8.56683e-05	3.67031
KCNIP2-AS1	-0.555448	0.0736943	-4.77845	6.09757e-06	8.62258e-05	3.66188
RPS6KA3	0.676512	0.225176	4.77823	6.10301e-06	8.62493e-05	3.66104
TMX1	0.804518	0.12659	4.77708	6.13122e-06	8.64876e-05	3.6567
RFX2	0.616073	1.34229	4.77641	6.148e-06	8.66175e-05	3.65413
TRAM1	0.537525	-0.0701935	4.77521	6.17789e-06	8.6985e-05	3.64957
UBP1	0.570454	-0.593058	4.77258	6.24393e-06	8.76988e-05	3.63957
LOC645513	0.625069	0.93218	4.76798	6.36082e-06	8.89952e-05	3.62213
MISP	-0.613446	-0.0892062	-4.76447	6.45164e-06	8.97343e-05	3.60879
RNF114	0.504952	0.140735	4.76409	6.46156e-06	8.98177e-05	3.60735
TAF12	0.589922	0.217497	4.76113	6.53931e-06	9.07879e-05	3.5961
MRPL33	0.541915	0.1438	4.76003	6.56844e-06	9.10819e-05	3.59192
PSMB7	0.558958	0.313287	4.75939	6.5853e-06	9.12603e-05	3.58951
EOGT	0.637492	-0.0251026	4.7586	6.60627e-06	9.144e-05	3.58652
TMEM167B	0.573472	-0.0421888	4.75684	6.65334e-06	9.19246e-05	3.57984
MTDH	0.598735	0.308018	4.75619	6.67074e-06	9.19983e-05	3.57738
GOLGA7	0.517255	0.160637	4.75577	6.68207e-06	9.2099e-05	3.57579
ZAK	0.709055	1.97873	4.7555	6.68948e-06	9.21456e-05	3.57475
ZNF322	0.548322	-0.0567663	4.75438	6.71974e-06	9.23954e-05	3.5705
COPA	0.520494	0.85819	4.75165	6.7941e-06	9.3082e-05	3.56015
DARS	0.659617	-0.340134	4.75026	6.83221e-06	9.3409e-05	3.55489
SEPHS2	0.588866	0.25429	4.74863	6.87723e-06	9.39395e-05	3.54872
MIR302B	0.617329	-0.00292447	4.74728	6.91472e-06	9.43225e-05	3.54361
LAMP2	0.843277	0.976594	4.74687	6.92628e-06	9.43278e-05	3.54204
ARNTL	0.717599	0.046249	4.74647	6.93722e-06	9.43643e-05	3.54055
FAM53C	0.607752	0.816834	4.74619	6.94514e-06	9.44159e-05	3.53948
USP3	0.577789	0.325288	4.74559	6.96183e-06	9.45866e-05	3.53722
BCL6	0.836467	2.23057	4.74464	6.98871e-06	9.4839e-05	3.5336
ADD3	0.607346	-0.125383	4.74353	7.01989e-06	9.51381e-05	3.52941
MPEG1	0.837298	-1.03013	4.74251	7.04883e-06	9.53719e-05	3.52554
MAP4K3	0.616776	-1.56221	4.73997	7.12125e-06	9.6181e-05	3.51593
LPXN	0.556345	-0.144116	4.73662	7.21781e-06	9.73128e-05	3.50327
ZNF700	0.723655	-0.808235	4.73597	7.23675e-06	9.75106e-05	3.50081
MYD88	0.508391	0.60117	4.73467	7.27466e-06	9.78484e-05	3.4959
EED	0.56238	-0.291868	4.73368	7.3037e-06	9.81813e-05	3.49215
ABHD3	0.883885	-0.437953	4.73114	7.37884e-06	9.89586e-05	3.48253
PDK3	0.545728	0.887711	4.73066	7.39289e-06	9.9031e-05	3.48074
N4BP2L2	0.877315	1.08098	4.73048	7.3985e-06	9.9048e-05	3.48003
TMEM154	0.599417	-0.0674588	4.7282	7.46635e-06	9.96537e-05	3.47145
ACAP2	0.580587	0.951719	4.72809	7.46989e-06	9.96537e-05	3.471
PSMA2	0.618831	0.0460422	4.72688	7.50607e-06	0.000100078	3.46646
CD97	0.790115	0.865325	4.72434	7.58328e-06	0.000100814	3.45684
FBXO38	0.587998	0.809741	4.72392	7.59592e-06	0.000100864	3.45527
PRPF38B	0.663831	-0.14088	4.72346	7.60997e-06	0.000100992	3.45353
NCK1	0.502643	-0.293966	4.72317	7.61882e-06	0.000101051	3.45244
KCNE3	0.655076	1.0985	4.72093	7.68781e-06	0.000101848	3.44397
ARMCX3	0.683428	0.0989184	4.72019	7.71063e-06	0.000102006	3.44118
CIPC	0.533395	-0.960013	4.71898	7.74811e-06	0.000102291	3.43662
FGD4	0.730037	2.10381	4.71782	7.78446e-06	0.000102653	3.43223
SEC23A	0.545616	0.263006	4.7153	7.86356e-06	0.000103457	3.42272
HACE1	0.631212	-0.693275	4.71395	7.90617e-06	0.000103779	3.41764
GYLTL1B	-0.647998	-0.487355	-4.7111	7.99721e-06	0.000104613	3.40688
USP32P2	0.653935	0.344945	4.71086	8.00482e-06	0.000104653	3.40599
PGGT1B	0.546199	0.446377	4.70333	8.25001e-06	0.000107489	3.37764
DROSHA	0.515855	-0.841295	4.70326	8.25228e-06	0.000107489	3.37738
USP4	0.668662	0.559099	4.70278	8.26813e-06	0.000107497	3.37557
GPN3	0.533467	-0.135613	4.69901	8.39405e-06	0.000108624	3.36137
C2orf47	0.571166	-0.199857	4.69773	8.43727e-06	0.000108936	3.35654
LOC101928625	0.513921	-0.150901	4.69752	8.44449e-06	0.000108936	3.35574
CBFA2T3	0.549792	-0.218175	4.6973	8.45165e-06	0.000108936	3.35494
PDGFC	1.02306	1.50416	4.69717	8.45627e-06	0.000108936	3.35443
VAMP8	0.70369	-0.137699	4.6969	8.46538e-06	0.000108938	3.35342
H2AFZ	0.672586	0.370747	4.69674	8.4707e-06	0.000108938	3.35283
KLHDC2	0.521161	-0.839648	4.69513	8.52549e-06	0.000109519	3.34677
NEDD4	0.763872	0.67974	4.69335	8.58648e-06	0.000110117	3.34007
ZYG11B	0.736012	0.604965	4.69262	8.61154e-06	0.000110376	3.33733
FRAT2	0.790928	0.881671	4.68902	8.73643e-06	0.000111524	3.32381
RAB33B	0.886097	0.324015	4.68837	8.75924e-06	0.000111706	3.32136
SNX10	0.733895	0.274563	4.68777	8.78047e-06	0.000111858	3.31908
PDHX	0.567737	-0.712495	4.68775	8.78097e-06	0.000111858	3.31903
WDR82	0.51888	-0.468716	4.68679	8.81496e-06	0.000112229	3.3154
RAB8B	0.594184	0.914314	4.68663	8.82061e-06	0.000112238	3.3148
PSMB3	0.640696	0.478835	4.68495	8.87978e-06	0.000112865	3.30851
COMMD1	0.519052	-0.121926	4.68262	8.96315e-06	0.000113735	3.29974
FAM102B	0.663282	-0.260844	4.68071	9.03163e-06	0.000114477	3.29258
TMEM41B	0.55568	-0.399657	4.6791	9.09009e-06	0.000115128	3.28652
YEATS4	0.544933	-0.590679	4.67902	9.09301e-06	0.000115128	3.28622
UBE2G1	0.506213	-0.078077	4.67873	9.10359e-06	0.000115185	3.28513
PLA2G2D	-0.585884	-0.0263198	-4.67643	9.18749e-06	0.000115996	3.27651
SOD3	-0.513332	0.407982	-4.67338	9.30008e-06	0.000116716	3.26507
ATP6V1A	0.635753	0.835549	4.67199	9.35179e-06	0.0001173	3.25986
MVP	0.588934	0.796436	4.67172	9.36196e-06	0.000117363	3.25884
CUL2	0.520383	-0.0177865	4.66959	9.44161e-06	0.000118038	3.25088
ICAM3	0.767262	0.208023	4.66762	9.51644e-06	0.000118779	3.24347
TGFA	0.659702	1.44739	4.66159	9.74798e-06	0.000121206	3.22089
RP1-193H18.2	0.846932	1.21918	4.66023	9.80106e-06	0.000121601	3.21579
ST3GAL6	0.6	0.965992	4.65948	9.83032e-06	0.000121857	3.21299
ID2	0.678816	-0.0197984	4.65876	9.8585e-06	0.000122049	3.2103
EPC2	0.561892	-0.0523148	4.65564	9.98189e-06	0.000123376	3.19862
MSMO1	0.61546	-0.0472621	4.65531	9.99485e-06	0.00012347	3.1974
UBXN2B	0.509801	0.941265	4.65433	1.00342e-05	0.000123755	3.19371
RINT1	0.583889	-1.05144	4.65377	1.00566e-05	0.000123928	3.19161
SYPL1	0.589426	-0.459118	4.65365	1.00615e-05	0.000123928	3.19116
DENND6A	0.708504	-0.54375	4.65082	1.01751e-05	0.000125088	3.18061
S100A4	0.77622	0.413623	4.64894	1.0252e-05	0.000125898	3.17355
XPOT	0.506062	-0.282055	4.64818	1.0283e-05	0.000126211	3.17071
AURKAPS1	0.545475	0.483769	4.64637	1.03574e-05	0.00012692	3.16394
CETN3	0.869544	-1.03517	4.64242	1.05213e-05	0.000128465	3.14919
AKIRIN2	0.603442	1.20491	4.64163	1.05541e-05	0.000128778	3.14627
CD48	0.685528	0.714639	4.63867	1.06793e-05	0.000129821	3.1352
GLT1D1	0.66295	1.58067	4.63773	1.07193e-05	0.000130169	3.13169
EPS8	0.66899	-0.238556	4.63729	1.07382e-05	0.000130209	3.13004
RNF13	0.644749	0.733596	4.63561	1.08101e-05	0.000130824	3.12377
LOC100505478	-0.569389	0.35611	-4.63553	1.08134e-05	0.000130824	3.12349
LYRM5	0.559998	-0.2697	4.63525	1.08254e-05	0.0001309	3.12245
ZMPSTE24	0.614265	0.39205	4.63276	1.09333e-05	0.000131859	3.11313
DNAJC3	0.650329	1.32257	4.6323	1.09533e-05	0.000132028	3.11142
RASSF3	0.515931	0.260986	4.62971	1.10663e-05	0.00013311	3.10178
OSBPL11	0.711012	0.56923	4.62945	1.10776e-05	0.000133176	3.10082
GOLT1B	0.574846	-0.0896541	4.62847	1.11211e-05	0.000133558	3.09714
NCEH1	0.736318	0.324478	4.62827	1.113e-05	0.000133595	3.09639
CAPG	0.68787	1.10785	4.62731	1.11723e-05	0.000133963	3.09283
SHPRH	0.856634	-1.45197	4.62174	1.14221e-05	0.000136009	3.07207
BTBD3	0.593745	0.199841	4.62173	1.14224e-05	0.000136009	3.07205
EAF1	0.595366	0.222785	4.62151	1.14325e-05	0.000136009	3.07122
SS18L1	0.738037	-0.873073	4.61944	1.15268e-05	0.000136821	3.06351
RAP1B	0.544536	-0.526959	4.61923	1.15364e-05	0.000136821	3.06273
GSR	0.505132	1.17589	4.61748	1.16167e-05	0.000137489	3.05621
EMB	0.655564	0.706028	4.61568	1.16998e-05	0.000138346	3.04953
CPOX	0.621378	-0.702738	4.61389	1.17834e-05	0.000139101	3.04284
LINC00621	0.560702	-0.637897	4.61329	1.18114e-05	0.00013936	3.04061
GTF2B	0.58737	-0.0143167	4.61176	1.18831e-05	0.000139878	3.03493
VPS26A	0.517886	0.41339	4.61123	1.1908e-05	0.000140066	3.03297
SUCLG2	0.69004	-1.07523	4.60907	1.20103e-05	0.000141124	3.02494
LIG4	0.642434	0.095482	4.60518	1.21969e-05	0.000142803	3.01047
GSTO1	0.596512	0.759138	4.60377	1.2265e-05	0.000143453	3.00525
OAT	0.731405	0.650177	4.60007	1.24462e-05	0.000145128	2.99148
RCSD1	0.569655	-0.552783	4.59781	1.25577e-05	0.000146353	2.98312
FBXO30	0.546925	0.827631	4.59622	1.26372e-05	0.000147016	2.9772
MMADHC	0.602676	0.48723	4.59615	1.26403e-05	0.000147016	2.97696
APLP2	0.517123	1.33407	4.59422	1.27374e-05	0.00014792	2.96978
KLHL28	0.55375	0.150126	4.5933	1.27838e-05	0.000148254	2.96637
TIMP1	0.789711	1.46461	4.59326	1.27856e-05	0.000148254	2.96624
NPC2	0.583705	-0.112074	4.59243	1.28278e-05	0.000148495	2.96314
GSTK1	0.597043	0.00309584	4.59232	1.28333e-05	0.000148495	2.96274
IL10RB	0.717269	1.16433	4.5917	1.28649e-05	0.000148495	2.96044
MRFAP1L1	0.663445	-1.22447	4.59139	1.28808e-05	0.000148528	2.95928
PLD1	0.78611	1.83575	4.59097	1.29023e-05	0.000148702	2.95771
ASPH	1.00631	2.62936	4.59003	1.29503e-05	0.00014918	2.95423
FAM35A	0.714635	-1.19981	4.58986	1.29591e-05	0.000149206	2.95359
COX8A	0.510526	0.316042	4.58846	1.30306e-05	0.000149803	2.94843
ADNP	0.627948	-0.413289	4.58644	1.31352e-05	0.000150627	2.94092
HDHD1	0.516612	-0.0453249	4.58587	1.3165e-05	0.000150817	2.9388
ASPDH	-0.50411	0.168639	-4.58468	1.32269e-05	0.000151272	2.9344
PKD2	0.609588	-0.883661	4.5844	1.32416e-05	0.000151272	2.93336
TSPO	0.645302	1.62933	4.58318	1.33053e-05	0.000151589	2.92886
MST4	0.638975	-0.481739	4.58232	1.33505e-05	0.000151906	2.92567
CHRND	-0.537303	0.139671	-4.58227	1.33531e-05	0.000151906	2.92549
NNAT	-0.513469	-0.0370459	-4.58112	1.34141e-05	0.000152244	2.92122
VIMP	0.674751	-0.486116	4.58078	1.34321e-05	0.000152351	2.91995
GPR65	0.688954	-0.335284	4.58021	1.34622e-05	0.000152616	2.91786
FCN1	0.788503	0.386342	4.57771	1.35956e-05	0.000154053	2.9086
EPB41L3	0.770279	0.573872	4.57716	1.36255e-05	0.000154315	2.90655
LPCAT2	0.726255	1.77021	4.57691	1.36387e-05	0.000154387	2.90564
PAPSS1	0.599002	0.627553	4.57535	1.37227e-05	0.00015497	2.89988
CHMP2B	0.593718	0.670712	4.57378	1.38084e-05	0.000155461	2.89404
SLITRK4	0.5871	0.552042	4.57311	1.38444e-05	0.000155637	2.8916
NUBP1	0.511664	-0.454534	4.57241	1.38831e-05	0.000155766	2.88898
FAM160A2	0.507753	0.823203	4.57122	1.39484e-05	0.000156155	2.88458
PDZRN3-AS1	-0.621915	-0.226827	-4.5699	1.40212e-05	0.000156777	2.87969
ZBTB41	0.769185	-1.48635	4.56537	1.42738e-05	0.00015898	2.86294
LOC100505812	0.855835	1.33661	4.56287	1.44147e-05	0.000160003	2.85373
KANSL1L	0.511439	0.629212	4.56181	1.44749e-05	0.000160365	2.84982
C16orf89	-0.510885	-0.156268	-4.56076	1.45352e-05	0.000160873	2.84592
ATG3	0.569083	0.617772	4.55859	1.46601e-05	0.000161916	2.8379
RIN3	0.595014	1.20404	4.5585	1.4665e-05	0.000161916	2.83759
CALB2	-0.523728	-0.112637	-4.55788	1.47008e-05	0.000162042	2.8353
CASP1	0.744435	0.645865	4.55781	1.47049e-05	0.000162042	2.83504
GGTLC2	-0.500018	-0.228098	-4.55716	1.47426e-05	0.000162245	2.83264
ITGAE	0.573617	-0.298975	4.55656	1.47775e-05	0.000162296	2.83042
SORL1	0.712124	0.900271	4.55651	1.478e-05	0.000162296	2.83026
TP53I3	0.644347	1.25965	4.55508	1.48636e-05	0.000162851	2.82497
MYO1F	0.652298	0.562813	4.55121	1.50917e-05	0.000164797	2.81069
MPLKIP	0.575153	-0.0848053	4.55099	1.51048e-05	0.000164797	2.80988
AMD1	0.638652	-0.147433	4.55097	1.51061e-05	0.000164797	2.8098
TMEM260	0.70231	1.06333	4.55006	1.51604e-05	0.000165153	2.80643
APP	0.500789	0.663948	4.54905	1.52206e-05	0.000165558	2.80271
GLIPR1	0.758798	-0.16289	4.54895	1.52264e-05	0.000165558	2.80235
LOC101929683	-0.53368	-0.124078	-4.54879	1.5236e-05	0.000165583	2.80177
ICE1	0.584071	-0.927459	4.54662	1.53665e-05	0.000166764	2.79377
RP11-196G18.24	0.778397	-0.686126	4.54353	1.55544e-05	0.000168482	2.78237
APMAP	0.643049	1.05256	4.54109	1.57039e-05	0.000169555	2.7734
KB-431C1.4	0.972339	-0.213041	4.54105	1.57062e-05	0.000169555	2.77327
NFXL1	0.851792	-0.676154	4.54088	1.57168e-05	0.000169555	2.77263
SNX16	0.549283	0.503637	4.53823	1.58812e-05	0.000170726	2.76288
CLIC1	0.522746	0.686583	4.5381	1.58897e-05	0.000170726	2.76238
SPAG1	0.738947	-0.0439962	4.53768	1.59156e-05	0.000170777	2.76085
HIAT1	0.668438	-0.0815858	4.53709	1.59529e-05	0.000171017	2.75866
DIP2B	0.52349	0.669162	4.53664	1.59805e-05	0.000171233	2.75703
C10orf54	0.676063	1.1634	4.53636	1.59984e-05	0.000171344	2.75598
UBE2D1	0.772027	1.52695	4.53609	1.6015e-05	0.000171442	2.75501
CDC123	0.656859	0.642669	4.53544	1.60563e-05	0.000171803	2.7526
ARSB	0.52215	0.887277	4.53482	1.60951e-05	0.000172138	2.75034
CTNNB1	0.511916	0.756836	4.53409	1.61417e-05	0.00017244	2.74763
HIST1H2BE	0.633269	1.00514	4.53033	1.63813e-05	0.000174221	2.73381
GMPR2	0.556982	0.467852	4.52989	1.64099e-05	0.000174375	2.73218
THYN1	0.504757	-0.170496	4.52872	1.64849e-05	0.000174997	2.7279
LEMD3	0.632291	-0.27745	4.52658	1.6624e-05	0.000175821	2.72002
CSK	0.500526	0.230011	4.52338	1.68337e-05	0.000177621	2.70827
CMTR2	0.807398	-1.31619	4.52193	1.69301e-05	0.000178398	2.70292
SH3KBP1	0.519992	0.210899	4.52072	1.70104e-05	0.000178996	2.69849
ACSL4	0.81344	1.68882	4.51611	1.73199e-05	0.000181418	2.68159
PABPC3	0.501607	-0.322406	4.51461	1.74222e-05	0.00018224	2.67607
EGLN1	0.621989	0.94442	4.51283	1.75442e-05	0.000183038	2.66953
GGH	0.842011	1.15752	4.51245	1.757e-05	0.000183199	2.66815
DMTF1	0.734535	-0.80889	4.51101	1.76689e-05	0.000183753	2.66289
JAK2	0.675746	1.11789	4.51098	1.76713e-05	0.000183753	2.66276
TMEM128	0.66122	-1.072	4.50872	1.78279e-05	0.000184961	2.65449
GLIPR2	0.636435	1.32942	4.50746	1.7916e-05	0.000185706	2.64987
MCTP1	0.671712	1.89246	4.50578	1.80347e-05	0.00018643	2.64368
RPN1	0.559081	0.0318336	4.50461	1.81168e-05	0.000187109	2.63943
UQCRC1	0.54075	0.162698	4.50436	1.81352e-05	0.000187214	2.63848
FANCL	0.686813	-0.40507	4.50135	1.83492e-05	0.000188827	2.62749
RP13-379O24.2	-0.529687	-0.0640333	-4.49856	1.85507e-05	0.000190215	2.61725
GCA	0.611685	1.30906	4.49796	1.85937e-05	0.000190486	2.61508
BCAP31	0.505052	0.130535	4.49701	1.8663e-05	0.000191025	2.61159
RP11-805I24.3	-0.522264	0.0801858	-4.49594	1.87415e-05	0.000191742	2.60766
LACTB2	0.596461	-0.192855	4.49087	1.91161e-05	0.00019479	2.58912
RP11-326I11.5	0.65738	-0.0303331	4.49001	1.91804e-05	0.000195184	2.58598
ZNF468	0.666693	-0.687022	4.48947	1.92207e-05	0.000195504	2.58401
PRMT3	0.583717	-0.8084	4.48698	1.94082e-05	0.000196889	2.57491
HNRNPU-AS1	0.916788	-1.33159	4.48681	1.94209e-05	0.000196931	2.5743
TMEM33	0.772681	1.27703	4.48646	1.94473e-05	0.000197111	2.57303
LOC220729	0.610231	-0.148113	4.48615	1.94712e-05	0.000197266	2.57188
RP11-384L8.1	-0.603756	-0.178715	-4.48522	1.95419e-05	0.000197719	2.56848
RIT1	0.61235	1.37086	4.4835	1.96737e-05	0.000198614	2.56218
C20orf24	0.513444	1.2819	4.48273	1.97327e-05	0.000198936	2.55938
PLAGL1	0.862633	0.57117	4.48177	1.98063e-05	0.000199424	2.55589
CBWD1	0.671423	0.116423	4.48124	1.98473e-05	0.000199485	2.55396
MIR636	0.642275	-0.476229	4.48095	1.98701e-05	0.000199591	2.55288
MTF1	0.59501	1.34364	4.48074	1.98861e-05	0.000199591	2.55213
MYADM	0.595646	0.812355	4.47856	2.00561e-05	0.000200838	2.54415
STX11	0.697461	1.28163	4.47849	2.0061e-05	0.000200838	2.54392
BIRC6	0.511346	-0.43725	4.47811	2.00906e-05	0.000201047	2.54254
PPP1R15B	0.589628	0.0124651	4.47643	2.0223e-05	0.000202195	2.53639
SCAF8	0.588676	-0.789749	4.47617	2.02434e-05	0.00020231	2.53545
UBR7	0.571116	-0.627727	4.47446	2.03787e-05	0.000203307	2.52921
STXBP3	0.636067	0.732333	4.47424	2.03957e-05	0.000203388	2.52842
PI4KA	0.554875	-0.34169	4.47333	2.04682e-05	0.00020389	2.5251
IDS	0.539008	0.943641	4.47063	2.06848e-05	0.000205375	2.51524
CYFIP1	0.702359	0.18086	4.46595	2.10651e-05	0.000207797	2.49818
GJD4	-0.520509	-0.0954607	-4.46148	2.14345e-05	0.000210805	2.4819
PAXIP1	0.630911	-0.699646	4.45857	2.16779e-05	0.000212547	2.47133
AK123826	-0.621785	-0.0731422	-4.45804	2.1723e-05	0.000212736	2.46938
POMP	0.641263	0.887821	4.45475	2.20022e-05	0.000215185	2.45742
RGS19	0.531519	0.640019	4.45003	2.24089e-05	0.000218322	2.44027
MGRN1	0.517881	0.215751	4.44849	2.25431e-05	0.000219256	2.43468
IMPA1	0.727995	-0.592928	4.44671	2.26993e-05	0.000220494	2.42822
RP11-488L18.10	0.867591	-0.922775	4.44606	2.27572e-05	0.000220962	2.42583
VAV1	0.60564	0.303595	4.44397	2.29418e-05	0.000222566	2.41827
SIRPA	0.629342	1.75073	4.44264	2.30612e-05	0.000223629	2.41341
GYG1	0.80566	2.84181	4.44131	2.31803e-05	0.000224403	2.40859
IL13RA1	0.790918	0.937628	4.43949	2.33441e-05	0.000225798	2.40199
LGALS1	0.649546	1.03543	4.43882	2.34052e-05	0.000226293	2.39955
HCK	0.666743	1.35365	4.43745	2.35295e-05	0.000227207	2.39459
UCHL3	0.636505	-0.407956	4.43387	2.38582e-05	0.000229352	2.38161
HPSE	0.804363	1.68483	4.43342	2.38995e-05	0.000229616	2.37998
FBXL5	0.623052	0.951724	4.43119	2.41064e-05	0.000231059	2.37192
RILPL2	0.529892	0.435228	4.43104	2.41205e-05	0.000231059	2.37137
SEC24A	0.527213	0.697148	4.42851	2.43585e-05	0.000232366	2.36218
ATP6V0D1	0.56749	0.85809	4.42833	2.43755e-05	0.000232431	2.36153
CASP3	0.613979	-0.331562	4.42312	2.48717e-05	0.000235884	2.34267
TACC3	0.586842	0.392178	4.42296	2.48865e-05	0.000235927	2.34211
ZNF354A	0.703832	0.100987	4.4221	2.49695e-05	0.000236615	2.33899
SCYL3	0.719861	0.087782	4.42174	2.50044e-05	0.000236651	2.33769
EIF2A	0.547981	-1.11282	4.42169	2.50098e-05	0.000236651	2.33748
ZYX	0.749294	1.31656	4.42159	2.50187e-05	0.000236651	2.33715
ZNF623	0.594355	-0.605668	4.42153	2.5025e-05	0.000236651	2.33691
VAMP3	0.603186	1.0607	4.42024	2.51498e-05	0.000237145	2.33226
C2CD5	0.674319	-0.842634	4.41931	2.52403e-05	0.0002379	2.3289
ACTN4	0.506194	0.550634	4.41839	2.53308e-05	0.000238654	2.32555
DCTN6	0.516858	-0.134442	4.41767	2.54007e-05	0.000239214	2.32297
FAM73A	0.568296	-0.245394	4.41747	2.54211e-05	0.000239308	2.32222
MED6	0.702372	0.499527	4.41641	2.55252e-05	0.00024	2.31839
CNTD1	-0.560772	-0.0246029	-4.4144	2.57246e-05	0.00024137	2.31111
CAPN3	0.665874	1.13847	4.41337	2.58263e-05	0.000242125	2.30742
LINC01000	0.753192	1.5572	4.41303	2.58606e-05	0.000242316	2.30618
ZFP62	0.568969	-1.38397	4.41187	2.59767e-05	0.000242954	2.30199
DCLRE1C	0.539288	0.395105	4.4112	2.60437e-05	0.000243366	2.29958
EGFR	-0.553662	0.870979	-4.40907	2.62592e-05	0.000245279	2.29187
CPNE3	0.720208	0.628003	4.40589	2.65837e-05	0.000247703	2.28038
EBPL	0.622348	0.0494751	4.40462	2.6714e-05	0.000248714	2.2758
LOC102724842	-0.512409	-0.0512366	-4.40288	2.68941e-05	0.000250085	2.26951
IMMT	0.615538	-0.73429	4.3993	2.72674e-05	0.000253248	2.25662
PTPN12	0.699995	0.885441	4.39863	2.73384e-05	0.000253804	2.25419
HCLS1	0.54634	0.225976	4.3978	2.74257e-05	0.000254439	2.2512
CD300LF	0.675189	1.27504	4.39777	2.7429e-05	0.000254439	2.25109
GALNT3	0.587839	0.920566	4.39521	2.77005e-05	0.000256428	2.24188
PAN3	0.629274	-0.632078	4.39452	2.77746e-05	0.000256811	2.23938
ALOX5	0.649499	1.72626	4.39426	2.78022e-05	0.000256962	2.23845
PLP2	0.567815	1.18889	4.39403	2.78273e-05	0.00025709	2.2376
ARHGEF40	0.815749	1.40199	4.39304	2.79332e-05	0.000257762	2.23405
EIF3L	0.827605	-0.916665	4.39304	2.79338e-05	0.000257762	2.23403
SLC28A3	0.933218	1.30492	4.38949	2.83179e-05	0.000260466	2.22126
GTF3C6	0.543004	-0.276432	4.38934	2.83341e-05	0.000260509	2.22072
SMN1	0.555853	-0.79182	4.38715	2.8574e-05	0.000262188	2.21284
NDUFA8	0.504517	0.0620055	4.38657	2.8638e-05	0.00026267	2.21074
EIF4E3	0.687627	1.35806	4.38527	2.87812e-05	0.000263666	2.20608
IL6R	0.621194	0.929662	4.38368	2.89586e-05	0.000264761	2.20033
CLK1	0.892956	-0.582461	4.3801	2.93602e-05	0.000267683	2.18745
CAB39	0.710921	0.759952	4.37984	2.93891e-05	0.000267798	2.18653
HN1	0.560656	0.968493	4.37938	2.94417e-05	0.000267798	2.18486
NAGK	0.690039	0.243807	4.3774	2.9666e-05	0.000269397	2.17776
ATP6V0E1	0.638865	1.30818	4.37686	2.97276e-05	0.000269636	2.17582
DNAJB9	0.521245	-0.24013	4.37594	2.98335e-05	0.000270489	2.17249
TYROBP	0.687119	0.76907	4.37575	2.98553e-05	0.000270539	2.17181
MYO18A	0.602922	0.103189	4.37517	2.99214e-05	0.000270775	2.16974
PSMA1	0.512948	0.0259412	4.37508	2.99317e-05	0.000270775	2.16942
BTAF1	0.609519	-0.95359	4.37428	3.00245e-05	0.00027139	2.16652
LOC101928429	0.781402	1.76675	4.37265	3.02128e-05	0.000272308	2.16068
PICALM	0.672609	1.03189	4.37253	3.0227e-05	0.000272329	2.16024
PHKB	0.551474	0.219205	4.36849	3.06987e-05	0.000275493	2.14576
PTEN	0.533356	1.35777	4.36727	3.08431e-05	0.000276463	2.14137
CELF2	0.538584	0.558583	4.36482	3.11344e-05	0.000278638	2.13258
RP11-394I13.2	0.639772	0.0587466	4.36428	3.1199e-05	0.000279106	2.13065
LINC00493	0.526175	-0.223414	4.36416	3.12132e-05	0.000279124	2.13022
PLEKHF2	0.633937	-0.186776	4.35593	3.22139e-05	0.000286393	2.10072
RPS6KA1	0.553544	0.785129	4.35583	3.22266e-05	0.000286395	2.10035
MS4A4A	1.1427	3.88606	4.35375	3.24851e-05	0.000288244	2.09288
GAB2	0.592051	0.309788	4.35048	3.28939e-05	0.00029108	2.08119
ZUFSP	0.67153	-0.0629529	4.35011	3.29411e-05	0.000291385	2.07985
ABAT	0.521963	0.676868	4.34888	3.30967e-05	0.000292412	2.07545
CLTC-IT1	0.511642	0.426132	4.34878	3.31083e-05	0.000292412	2.07512
CCBL2	0.681248	-0.196049	4.34833	3.31657e-05	0.000292806	2.0735
ATP13A3	0.586298	0.530398	4.34759	3.32603e-05	0.000293388	2.07084
MKNK1	0.71969	2.09285	4.34741	3.32829e-05	0.000293388	2.0702
LINC01003	0.781548	-0.792327	4.34685	3.33539e-05	0.000293694	2.06821
CSTA	0.785354	0.956173	4.34556	3.35202e-05	0.000294797	2.06356
CCNG1	0.515769	-0.792209	4.34531	3.35516e-05	0.00029496	2.06269
USMG5	0.598317	-0.0175153	4.34432	3.36795e-05	0.000295857	2.05913
S100A12	0.504264	3.04183	4.34399	3.37214e-05	0.000296099	2.05797
HIBCH	0.523465	-0.13325	4.34253	3.39109e-05	0.000297204	2.05273
SERPINB1	0.720029	2.41995	4.34156	3.40367e-05	0.000297965	2.04927
KLF10	0.810802	-0.0625351	4.34049	3.41755e-05	0.000298951	2.04547
GPR34	0.876397	-0.5189	4.33975	3.42732e-05	0.000299462	2.0428
C17orf62	0.543323	0.746519	4.33945	3.43126e-05	0.000299577	2.04172
ZNF432	0.618026	-0.617612	4.33832	3.44605e-05	0.000300465	2.0377
HIPK3	0.65092	1.0224	4.33791	3.45146e-05	0.000300465	2.03624
MGAT4A	0.583611	-0.0045199	4.33791	3.45146e-05	0.000300465	2.03624
SERPINB2	0.955777	1.80669	4.33623	3.47369e-05	0.000302198	2.03024
AGXT2	-0.675148	0.0114124	-4.33617	3.47449e-05	0.000302198	2.03002
NDUFA13	0.53729	0.178739	4.33543	3.48442e-05	0.000302716	2.02736
TM2D3	0.647635	-0.466929	4.33531	3.48596e-05	0.000302735	2.02694
SLC7A7	0.681496	-0.0908966	4.33464	3.49485e-05	0.000303276	2.02456
PSMG2	0.561457	-0.55404	4.33036	3.55246e-05	0.000307342	2.00929
FCHO2	0.507682	0.615865	4.32926	3.56743e-05	0.000308404	2.00536
RP11-288H12.4	0.562171	0.615222	4.328	3.58466e-05	0.000309659	2.00085
PTPN6	0.599788	0.535644	4.32575	3.61565e-05	0.000311865	1.99281
RNASEL	0.595536	0.761508	4.32455	3.63217e-05	0.000312597	1.98855
EIF2B1	0.542099	-0.631944	4.32349	3.64688e-05	0.000313596	1.98478
AGFG1	0.637022	2.07383	4.31917	3.70754e-05	0.00031704	1.96936
PPP1CB	0.545337	0.878089	4.31357	3.78745e-05	0.000322667	1.94944
PRKCD	0.756346	1.19242	4.31225	3.80663e-05	0.000323939	1.94472
CCAR1	0.650696	0.0389564	4.31018	3.83674e-05	0.000325488	1.93736
BID	0.656278	0.857233	4.30837	3.86329e-05	0.000327178	1.93092
CD14	0.877115	1.24767	4.30796	3.86932e-05	0.000327473	1.92947
TCIRG1	0.658419	0.902349	4.30794	3.86964e-05	0.000327473	1.92939
SLC38A2	0.645582	0.144732	4.30658	3.88969e-05	0.00032848	1.92456
AIG1	0.650629	1.15817	4.3042	3.92505e-05	0.000330937	1.91611
PRPF39	0.667747	-1.0527	4.30284	3.94542e-05	0.000332287	1.91127
BIN2	0.502942	0.322757	4.30132	3.96833e-05	0.00033365	1.90587
NEK7	0.702781	-0.547679	4.30128	3.96889e-05	0.00033365	1.90573
HDGFRP3	0.598589	1.07966	4.29331	4.09101e-05	0.000341406	1.87743
LOC101927254	-0.535162	-0.0920115	-4.29215	4.10911e-05	0.00034254	1.87331
CD63	0.614055	1.66151	4.2912	4.1239e-05	0.000343648	1.86996
TRMT6	0.566641	0.311898	4.29092	4.12833e-05	0.000343892	1.86895
MIS12	0.632997	-1.15305	4.28989	4.14452e-05	0.000345089	1.8653
ZBTB6	0.519039	-0.295693	4.28942	4.15189e-05	0.000345226	1.86364
B4GALT5	0.758948	2.12985	4.28855	4.16557e-05	0.000345986	1.86057
RP11-97C16.1	0.634418	-1.09831	4.28809	4.1729e-05	0.000346237	1.85893
MED29	0.543965	-0.549509	4.28708	4.18892e-05	0.000347058	1.85535
MTERF3	0.670685	-1.18851	4.28679	4.19358e-05	0.000347177	1.85431
DPF2	0.549961	-0.465362	4.28409	4.23684e-05	0.000349746	1.84473
FAM179B	0.586643	-1.17342	4.28382	4.24114e-05	0.000349974	1.84378
GNG10	0.569652	1.20235	4.28346	4.24693e-05	0.000350199	1.84251
WDFY3	0.589928	2.07168	4.28319	4.25121e-05	0.000350275	1.84157
SLC35A5	0.777252	0.170613	4.28317	4.25154e-05	0.000350275	1.84149
LSM6	0.521304	-0.0768685	4.28312	4.25245e-05	0.000350275	1.8413
KL	0.676374	0.900627	4.28231	4.26553e-05	0.0003511	1.83843
IL18RAP	0.837227	1.88221	4.28117	4.28399e-05	0.000352074	1.83439
IL10RB-AS1	0.676577	2.08556	4.27893	4.32046e-05	0.000354346	1.82648
PPTC7	0.509115	-0.215473	4.27868	4.32454e-05	0.000354553	1.8256
GRB10	0.871945	2.63195	4.2776	4.34242e-05	0.000355637	1.82175
RP4-635E18.8	0.536987	-0.79457	4.27438	4.39575e-05	0.000359233	1.81035
LY75	0.794236	-0.889523	4.27427	4.39745e-05	0.000359243	1.80999
LTB4R	0.585442	1.94115	4.27383	4.40486e-05	0.000359592	1.80842
KCTD9	0.524486	0.105018	4.2695	4.47774e-05	0.00036437	1.7931
RP11-389C8.2	0.78869	0.782893	4.26758	4.51036e-05	0.000365593	1.78633
MGAM	0.867851	2.58765	4.26723	4.51641e-05	0.000365824	1.78508
OMA1	0.721895	-0.0838856	4.26441	4.56473e-05	0.000368221	1.77514
MFAP3	0.569011	0.788768	4.26433	4.56614e-05	0.000368221	1.77485
LOC100996717	0.579726	0.164941	4.26425	4.56752e-05	0.000368221	1.77457
UBLCP1	0.57788	0.252134	4.26375	4.57621e-05	0.00036845	1.7728
GPBP1	0.54787	-0.575204	4.26316	4.58647e-05	0.000368756	1.77071
EVPL	-0.503259	-0.191319	-4.2621	4.60484e-05	0.000369973	1.76698
TLR6	0.664226	0.904869	4.26191	4.6082e-05	0.000370113	1.7663
LYZ	0.701126	0.220668	4.26062	4.63076e-05	0.000371143	1.76174
SRP54	0.5639	0.151415	4.2586	4.6662e-05	0.000373328	1.75463
POLR2G	0.536444	-0.285236	4.25794	4.67785e-05	0.000373999	1.7523
IRF2	0.545238	0.192452	4.25671	4.69968e-05	0.000375613	1.74795
MAP3K1	0.536215	-0.0783981	4.25539	4.7232e-05	0.000376966	1.74329
HNRNPLL	0.50981	0.832931	4.25494	4.73123e-05	0.000377343	1.74171
P2RX1	0.639152	1.16385	4.25465	4.73647e-05	0.000377498	1.74068
HLTF	0.595145	-0.62178	4.2539	4.74992e-05	0.000378438	1.73803
TNFRSF1A	0.569897	0.787539	4.25303	4.76559e-05	0.00037929	1.73496
CD46	0.727108	-0.0168745	4.25239	4.77697e-05	0.000379799	1.73273
BC042590	0.591641	0.592921	4.25229	4.77884e-05	0.000379816	1.73237
LOC643072	0.625876	0.849057	4.25076	4.80659e-05	0.00038118	1.72696
PDK4	0.517924	0.421697	4.25052	4.81084e-05	0.000381299	1.72614
PRRX2-AS1	-0.565658	-0.131929	-4.2488	4.84226e-05	0.000383258	1.72006
ITGA4	0.818469	-1.35982	4.24824	4.85243e-05	0.000383797	1.71811
RNF4	0.586821	-0.556315	4.24807	4.85568e-05	0.000383921	1.71748
VCAN	0.937585	1.10063	4.24507	4.91097e-05	0.000387757	1.70692
EIF1AX	0.689943	-0.105409	4.24325	4.9448e-05	0.000389754	1.70051
ADSL	0.62333	-0.391542	4.23976	5.01032e-05	0.000393478	1.68823
MAN2A1	0.629824	-0.526906	4.23869	5.03061e-05	0.000394208	1.68446
LILRA1	0.542691	0.322749	4.23496	5.10167e-05	0.000399229	1.67138
TNFSF10	0.77069	0.882225	4.23453	5.11005e-05	0.000399611	1.66985
PYROXD1	0.565323	0.0292777	4.23273	5.14475e-05	0.000401205	1.66353
BCAS2	0.598367	-0.634714	4.22947	5.2084e-05	0.000404949	1.65206
MCEMP1	0.697548	4.34918	4.22868	5.22395e-05	0.000406019	1.64928
LILRA6	0.6228	1.34144	4.22707	5.25557e-05	0.000407852	1.64366
ASAP1-IT2	0.659361	0.526559	4.22534	5.28987e-05	0.000409611	1.63759
CXorf21	0.513084	0.128434	4.22513	5.29408e-05	0.000409799	1.63685
ASGR1	0.533218	0.267365	4.22396	5.3175e-05	0.000411054	1.63273
NUDT5	0.623152	0.247647	4.22218	5.35313e-05	0.00041325	1.6265
CCT6A	0.565035	-0.560832	4.22184	5.35998e-05	0.0004135	1.62531
METTL21A	0.508893	-0.412456	4.22091	5.37874e-05	0.000414388	1.62205
PGD	0.654905	2.38822	4.21698	5.45883e-05	0.000418864	1.60827
ST6GALNAC3	0.800442	1.83034	4.21619	5.47519e-05	0.000419549	1.60548
RPL3L	-0.512918	-0.0178111	-4.21426	5.51506e-05	0.000422329	1.59871
NDUFA6	0.505114	0.158536	4.20731	5.66087e-05	0.000430359	1.57438
DDN	-0.603869	0.152627	-4.20723	5.66241e-05	0.000430359	1.57413
HPGD	1.18209	1.49605	4.20445	5.72186e-05	0.000434383	1.56439
TBCCD1	0.543055	-0.63611	4.2042	5.72724e-05	0.000434647	1.56351
GTF2H2	0.560022	0.615818	4.20378	5.73625e-05	0.000434753	1.56205
EIF2S3	0.548749	-0.338847	4.20249	5.76417e-05	0.000436435	1.55752
PCDHB12	-0.608138	-0.121148	-4.20158	5.78383e-05	0.000437634	1.55435
WWC2-AS2	-0.517135	-0.112342	-4.19992	5.82001e-05	0.000439644	1.54853
ANKRD55	0.843155	0.614064	4.19639	5.89749e-05	0.00044347	1.5362
TERF1	0.578659	-0.254593	4.19637	5.89781e-05	0.00044347	1.53615
FSD1L	0.629744	0.82862	4.19523	5.92318e-05	0.000444647	1.53215
GUSBP3	1.06947	1.64437	4.19455	5.93827e-05	0.000445269	1.52978
AGTRAP	0.601675	1.5606	4.1937	5.95713e-05	0.00044617	1.52683
IL15	0.599985	-0.0571648	4.19088	6.02044e-05	0.000449293	1.51697
FUNDC1	0.64535	-0.963982	4.1904	6.0313e-05	0.000449663	1.51529
LINC01094	0.743262	0.991154	4.18815	6.08233e-05	0.000452435	1.50744
ZNF217	0.654497	-0.028933	4.18766	6.09344e-05	0.000453088	1.50574
LDHA	0.568202	1.01292	4.18567	6.13893e-05	0.000455533	1.49881
SHKBP1	0.562907	1.11117	4.18563	6.13991e-05	0.000455533	1.49866
HK3	0.753435	2.51395	4.18392	6.17921e-05	0.000457854	1.49271
C3	-0.507795	0.166308	-4.18168	6.2314e-05	0.000461302	1.48487
IFRD1	0.591154	0.849336	4.18144	6.23696e-05	0.000461302	1.48404
TSPYL4	0.655212	-0.940901	4.18142	6.23727e-05	0.000461302	1.484
PCOLCE2	1.37722	1.71264	4.18029	6.26375e-05	0.00046232	1.48005
MTPN	0.554917	0.330005	4.17839	6.30849e-05	0.000464872	1.47342
FAM175A	0.512024	-0.76294	4.1738	6.41749e-05	0.000471234	1.45745
TTC14	0.698441	-0.10184	4.17242	6.45067e-05	0.000472978	1.45265
RP5-930J4.4	0.614321	-0.643661	4.17182	6.46515e-05	0.000473669	1.45056
PGK1	0.567089	1.19636	4.17016	6.50545e-05	0.000475455	1.44477
PAN3-AS1	0.519169	-0.682349	4.16954	6.5205e-05	0.000476047	1.44262
RAB31	0.602006	1.66943	4.1693	6.52636e-05	0.000476323	1.44178
MICB	0.653648	0.254085	4.16901	6.53342e-05	0.000476686	1.44077
RC3H1	0.574373	0.897094	4.16721	6.57731e-05	0.00047922	1.43454
FAM76B	0.529118	0.290009	4.16581	6.61184e-05	0.000481332	1.42966
RNF138	0.607925	-0.406102	4.16486	6.63521e-05	0.000482388	1.42637
CEBPA	0.533611	1.09091	4.16404	6.65554e-05	0.000483022	1.42352
QPCT	0.852913	1.38869	4.16287	6.68462e-05	0.000484317	1.41946
ASNSD1	0.555461	-0.807314	4.16182	6.71084e-05	0.000486063	1.41581
DPEP2	0.800749	-0.688517	4.16066	6.73993e-05	0.000487707	1.41178
HDAC1	0.59812	-0.358881	4.15999	6.75681e-05	0.000488618	1.40946
NPTN-IT1	0.751213	0.354364	4.15972	6.76363e-05	0.000488648	1.40851
PDCD10	0.534848	0.269621	4.15912	6.77886e-05	0.000489594	1.40642
VOPP1	0.567825	0.0248149	4.15833	6.79876e-05	0.000490412	1.40369
HSPB9	-0.502512	-0.0188983	-4.15707	6.8309e-05	0.000492109	1.3993
LOC285147	0.622753	0.550772	4.15655	6.84404e-05	0.000492745	1.39751
ZNF267	0.762064	0.368172	4.15294	6.9368e-05	0.000497983	1.38497
ATP5J	0.631831	0.51535	4.15281	6.94007e-05	0.000497983	1.38453
PHYH	0.579508	-0.231564	4.15278	6.94076e-05	0.000497983	1.38444
NDUFB9	0.564089	0.15564	4.15253	6.94734e-05	0.000498299	1.38355
IRF2BPL	0.701957	0.607228	4.15215	6.95723e-05	0.000498384	1.38223
SLFN12	0.595024	-0.0875807	4.15155	6.97267e-05	0.000499177	1.38016
TOB1	0.770822	-0.580011	4.15113	6.98345e-05	0.000499636	1.37872
TTN-AS1	0.546107	0.59171	4.14858	7.05009e-05	0.000502673	1.36988
KIAA0247	0.576313	0.261118	4.14287	7.20141e-05	0.000510438	1.3501
TRBV7-3	-0.509372	-0.605804	-4.14089	7.25483e-05	0.000512794	1.34322
LINC01410	0.699654	1.06844	4.14065	7.26124e-05	0.000513089	1.3424
MAST3	0.502685	0.387721	4.13821	7.32733e-05	0.000516004	1.33396
PROSER1	0.528007	0.195512	4.13781	7.33831e-05	0.00051646	1.33257
GMFG	0.732551	0.684193	4.13227	7.49072e-05	0.000525085	1.31343
KMT2E	0.585709	0.089757	4.13045	7.54161e-05	0.000527682	1.30713
ZNF12	0.523897	-0.536365	4.12167	7.79124e-05	0.000541188	1.27681
RBM47	0.53145	1.4892	4.12158	7.79381e-05	0.000541188	1.27651
FMR1	0.638979	-0.602734	4.1207	7.81922e-05	0.000542459	1.27348
SPTLC2	0.656009	1.70451	4.12033	7.83003e-05	0.000542964	1.27219
PIAS1	0.502333	0.523379	4.11962	7.85043e-05	0.000543798	1.26977
SNAP23	0.623843	0.925357	4.11601	7.95619e-05	0.000549184	1.25732
PHTF1	0.603789	1.47075	4.11566	7.96667e-05	0.000549686	1.25609
CTBS	0.65924	0.891376	4.10752	8.21004e-05	0.000562068	1.22809
MANSC1	0.973097	1.56481	4.1062	8.25047e-05	0.000563823	1.22352
CSGALNACT2	0.687342	1.36883	4.10611	8.25294e-05	0.000563823	1.22324
REPS2	0.609745	1.18463	4.10529	8.27822e-05	0.000565213	1.22039
CEBPD	0.75064	1.75069	4.1045	8.30229e-05	0.000566464	1.21769
SESTD1	0.643227	0.604174	4.10252	8.3634e-05	0.000569697	1.21087
ATP6V1B2	0.537827	0.485515	4.10242	8.36646e-05	0.000569697	1.21053
SYCP2	0.61689	0.563936	4.10174	8.38743e-05	0.000570285	1.2082
DHX15	0.527491	-0.71858	4.09941	8.45987e-05	0.000574698	1.2002
C16orf80	0.540137	-0.864304	4.09757	8.51771e-05	0.000577598	1.19386
RNF24	0.614489	1.45404	4.09634	8.55638e-05	0.000579533	1.18964
SH3GLB1	0.650307	1.502	4.09406	8.62862e-05	0.000583487	1.18182
REL	0.536148	0.804897	4.09255	8.67687e-05	0.000585439	1.17664
ZNF140	0.514824	-0.870858	4.09114	8.72214e-05	0.000587973	1.17179
AK3	0.691429	-0.274508	4.09073	8.73544e-05	0.000588696	1.17038
VRK1	0.684277	-0.654887	4.0852	8.91542e-05	0.000598005	1.15141
APPL1	0.535559	-0.424075	4.08445	8.93998e-05	0.000599125	1.14885
DEK	0.651383	-0.566481	4.082	9.02111e-05	0.000602922	1.14045
MAP7D1	0.504896	-0.0125763	4.08194	9.023e-05	0.000602922	1.14025
MCL1	0.554216	1.18937	4.08185	9.0262e-05	0.000602959	1.13992
IQGAP2	0.510362	0.630203	4.08003	9.08678e-05	0.000605595	1.1337
THUMPD1	0.591153	-0.618398	4.07971	9.0977e-05	0.000606142	1.13258
ACSL3	0.610624	0.706806	4.07717	9.18319e-05	0.000609883	1.12389
HIST1H2AC	0.644524	0.112854	4.07509	9.25373e-05	0.000613746	1.11677
FGR	0.546957	1.36112	4.07466	9.26822e-05	0.000614103	1.11532
RSL24D1	0.674548	-0.425723	4.07198	9.36007e-05	0.000618397	1.10615
NCF4	0.624148	1.66487	4.0706	9.40769e-05	0.000620826	1.10143
IER5	0.615512	-0.540294	4.07043	9.41364e-05	0.00062104	1.10084
IRG1	-0.545222	0.21344	-4.06782	9.50428e-05	0.000625395	1.09193
FAM101B	0.768157	0.807007	4.06472	9.61328e-05	0.000631115	1.08133
ENO1	0.510581	1.10368	4.06192	9.71276e-05	0.000636002	1.07176
HARS	0.521557	-0.477372	4.06061	9.75971e-05	0.000638163	1.06727
SMIM19	0.546441	-0.718179	4.05653	9.90694e-05	0.000644811	1.05336
LCP1	0.568799	0.446034	4.05029	0.000101361	0.000655091	1.0321
CDK2AP1	0.606295	-0.213877	4.04857	0.000102004	0.000657575	1.02623
CFD	0.985274	-0.452212	4.04828	0.000102113	0.000658094	1.02523
KIAA1033	0.553399	0.503661	4.04604	0.000102954	0.000661838	1.0176
CR1	0.542417	2.36169	4.04366	0.000103855	0.000665381	1.00951
LACTB	0.744529	1.24794	4.04288	0.000104151	0.000666325	1.00687
PATE2	-0.660642	-0.310598	-4.04108	0.00010484	0.000669443	1.00074
C5AR1	0.641603	1.44792	4.03959	0.000105412	0.000672345	0.995682
PSMC5	0.503785	-0.172524	4.03935	0.000105508	0.000672628	0.994838
EDEM2	0.56503	0.566923	4.03933	0.000105516	0.000672628	0.994771
PPP4R1	0.575784	0.818534	4.03456	0.000107371	0.000682552	0.978576
MLXIP	0.503916	0.938718	4.03115	0.000108719	0.000689969	0.966987
SOS2	0.523941	1.41054	4.02819	0.000109902	0.000696704	0.956932
STX3	0.732218	1.46817	4.02755	0.00011016	0.000697954	0.954752
TECPR2	0.616858	1.11745	4.02321	0.00011192	0.000706349	0.940027
DDX41	0.509956	-0.194922	4.022	0.000112415	0.000708515	0.935924
CCT7	0.548597	-0.321439	4.01983	0.000113307	0.000712758	0.928588
FAM174A	0.715959	-0.44392	4.01701	0.000114481	0.000718446	0.919017
DEGS1	0.548765	0.274196	4.01597	0.000114914	0.000720359	0.915503
IGSF6	0.58884	1.53309	4.01289	0.000116213	0.000727037	0.905071
IL17RA	0.521119	1.47426	4.01166	0.000116736	0.000729912	0.900897
LOC101928143	0.713767	1.668	4.00722	0.000118637	0.000738363	0.8859
MIR1304	0.627297	-0.635062	4.00677	0.000118835	0.000738993	0.884351
MOB1B	0.608134	-1.00433	4.00334	0.000120328	0.000746251	0.872755
MRPL13	0.660402	0.194016	3.99924	0.000122133	0.000755176	0.858936
ALDOA	0.541812	1.00605	3.99911	0.000122192	0.000755176	0.858486
APBB1IP	0.581695	0.859699	3.99902	0.000122231	0.000755185	0.858188
SIGLEC10	0.899389	0.954885	3.99774	0.000122804	0.000757903	0.853848
ABHD17A	0.548886	-0.134878	3.99731	0.000122994	0.000758665	0.852415
MAN2B2	0.506663	-0.0996507	3.99481	0.000124119	0.000764186	0.843957
GPR160	0.6906	1.24628	3.99015	0.000126237	0.000773248	0.828254
SBF2	0.528745	1.35857	3.98973	0.000126432	0.000774233	0.826823
ACN9	0.751248	0.546581	3.98806	0.000127199	0.00077786	0.821209
CCR1	0.677801	1.6303	3.98477	0.000128727	0.00078367	0.810126
RP11-686D22.8	0.613003	0.241501	3.98214	0.00012996	0.000790049	0.801276
CTB-181H17.1	0.582704	0.555787	3.98158	0.000130224	0.000791102	0.799392
RNASE4	0.676537	0.440442	3.97934	0.000131288	0.000795699	0.791839
POLR2K	0.565006	-0.250706	3.97567	0.000133044	0.000805361	0.779512
HMOX1	0.564896	0.77535	3.96768	0.000136951	0.000822786	0.752659
MRPL32	0.549929	-0.544754	3.96572	0.000137929	0.000827576	0.746055
NDUFA4	0.550071	0.330002	3.96382	0.00013888	0.000831969	0.739685
LINC01061	0.537409	0.460853	3.96152	0.000140036	0.000837143	0.731991
ARRDC3	0.791684	-0.809046	3.95774	0.000141966	0.000846245	0.719297
SLC2A3	0.60339	2.47691	3.95476	0.0001435	0.000853723	0.70933
KTN1	0.533448	-0.267992	3.95458	0.000143594	0.000853723	0.708723
LRRK2	0.844427	0.0305444	3.95264	0.000144602	0.000858602	0.702233
C12orf4	0.502464	0.156872	3.95219	0.000144841	0.000859503	0.7007
C1QB	1.03085	1.78724	3.95107	0.000145425	0.000862474	0.69697
SLC22A4	0.606648	2.01968	3.95104	0.000145443	0.000862474	0.696856
RALB	0.533763	1.22667	3.95018	0.000145893	0.000864693	0.693993
FLVCR1	0.60059	-0.988567	3.94844	0.000146815	0.000868116	0.688148
LRRN1	0.835055	1.6929	3.94677	0.0001477	0.000872015	0.682575
GOLGA4	0.544535	0.163445	3.9465	0.000147847	0.000872249	0.681653
ABHD16B	-0.573995	-0.0580986	-3.94637	0.000147913	0.000872249	0.681239
ZNF304	0.602696	-0.803185	3.94627	0.000147969	0.000872249	0.680891
PFN1	0.505754	0.304336	3.94451	0.000148907	0.0008766	0.675028
TLR5	0.70938	2.39713	3.94439	0.000148974	0.0008766	0.674615
RBBP7	0.590531	-1.06584	3.94439	0.000148975	0.0008766	0.674605
LOC101927830	0.636005	0.771219	3.94416	0.000149097	0.000877092	0.673846
PPM1M	0.539411	0.984606	3.94285	0.000149804	0.000879666	0.669461
LOC100996412	0.731283	0.439322	3.93262	0.000155427	0.000905617	0.635297
MCTP2	0.584048	1.99458	3.93258	0.000155451	0.000905617	0.635155
PPIL3	0.616263	-1.15476	3.93248	0.000155504	0.000905671	0.63484
ABCB10	0.677515	-0.756032	3.93129	0.00015617	0.000908645	0.63088
NDUFAB1	0.507441	-0.547327	3.92855	0.000157719	0.000915331	0.621729
AP5B1	0.751387	1.28006	3.92416	0.000160231	0.000927085	0.607084
TDRD9	1.05939	2.80573	3.92241	0.000161239	0.000931973	0.601274
LSP1	0.590326	0.427683	3.92131	0.000161877	0.000934482	0.597612
CTD-2165H16.3	0.831201	1.60595	3.91962	0.000162862	0.000939692	0.591991
ZNF652	0.571892	0.330214	3.91861	0.000163453	0.000942666	0.588631
GRN	0.645222	1.44945	3.91811	0.00016375	0.000943625	0.586952
LILRA2	0.620904	1.22271	3.91644	0.000164732	0.000948326	0.581413
PLXNC1	0.588154	1.57593	3.9157	0.000165171	0.000950138	0.578945
BCAT1	0.77938	2.16982	3.91383	0.000166285	0.000955102	0.572718
RARRES2	-0.524609	-0.124342	-3.91274	0.000166935	0.0009586	0.569099
GSAP	0.716408	-0.659903	3.90941	0.000168943	0.000967215	0.558021
ZC3H7A	0.623799	0.191386	3.90904	0.000169164	0.000967749	0.556814
DGAT2	0.712337	1.55613	3.90838	0.000169565	0.00096907	0.554617
EFHD2	0.536856	1.24189	3.90746	0.000170125	0.000971548	0.551563
THBD	0.592801	1.03151	3.90319	0.00017275	0.000983834	0.537381
LMBRD1	0.595614	0.0549941	3.90063	0.000174341	0.000990432	0.528884
LOC202025	0.718688	-1.2243	3.89919	0.000175243	0.000993826	0.524106
TMEM173	0.503816	0.490927	3.89866	0.000175576	0.000994729	0.522347
LOC441081	0.769045	1.80999	3.89795	0.000176018	0.000996594	0.520018
SNHG17	-0.50644	0.27893	-3.89751	0.000176299	0.000997586	0.518544
PRR11	0.566195	0.945255	3.89298	0.000179181	0.0010099	0.503523
SELT	0.614791	0.447287	3.89278	0.000179307	0.00101036	0.502873
RNF166	0.674773	0.145151	3.89223	0.000179658	0.00101204	0.501062
SLC45A4	0.500601	0.493329	3.892	0.000179807	0.00101214	0.500296
ARRDC4	0.829695	0.322781	3.88818	0.000182277	0.00102206	0.48766
MLKL	0.574461	1.02654	3.88749	0.000182731	0.00102435	0.485356
IFNGR1	0.594837	1.37406	3.88657	0.000183334	0.00102661	0.482304
SEC16A	0.587074	0.0182165	3.88161	0.000186609	0.00103845	0.465913
MERTK	0.78414	1.51519	3.87945	0.000188054	0.00104497	0.45877
FEM1C	0.661501	0.596014	3.87785	0.000189127	0.0010494	0.453502
FNDC3B	0.707923	2.3021	3.87668	0.000189916	0.00105301	0.449645
STARD7	0.531787	-0.372143	3.87454	0.000191373	0.00105878	0.442574
HAUS1	0.708212	-0.582887	3.873	0.000192426	0.00106332	0.437493
HSPA13	0.599732	-0.132442	3.86511	0.000197913	0.00108603	0.411469
SNORD89	0.634798	0.775269	3.8648	0.000198131	0.0010867	0.410451
RAB11FIP2	0.528259	0.238043	3.86427	0.000198503	0.0010877	0.408712
TNFSF13B	0.733593	1.09436	3.86205	0.000200077	0.00109396	0.401406
OTUD6B	0.698913	-0.754479	3.86173	0.000200308	0.0010947	0.400337
LOC101928104	-0.622416	-0.220049	-3.8608	0.000200974	0.00109677	0.397264
SMAP2	0.615956	0.451394	3.86063	0.000201096	0.00109717	0.396706
FLVCR2	0.61245	1.48629	3.85672	0.000203907	0.00110918	0.383859
MAPK14	0.703428	2.09493	3.85537	0.00020489	0.0011131	0.379406
KLHL8	0.607886	1.19244	3.85525	0.000204973	0.00111328	0.379033
FASTKD1	0.505138	-1.05033	3.85481	0.000205296	0.00111477	0.377576
PSMD14	0.585919	-0.326312	3.8543	0.000205669	0.00111578	0.375897
ZNF302	0.532978	-0.903359	3.85429	0.000205676	0.00111578	0.375863
FAM107B	0.56933	0.0337981	3.85105	0.00020806	0.0011263	0.365201
GALNT9	-0.506094	-0.0622927	-3.84816	0.000210207	0.0011355	0.355705
LOC100653005	-0.530844	-0.151428	-3.84686	0.000211174	0.00113965	0.35146
ZFAS1	0.504528	0.518347	3.84631	0.000211588	0.00114135	0.349646
GALNT1	0.546877	0.433109	3.84624	0.00021164	0.00114135	0.34942
RP11-173M1.8	0.624828	1.37311	3.84196	0.000214879	0.0011561	0.335372
RP11-123K19.2	-0.568807	-0.227791	-3.84177	0.000215025	0.00115634	0.334741
SPCS3	0.581805	0.910966	3.83813	0.000217817	0.00116926	0.322808
GOLGA8N	0.586825	-0.87944	3.83308	0.000221745	0.00118577	0.30628
METTL23	0.505303	-0.694643	3.83302	0.000221794	0.00118577	0.306076
TPK1	0.693572	0.26924	3.832	0.000222597	0.00118868	0.302732
RP11-271C24.3	0.876405	-0.261857	3.83089	0.000223473	0.00119252	0.299101
ABCD1P2	-0.651542	-0.156941	-3.83005	0.000224139	0.00119468	0.29635
GIMAP2	0.692721	-0.781273	3.82919	0.00022482	0.00119775	0.293546
F5	0.783611	2.07069	3.82872	0.000225199	0.00119921	0.291986
LOC101927451	0.615337	0.432429	3.82768	0.000226029	0.0012026	0.288586
ESRP2	-0.573649	-0.0892946	-3.82709	0.000226495	0.00120387	0.28668
PPP1R12A	0.630993	0.734362	3.82671	0.000226803	0.00120523	0.285423
CRYZ	0.622576	-1.3753	3.82349	0.000229397	0.00121565	0.274912
RP5-1074L1.4	0.573719	-0.954305	3.81721	0.000234544	0.00123486	0.254395
ENOPH1	0.556811	-1.22147	3.81672	0.000234951	0.00123588	0.252796
PGS1	0.600849	1.86971	3.81641	0.000235212	0.00123697	0.251768
LDLRAD3	0.559341	0.609842	3.81604	0.000235516	0.00123828	0.250576
CDA	0.644996	1.74913	3.81517	0.000236244	0.00124097	0.247723
NSUN7	0.721756	2.14164	3.81297	0.000238083	0.00124849	0.240554
EFR3A	0.581603	-0.447864	3.81193	0.000238958	0.00125235	0.237162
BC032415	0.507336	0.610584	3.81164	0.000239206	0.00125308	0.236202
ARG1	1.09141	4.55791	3.80939	0.000241107	0.00126101	0.228889
RB1CC1	0.503459	0.307554	3.80522	0.000244681	0.00127737	0.215288
CPVL	0.949672	-0.995957	3.79798	0.000250997	0.00130172	0.191739
CEACAM21	0.549402	1.0234	3.79772	0.000251233	0.00130237	0.190872
FAM126B	0.817441	1.76935	3.79417	0.000254388	0.00131424	0.179341
TOMM20	0.52447	-0.777814	3.79288	0.000255542	0.00131723	0.17516
PET100	0.537509	0.629959	3.79247	0.000255915	0.00131856	0.173812
NGLY1	0.507206	0.00720536	3.79181	0.000256509	0.00132079	0.171672
IL4R	0.550123	0.856764	3.78976	0.000258368	0.00132732	0.165
RAB13	0.561699	1.74006	3.78949	0.000258609	0.00132785	0.16414
GPR144	-0.656548	-0.238326	-3.78561	0.00026216	0.00134166	0.151543
LILRA3	0.935174	1.53617	3.78269	0.000264861	0.00135216	0.142073
LOC100630918	-0.580831	-0.298717	-3.78199	0.000265511	0.00135457	0.13981
ZNF763	0.542332	0.244378	3.78028	0.000267116	0.00136063	0.134245
CDKN2C	0.507818	1.00259	3.78019	0.000267193	0.00136072	0.133977
ZNF281	0.609078	0.855285	3.77922	0.000268106	0.00136355	0.130829
BPI	0.983276	2.95267	3.77792	0.000269329	0.00136855	0.126624
CTSA	0.593615	1.22997	3.77503	0.000272079	0.00138038	0.117243
CSGALNACT1	0.860527	0.0621216	3.77147	0.00027549	0.0013949	0.10574
REV3L	0.681335	-0.0650417	3.76665	0.000280186	0.00141242	0.0901355
MRPL22	0.571431	0.374399	3.76621	0.000280614	0.00141391	0.0887243
RALA	0.546741	-0.0389448	3.7608	0.000285983	0.00143563	0.0712291
SIGLEC9	0.509007	1.40324	3.75511	0.000291729	0.00145667	0.0528671
ARL6IP5	0.583995	0.273378	3.75469	0.000292156	0.00145765	0.0515203
SLC25A6	0.552744	-0.801965	3.75393	0.000292931	0.00146057	0.0490749
TLR4	0.757445	1.68749	3.751	0.00029594	0.00147204	0.0396424
CELA2B	-0.51584	-0.0284591	-3.75029	0.00029668	0.001475	0.0373382
FCGR1A	0.924959	2.87383	3.75024	0.00029673	0.001475	0.0371839
GALNT7	0.604236	0.251417	3.74823	0.000298821	0.00148317	0.0307031
SMCO4	0.597094	0.379014	3.74707	0.000300032	0.00148689	0.0269719
FYB	0.655936	1.14261	3.74394	0.000303325	0.00150061	0.0169
CHSY1	0.645306	1.02137	3.7387	0.000308916	0.00152234	4.88958e-05
STXBP2	0.55554	1.5574	3.7368	0.000310966	0.00152947	-0.00605292
ADAMTS3	0.727388	1.06212	3.73454	0.000313425	0.00153926	-0.0133193
PROK2	0.775981	1.94345	3.73373	0.000314312	0.00154229	-0.0159249
AK057978	0.574558	-0.00773629	3.73027	0.000318123	0.00155688	-0.0270429
IDI1	0.677117	1.31093	3.72536	0.000323601	0.00157771	-0.042789
DACH1	0.733107	2.47804	3.7212	0.000328312	0.00159561	-0.0561162
LYPLA1	0.55114	0.60359	3.72084	0.000328726	0.00159725	-0.0572771
HCG27	0.692877	-0.0725044	3.72014	0.000329518	0.00159906	-0.059496
PCYT1A	0.506346	1.03804	3.7195	0.000330253	0.00160228	-0.0615499
NLRC5	0.540648	0.0436956	3.71506	0.000335384	0.00162201	-0.0757636
CYYR1	0.649563	1.02989	3.71175	0.000339265	0.00163559	-0.0863709
TXN	0.590127	1.98031	3.71169	0.000339334	0.00163559	-0.08656
RIN2	0.505632	0.566169	3.70847	0.000343141	0.0016508	-0.0968428
UBXN7	0.567824	0.628682	3.7084	0.000343222	0.00165084	-0.0970604
MRPS35	0.526252	-0.83454	3.70503	0.000347254	0.00166556	-0.107825
IRAK3	0.641695	2.95133	3.70327	0.000349373	0.00167409	-0.113432
ZNF559	0.586218	-1.33219	3.70085	0.000352316	0.00168607	-0.121163
VNN2	0.820303	1.18034	3.69959	0.000353858	0.0016931	-0.125187
PELI1	0.609042	0.443958	3.69938	0.000354115	0.00169398	-0.125858
CCR2	0.680909	0.212458	3.69664	0.000357488	0.0017069	-0.134594
RAD51AP1	0.588804	-0.063562	3.69625	0.000357974	0.0017085	-0.135844
CLEC12B	0.761594	0.648214	3.693	0.000362017	0.00172348	-0.146192
TFEC	0.656387	0.629099	3.69249	0.000362656	0.00172616	-0.147817
DBI	0.65172	0.266108	3.69098	0.000364547	0.00173264	-0.15261
JDP2	0.501016	1.4214	3.68751	0.000368952	0.00174827	-0.163676
LAIR1	0.547447	0.856961	3.68426	0.000373115	0.00176488	-0.174011
EXOSC8	0.610036	-0.880433	3.68206	0.00037596	0.00177471	-0.181007
LSM5	0.577028	-0.206447	3.68094	0.000377404	0.00177933	-0.18454
RP11-38P22.2	0.549701	0.454156	3.68028	0.000378273	0.00178232	-0.186656
MRPS28	0.596921	-0.328152	3.67839	0.000380738	0.00179179	-0.19264
TPRKB	0.580808	-0.280799	3.6763	0.000383492	0.00179986	-0.199278
PHLDA2	0.505075	0.672899	3.67454	0.000385836	0.00180938	-0.204889
IL1R1	0.824381	2.17242	3.67412	0.000386394	0.0018107	-0.20622
CKAP4	0.611342	2.71994	3.6613	0.00040382	0.00187183	-0.246833
DDX60L	0.616775	0.979049	3.65814	0.000408229	0.00188768	-0.25683
GAS7	0.591013	2.24911	3.65379	0.000414372	0.00190836	-0.270577
SP100	0.505736	1.24686	3.65144	0.000417732	0.00192113	-0.278009
FAM129A	0.638051	1.83137	3.64956	0.000420437	0.00193125	-0.283949
LY96	0.791195	1.56269	3.64952	0.000420489	0.00193125	-0.284063
GPI	0.694778	0.425995	3.64789	0.000422841	0.00193878	-0.289197
TNFSF13	0.525509	0.484912	3.64371	0.00042895	0.0019614	-0.302395
CAMK1D	0.529081	-0.342372	3.64358	0.000429138	0.00196175	-0.302798
PPCDC	0.51161	-0.0273315	3.64265	0.000430507	0.00196674	-0.305728
DYNLT1	0.501028	0.884038	3.64009	0.000434302	0.00198061	-0.313804
FPR1	0.535363	1.33374	3.63962	0.000435006	0.00198303	-0.315295
ATG16L2	0.633264	0.384825	3.63757	0.000438069	0.00199262	-0.321748
NDUFS5	0.617088	-0.0356238	3.63557	0.000441067	0.0020036	-0.328022
ZNF137P	0.527929	-0.31373	3.63193	0.000446592	0.00202454	-0.339474
KB-431C1.5	0.589754	0.493723	3.62744	0.000453501	0.00204895	-0.353592
ZFAND6	0.500047	0.256207	3.62563	0.000456324	0.00205945	-0.359299
CTD-3028N15.1	-0.548161	-0.133779	-3.62274	0.000460836	0.00207647	-0.368346
CREB5	0.678878	1.87348	3.62267	0.000460955	0.00207647	-0.368584
PGLYRP1	0.766277	2.39311	3.61647	0.000470804	0.00211226	-0.388023
ZNF600	0.611675	-1.85904	3.61645	0.000470847	0.00211226	-0.388106
UBE2E1	0.533651	-0.347801	3.61492	0.000473305	0.00211895	-0.392894
NFIL3	0.71134	1.46265	3.61489	0.000473349	0.00211895	-0.39298
ALPK1	0.527085	1.80225	3.61282	0.000476695	0.00213018	-0.399455
HOTAIRM1	0.607234	0.316841	3.61253	0.00047718	0.00213165	-0.400391
CORO1A	0.640323	0.105476	3.61099	0.000479692	0.00214064	-0.405215
RP11-295G20.2	0.525613	2.03486	3.60948	0.000482166	0.00214916	-0.409944
MAP2K6	0.618288	1.75532	3.60938	0.000482329	0.00214947	-0.410255
KCTD12	0.551877	0.879346	3.60412	0.000491038	0.00217914	-0.426703
TDRD7	0.502831	0.430284	3.60112	0.000496066	0.00219945	-0.436065
PRDM5	0.946365	1.72516	3.60068	0.00049682	0.00220188	-0.43746
MARC1	0.569515	1.29404	3.60057	0.000496992	0.00220194	-0.437779
SLC35E2	0.643657	-0.265256	3.59822	0.000500994	0.00221667	-0.445148
ACRC	0.558654	-0.0293362	3.59744	0.000502318	0.00221995	-0.447573
SQRDL	0.544279	1.29028	3.59479	0.000506861	0.00223355	-0.455845
HTATSF1P2	0.852958	1.40822	3.59326	0.000509493	0.0022404	-0.460604
TNFRSF1B	0.552419	0.39226	3.59202	0.000511644	0.0022477	-0.464475
HMGB2	0.539228	1.26658	3.58892	0.000517063	0.00226541	-0.474153
NDUFB3	0.542065	0.975278	3.5867	0.000520968	0.00227989	-0.481064
CXCR2	0.8735	0.290901	3.58515	0.00052371	0.00228883	-0.485886
KRCC1	0.553674	0.218817	3.58473	0.000524462	0.0022908	-0.487204
DLC1	0.708514	1.28346	3.58037	0.000532273	0.00232049	-0.500783
ACSL1	0.651002	2.36161	3.57747	0.000537527	0.0023376	-0.509803
CMTM4	0.557199	1.43404	3.57126	0.000548929	0.00237894	-0.529076
PPP1R32	-0.526664	-0.299576	-3.56855	0.000553984	0.00239505	-0.537492
DQ570835	0.51343	-0.0215864	3.56797	0.00055508	0.0023976	-0.539306
RP11-330O11.3	0.562677	1.14073	3.56676	0.000557344	0.00240321	-0.543043
LOC153684	0.519614	-0.154238	3.56447	0.000561672	0.00241868	-0.550144
CA4	0.817697	3.10993	3.56438	0.000561859	0.00241903	-0.550449
C10orf85	-0.512361	-0.0728325	-3.56315	0.000564183	0.00242675	-0.554238
TUBA4A	0.510712	0.70169	3.56247	0.000565493	0.00243147	-0.556366
DYSF	0.544385	2.50267	3.55796	0.000574156	0.00245579	-0.570321
SLC27A3	0.554982	0.221261	3.5572	0.000575629	0.00246025	-0.572671
CX3CR1	0.849614	-1.16054	3.55589	0.000578187	0.00246888	-0.576741
TLR2	0.637723	1.45623	3.55394	0.000582005	0.0024819	-0.58278
PLCL1	0.52805	0.147842	3.5493	0.000591166	0.00251117	-0.597111
ZFAND1	0.548341	-1.29867	3.54123	0.000607434	0.00256549	-0.622015
PSMA4	0.682175	-0.0602006	3.5408	0.000608332	0.00256786	-0.623369
LCOR	0.597152	0.0439998	3.53875	0.00061252	0.00258268	-0.629664
ACTL6A	0.59103	-0.823283	3.53645	0.000617275	0.00259599	-0.636755
GADD45A	0.749284	2.27744	3.53524	0.000619797	0.00260376	-0.640495
SGPP1	0.549586	-1.43422	3.53266	0.000625191	0.00261872	-0.648441
SPI1	0.529923	1.37153	3.53082	0.000629063	0.00262812	-0.654104
XRN1	0.567961	1.06466	3.5277	0.00063569	0.00265153	-0.663712
TCEAL8	0.547683	-1.06765	3.52505	0.000641354	0.00267028	-0.671845
ALYREF	0.651778	0.393183	3.51713	0.000658617	0.00272874	-0.696193
CST7	0.783576	1.88247	3.51634	0.000660356	0.00273397	-0.69861
GOLGA6L4	0.648639	-1.1151	3.50645	0.000682562	0.00280861	-0.728919
PCP2	-0.511719	0.0277144	-3.5061	0.000683369	0.00281087	-0.730002
PIK3AP1	0.68952	1.37922	3.50587	0.000683888	0.00281154	-0.730698
OLIG1	0.842233	-0.682003	3.50387	0.000688472	0.00282733	-0.736819
LINC01127	0.708298	1.38786	3.5007	0.000695789	0.00285277	-0.746504
MS4A14	0.62326	-0.475494	3.49968	0.000698161	0.00285993	-0.749622
ZNF587B	0.502348	-0.276554	3.49767	0.000702854	0.00287401	-0.755759
TRMT61B	0.507581	-1.41228	3.49402	0.000711463	0.00289833	-0.76691
CHMP5	0.696862	0.650921	3.49094	0.000718819	0.00292257	-0.77633
CTB-167B5.2	0.923778	0.920824	3.48743	0.000727274	0.00294542	-0.787039
PPP1R3B	0.526212	1.68351	3.48722	0.000727782	0.00294695	-0.787678
H1FX	0.588268	-0.263514	3.48277	0.000738618	0.00298028	-0.801211
TMED2	0.517079	0.148138	3.47888	0.000748244	0.00301168	-0.813065
UQCRQ	0.558871	0.0518788	3.47706	0.00075279	0.00302731	-0.81861
MINOS1P1	0.670961	1.03936	3.47384	0.000760867	0.00305388	-0.828378
SERINC5	0.575292	-1.16176	3.47373	0.000761152	0.00305449	-0.828722
SIGLEC5	0.548216	1.82939	3.4699	0.000770883	0.00308538	-0.840349
CSF3R	0.607719	1.33471	3.46513	0.000783195	0.00312758	-0.854848
PLSCR1	0.598945	2.24555	3.464	0.000786118	0.00313628	-0.858258
HP	0.965286	4.33963	3.45706	0.000804419	0.0031882	-0.879312
AC092620.2	0.801748	0.849338	3.4544	0.000811518	0.00321041	-0.88735
PRMT6	0.514394	-1.30407	3.45179	0.000818545	0.00323391	-0.895235
METTL9	0.507599	2.20642	3.45026	0.000822716	0.00324573	-0.899884
CNTNAP3	0.646791	0.761616	3.44979	0.000823974	0.00325013	-0.901281
PECAM1	0.508307	0.768189	3.44855	0.000827361	0.00326068	-0.905033
PPP1R3D	0.50648	1.59133	3.44796	0.000828973	0.00326309	-0.906813
HMG20A	0.541907	-1.11821	3.44503	0.000837055	0.00329037	-0.915686
IGF2R	0.615362	1.03178	3.44326	0.000841939	0.00330503	-0.921006
KIAA0226L	0.723788	-0.597982	3.44238	0.000844395	0.00331183	-0.923669
TAGLN2	0.50605	0.209478	3.43905	0.000853736	0.00333987	-0.933727
FBN2	0.623994	1.57171	3.43638	0.000861268	0.0033653	-0.941757
SSC5D	-0.674175	-0.476955	-3.43553	0.000863706	0.00337368	-0.944342
CTSD	0.545553	1.31152	3.4341	0.000867771	0.00338724	-0.948634
AQP9	0.505773	1.42643	3.43388	0.000868409	0.00338915	-0.949305
PRM2	-0.500153	-0.277335	-3.43335	0.000869933	0.00339336	-0.950908
CPD	0.605037	1.9574	3.43321	0.000870336	0.00339435	-0.951331
C5orf30	0.609382	0.520323	3.43233	0.000872851	0.00340184	-0.953969
CHCHD7	0.580894	0.863562	3.43209	0.000873539	0.00340336	-0.954689
ZBTB8OS	0.592952	0.697708	3.42913	0.0008821	0.00342912	-0.963602
GTF2H2B	0.688417	0.567049	3.42659	0.00088951	0.00345148	-0.971248
SLC25A32	0.57803	-1.1753	3.41116	0.000935769	0.00360285	-1.01757
CKLF	0.507413	1.38852	3.40645	0.000950316	0.00365025	-1.03165
AC004951.6	0.555264	-0.126186	3.40208	0.000964046	0.0036943	-1.04475
LGALS8	0.537733	1.38958	3.40114	0.000967009	0.00370379	-1.04756
CASP4	0.539227	0.760986	3.40067	0.000968499	0.00370776	-1.04896
B3GNT5	0.687389	2.55206	3.39485	0.000987124	0.00376172	-1.06635
MIR6787	0.569019	1.68459	3.39352	0.000991414	0.00377219	-1.07031
RECQL	0.537388	-0.0436963	3.38832	0.00100841	0.00382265	-1.08582
mir-223	0.56358	1.44652	3.38752	0.00101104	0.00382947	-1.0882
AF007147	0.536477	-0.101749	3.38673	0.00101365	0.00383765	-1.09056
NSMF	-0.500498	-0.119588	-3.38475	0.00102024	0.00385918	-1.09646
EBLN2	0.504612	0.571943	3.37906	0.00103933	0.00391457	-1.11338
MMP9	0.980677	3.74323	3.37633	0.00104863	0.00394309	-1.12151
AGPAT9	0.691236	1.80846	3.3749	0.00105354	0.00395505	-1.12577
UPP1	0.552179	1.981	3.37425	0.00105577	0.00396146	-1.1277
DNM1P35	-0.565099	-0.274055	-3.36676	0.00108182	0.00404065	-1.14993
SIRT1	0.509016	-0.76408	3.36635	0.00108324	0.00404293	-1.15113
MRVI1	0.646191	1.83227	3.36578	0.00108525	0.00404794	-1.15282
TRIM56	0.598414	-0.2814	3.35964	0.00110712	0.00411498	-1.17101
ANKRD13A	0.581987	0.732903	3.35664	0.00111795	0.00414917	-1.17989
TBC1D8	0.605058	1.56402	3.35158	0.00113646	0.00420558	-1.19485
SLC20A1	0.573728	-0.185516	3.35119	0.00113789	0.00420901	-1.196
DCK	0.522898	-0.974921	3.35067	0.00113983	0.00421395	-1.19755
CEP19	0.540832	0.849315	3.34368	0.00116592	0.00429168	-1.21818
RP11-68I3.11	0.663454	0.31284	3.34174	0.00117326	0.00431385	-1.2239
LOC283070	0.518777	-0.507853	3.34159	0.00117385	0.0043153	-1.22435
ADM	0.608937	2.2632	3.34059	0.00117763	0.00432395	-1.22728
PLAC8	0.507431	0.794573	3.33611	0.00119485	0.00437492	-1.24051
PCNX	0.528119	1.51204	3.32031	0.00125732	0.00454758	-1.28692
CENPW	0.569502	0.770964	3.31762	0.00126827	0.00457994	-1.29481
ARID4A	0.543183	0.300461	3.3143	0.00128191	0.00461974	-1.30455
KCNE1	0.785468	2.29184	3.30342	0.00132751	0.00475781	-1.33636
EFCAB2	0.606164	1.45811	3.30164	0.00133515	0.00478069	-1.34158
BC043356	0.562172	1.37797	3.29592	0.00135988	0.00484798	-1.35827
SLC2A14	0.544552	2.38232	3.29442	0.00136641	0.00486294	-1.36263
AL928742.12	-0.508858	-0.220776	-3.28911	0.00138984	0.0049288	-1.37809
LRG1	0.621411	2.43868	3.2869	0.0013997	0.00496057	-1.38452
FNBP1L	0.545126	0.398804	3.27402	0.00145856	0.00512625	-1.42196
BC052775	0.613918	0.229227	3.27064	0.00147433	0.00516423	-1.43174
FAM72A	0.570259	0.360019	3.2666	0.00149346	0.00521517	-1.44345
FAM8A1	0.584755	-0.122364	3.26656	0.00149367	0.00521517	-1.44358
RAC2	0.505407	0.579577	3.26053	0.00152263	0.00529769	-1.46102
TAPT1-AS1	0.569441	-0.832746	3.25487	0.00155025	0.00537907	-1.47735
SLPI	0.703654	1.86508	3.25381	0.0015555	0.00539238	-1.48043
DSC2	0.666619	1.80023	3.24856	0.00158166	0.00546567	-1.49557
HIST1H2BD	0.520626	1.46567	3.23994	0.00162549	0.00558338	-1.52038
RNASE6	0.644441	-0.805723	3.2389	0.00163086	0.00560012	-1.52337
PADI4	0.596188	2.4192	3.23413	0.00165568	0.00566831	-1.53708
CHST13	0.519777	1.10456	3.2338	0.00165742	0.00567343	-1.53803
RETN	1.03651	3.98174	3.232	0.00166692	0.00569402	-1.54322
H2BFS	0.581898	0.872886	3.23056	0.00167449	0.00571392	-1.54733
RNASE3	0.757907	1.65557	3.22903	0.00168264	0.00573439	-1.55174
SIPA1L2	0.57329	1.97183	3.2275	0.0016908	0.00575628	-1.55613
SLC11A1	0.541839	1.84288	3.22748	0.00169091	0.00575628	-1.55619
RP1-93H18.6	0.677019	-0.263171	3.21988	0.001732	0.00586636	-1.57796
FCGR1B	0.745456	2.90986	3.21749	0.00174509	0.00590458	-1.58479
FLOT2	0.557657	1.75669	3.21496	0.00175904	0.0059418	-1.59201
DIRC3	-0.578726	-0.252959	-3.20419	0.00181973	0.00610958	-1.62276
UAP1	0.631299	-0.918517	3.19232	0.00188885	0.00630058	-1.65654
UBQLN2	0.542964	0.510817	3.1858	0.00192788	0.00640438	-1.67507
RP11-6I2.3	0.555536	1.30289	3.18046	0.00196041	0.00649097	-1.69021
ARHGEF3	0.552459	-1.07171	3.17921	0.00196809	0.00651076	-1.69376
LY86	0.510065	-0.787219	3.17686	0.00198259	0.00655114	-1.7004
CYP4F22	-0.517709	-0.463445	-3.17241	0.00201036	0.0066209	-1.71299
C8orf59	0.520783	-0.224061	3.17199	0.00201304	0.00662564	-1.7142
TAF1D	0.518409	-0.789625	3.17126	0.00201761	0.00663521	-1.71625
BMI1	0.551489	-1.46715	3.16696	0.00204485	0.00669688	-1.72839
CYP4F3	0.845607	0.361671	3.16548	0.00205434	0.00672216	-1.73258
ENPP4	0.514032	-0.115144	3.15878	0.0020977	0.00682791	-1.75148
CPT1C	-0.548371	-0.25608	-3.15495	0.00212289	0.00689125	-1.76227
CCZ1B	0.502706	-0.0244093	3.15223	0.00214088	0.00693684	-1.7699
UBE2Q2	0.589987	-1.62124	3.15136	0.00214673	0.00695284	-1.77237
C3AR1	0.594026	2.04054	3.14983	0.00215698	0.00698011	-1.77668
GMNN	0.588265	0.341379	3.14882	0.00216373	0.00699999	-1.77951
RNASE2	0.68965	1.79272	3.14367	0.00219864	0.00708785	-1.79398
CLU	0.510057	1.18172	3.14264	0.00220567	0.00710651	-1.79686
SMA4	0.58482	0.883004	3.14112	0.0022161	0.00713066	-1.80113
GYPC	-0.536039	-0.693934	-3.13902	0.0022306	0.00716663	-1.80702
RBMXL1	0.5527	-0.0549521	3.13273	0.00227447	0.0072827	-1.82462
SGK1	0.664692	-0.785775	3.1327	0.00227469	0.0072827	-1.82471
FAS	0.588341	0.849093	3.12941	0.00229799	0.00733674	-1.83392
RP3-522P13.2	-0.844392	-0.600051	-3.12591	0.00232304	0.00739917	-1.84371
STEAP4	0.549837	1.10049	3.1242	0.00233537	0.00743016	-1.84849
FNBP1	0.511647	0.329851	3.12018	0.00236454	0.00750208	-1.8597
FAM13B	0.5288	-0.607119	3.11784	0.00238171	0.00754713	-1.86624
DBF4	0.546381	-0.894969	3.10921	0.00244597	0.00771761	-1.89028
ZBTB1	0.530949	-0.469563	3.10413	0.00248454	0.00781451	-1.9044
PDSS1	0.520877	1.24848	3.10237	0.00249802	0.00784611	-1.90928
C1QA	0.776714	1.51857	3.10231	0.00249847	0.00784646	-1.90945
CECR1	0.595366	-1.25618	3.09874	0.00252603	0.00791996	-1.91934
PHACTR2	0.752225	1.40803	3.08986	0.00259594	0.00810359	-1.94397
SMPDL3A	0.85299	2.39949	3.08899	0.00260286	0.00812075	-1.94637
RPS27L	0.541433	0.596341	3.08471	0.00263721	0.00820226	-1.95819
NCF1	0.50888	0.655322	3.08435	0.00264013	0.00820802	-1.95919
POC1B	0.537006	0.445554	3.07841	0.00268861	0.00833482	-1.97559
WLS	0.710333	0.609192	3.06944	0.00276341	0.00852052	-2.00033
SNRPG	0.640368	0.0604509	3.06329	0.00281577	0.00865627	-2.01724
SORT1	0.559638	2.18344	3.05274	0.00290771	0.0088745	-2.04618
UGCG	0.642448	1.86976	3.04966	0.00293508	0.00893202	-2.05461
CTB-12A17.3	0.503664	-0.304794	3.04631	0.00296516	0.00899939	-2.06379
GIMAP7	0.543762	-1.4483	3.04548	0.00297267	0.00901619	-2.06607
PSMG1	0.500547	-0.391289	3.03447	0.00307362	0.00926114	-2.09612
LOC100134822	0.691824	2.29756	3.02809	0.00313367	0.00939731	-2.11352
LYSMD2	0.531295	-0.88192	3.0241	0.00317167	0.00948759	-2.12436
PKN2	0.513384	0.423086	3.01978	0.00321336	0.00959475	-2.1361
FPR2	0.580267	1.71111	3.01946	0.00321647	0.00959778	-2.13697
PILRA	0.527152	0.542752	3.01802	0.00323046	0.00963072	-2.14087
MRPL3	0.543118	-0.817758	3.01703	0.00324013	0.00965076	-2.14356
PSTPIP2	0.647031	2.01089	3.00421	0.00336788	0.00997537	-2.17831
BC048103	0.515237	0.653322	3.00028	0.00340795	0.0100719	-2.18893
RGS2	0.769821	-0.349088	2.99837	0.00342757	0.0101174	-2.19409
MMP8	1.40066	6.87592	2.99501	0.00346231	0.0102035	-2.20315
MYOF	0.649608	1.30694	2.99377	0.0034752	0.0102362	-2.20648
GPR27	0.517723	1.54939	2.98119	0.00360881	0.0105348	-2.24034
COX6C	0.547724	-0.143448	2.97981	0.0036238	0.0105691	-2.24406
RACGAP1	0.575428	-0.131148	2.9753	0.00367303	0.0106816	-2.25617
PRDX4	0.541567	-0.184207	2.97529	0.00367312	0.0106816	-2.25619
NABP1	0.565096	1.6536	2.96841	0.0037494	0.0108648	-2.27463
EZH2	0.595648	0.1576	2.96819	0.00375193	0.0108707	-2.27523
LOC100631377	0.504514	0.945881	2.96745	0.00376021	0.0108864	-2.27721
NAMPT	0.607947	1.62111	2.95092	0.00394997	0.0113055	-2.32134
ST3GAL4-AS1	0.670131	2.25777	2.93685	0.00411847	0.0116941	-2.35876
ZNF367	0.51103	-0.67407	2.92713	0.00423864	0.01197	-2.3845
ALPL	0.608472	2.54095	2.91618	0.00437808	0.0122924	-2.41346
CLEC4E	0.542182	1.54173	2.91455	0.00439905	0.0123422	-2.41773
CLEC12A	0.583993	0.74827	2.9106	0.00445058	0.012447	-2.42814
PRO2852	0.556231	1.2762	2.89621	0.00464295	0.0128811	-2.46597
CLK4	0.501561	0.766222	2.89602	0.00464556	0.0128867	-2.46647
EMR1	0.587241	1.38079	2.89405	0.00467258	0.012946	-2.47165
OFD1	0.64768	-0.287037	2.88775	0.00475956	0.0131503	-2.48812
SLC8A1-AS1	0.56477	1.00131	2.88735	0.0047652	0.013158	-2.48918
PFKFB3	0.598892	2.81002	2.8844	0.00480654	0.0132497	-2.4969
HIST1H2AD	0.578788	1.8647	2.86355	0.00510834	0.0139074	-2.55124
HMGN3	0.514138	-1.49401	2.86178	0.00513463	0.0139606	-2.55582
TCN1	0.859918	2.95052	2.857	0.00520658	0.014126	-2.56823
MINPP1	0.524203	-0.442736	2.85296	0.00526815	0.0142524	-2.57871
CMTM2	0.739741	0.164727	2.83371	0.00557041	0.0149131	-2.62841
APOBEC3A	0.594945	0.792327	2.8318	0.00560124	0.0149816	-2.63333
ANLN	0.547644	0.943857	2.83049	0.0056225	0.0150244	-2.6367
WDR11	0.516277	-0.0760096	2.82506	0.00571136	0.0152121	-2.65066
P2RY8	0.517829	-1.16323	2.82392	0.00573016	0.0152462	-2.65358
BMX	0.648821	2.85774	2.8184	0.0058221	0.0154208	-2.66775
HLA-DMA	0.506371	-1.51476	2.81496	0.00588	0.015549	-2.67655
LCN2	1.12516	3.65455	2.81026	0.00596006	0.0157189	-2.68858
SHCBP1	0.534676	0.6506	2.803	0.00608577	0.0159951	-2.70714
SLIRP	0.5372	0.281597	2.79673	0.00619613	0.0162232	-2.72311
ZDHHC19	0.83871	2.42428	2.7903	0.00631124	0.0164872	-2.73946
TGFBI	0.661595	-1.43672	2.78967	0.0063226	0.0165131	-2.74106
C9orf84	0.663138	1.90261	2.77635	0.00656782	0.0170272	-2.77484
FCAR	0.578433	2.81283	2.77498	0.00659351	0.0170783	-2.77831
ITGB2	0.591845	1.3151	2.77229	0.00664423	0.0171896	-2.78511
ECHDC3	0.510552	1.11131	2.77057	0.00667678	0.017259	-2.78944
LPGAT1	0.540087	1.34961	2.76982	0.00669123	0.0172864	-2.79136
GK3P	0.565622	1.49013	2.76343	0.00681379	0.0175554	-2.80746
AK025288	0.737845	1.50531	2.75932	0.00689395	0.017712	-2.81783
PROS1	0.619824	0.754816	2.75487	0.00698159	0.0179057	-2.82903
LTF	1.09033	3.82395	2.7417	0.00724675	0.0184526	-2.86206
GK	0.504544	1.56037	2.74139	0.00725303	0.0184645	-2.86283
[truncated: 49 more rows]

## Sheet: MTF1
symbol	logFC	AveExpr	t	P.Value	adj.P.Val	B
MTF1	1.14676	1.34364	12.8352	7.64744e-23	1.74866e-18	41.1135
ZNF438	1.12374	1.52945	10.6154	4.60464e-18	4.86549e-14	30.4995
TGOLN2	0.868613	0.821996	10.5504	6.38348e-18	4.86549e-14	30.1836
TNPO3	0.832303	0.702135	10.3998	1.36175e-17	7.78442e-14	29.4508
PELO	0.842206	0.984065	9.56038	9.35763e-16	3.39619e-12	25.3565
DHRS13	0.935438	1.15114	9.5177	1.16035e-15	3.39619e-12	25.1482
MVP	0.958534	0.796436	9.51675	1.16595e-15	3.39619e-12	25.1435
MICU1	0.925215	0.779104	9.513	1.18821e-15	3.39619e-12	25.1252
SLC16A5	0.954419	0.993565	9.45332	1.60502e-15	4.07783e-12	24.834
OSCAR	1.30913	1.93894	9.39116	2.19532e-15	5.01982e-12	24.5306
N4BP1	0.749689	0.94564	9.32797	3.01797e-15	6.27353e-12	24.2224
USB1	0.595823	1.19158	9.26609	4.12114e-15	7.85284e-12	23.9206
DNAJC13	0.988135	0.898636	9.24471	4.5896e-15	8.07276e-12	23.8163
CYTH4	0.794989	0.881312	9.21551	5.31608e-15	8.57827e-12	23.674
TMEM185B	1.00503	1.00471	9.19996	5.74891e-15	8.57827e-12	23.5982
LIMK2	1.12259	1.86858	9.19138	6.00246e-15	8.57827e-12	23.5563
VAV1	1.0063	0.303595	9.15485	7.21356e-15	9.70267e-12	23.3783
RBPJ	0.863798	1.10604	9.10916	9.07723e-15	1.15078e-11	23.1557
CARS2	0.538319	0.773367	9.09881	9.56215e-15	1.15078e-11	23.1053
MON1B	0.64475	0.454321	9.03985	1.28615e-14	1.47045e-11	22.8181
THOC5	0.73765	0.730412	9.02482	1.38707e-14	1.51032e-11	22.7449
RIPK3	0.63187	0.522087	9.00272	1.55e-14	1.61102e-11	22.6373
SIRPA	1.03569	1.75073	8.9917	1.63825e-14	1.62871e-11	22.5837
CFLAR	0.824014	1.53666	8.95706	1.94961e-14	1.85749e-11	22.4151
SEMA4A	0.980338	1.64497	8.91734	2.37987e-14	2.06387e-11	22.2219
TLE3	0.937665	1.12341	8.91233	2.44057e-14	2.06387e-11	22.1975
KLF7	0.892786	1.37382	8.90709	2.50563e-14	2.06387e-11	22.172
SPECC1L	0.595488	0.0838121	8.90537	2.52726e-14	2.06387e-11	22.1637
LRRFIP2	0.776877	1.1594	8.88236	2.83671e-14	2.2367e-11	22.0518
ATF6	0.687519	0.697708	8.81634	3.95066e-14	2.99749e-11	21.7309
EHBP1L1	0.835144	1.14422	8.81071	4.06378e-14	2.99749e-11	21.7035
LRG1	1.31265	2.43868	8.78884	4.53469e-14	3.24032e-11	21.5973
EMILIN2	1.15702	1.82989	8.7592	5.26118e-14	3.53888e-11	21.4533
MAP3K5	1.03538	0.755779	8.75916	5.26205e-14	3.53888e-11	21.4532
GRN	1.16339	1.44945	8.7448	5.65481e-14	3.69437e-11	21.3834
PHKA2	0.540471	0.64962	8.69859	7.12771e-14	4.52728e-11	21.1591
ALOX5	1.05702	1.72626	8.67227	8.13156e-14	4.98433e-11	21.0315
FES	0.940975	1.30583	8.66858	8.28325e-14	4.98433e-11	21.0136
NIT1	0.643873	0.585697	8.64617	9.26663e-14	5.35463e-11	20.9049
MLLT1	0.696061	0.793285	8.64402	9.36696e-14	5.35463e-11	20.8944
ARID3A	0.694066	0.986291	8.62644	1.02278e-13	5.70411e-11	20.8093
WWP2	0.764427	0.857602	8.59256	1.2117e-13	6.59683e-11	20.645
ACAA1	0.832416	0.694077	8.57955	1.29311e-13	6.76417e-11	20.582
TINF2	0.674598	0.295203	8.57824	1.3016e-13	6.76417e-11	20.5757
PRAM1	1.14486	1.04936	8.557	1.44742e-13	7.35484e-11	20.4728
NLRC4	1.3669	2.44092	8.51642	1.77273e-13	8.67941e-11	20.2764
KLHL6	0.80082	0.592497	8.51376	1.79643e-13	8.67941e-11	20.2635
GIT2	0.655781	0.801735	8.51094	1.82197e-13	8.67941e-11	20.2498
PRR13	0.746932	0.581531	8.50662	1.86172e-13	8.68778e-11	20.2289
CHMP2B	0.923312	0.670712	8.49119	2.0108e-13	9.19194e-11	20.1543
C6orf89	0.542516	0.639249	8.48634	2.06007e-13	9.19194e-11	20.1309
SYK	0.911245	0.753921	8.48342	2.09036e-13	9.19194e-11	20.1167
APBB1IP	1.01238	0.859699	8.47855	2.14184e-13	9.2406e-11	20.0931
CSNK1D	0.763875	0.963873	8.46629	2.277e-13	9.50169e-11	20.0339
ABHD2	1.23063	1.6902	8.46554	2.28546e-13	9.50169e-11	20.0303
DUSP18	0.589052	0.653732	8.43582	2.65089e-13	1.08242e-10	19.8866
MR1	0.855864	0.9833	8.42747	2.76352e-13	1.10861e-10	19.8462
HK3	1.25638	2.51395	8.41982	2.87113e-13	1.13173e-10	19.8092
PLEKHO2	0.781382	0.832395	8.41642	2.92015e-13	1.13173e-10	19.7928
VPS33B	0.582075	0.188418	8.40064	3.15913e-13	1.20394e-10	19.7166
CHMP2A	1.09159	0.763929	8.38071	3.48917e-13	1.30792e-10	19.6204
DNAJC5	0.673946	0.931438	8.36907	3.69761e-13	1.3637e-10	19.5641
LTB4R	0.953025	1.94115	8.33322	4.42036e-13	1.60438e-10	19.3912
C1RL	0.90831	1.41397	8.32786	4.54005e-13	1.62207e-10	19.3653
NFAM1	0.761768	0.93286	8.30459	5.09752e-13	1.79323e-10	19.2531
RPS6KC1	0.928092	0.371495	8.29684	5.29797e-13	1.83551e-10	19.2157
PROSER1	0.880761	0.195512	8.29001	5.4811e-13	1.84188e-10	19.1828
MBD6	0.865221	1.11754	8.2878	5.54184e-13	1.84188e-10	19.1721
OS9	0.756691	0.678558	8.28721	5.55802e-13	1.84188e-10	19.1693
TIMP2	1.10417	1.74346	8.27513	5.90221e-13	1.928e-10	19.1111
MICAL1	0.988768	0.73379	8.27117	6.01976e-13	1.9387e-10	19.092
PDK3	0.812411	0.887711	8.26314	6.26494e-13	1.98964e-10	19.0533
PRKCD	1.21539	1.19242	8.25768	6.43725e-13	2.01636e-10	19.027
LRPAP1	0.890174	1.13448	8.23971	7.03901e-13	2.15042e-10	18.9405
LOC100049716	0.748847	0.655477	8.2393	7.05334e-13	2.15042e-10	18.9385
TUBGCP3	0.777061	0.665012	8.2353	7.19493e-13	2.16473e-10	18.9192
C17orf85	0.547503	0.529945	8.22745	7.48118e-13	2.22162e-10	18.8814
FAM53C	0.899648	0.816834	8.22204	7.685e-13	2.25289e-10	18.8554
CAMKK2	0.796769	1.21449	8.21773	7.85147e-13	2.253e-10	18.8346
GALNT14	1.16787	1.53642	8.21694	7.88244e-13	2.253e-10	18.8308
PADI2	0.901542	1.65883	8.20908	8.19603e-13	2.31371e-10	18.793
RGS3	0.673942	0.707682	8.20439	8.38932e-13	2.33939e-10	18.7705
MTX1	0.667447	0.980807	8.18805	9.09861e-13	2.50661e-10	18.6918
B3GNTL1	0.651406	1.00293	8.167	1.01008e-12	2.74959e-10	18.5906
ACOT9	1.01185	0.402248	8.1622	1.03444e-12	2.75431e-10	18.5675
KDM1B	0.917879	0.749402	8.16191	1.03591e-12	2.75431e-10	18.5662
DHX16	0.727972	0.0296992	8.15296	1.08299e-12	2.8464e-10	18.5231
YIPF1	0.803179	0.855064	8.14362	1.13431e-12	2.94739e-10	18.4783
RNF185	0.519094	0.23342	8.10716	1.35915e-12	3.44407e-10	18.3031
CSF3R	1.16793	1.33471	8.10614	1.36602e-12	3.44407e-10	18.2982
PTAFR	0.706821	0.759887	8.10546	1.37064e-12	3.44407e-10	18.2949
HCK	1.03391	1.35365	8.09888	1.41606e-12	3.51952e-10	18.2634
CD300LF	1.05431	1.27504	8.09135	1.46989e-12	3.61403e-10	18.2272
CAMTA2	0.760727	0.637406	8.08194	1.54006e-12	3.74628e-10	18.182
SPI1	0.999253	1.37153	8.07556	1.58952e-12	3.82588e-10	18.1514
NFKB1	0.747551	0.265594	8.07304	1.6095e-12	3.83362e-10	18.1393
SHKBP1	0.914821	1.11117	8.06771	1.65255e-12	3.8956e-10	18.1138
C17orf62	0.85631	0.746519	8.06548	1.67087e-12	3.89858e-10	18.1031
ARHGAP26	0.983169	1.35461	8.05397	1.76888e-12	4.0445e-10	18.0479
MYD88	0.744709	0.60117	8.05283	1.77886e-12	4.0445e-10	18.0424
PAFAH1B1	0.626596	0.713894	8.0497	1.8067e-12	4.0445e-10	18.0274
RARA-AS1	0.802991	1.06338	8.0494	1.80935e-12	4.0445e-10	18.026
DENND3	0.985073	1.25539	8.04801	1.82185e-12	4.0445e-10	18.0193
MIR6787	1.1081	1.68459	8.03317	1.96069e-12	4.31088e-10	17.9481
LOC100506459	1.11457	0.767413	8.02728	2.01865e-12	4.38468e-10	17.9199
DRAM1	0.955723	1.33675	8.02589	2.03261e-12	4.38468e-10	17.9133
CARD6	1.05082	1.68567	8.01774	2.11623e-12	4.49019e-10	17.8742
BCKDK	0.648447	0.614633	8.01731	2.12079e-12	4.49019e-10	17.8721
ZNF319	0.79047	0.384981	7.99706	2.34415e-12	4.91755e-10	17.7751
GRB2	0.584503	0.843968	7.98653	2.46948e-12	5.13338e-10	17.7247
FGR	0.903562	1.36112	7.98078	2.54058e-12	5.23359e-10	17.6972
FIG4	1.01809	0.569162	7.97012	2.67808e-12	5.46758e-10	17.6461
IL4R	0.966634	0.856764	7.96716	2.71751e-12	5.49899e-10	17.632
CARS	0.507868	0.633872	7.95326	2.91074e-12	5.83834e-10	17.5655
DENND5A	0.913548	0.523091	7.94011	3.10596e-12	6.17573e-10	17.5026
DHTKD1	0.678561	0.540738	7.93729	3.14949e-12	6.20831e-10	17.4891
IL10RB-AS1	1.06815	2.08556	7.93269	3.22184e-12	6.29663e-10	17.4671
DNTTIP1	0.993085	1.00336	7.92644	3.32275e-12	6.43881e-10	17.4372
MCMBP	0.599624	0.73129	7.91734	3.47548e-12	6.65821e-10	17.3937
SLC2A3	1.01767	2.47691	7.91625	3.49421e-12	6.65821e-10	17.3885
AFTPH	0.677103	0.423958	7.88032	4.17168e-12	7.88343e-10	17.2169
DYSF	1.00359	2.50267	7.86942	4.40193e-12	8.19962e-10	17.1649
RRAGD	0.978981	1.51327	7.86875	4.41647e-12	8.19962e-10	17.1617
JMJD6	0.654983	1.22637	7.86664	4.46283e-12	8.19962e-10	17.1516
CTDSP1	0.685303	0.314954	7.86575	4.48243e-12	8.19962e-10	17.1473
DIAPH2	0.757455	1.07075	7.8625	4.55467e-12	8.26565e-10	17.1318
RFC5	1.05926	0.765393	7.8602	4.60657e-12	8.29401e-10	17.1209
FNDC3B	1.20909	2.3021	7.85626	4.69689e-12	8.29442e-10	17.1021
FMNL1	0.903108	0.687636	7.85496	4.72726e-12	8.29442e-10	17.0958
CD82	0.710293	0.933929	7.85478	4.73136e-12	8.29442e-10	17.095
CAP1	0.734212	0.727943	7.8539	4.7519e-12	8.29442e-10	17.0908
RUNDC1	0.509777	0.188056	7.85005	4.84282e-12	8.32651e-10	17.0724
NCSTN	0.714923	0.772045	7.85004	4.84311e-12	8.32651e-10	17.0724
PGS1	1.03961	1.86971	7.84753	4.90333e-12	8.36714e-10	17.0604
BTK	0.702936	-0.0564735	7.8458	4.94535e-12	8.37632e-10	17.0521
TMLHE	0.780594	1.15705	7.84024	5.08263e-12	8.54554e-10	17.0256
EXT1	0.749712	1.07274	7.82855	5.38372e-12	8.9857e-10	16.9699
DOK3	0.88223	1.67091	7.81902	5.64253e-12	9.34942e-10	16.9244
CCR1	1.12669	1.6303	7.81448	5.76992e-12	9.49173e-10	16.9028
IQCE	0.62483	0.745788	7.81164	5.851e-12	9.53075e-10	16.8893
S100A6	0.645437	1.03802	7.80952	5.91257e-12	9.53075e-10	16.8792
MCEMP1	1.10162	4.34918	7.80931	5.91869e-12	9.53075e-10	16.8781
SH3BP2	0.661998	0.884299	7.80155	6.14888e-12	9.76391e-10	16.8412
PARP4	0.871495	0.205242	7.79764	6.26848e-12	9.88518e-10	16.8225
G6PD	1.05037	1.25805	7.79571	6.32809e-12	9.91082e-10	16.8134
BRI3	0.720617	1.16339	7.78894	6.54253e-12	1.0177e-09	16.7811
CAPN1	0.647376	0.544344	7.7861	6.6346e-12	1.02505e-09	16.7676
ITGAX	0.718951	0.940082	7.77534	6.99506e-12	1.07172e-09	16.7164
GBAP1	0.829547	1.2937	7.76342	7.41704e-12	1.12317e-09	16.6596
FOSL2	0.952824	1.84189	7.76139	7.49138e-12	1.1235e-09	16.65
STK10	0.721651	0.18854	7.76068	7.5175e-12	1.1235e-09	16.6466
NBEAL2	0.909222	1.28457	7.75248	7.82684e-12	1.16213e-09	16.6076
AC004941.5	0.698014	0.271479	7.74867	7.9747e-12	1.17645e-09	16.5894
SERPINB1	1.10643	2.41995	7.74541	8.10328e-12	1.18775e-09	16.5739
CYBA	0.602124	0.786608	7.74183	8.24721e-12	1.20115e-09	16.5569
IL17RA	0.856088	1.47426	7.73932	8.34928e-12	1.20462e-09	16.545
ITGAM	1.02817	1.72349	7.73866	8.37638e-12	1.20462e-09	16.5419
MAP3K11	0.719375	0.718325	7.72399	9.00228e-12	1.28654e-09	16.4721
TGFBR1	0.765762	0.894767	7.72135	9.11955e-12	1.2952e-09	16.4595
PTPN6	0.922224	0.535644	7.71481	9.41718e-12	1.31503e-09	16.4285
SIGLEC9	0.883814	1.40324	7.7145	9.4317e-12	1.31503e-09	16.427
SLCO3A1	0.721306	1.08686	7.7104	9.62316e-12	1.3336e-09	16.4075
LYN	0.821156	0.995157	7.70907	9.68615e-12	1.33424e-09	16.4012
ARID5A	0.702912	0.606108	7.7016	1.00479e-11	1.37578e-09	16.3657
PCYT1A	0.885337	1.03804	7.69739	1.02575e-11	1.39613e-09	16.3457
GALNS	0.517534	0.679734	7.69015	1.06282e-11	1.43418e-09	16.3113
ATG7	0.566542	0.903241	7.68949	1.06626e-11	1.43418e-09	16.3082
TLR1	1.25956	0.887756	7.68178	1.10738e-11	1.48078e-09	16.2716
HDAC4	0.727984	1.38496	7.67805	1.12783e-11	1.49935e-09	16.2538
MGRN1	0.775355	0.215751	7.67553	1.14183e-11	1.5092e-09	16.2419
AKAP13	0.718506	1.18066	7.67358	1.15282e-11	1.51496e-09	16.2326
CPT2	0.639671	0.401904	7.66668	1.19246e-11	1.5581e-09	16.1999
SLC25A28	0.679847	0.716467	7.66246	1.21739e-11	1.5811e-09	16.1799
ALAS1	0.928454	0.517951	7.66137	1.22389e-11	1.5811e-09	16.1747
FAM160A2	0.741673	0.823203	7.65037	1.29169e-11	1.64313e-09	16.1225
EFHD2	0.895679	1.24189	7.65008	1.29347e-11	1.64313e-09	16.1212
WDFY3	0.909186	2.07168	7.64152	1.3489e-11	1.70372e-09	16.0805
MKLN1	0.631989	0.623551	7.64044	1.35606e-11	1.70372e-09	16.0754
STK11IP	0.54404	0.0412057	7.63725	1.37736e-11	1.71684e-09	16.0603
BC042590	0.917056	0.592921	7.63664	1.38152e-11	1.71684e-09	16.0574
BASP1	0.681821	1.49923	7.63375	1.4012e-11	1.73188e-09	16.0437
CAPN3	0.999223	1.13847	7.62338	1.47419e-11	1.81231e-09	15.9946
TLR6	1.02613	0.904869	7.61944	1.50284e-11	1.82999e-09	15.9759
GLT1D1	0.954408	1.58067	7.61907	1.50557e-11	1.82999e-09	15.9742
NCF1	1.04551	0.655322	7.61812	1.51259e-11	1.82999e-09	15.9697
MFSD11	0.644983	0.535684	7.61272	1.55312e-11	1.86037e-09	15.9441
KIAA0556	0.582781	0.281181	7.61261	1.55397e-11	1.86037e-09	15.9435
PACSIN2	0.693714	0.897227	7.60445	1.61726e-11	1.92605e-09	15.9049
RALGAPA2	0.904875	1.61871	7.59091	1.72798e-11	2.04726e-09	15.8408
DDAH2	0.847922	1.38046	7.58858	1.74779e-11	2.06004e-09	15.8298
KLF6	0.683273	0.842209	7.58642	1.7663e-11	2.06772e-09	15.8196
LMO2	1.58184	2.06925	7.58572	1.77239e-11	2.06772e-09	15.8162
MSRA	0.853691	1.16537	7.57768	1.84341e-11	2.13967e-09	15.7782
TMUB2	0.586874	0.783733	7.56285	1.98199e-11	2.2889e-09	15.708
LINC01000	1.12442	1.5572	7.56066	2.0033e-11	2.30188e-09	15.6977
ARHGAP9	1.00495	0.63467	7.54796	2.13154e-11	2.42896e-09	15.6376
C8orf44-SGK3	0.948255	-0.00810006	7.5473	2.13837e-11	2.42896e-09	15.6345
NIN	0.570104	0.64391	7.5466	2.14576e-11	2.42896e-09	15.6312
DHRS1	0.717632	0.184155	7.53977	2.21852e-11	2.49895e-09	15.5989
COX15	0.60126	0.823381	7.53856	2.23167e-11	2.50144e-09	15.5932
SEL1L	0.530494	0.850104	7.53619	2.2576e-11	2.50594e-09	15.582
RPS6KA1	0.833519	0.785129	7.53289	2.29422e-11	2.53429e-09	15.5664
KANSL1L	0.740928	0.629212	7.53133	2.31181e-11	2.54144e-09	15.559
FKBP15	0.760306	1.21534	7.52766	2.3536e-11	2.575e-09	15.5417
CD97	1.11125	0.865325	7.52187	2.42101e-11	2.63614e-09	15.5143
RLIM	0.864919	0.654761	7.5176	2.47201e-11	2.67133e-09	15.4942
TRAPPC12	0.747281	-0.035579	7.51721	2.47669e-11	2.67133e-09	15.4923
MKNK1	1.08367	2.09285	7.51358	2.52091e-11	2.69957e-09	15.4752
AMICA1	1.22513	0.439119	7.51313	2.52649e-11	2.69957e-09	15.4731
GNS	1.12717	1.86759	7.51054	2.5586e-11	2.72116e-09	15.4608
GRAMD1A	0.829831	1.25211	7.50599	2.61597e-11	2.7693e-09	15.4394
TMCO6	0.767773	0.0630635	7.5024	2.66213e-11	2.80517e-09	15.4225
TAOK3	0.534603	0.1775	7.49422	2.77049e-11	2.89876e-09	15.3838
ANXA3	1.38513	4.36566	7.49379	2.77629e-11	2.89876e-09	15.3818
ASAP1	0.620187	1.39216	7.49259	2.79266e-11	2.90259e-09	15.3761
TRIM25	0.766351	1.30639	7.48847	2.84923e-11	2.94645e-09	15.3567
KIAA0930	0.832037	1.07225	7.48765	2.86063e-11	2.94645e-09	15.3528
STX11	1.02102	1.28163	7.47462	3.04816e-11	3.12553e-09	15.2914
RP11-330O11.3	1.00177	1.14073	7.47115	3.10015e-11	3.16465e-09	15.275
XPO6	0.799411	0.849431	7.46252	3.23325e-11	3.28092e-09	15.2343
NCF4	0.989425	1.66487	7.46192	3.24275e-11	3.28092e-09	15.2315
C10orf54	0.97771	1.1634	7.45685	3.32373e-11	3.34804e-09	15.2076
HMGXB4	0.745529	0.128261	7.45255	3.39402e-11	3.40384e-09	15.1874
ACTN4	0.747962	0.550634	7.45158	3.4101e-11	3.40504e-09	15.1828
TECPR2	0.986702	1.11745	7.44955	3.44405e-11	3.42001e-09	15.1732
ARMCX3	0.955914	0.0989184	7.44889	3.45501e-11	3.42001e-09	15.1701
GAS7	1.02775	2.24911	7.44545	3.51335e-11	3.46277e-09	15.1539
SMA4	1.16417	0.883004	7.44136	3.584e-11	3.51568e-09	15.1347
PFKFB4	0.707551	1.18886	7.43974	3.61242e-11	3.51568e-09	15.127
GUSBP3	1.64931	1.64437	7.4397	3.61316e-11	3.51568e-09	15.1268
THEMIS2	0.91068	0.84014	7.43763	3.64972e-11	3.53621e-09	15.1171
RHOG	0.790921	1.07247	7.43574	3.68335e-11	3.55374e-09	15.1082
SH3GLB1	1.02336	1.502	7.43395	3.71553e-11	3.56972e-09	15.0998
SLC9A8	0.813255	0.528316	7.4315	3.76014e-11	3.59746e-09	15.0882
GALNT2	1.01605	1.32569	7.42583	3.86528e-11	3.68264e-09	15.0615
RIPK1	0.556342	0.231044	7.41375	4.09923e-11	3.87194e-09	15.0047
TM9SF1	0.615763	0.537597	7.41267	4.12082e-11	3.87194e-09	14.9996
ANTXR2	0.700986	0.770557	7.41246	4.12495e-11	3.87194e-09	14.9986
KLHL12	0.577174	0.259777	7.41212	4.13169e-11	3.87194e-09	14.997
DNASE1L1	0.799716	0.862899	7.40504	4.27641e-11	3.9912e-09	14.9637
TOR1AIP2	0.58469	1.13555	7.39658	4.45588e-11	4.14179e-09	14.9239
ACAP2	0.807184	0.951719	7.39493	4.49183e-11	4.15831e-09	14.9162
CD55	0.974012	1.76448	7.39327	4.52806e-11	4.16116e-09	14.9084
GPR97	1.12483	2.60786	7.39288	4.53681e-11	4.16116e-09	14.9065
ACTR1A	0.584477	0.763846	7.39182	4.56005e-11	4.16116e-09	14.9016
MLKL	0.94179	1.02654	7.39148	4.56771e-11	4.16116e-09	14.9
FRAT2	1.10642	0.881671	7.38805	4.64438e-11	4.21423e-09	14.8838
MYO1F	0.9349	0.562813	7.38446	4.72608e-11	4.2714e-09	14.867
MCTP2	0.946905	1.99458	7.37849	4.86517e-11	4.37981e-09	14.8389
TIPARP	1.02162	0.814337	7.37592	4.92626e-11	4.41741e-09	14.8268
LITAF	0.653715	0.82476	7.37338	4.98732e-11	4.45233e-09	14.8149
NAGK	1.02055	0.243807	7.37269	5.00415e-11	4.45233e-09	14.8116
OPLAH	0.980626	1.46664	7.36793	5.1211e-11	4.53873e-09	14.7893
BCL3	0.777117	1.51659	7.36329	5.23769e-11	4.62413e-09	14.7675
PGM1	0.910404	0.582014	7.3574	5.38945e-11	4.73981e-09	14.7399
ZFYVE26	0.677171	0.187147	7.35529	5.44489e-11	4.77022e-09	14.73
LOC101928717	0.673697	0.92897	7.34886	5.61738e-11	4.90256e-09	14.6998
ASPHD2	0.810592	0.428413	7.33833	5.91182e-11	5.13991e-09	14.6504
DOCK11	0.914478	0.282987	7.33452	6.02198e-11	5.20287e-09	14.6325
STAM2	0.65354	0.843277	7.33426	6.02974e-11	5.20287e-09	14.6313
ACER3	1.05047	2.26692	7.3327	6.07526e-11	5.22244e-09	14.624
EGFL8	-0.501854	0.258712	-7.33043	6.14251e-11	5.26047e-09	14.6133
NCF2	0.879498	0.865714	7.32387	6.34114e-11	5.41031e-09	14.5825
EDEM2	0.890418	0.566923	7.31837	6.51232e-11	5.53571e-09	14.5568
DGAT1	0.614035	0.27934	7.31366	6.66273e-11	5.6426e-09	14.5347
TUBA1A	0.765415	0.459427	7.31133	6.73826e-11	5.6855e-09	14.5238
RP11-443B7.1	0.908446	1.15767	7.30309	7.01275e-11	5.89535e-09	14.4851
ACVR1B	0.719892	1.33465	7.30142	7.06948e-11	5.90478e-09	14.4773
BAZ1A	1.12035	1.12497	7.30124	7.07562e-11	5.90478e-09	14.4765
FAM129A	1.09649	1.83137	7.29903	7.15189e-11	5.94674e-09	14.4661
NADK	0.652009	0.974176	7.29789	7.19158e-11	5.95807e-09	14.4608
TADA2B	0.557936	0.472755	7.29285	7.36913e-11	6.08312e-09	14.4372
ELF4	0.666561	0.461479	7.29152	7.41668e-11	6.10036e-09	14.4309
TCIRG1	0.979782	0.902349	7.29019	7.46439e-11	6.11759e-09	14.4247
PHF21A	0.799261	1.31942	7.28642	7.60181e-11	6.20797e-09	14.4071
MAPK14	1.15039	2.09493	7.28236	7.75278e-11	6.30872e-09	14.3881
SLC4A1AP	0.774123	0.291802	7.27856	7.89674e-11	6.40308e-09	14.3703
HIP1	1.1157	2.04544	7.26991	8.23394e-11	6.64166e-09	14.3298
AP1G1	0.614815	0.572724	7.2695	8.25055e-11	6.64166e-09	14.3279
NAIP	1.39835	2.69808	7.26881	8.27812e-11	6.64166e-09	14.3246
NDUFAF1	0.869331	0.568892	7.26534	8.41819e-11	6.73044e-09	14.3084
FFAR2	1.44936	1.59581	7.25975	8.64883e-11	6.89074e-09	14.2823
MAP3K3	0.881827	1.0263	7.25873	8.69166e-11	6.90082e-09	14.2775
RIN3	0.841982	1.20404	7.25564	8.82216e-11	6.98019e-09	14.2631
GNB4	0.819281	0.967342	7.24476	9.29837e-11	7.3316e-09	14.2122
ENTPD7	1.24042	1.59519	7.22964	1.0003e-10	7.83736e-09	14.1415
LILRB3	0.696336	1.39708	7.22941	1.00142e-10	7.83736e-09	14.1405
SLC25A44	0.696239	1.01214	7.22812	1.00769e-10	7.83736e-09	14.1344
ZKSCAN1	0.519018	0.421056	7.21994	1.0483e-10	8.12555e-09	14.0962
TOM1	0.597517	0.828961	7.20549	1.12397e-10	8.6827e-09	14.0288
BST1	1.00292	1.7997	7.2018	1.14416e-10	8.80889e-09	14.0116
PGD	0.984075	2.38822	7.19815	1.16449e-10	8.93528e-09	13.9945
RGS19	0.763281	0.640019	7.19723	1.16966e-10	8.94498e-09	13.9902
ADORA2A	0.805194	0.509441	7.19357	1.1905e-10	9.074e-09	13.9732
DLK2	-0.501426	-0.101506	-7.18863	1.21921e-10	9.26196e-09	13.9501
MILR1	0.878543	0.910325	7.17758	1.28587e-10	9.736e-09	13.8986
GBA	0.811414	1.39018	7.17005	1.33343e-10	9.99866e-09	13.8635
IGSF6	0.920731	1.53309	7.16973	1.33547e-10	9.99866e-09	13.862
LGALS8	0.972378	1.38958	7.16933	1.33805e-10	9.99866e-09	13.8601
METTL9	0.906065	2.20642	7.1678	1.34796e-10	1.00187e-08	13.853
PHC2	0.73619	1.14092	7.16703	1.35295e-10	1.00187e-08	13.8494
KDM2A	0.532866	0.433317	7.16689	1.35388e-10	1.00187e-08	13.8488
CDC42EP3	0.824867	1.6368	7.16561	1.36223e-10	1.0033e-08	13.8428
B4GALT5	1.12089	2.12985	7.16525	1.36459e-10	1.0033e-08	13.8412
PROSC	0.58585	0.736996	7.16372	1.3747e-10	1.0075e-08	13.834
WIPF2	0.607271	0.612249	7.16088	1.39361e-10	1.01809e-08	13.8208
BCL6	1.13486	2.23057	7.15492	1.43424e-10	1.03686e-08	13.793
APOBR	0.851824	0.986701	7.15472	1.43557e-10	1.03686e-08	13.7921
STXBP2	0.922829	1.5574	7.1539	1.4413e-10	1.03686e-08	13.7883
FLOT1	0.876917	1.97001	7.15356	1.44361e-10	1.03686e-08	13.7867
CORO2A	0.980867	1.13215	7.15333	1.44525e-10	1.03686e-08	13.7856
GNG5	0.723333	0.937097	7.15315	1.44651e-10	1.03686e-08	13.7848
IMPDH1	0.581144	0.594903	7.15191	1.45515e-10	1.03979e-08	13.779
KIF3B	0.578741	0.231378	7.15122	1.45996e-10	1.03998e-08	13.7758
P2RY13	0.936636	0.92968	7.14937	1.47306e-10	1.04606e-08	13.7672
JUNB	0.779676	1.10928	7.14392	1.5122e-10	1.07053e-08	13.7418
MMP25	0.883752	1.38074	7.14094	1.53402e-10	1.08262e-08	13.728
TMBIM6	0.626607	0.64469	7.12989	1.61784e-10	1.13826e-08	13.6765
XIAP	0.582807	0.94953	7.12535	1.65355e-10	1.15775e-08	13.6554
VPS37B	0.811122	0.274045	7.12508	1.65567e-10	1.15775e-08	13.6542
SBF2	0.827121	1.35857	7.12043	1.69312e-10	1.18033e-08	13.6325
UPP1	1.00037	1.981	7.11273	1.75699e-10	1.21743e-08	13.5967
ARPC1B	0.829018	0.697065	7.11159	1.76659e-10	1.22039e-08	13.5914
NLRP12	0.989733	1.30675	7.10492	1.82412e-10	1.25634e-08	13.5605
NMRK1	0.850955	0.70422	7.09821	1.88394e-10	1.29364e-08	13.5293
DDX23	0.711082	-0.122864	7.0948	1.91502e-10	1.31104e-08	13.5134
RP11-173M1.8	1.00721	1.37311	7.09179	1.94287e-10	1.32614e-08	13.4995
MINOS1P1	1.18128	1.03936	7.0852	2.0054e-10	1.36475e-08	13.4688
LACTB	1.14749	1.24794	7.08351	2.02171e-10	1.37177e-08	13.461
COL4A3BP	1.10103	1.17168	7.08264	2.03014e-10	1.37341e-08	13.457
MIA-RAB4B	0.555612	0.558402	7.07999	2.05617e-10	1.38691e-08	13.4447
RNF24	0.936035	1.45404	7.07855	2.0704e-10	1.39241e-08	13.438
CD48	0.940165	0.714639	7.07209	2.13561e-10	1.43205e-08	13.408
NSRP1	0.796218	-0.125165	7.06723	2.18604e-10	1.46158e-08	13.3854
NXF1	0.68057	-0.0947982	7.06408	2.21932e-10	1.47951e-08	13.3708
NMNAT1	0.658197	0.800619	7.06283	2.2326e-10	1.48403e-08	13.3651
UEVLD	0.688016	0.754115	7.05949	2.26872e-10	1.50367e-08	13.3495
IFI30	0.882275	0.767432	7.05562	2.31125e-10	1.52743e-08	13.3316
TTC9C	0.719032	0.405157	7.05419	2.32714e-10	1.53286e-08	13.325
PSEN1	0.515128	0.952608	7.05367	2.33287e-10	1.53286e-08	13.3226
SVIL	0.773917	1.36473	7.04833	2.39338e-10	1.56811e-08	13.2978
RP11-295G20.2	0.891215	2.03486	7.04681	2.41097e-10	1.57512e-08	13.2907
USP30	0.654242	0.312783	7.04422	2.44109e-10	1.59025e-08	13.2787
EAF1	0.816088	0.222785	7.03423	2.56071e-10	1.66344e-08	13.2325
MVB12A	0.812669	0.45979	7.03066	2.60485e-10	1.68732e-08	13.216
LILRA6	0.919061	1.34144	7.02598	2.66395e-10	1.72073e-08	13.1943
MSRB2	0.827714	1.47849	7.02313	2.7005e-10	1.73943e-08	13.1811
GK3P	1.21873	1.49013	7.01599	2.7945e-10	1.79492e-08	13.148
TLR5	1.10924	2.39713	7.01171	2.85236e-10	1.82312e-08	13.1282
IL10RB	0.986236	1.16433	7.01091	2.86326e-10	1.82371e-08	13.1245
USP4	0.901328	0.559099	7.00867	2.89418e-10	1.83829e-08	13.1141
ENTPD1	0.953353	1.3088	7.00171	2.99209e-10	1.89519e-08	13.082
MANBA	0.778757	-0.184276	7.00086	3.00431e-10	1.89519e-08	13.078
CHSY1	1.05611	1.02137	7.00056	3.00863e-10	1.89519e-08	13.0766
VSTM1	1.22302	1.22447	6.9995	3.02399e-10	1.89963e-08	13.0717
RAB14	0.738682	0.535303	6.998	3.04572e-10	1.90804e-08	13.0648
GNAI2	0.662816	0.535332	6.98618	3.22276e-10	2.01343e-08	13.0102
DCP1A	0.616532	-0.00483821	6.98202	3.28753e-10	2.0483e-08	12.9909
RAB31	0.894832	1.66943	6.97945	3.32825e-10	2.06804e-08	12.979
MARS	0.64067	0.376958	6.97865	3.34095e-10	2.07031e-08	12.9753
TOR1B	1.04981	0.507445	6.97671	3.37201e-10	2.0839e-08	12.9664
TBC1D2	0.63813	0.846953	6.97169	3.454e-10	2.12309e-08	12.9432
KIF1B	0.84148	2.37323	6.96922	3.49492e-10	2.14249e-08	12.9318
C3orf62	0.705034	0.810483	6.96513	3.56383e-10	2.17889e-08	12.9129
MSRB1	0.727965	1.4161	6.96045	3.64444e-10	2.21632e-08	12.8913
MAML1	0.759944	-0.257164	6.95819	3.68406e-10	2.23437e-08	12.8808
CTNNB1	0.707655	0.756836	6.95764	3.69367e-10	2.23437e-08	12.8783
MYO18A	0.85846	0.103189	6.95582	3.72598e-10	2.24479e-08	12.8699
LASP1	0.703967	0.171063	6.95556	3.73051e-10	2.24479e-08	12.8687
ATP8B4	1.64058	1.1216	6.95363	3.76504e-10	2.25962e-08	12.8598
FYB	1.0673	1.14261	6.95303	3.77585e-10	2.26017e-08	12.8571
C8orf76	0.923825	0.0197177	6.95155	3.80268e-10	2.27029e-08	12.8502
FBXO38	0.784807	0.809741	6.9441	3.94036e-10	2.34636e-08	12.8158
RNASEL	0.855193	0.761508	6.94275	3.96585e-10	2.3495e-08	12.8096
AGO4	0.789634	1.01042	6.94256	3.96934e-10	2.3495e-08	12.8088
NCOA1	0.675627	0.590974	6.94219	3.97646e-10	2.3495e-08	12.807
MTMR6	0.899894	0.394766	6.94147	3.9901e-10	2.35149e-08	12.8037
ADM	1.09457	2.2632	6.93577	4.10004e-10	2.41007e-08	12.7774
ETFDH	0.925051	0.469271	6.93511	4.11296e-10	2.41146e-08	12.7744
TRIM27	0.829621	0.509612	6.93452	4.12458e-10	2.41209e-08	12.7717
GOLGA5	0.734524	0.00661247	6.93012	4.21198e-10	2.45691e-08	12.7514
CHMP3	0.645476	0.374106	6.92941	4.22641e-10	2.45906e-08	12.7481
CANT1	0.582248	0.742284	6.92615	4.29246e-10	2.49115e-08	12.7331
IER2	0.740223	0.0851639	6.92514	4.3132e-10	2.49486e-08	12.7285
SFT2D2	0.570107	0.535906	6.92443	4.32795e-10	2.49486e-08	12.7252
PPP1R21	0.83185	0.141583	6.92372	4.3425e-10	2.49486e-08	12.7219
CD164	1.14244	0.816318	6.91942	4.43251e-10	2.5402e-08	12.7021
JAG1	0.916723	1.29248	6.91842	4.45366e-10	2.54593e-08	12.6975
SELL	0.612507	0.302468	6.91687	4.48679e-10	2.55848e-08	12.6903
PLP2	0.802379	1.18889	6.91503	4.52627e-10	2.57457e-08	12.6818
SEPHS2	0.780369	0.25429	6.91443	4.53917e-10	2.5755e-08	12.6791
AP000347.2	0.701848	0.143823	6.91318	4.56638e-10	2.58453e-08	12.6733
NUMB	1.30056	0.769846	6.91168	4.59904e-10	2.59658e-08	12.6664
FAM45A	0.676952	1.08868	6.9097	4.64271e-10	2.61478e-08	12.6573
EBLN2	0.895144	0.571943	6.90573	4.73135e-10	2.65816e-08	12.639
RAB7A	0.580394	1.11027	6.89675	4.93796e-10	2.76744e-08	12.5977
ADAM10	1.17709	0.783639	6.89581	4.96014e-10	2.77307e-08	12.5934
ARL8A	0.700553	0.853179	6.89421	4.99807e-10	2.78746e-08	12.586
FAM114A2	0.61543	0.121836	6.89352	5.01454e-10	2.78984e-08	12.5828
RAP1GAP2	0.969911	-0.282638	6.88265	5.28078e-10	2.93083e-08	12.5328
UBE2R2	0.618527	0.615117	6.87733	5.41637e-10	2.99685e-08	12.5083
ELOVL1	0.643784	0.44492	6.87695	5.42595e-10	2.99685e-08	12.5066
FOXN2	0.69754	0.685382	6.87571	5.45812e-10	3.00736e-08	12.5009
RAC1	0.671471	0.692336	6.87209	5.55308e-10	3.04604e-08	12.4843
LSP1	0.91529	0.427683	6.87202	5.55496e-10	3.04604e-08	12.4839
CXorf38	0.731785	0.270365	6.86914	5.63143e-10	3.08058e-08	12.4707
RP11-326I11.5	0.907907	-0.0303331	6.86559	5.72738e-10	3.12559e-08	12.4544
CNPY3	0.77262	0.686496	6.86497	5.74424e-10	3.12733e-08	12.4515
ZC3H7A	0.968884	0.191386	6.86231	5.81745e-10	3.15966e-08	12.4393
GNAI3	0.953139	0.669023	6.85999	5.88173e-10	3.18272e-08	12.4287
RAB3D	0.617703	1.05092	6.85978	5.88773e-10	3.18272e-08	12.4277
PLEKHM3	0.884164	0.389802	6.85084	6.14327e-10	3.31302e-08	12.3867
FLOT2	1.02896	1.75669	6.84985	6.17226e-10	3.3161e-08	12.3821
CSK	0.68597	0.230011	6.84965	6.17799e-10	3.3161e-08	12.3812
YWHAB	0.773256	0.30757	6.8479	6.22962e-10	3.33598e-08	12.3732
HIST1H2BE	0.865258	1.00514	6.8321	6.7152e-10	3.58025e-08	12.3006
GNB1	0.590438	0.654566	6.83179	6.72496e-10	3.58025e-08	12.2992
SRA1	0.609267	0.805963	6.83155	6.73274e-10	3.58025e-08	12.2981
SIRPB2	1.04168	0.964156	6.83094	6.75228e-10	3.58231e-08	12.2953
SIPA1L2	1.05188	1.97183	6.82881	6.82098e-10	3.61038e-08	12.2855
NHLRC3	0.641496	0.398754	6.82559	6.92587e-10	3.65743e-08	12.2708
RSPRY1	0.51529	0.216416	6.82423	6.9706e-10	3.67257e-08	12.2646
ASAP1-IT2	0.954324	0.526559	6.82358	6.99216e-10	3.67546e-08	12.2616
SLC2A14	0.980047	2.38232	6.82114	7.07366e-10	3.70859e-08	12.2504
TBXAS1	0.931432	1.44769	6.82073	7.08762e-10	3.70859e-08	12.2485
MOSPD2	0.865825	0.883702	6.82014	7.10752e-10	3.71052e-08	12.2458
ETV4	-0.576296	0.223702	-6.81949	7.12936e-10	3.71344e-08	12.2428
XRN1	0.96104	1.06466	6.81703	7.2129e-10	3.74842e-08	12.2316
SIPA1	0.674933	0.353952	6.81487	7.28718e-10	3.77325e-08	12.2217
SCAF11	0.756457	0.738006	6.81469	7.2937e-10	3.77325e-08	12.2208
ERLIN2	0.801501	0.563382	6.81232	7.37587e-10	3.80715e-08	12.21
PSMD1	0.620072	0.334133	6.80769	7.53983e-10	3.88301e-08	12.1887
HN1	0.785882	0.968493	6.80509	7.63326e-10	3.9223e-08	12.1768
RILPL2	0.735444	0.435228	6.80422	7.66467e-10	3.92961e-08	12.1729
PXK	0.696592	1.17841	6.80165	7.75862e-10	3.96887e-08	12.1611
BC032415	0.800578	0.610584	6.80093	7.78532e-10	3.97364e-08	12.1578
ITCH	0.582593	0.782604	6.79608	7.96624e-10	4.05693e-08	12.1356
COTL1	0.613374	0.704283	6.79512	8.00286e-10	4.06652e-08	12.1311
FAM20A	1.66909	2.62821	6.79333	8.07103e-10	4.09207e-08	12.123
AK057978	0.922927	-0.00773629	6.79015	8.19335e-10	4.13771e-08	12.1084
RIT1	0.84032	1.37086	6.78931	8.22599e-10	4.13771e-08	12.1046
ELMO2	0.725446	0.996075	6.78829	8.26591e-10	4.14492e-08	12.0999
SGK494	0.601991	0.507914	6.78771	8.28879e-10	4.1473e-08	12.0972
GYG1	1.11391	2.84181	6.78559	8.37214e-10	4.17985e-08	12.0876
TDRD7	0.832576	0.430284	6.78286	8.48128e-10	4.22512e-08	12.0751
SLC22A18	0.652835	0.482281	6.7808	8.56439e-10	4.25309e-08	12.0656
MARK2	0.646257	0.587269	6.78055	8.57462e-10	4.25309e-08	12.0645
SPTY2D1	0.513196	0.210568	6.778	8.67864e-10	4.29515e-08	12.0528
PYGL	1.14465	2.12368	6.77756	8.69699e-10	4.29515e-08	12.0508
C5AR1	0.960361	1.44792	6.7761	8.75736e-10	4.31564e-08	12.0441
VPS35	0.684775	0.894959	6.77304	8.88515e-10	4.3692e-08	12.0301
ZYX	1.03834	1.31656	6.77137	8.95549e-10	4.39434e-08	12.0225
RBM23	0.67614	0.0178552	6.76811	9.09479e-10	4.45314e-08	12.0076
TACC3	0.812655	0.392178	6.76687	9.14846e-10	4.46356e-08	12.0019
F11R	0.613182	0.841621	6.76671	9.15511e-10	4.46356e-08	12.0012
INTS12	0.62006	-0.114046	6.76416	9.26644e-10	4.4963e-08	11.9895
PIK3CG	0.846669	0.833861	6.76366	9.28835e-10	4.4963e-08	11.9872
EIF4E3	0.958716	1.35806	6.76338	9.30068e-10	4.4963e-08	11.986
RNF114	0.657446	0.140735	6.76337	9.30092e-10	4.4963e-08	11.9859
MAN2B2	0.764454	-0.0996507	6.75995	9.45293e-10	4.56014e-08	11.9703
SELPLG	0.652581	0.81287	6.75911	9.4902e-10	4.56848e-08	11.9665
TXNRD1	0.544108	0.622446	6.75734	9.57037e-10	4.58776e-08	11.9583
VPS9D1	0.870452	1.11525	6.75372	9.73528e-10	4.64573e-08	11.9418
PLEK	0.59006	0.633797	6.75336	9.75226e-10	4.64573e-08	11.9402
VPS41	0.542286	0.19525	6.75217	9.80708e-10	4.66214e-08	11.9347
FNDC4	-0.672726	0.281527	-6.74852	9.97791e-10	4.7335e-08	11.9181
SIGLEC5	0.934762	1.82939	6.74714	1.00433e-09	4.75465e-08	11.9118
MFAP1	0.725113	-0.142083	6.74501	1.01451e-09	4.7871e-08	11.902
ACTN1	0.659961	1.12184	6.74483	1.01537e-09	4.7871e-08	11.9012
STX3	1.09494	1.46817	6.74142	1.03184e-09	4.83806e-08	11.8857
FCER1G	0.836878	2.10723	6.74128	1.03253e-09	4.83806e-08	11.885
CKAP4	0.993202	2.71994	6.74001	1.03875e-09	4.85729e-08	11.8792
IL6R	0.864108	0.929662	6.73773	1.04997e-09	4.89488e-08	11.8688
NSFL1C	0.540617	1.01921	6.73751	1.05107e-09	4.89488e-08	11.8678
DOPEY2	0.527376	0.255309	6.73452	1.06602e-09	4.9544e-08	11.8542
TTI2	0.531713	-0.0799524	6.73358	1.07081e-09	4.96654e-08	11.8498
CAST	0.556161	0.885676	6.73121	1.08286e-09	5.0123e-08	11.839
RNF34	0.505529	0.241757	6.73017	1.08819e-09	5.02677e-08	11.8343
DDX59	0.725188	0.617876	6.72728	1.10315e-09	5.08561e-08	11.8211
GPR84	1.45011	3.34978	6.72642	1.10761e-09	5.09588e-08	11.8172
LINC01315	-0.520673	0.0195798	-6.7258	1.11086e-09	5.10058e-08	11.8144
ZNF350	0.632229	0.193643	6.7243	1.11876e-09	5.12657e-08	11.8075
LILRB2	0.97192	1.17423	6.71936	1.14515e-09	5.23702e-08	11.785
MSL3	0.620085	0.632682	6.71692	1.15846e-09	5.28018e-08	11.7739
ERO1L	1.01069	1.16618	6.71678	1.15921e-09	5.28018e-08	11.7732
CD53	0.536724	0.352556	6.71583	1.16441e-09	5.29332e-08	11.7689
ATP6V0D1	0.780535	0.85809	6.71014	1.19614e-09	5.42679e-08	11.7429
SLC36A1	0.785102	1.24993	6.70837	1.20616e-09	5.46141e-08	11.7349
C8orf60	0.727139	0.604625	6.70506	1.22515e-09	5.53643e-08	11.7198
FHOD1	0.524769	0.474197	6.70206	1.24262e-09	5.60427e-08	11.7061
MFSD5	0.705627	0.0514685	6.70043	1.25217e-09	5.63624e-08	11.6987
TECPR1	0.665755	0.455635	6.69998	1.25487e-09	5.63728e-08	11.6966
SQRDL	0.894339	1.29028	6.69267	1.29888e-09	5.82356e-08	11.6634
LIN7A	1.11734	2.13927	6.6921	1.30239e-09	5.82789e-08	11.6607
DDIAS	0.962718	0.98233	6.69081	1.31032e-09	5.85191e-08	11.6549
KIDINS220	0.53967	0.916063	6.68957	1.31798e-09	5.87191e-08	11.6492
ARPC2	0.60366	0.465135	6.68926	1.31993e-09	5.87191e-08	11.6478
PSTPIP1	0.897359	0.622912	6.68549	1.34357e-09	5.96547e-08	11.6307
RMDN1	0.80247	0.552479	6.68507	1.34624e-09	5.96574e-08	11.6288
SP110	0.9397	0.341785	6.68277	1.36091e-09	6.01904e-08	11.6183
ARPC3	0.743644	0.471159	6.68183	1.36696e-09	6.03416e-08	11.614
HP	1.63956	4.33963	6.67739	1.39586e-09	6.14987e-08	11.5938
RP4-781L3.1	0.75475	0.805873	6.67372	1.4202e-09	6.23475e-08	11.5771
GOLGA1	0.53053	0.61115	6.6734	1.42234e-09	6.23475e-08	11.5757
TET2	0.738233	0.87113	6.67326	1.42331e-09	6.23475e-08	11.575
SERPINA1	0.828098	1.86634	6.66836	1.45654e-09	6.36811e-08	11.5527
TDRD9	1.60752	2.80573	6.66174	1.5026e-09	6.55698e-08	11.5226
ANO7	-0.508278	0.099647	-6.65479	1.55257e-09	6.74925e-08	11.4911
RTN4	0.681754	0.984792	6.65089	1.58135e-09	6.84832e-08	11.4733
PARP6	0.517351	0.239066	6.64932	1.59311e-09	6.88621e-08	11.4662
STAT5B	0.656828	1.14212	6.64814	1.60198e-09	6.91147e-08	11.4608
USP32	0.504285	1.28851	6.64202	1.64871e-09	7.0997e-08	11.433
CDK7	0.83727	0.0362742	6.63724	1.6862e-09	7.24748e-08	11.4113
TNFRSF1A	0.804625	0.787539	6.63484	1.70537e-09	7.31612e-08	11.4004
SEC24A	0.719234	0.697148	6.63152	1.7322e-09	7.41731e-08	11.3853
DUSP22	0.643048	0.133579	6.63104	1.73605e-09	7.41838e-08	11.3832
RNF13	0.846785	0.733596	6.63069	1.73894e-09	7.41838e-08	11.3816
ZNF564	0.534389	-0.157821	6.62919	1.75127e-09	7.45708e-08	11.3748
KIAA0513	0.516808	0.673791	6.62541	1.78264e-09	7.56647e-08	11.3576
NFIL3	1.15496	1.46265	6.6253	1.78358e-09	7.56647e-08	11.3571
XRN2	0.954916	0.385944	6.62462	1.78924e-09	7.57645e-08	11.3541
JAK3	0.582882	1.15821	6.62098	1.82013e-09	7.69299e-08	11.3375
KIAA0247	0.830734	0.261118	6.61999	1.82863e-09	7.71466e-08	11.333
TNFRSF1B	0.901423	0.39226	6.61925	1.83493e-09	7.72698e-08	11.3297
KIAA0922	0.706744	0.0309299	6.6166	1.85796e-09	7.80959e-08	11.3177
ANXA11	0.500448	0.538547	6.61611	1.8622e-09	7.81304e-08	11.3155
GLTP	0.693103	0.613987	6.61389	1.88172e-09	7.88047e-08	11.3054
MAVS	0.558688	0.464696	6.61311	1.88864e-09	7.89501e-08	11.3019
NR3C1	0.586732	0.355713	6.61216	1.89706e-09	7.91572e-08	11.2976
TYROBP	0.94485	0.76907	6.61175	1.90074e-09	7.91662e-08	11.2957
PDLIM5	0.644505	1.13487	6.61055	1.91147e-09	7.94684e-08	11.2903
CASP1	0.989128	0.645865	6.60838	1.93108e-09	8.01379e-08	11.2804
POR	0.878463	1.22043	6.60637	1.94941e-09	8.06061e-08	11.2713
H3F3A	0.529043	0.850945	6.60483	1.96346e-09	8.095e-08	11.2644
VAMP3	0.821835	1.0607	6.60469	1.96481e-09	8.095e-08	11.2637
SEC22B	0.712597	0.356061	6.60395	1.97162e-09	8.10846e-08	11.2604
MRM1	-0.516303	-0.0899583	-6.60022	2.00646e-09	8.22735e-08	11.2434
CSF2RB	0.812083	0.556227	6.60008	2.00772e-09	8.22735e-08	11.2428
FPR1	0.86094	1.33374	6.59119	2.09323e-09	8.54712e-08	11.2026
NEU1	0.750108	0.547615	6.59051	2.09997e-09	8.55935e-08	11.1995
TLR8	1.0908	1.54259	6.58594	2.14543e-09	8.71148e-08	11.1788
DERL2	0.547152	0.224931	6.58539	2.15103e-09	8.71148e-08	11.1763
NLRC5	0.853349	0.0436956	6.58538	2.15114e-09	8.71148e-08	11.1762
NMI	0.91273	0.441309	6.58524	2.15253e-09	8.71148e-08	11.1756
ZEB2	0.735419	1.14827	6.58222	2.18316e-09	8.80426e-08	11.162
NDRG1	0.54264	0.352167	6.57562	2.25176e-09	9.03493e-08	11.1321
ZNF341	0.514217	0.659897	6.57559	2.25208e-09	9.03493e-08	11.132
LOC101930324	0.683504	-0.0744977	6.57431	2.26561e-09	9.07275e-08	11.1262
RFWD2	0.680725	0.467072	6.573	2.2796e-09	9.08961e-08	11.1202
SLK	1.01685	0.509041	6.5728	2.28174e-09	9.08961e-08	11.1193
E2F3	0.575576	0.99791	6.56894	2.32334e-09	9.2392e-08	11.1019
HSDL2	0.790134	1.16813	6.56719	2.34248e-09	9.28303e-08	11.094
WDR41	0.531111	0.475246	6.56077	2.41407e-09	9.55019e-08	11.0649
RNF135	0.976852	0.637524	6.55856	2.4391e-09	9.61596e-08	11.055
UBC	0.521242	0.23094	6.55813	2.44408e-09	9.619e-08	11.053
ATP6V1H	0.555582	0.59116	6.55771	2.4489e-09	9.62142e-08	11.0511
SNX20	0.720761	0.581471	6.5532	2.50116e-09	9.80986e-08	11.0307
PCNX	0.917944	1.51204	6.55224	2.51233e-09	9.83679e-08	11.0264
ERICH1	0.579946	0.849796	6.55012	2.53737e-09	9.91788e-08	11.0168
OSBPL2	0.578778	0.625774	6.54833	2.55877e-09	9.97866e-08	11.0087
TSPO	0.848023	1.62933	6.54773	2.56597e-09	9.97866e-08	11.006
TMEM260	0.928486	1.06333	6.54772	2.56602e-09	9.97866e-08	11.006
GMPR2	0.738951	0.467852	6.54603	2.58643e-09	1.0041e-07	10.9983
LMNB1	0.829751	1.3978	6.54556	2.59217e-09	1.00462e-07	10.9962
NANS	0.61007	0.807764	6.5429	2.62465e-09	1.01505e-07	10.9842
RP11-305O6.3	0.846029	0.712236	6.54263	2.62795e-09	1.01505e-07	10.983
LOC101927451	0.940787	0.432429	6.53173	2.76533e-09	1.06631e-07	10.9338
ZDHHC7	0.634806	0.0718411	6.52839	2.80884e-09	1.07944e-07	10.9187
C20orf24	0.685662	1.2819	6.52591	2.84163e-09	1.09021e-07	10.9075
SLC12A6	0.732634	0.884059	6.52052	2.91411e-09	1.11614e-07	10.8832
MAP7D1	0.7293	-0.0125763	6.52016	2.91897e-09	1.11614e-07	10.8816
CD63	0.849944	1.66151	6.51908	2.93373e-09	1.11991e-07	10.8767
SON	0.637228	0.239788	6.51584	2.97845e-09	1.13509e-07	10.8621
CEBPB	0.732263	1.12011	6.51429	3.0001e-09	1.14143e-07	10.8551
ARHGEF37	-0.631201	0.514733	-6.51145	3.04015e-09	1.15093e-07	10.8423
CCPG1	1.11818	1.60719	6.50806	3.08869e-09	1.16737e-07	10.8271
LOC100996412	1.08925	0.439322	6.50761	3.09518e-09	1.1679e-07	10.825
PNPLA1	0.656222	0.915592	6.50205	3.17667e-09	1.1947e-07	10.8
SPPL2A	0.85912	0.95494	6.49979	3.21026e-09	1.20423e-07	10.7898
ERI1	0.75151	0.672199	6.49964	3.21255e-09	1.20423e-07	10.7891
DHRS7	0.703387	0.85006	6.49856	3.22869e-09	1.2083e-07	10.7843
MAP3K8	1.06906	0.57986	6.49505	3.28202e-09	1.22542e-07	10.7685
NME6	0.657498	0.14501	6.49485	3.28514e-09	1.22542e-07	10.7676
RALB	0.790832	1.22667	6.49392	3.29939e-09	1.22873e-07	10.7634
RAB5C	0.517868	0.409217	6.491	3.34462e-09	1.24355e-07	10.7502
EMR1	1.14924	1.38079	6.49016	3.35777e-09	1.2448e-07	10.7465
LOC100288778	0.633507	0.185819	6.49009	3.35888e-09	1.2448e-07	10.7461
UBXN2B	0.657395	0.941265	6.48951	3.36793e-09	1.24502e-07	10.7435
LOC441081	1.15204	1.80999	6.48928	3.3716e-09	1.24502e-07	10.7425
APAF1	0.663181	1.13233	6.48901	3.3758e-09	1.24502e-07	10.7413
DACH1	1.14333	2.47804	6.48713	3.40552e-09	1.25395e-07	10.7328
RGL2	0.623617	0.352783	6.48377	3.45945e-09	1.27177e-07	10.7177
SKAP2	0.792265	1.52851	6.48116	3.50171e-09	1.28523e-07	10.706
CSF2RA	0.747923	1.30446	6.48063	3.51037e-09	1.28553e-07	10.7036
LAMP2	1.06894	0.976594	6.48043	3.51375e-09	1.28553e-07	10.7026
RNF149	0.788952	0.669407	6.47508	3.60236e-09	1.31584e-07	10.6786
SDHC	0.590308	0.891389	6.47438	3.61417e-09	1.31805e-07	10.6754
LINC00028	-0.561359	0.0922537	-6.46987	3.69097e-09	1.34391e-07	10.6552
SORL1	0.932371	0.900271	6.46866	3.71177e-09	1.34934e-07	10.6497
DOCK8	0.508385	0.484981	6.46828	3.71835e-09	1.34958e-07	10.648
RFX2	0.77578	1.34229	6.46582	3.76119e-09	1.36297e-07	10.637
POTEKP	0.629899	0.486123	6.46377	3.79735e-09	1.37389e-07	10.6277
AC002059.10	-0.615678	0.270987	-6.46073	3.85149e-09	1.3903e-07	10.6141
LAMP1	0.577205	0.875945	6.46054	3.85486e-09	1.3903e-07	10.6132
OSTM1	0.81256	0.55407	6.45924	3.87823e-09	1.39653e-07	10.6074
SEC23B	0.694355	0.732437	6.45555	3.94547e-09	1.41538e-07	10.5908
KREMEN1	1.13572	2.26847	6.45536	3.94899e-09	1.41538e-07	10.59
BID	0.899098	0.857233	6.45535	3.94914e-09	1.41538e-07	10.5899
NRD1	0.885053	1.03047	6.45438	3.96709e-09	1.41958e-07	10.5856
ZNF467	0.755423	1.2682	6.45272	3.99781e-09	1.42834e-07	10.5781
MGAM	1.19793	2.58765	6.4502	4.04486e-09	1.4429e-07	10.5668
SPTLC1	0.61575	0.632216	6.44924	4.06307e-09	1.44714e-07	10.5625
TRIM56	1.01767	-0.2814	6.44828	4.08118e-09	1.45133e-07	10.5582
ACPP	0.88283	1.09805	6.44437	4.15626e-09	1.47418e-07	10.5406
LAPTM4A	0.824781	-0.0175454	6.44102	4.22144e-09	1.49192e-07	10.5256
STX12	0.723947	0.412359	6.43805	4.2801e-09	1.51007e-07	10.5123
FCGR1A	1.42503	2.87383	6.43776	4.28598e-09	1.51007e-07	10.511
SEC24D	0.876256	0.886222	6.43728	4.29551e-09	1.5111e-07	10.5088
AMPD2	0.791016	-0.173428	6.43588	4.32348e-09	1.5186e-07	10.5026
FAM228B	0.714445	0.782376	6.43349	4.37191e-09	1.53325e-07	10.4918
PLAGL1	1.14058	0.57117	6.4331	4.37975e-09	1.53365e-07	10.4901
ANP32A-IT1	1.05618	0.57918	6.42598	4.52719e-09	1.57563e-07	10.4581
LOC100288675	1.0471	0.203844	6.42452	4.55804e-09	1.58155e-07	10.4516
COLGALT1	0.523155	0.965711	6.42228	4.60573e-09	1.59568e-07	10.4415
F8	0.811462	0.967705	6.42035	4.64723e-09	1.60762e-07	10.4329
SP100	0.796038	1.24686	6.41894	4.67776e-09	1.61525e-07	10.4266
CMTM6	0.752722	1.00266	6.41868	4.68341e-09	1.61525e-07	10.4254
ZDHHC6	0.746347	-0.0943465	6.41623	4.73701e-09	1.63127e-07	10.4144
COPA	0.654608	0.85819	6.41571	4.74851e-09	1.63277e-07	10.4121
PROZ	-0.520403	-0.00734175	-6.41471	4.77061e-09	1.63791e-07	10.4076
ARRB2	0.685344	0.970553	6.41381	4.7906e-09	1.64231e-07	10.4036
SH2B2	0.739354	0.378213	6.41232	4.8237e-09	1.65118e-07	10.3969
LOC220729	0.8041	-0.148113	6.40926	4.89288e-09	1.66986e-07	10.3832
DHFRL1	0.604561	0.219849	6.40219	5.05611e-09	1.723e-07	10.3515
CA5A	-0.590482	0.119869	-6.39605	5.20208e-09	1.76803e-07	10.3241
RASSF2	0.804489	0.621177	6.39599	5.20374e-09	1.76803e-07	10.3238
SIGLEC7	0.766213	1.11054	6.39284	5.2802e-09	1.79135e-07	10.3097
PRKAR1A	0.920991	1.09786	6.3903	5.34277e-09	1.80989e-07	10.2984
PATL1	0.546798	0.827605	6.38573	5.45724e-09	1.84593e-07	10.2779
LTK	-0.540814	0.10201	-6.38203	5.55168e-09	1.87511e-07	10.2614
TTN-AS1	0.766041	0.59171	6.37883	5.63469e-09	1.90034e-07	10.247
SLC27A3	0.889767	0.221261	6.37627	5.70192e-09	1.92018e-07	10.2356
FRAT1	0.928074	0.71964	6.37509	5.73303e-09	1.92782e-07	10.2304
IFNAR1	0.593479	0.919981	6.3704	5.85891e-09	1.96725e-07	10.2094
ARSB	0.678912	0.887277	6.36959	5.88119e-09	1.96938e-07	10.2057
C4orf29	0.556502	0.210022	6.36954	5.88248e-09	1.96938e-07	10.2055
MXD1	0.690509	1.1528	6.36498	6.00792e-09	2.00614e-07	10.1852
EFCAB2	1.03752	1.45811	6.36491	6.00983e-09	2.00614e-07	10.1849
METRNL	0.795728	0.825892	6.36453	6.02041e-09	2.00675e-07	10.1832
FBXO33	0.785398	0.418526	6.3618	6.09699e-09	2.02931e-07	10.171
CYP1B1	1.37352	3.07512	6.35761	6.21659e-09	2.06611e-07	10.1523
IFNAR2	0.556782	0.694524	6.35553	6.27673e-09	2.07955e-07	10.143
HAUS4	0.896366	0.97976	6.35077	6.41644e-09	2.11715e-07	10.1217
CTSC	0.934917	0.512972	6.34157	6.69529e-09	2.19963e-07	10.0807
APLP2	0.663005	1.33407	6.34034	6.73351e-09	2.20902e-07	10.0752
TRIP4	0.876858	-0.00597631	6.33974	6.75216e-09	2.21196e-07	10.0726
SNX6	0.694379	0.0949284	6.33864	6.78669e-09	2.22009e-07	10.0676
IFNGR2	0.626433	0.557176	6.33787	6.81093e-09	2.22112e-07	10.0642
ANO10	0.581253	1.20247	6.33761	6.81898e-09	2.22112e-07	10.0631
N4BP2L2	1.09746	1.08098	6.33517	6.89637e-09	2.24314e-07	10.0522
WIPI1	0.916796	1.49117	6.33286	6.97049e-09	2.26402e-07	10.0419
TPP1	0.614456	0.951602	6.33155	7.01269e-09	2.2745e-07	10.0361
ARL8B	0.726931	0.357267	6.32906	7.09391e-09	2.29758e-07	10.025
RAC2	0.871184	0.579577	6.3269	7.16507e-09	2.31735e-07	10.0153
CCDC28A	0.719345	-0.304672	6.32566	7.20621e-09	2.32736e-07	10.0098
ZFAND3	0.535161	0.492426	6.3209	7.36644e-09	2.37241e-07	9.9886
APMAP	0.830488	1.05256	6.31989	7.40091e-09	2.37967e-07	9.9841
NCKAP1L	0.536598	0.490663	6.31963	7.40979e-09	2.37967e-07	9.98295
GPANK1	0.520223	0.255023	6.31817	7.45983e-09	2.39238e-07	9.97646
WBP1L	0.695899	0.0877849	6.31369	7.61588e-09	2.439e-07	9.9565
RBM47	0.74401	1.4892	6.31156	7.69104e-09	2.45963e-07	9.94703
S100A9	0.514449	1.54275	6.30859	7.79744e-09	2.4867e-07	9.93378
MARCKS	0.883452	1.85774	6.30697	7.85573e-09	2.5018e-07	9.9266
SLC26A8	0.887695	1.92851	6.3062	7.88366e-09	2.5072e-07	9.92318
TRIM34	0.606152	0.223702	6.30242	8.02253e-09	2.54782e-07	9.90634
HELZ	0.684084	0.669791	6.29998	8.11308e-09	2.57301e-07	9.89552
SASH3	0.67263	0.159379	6.29957	8.12866e-09	2.57437e-07	9.89367
CD59	0.815671	1.862	6.29346	8.36104e-09	2.64066e-07	9.86649
PPM1M	0.782839	0.984606	6.293	8.37855e-09	2.64254e-07	9.86448
TSHZ3	0.850148	1.49189	6.29109	8.45292e-09	2.65501e-07	9.85596
SIRT7	0.548559	0.335796	6.28989	8.49973e-09	2.66605e-07	9.85063
CRK	0.543811	0.686468	6.28903	8.53355e-09	2.67299e-07	9.84681
GPR137B	1.32111	0.141531	6.28826	8.56397e-09	2.67799e-07	9.84338
ARHGAP4	0.588903	-0.00478761	6.28803	8.57294e-09	2.67799e-07	9.84237
CLN5	0.714516	0.376552	6.28569	8.66588e-09	2.69597e-07	9.83197
CUTC	0.744371	0.106694	6.28514	8.688e-09	2.69918e-07	9.82951
LCP1	0.805674	0.446034	6.28313	8.76863e-09	2.72054e-07	9.82061
RBMS1	0.762767	1.38686	6.27856	8.95522e-09	2.76751e-07	9.80031
ATP6AP1	0.619502	0.549642	6.27853	8.95633e-09	2.76751e-07	9.80019
BTBD10	0.791545	0.396908	6.27743	9.00182e-09	2.77781e-07	9.79531
SUMF1	0.983202	0.241562	6.27523	9.09355e-09	2.80233e-07	9.78553
KCNE1	1.3297	2.29184	6.27194	9.23249e-09	2.8375e-07	9.77091
FAR2	1.06339	1.90036	6.27122	9.26323e-09	2.84313e-07	9.76771
ACSL1	1.02609	2.36161	6.27012	9.31023e-09	2.85372e-07	9.76283
LOC399884	-0.566653	-0.121434	-6.26923	9.34835e-09	2.86157e-07	9.75889
ATP6V0B	0.710383	0.665552	6.26876	9.36868e-09	2.86396e-07	9.7568
SCYL3	0.94497	0.087782	6.2684	9.38417e-09	2.86487e-07	9.75521
SLC12A9	0.569947	0.92618	6.2676	9.41871e-09	2.87158e-07	9.75166
YIPF3	0.642103	0.388956	6.26358	9.59462e-09	2.92131e-07	9.73383
ABCB9	-0.552984	0.259086	-6.26306	9.61754e-09	2.9244e-07	9.73153
AQP9	0.826105	1.42643	6.26277	9.6307e-09	2.92451e-07	9.73021
DYNC1LI1	0.672532	0.416258	6.26232	9.65059e-09	2.92666e-07	9.72822
RMI1	0.882154	0.434357	6.26179	9.67419e-09	2.92993e-07	9.72587
PADI4	1.02736	2.4192	6.25976	9.76488e-09	2.94959e-07	9.71687
MAST3	0.69695	0.387721	6.25662	9.90716e-09	2.98468e-07	9.70293
FAM110B	0.689518	0.981114	6.25073	1.01788e-08	3.06248e-07	9.67685
AC004951.6	0.913115	-0.126186	6.24937	1.02427e-08	3.07765e-07	9.67083
IGF2R	1.00099	1.03178	6.24839	1.02893e-08	3.08759e-07	9.66645
SYF2	0.590058	0.226201	6.24758	1.03275e-08	3.095e-07	9.66288
RCHY1	0.890534	0.908077	6.24295	1.05496e-08	3.15329e-07	9.64237
DPP3	0.561028	0.208014	6.24046	1.06711e-08	3.18261e-07	9.63133
CDC73	0.711504	0.465236	6.24027	1.06802e-08	3.18261e-07	9.63051
RAB10	0.653947	1.05058	6.2399	1.06986e-08	3.18261e-07	9.62885
SSH1	0.715443	1.25137	6.23643	1.08703e-08	3.22806e-07	9.6135
AP5B1	1.08779	1.28006	6.23574	1.09052e-08	3.23422e-07	9.61041
CST7	1.24907	1.88247	6.23525	1.09298e-08	3.23597e-07	9.60824
PRKACA	0.537617	0.835587	6.23334	1.10259e-08	3.25735e-07	9.5998
NT5C2	0.7098	0.420633	6.23249	1.10689e-08	3.26581e-07	9.59606
FASTKD3	1.05996	-0.431277	6.23186	1.11013e-08	3.27115e-07	9.59324
VMP1	1.15373	1.15794	6.23023	1.11848e-08	3.29152e-07	9.58602
ATP11A	0.656983	1.22031	6.22955	1.12198e-08	3.29563e-07	9.583
MOB1A	0.782543	0.758436	6.22144	1.16454e-08	3.40315e-07	9.54712
MIA3	0.592972	0.251823	6.21636	1.19201e-08	3.4766e-07	9.52465
MYADM	0.768494	0.812355	6.21051	1.2244e-08	3.56651e-07	9.49882
TMEM120A	0.759777	1.34361	6.20659	1.24661e-08	3.62655e-07	9.48149
MLXIP	0.710379	0.938718	6.20632	1.24818e-08	3.62655e-07	9.48028
DENND4B	0.635961	-0.0434434	6.20499	1.25579e-08	3.64403e-07	9.47442
SH2D3C	0.65931	0.449318	6.20307	1.26693e-08	3.67085e-07	9.46591
HNRNPH2	0.909142	0.327472	6.20284	1.26824e-08	3.67085e-07	9.46491
TAOK1	0.563757	0.915933	6.20218	1.27208e-08	3.67264e-07	9.46201
TREML2	0.569847	0.529249	6.20129	1.2773e-08	3.68307e-07	9.45806
LOC254896	0.926777	1.01585	6.20041	1.28245e-08	3.69327e-07	9.45418
INPP5D	0.593994	0.466254	6.19923	1.28944e-08	3.70841e-07	9.44894
PCOLCE2	1.88035	1.71264	6.19872	1.29243e-08	3.70841e-07	9.44671
ELL	0.674587	0.833009	6.19816	1.29577e-08	3.71291e-07	9.44422
AIM1	0.737995	0.337912	6.19606	1.30828e-08	3.74406e-07	9.43497
ME2	0.727929	0.405049	6.1953	1.31281e-08	3.74918e-07	9.43163
PRR14	0.661358	0.638903	6.19522	1.31334e-08	3.74918e-07	9.43124
SESTD1	0.891824	0.604174	6.193	1.32673e-08	3.77327e-07	9.42147
ZNF143	0.702693	-0.0517871	6.18876	1.35277e-08	3.84254e-07	9.40274
KL	0.90368	0.900627	6.18801	1.35741e-08	3.84668e-07	9.39944
CD58	0.93373	1.56849	6.18798	1.35759e-08	3.84668e-07	9.39931
SDHAF2	0.646203	-0.0239933	6.18753	1.36042e-08	3.84992e-07	9.39731
PIGB	0.790053	0.138231	6.18697	1.36392e-08	3.85506e-07	9.39483
POLK	0.56337	0.574258	6.17962	1.41057e-08	3.98198e-07	9.36243
AGFG1	0.844112	2.07383	6.17926	1.41292e-08	3.98372e-07	9.36082
ACOX1	0.818862	1.64549	6.17638	1.43166e-08	4.03157e-07	9.34812
SNX18	0.503697	0.674482	6.17565	1.43643e-08	4.04002e-07	9.34492
HK2	0.571513	1.13446	6.17404	1.44711e-08	4.06506e-07	9.33778
ZBTB48	0.510651	0.257603	6.17084	1.46844e-08	4.11993e-07	9.32368
ICAM3	0.95181	0.208023	6.16717	1.49325e-08	4.18441e-07	9.30754
MEF2A	0.879098	1.13081	6.16516	1.50708e-08	4.21799e-07	9.29866
CASP4	0.878384	0.760986	6.16468	1.51042e-08	4.22216e-07	9.29653
ANXA5	0.887348	0.443931	6.16331	1.51989e-08	4.23826e-07	9.29051
IL18	0.685331	0.478509	6.16267	1.52434e-08	4.2455e-07	9.28769
GMIP	0.599991	0.896384	6.16028	1.54109e-08	4.28694e-07	9.27716
LOC101060405	0.671701	-0.16983	6.15706	1.56392e-08	4.34334e-07	9.263
MUT	0.658739	0.174859	6.15684	1.56551e-08	4.34334e-07	9.26201
LIN37	0.5235	0.705965	6.15662	1.56707e-08	4.34334e-07	9.26106
PIAS1	0.69089	0.523379	6.15445	1.5827e-08	4.38137e-07	9.25149
PAF1	0.560712	0.293268	6.15199	1.60057e-08	4.42547e-07	9.24068
OTUD1	0.645102	0.738407	6.1516	1.60344e-08	4.42805e-07	9.23895
HADHB	0.628844	-0.0906748	6.15054	1.61123e-08	4.44371e-07	9.23429
PPP2R3C	0.796682	0.909635	6.1503	1.613e-08	4.44371e-07	9.23323
LOC100631377	0.928277	0.945881	6.14839	1.62718e-08	4.47739e-07	9.22479
MSS51	0.572691	0.283193	6.14712	1.63663e-08	4.49798e-07	9.21921
CPPED1	1.0083	0.444396	6.14672	1.63961e-08	4.50076e-07	9.21746
TM7SF3	0.534558	0.0911698	6.14498	1.65267e-08	4.53116e-07	9.20982
SCFD1	0.522683	0.204815	6.14299	1.66777e-08	4.5671e-07	9.20106
TRIM33	0.656503	0.244831	6.14252	1.67137e-08	4.57149e-07	9.19898
SLC17A5	0.517945	0.595215	6.13555	1.72542e-08	4.70845e-07	9.16832
CHD8	0.70883	0.167815	6.13527	1.72763e-08	4.70845e-07	9.16709
EXOC6	0.827312	1.41091	6.13204	1.7533e-08	4.76707e-07	9.15288
WIPF1	0.62138	0.408725	6.12915	1.77655e-08	4.82454e-07	9.14019
WBP4	0.730637	0.510475	6.12621	1.80053e-08	4.87807e-07	9.12728
CPQ	0.715629	0.765024	6.1245	1.81465e-08	4.91052e-07	9.11975
RNF20	0.707813	-0.181101	6.12409	1.81799e-08	4.91373e-07	9.11798
RAB32	0.681679	1.45396	6.12372	1.82112e-08	4.91637e-07	9.11632
OBFC1	0.690663	0.443834	6.12071	1.84628e-08	4.97256e-07	9.10311
DUSP3	0.606052	1.37282	6.11974	1.85446e-08	4.98871e-07	9.09885
CBX1	0.863301	-0.300972	6.11793	1.86982e-08	5.02412e-07	9.0909
PRPF3	0.630422	-0.536512	6.1173	1.87517e-08	5.03259e-07	9.08815
RP11-73M18.8	0.529394	0.0992105	6.11516	1.89356e-08	5.07598e-07	9.07875
ALPK1	0.808602	1.80225	6.11277	1.91436e-08	5.12573e-07	9.06823
PPCDC	0.779134	-0.0273315	6.11221	1.91919e-08	5.13266e-07	9.0658
DPP8	0.611779	0.427258	6.11021	1.93677e-08	5.163e-07	9.05702
LOC100134822	1.24386	2.29756	6.1102	1.93691e-08	5.163e-07	9.05695
LOC101928676	0.916319	0.0456549	6.11015	1.93731e-08	5.163e-07	9.05675
CNBP	0.605803	-0.00420596	6.10782	1.95801e-08	5.2121e-07	9.04651
PTTG1IP	0.713055	0.439387	6.10642	1.97051e-08	5.23925e-07	9.04039
HTATIP2	0.613549	1.13362	6.1057	1.97701e-08	5.25043e-07	9.03721
TRIM38	0.697618	0.54109	6.10169	2.01342e-08	5.33475e-07	9.01964
GDI1	0.612399	0.387639	6.09928	2.03568e-08	5.38125e-07	9.00905
RAB1A	0.804139	1.09862	6.09829	2.04482e-08	5.39919e-07	9.00473
AGTRAP	0.809466	1.5606	6.09663	2.06034e-08	5.43134e-07	8.99745
DPY19L3	1.12575	1.15791	6.09648	2.06175e-08	5.43134e-07	8.99679
DOCK5	0.621438	1.00837	6.09516	2.07418e-08	5.4578e-07	8.991
CD44	0.600286	1.38551	6.09463	2.07924e-08	5.46482e-07	8.98866
ZAK	0.858756	1.97873	6.09342	2.09066e-08	5.48852e-07	8.98338
NRBF2	1.03165	0.755571	6.09164	2.10769e-08	5.52054e-07	8.97557
RP11-548H18.2	0.877252	1.16966	6.09114	2.11251e-08	5.52685e-07	8.97337
CHKB	0.539147	-0.155859	6.08642	2.15838e-08	5.62754e-07	8.95268
UNC50	0.797006	-0.167724	6.08519	2.17047e-08	5.65263e-07	8.9473
CNIH4	0.859149	2.01215	6.0843	2.17931e-08	5.6596e-07	8.94339
PTBP3	0.649546	1.09893	6.08392	2.18305e-08	5.6596e-07	8.94174
MAFG	0.570836	1.4399	6.08358	2.18641e-08	5.66188e-07	8.94026
C1GALT1C1	0.824157	0.536262	6.083	2.19226e-08	5.67061e-07	8.93768
CCDC69	0.830493	0.232735	6.08266	2.19559e-08	5.6728e-07	8.93622
AKIRIN2	0.744502	1.20491	6.08227	2.19954e-08	5.6766e-07	8.93449
RBM22	0.604577	0.126945	6.07961	2.22628e-08	5.73913e-07	8.92285
C1orf162	0.819187	0.798256	6.07709	2.25197e-08	5.7921e-07	8.91181
ZNFX1	0.662598	0.219517	6.07685	2.25442e-08	5.7921e-07	8.91076
ARL3	0.542948	0.756667	6.0751	2.27241e-08	5.83176e-07	8.9031
LRRFIP1	0.642118	0.915535	6.0734	2.29005e-08	5.87042e-07	8.89566
ETV6	0.632831	1.02683	6.07307	2.29344e-08	5.87255e-07	8.89423
USP48	0.55685	0.405929	6.07043	2.3211e-08	5.93008e-07	8.88269
VDR	0.602227	0.970487	6.06966	2.32928e-08	5.94435e-07	8.8793
FXYD3	-0.529455	0.221631	-6.06772	2.34992e-08	5.99032e-07	8.87081
IRF2	0.721234	0.192452	6.06099	2.42288e-08	6.15572e-07	8.84137
LOC101928143	0.993563	1.668	6.05648	2.47297e-08	6.27603e-07	8.82166
WDR20	0.550922	0.052558	6.05269	2.51587e-08	6.37782e-07	8.8051
LOC153684	0.800835	-0.154238	6.05182	2.52582e-08	6.38742e-07	8.8013
NUPL1	0.770118	0.971519	6.05173	2.52687e-08	6.38742e-07	8.8009
EXOC8	0.906858	-0.130918	6.05119	2.53306e-08	6.39303e-07	8.79855
RP11-29H23.4	0.707125	0.26129	6.04804	2.56952e-08	6.47792e-07	8.78479
ARHGAP27	0.600889	1.00522	6.04479	2.60777e-08	6.5671e-07	8.77056
VAV3	0.608741	0.44708	6.04092	2.65395e-08	6.66688e-07	8.75366
SRBD1	0.679012	0.0442724	6.04012	2.66355e-08	6.67815e-07	8.75018
ZFP36	0.62772	0.612908	6.03972	2.66838e-08	6.68294e-07	8.74844
IFI35	1.15081	0.605475	6.03657	2.7068e-08	6.77174e-07	8.73468
RAB27A	0.857955	1.66112	6.03479	2.72874e-08	6.81258e-07	8.7269
EP300	0.76893	0.622862	6.03476	2.72909e-08	6.81258e-07	8.72678
SRPK1	0.671214	1.356	6.03095	2.77669e-08	6.92385e-07	8.71014
APH1B	0.542561	0.937515	6.02765	2.81843e-08	7.01089e-07	8.69577
SUV420H1	0.542702	0.164923	6.02684	2.82884e-08	7.02326e-07	8.69222
CEACAM21	0.798145	1.0234	6.02452	2.85874e-08	7.08979e-07	8.6821
PRO2852	1.03077	1.2762	6.02138	2.89963e-08	7.16788e-07	8.66843
JAK2	0.847303	1.11789	6.02099	2.90481e-08	7.17294e-07	8.66671
C16orf72	0.84994	0.938175	6.02062	2.9097e-08	7.17725e-07	8.66509
MTMR4	0.532851	0.246957	6.01808	2.94332e-08	7.25238e-07	8.65403
NSUN7	1.04391	2.14164	6.01714	2.9559e-08	7.27552e-07	8.64992
TBC1D8	0.981012	1.56402	6.01655	2.96384e-08	7.28723e-07	8.64734
MAPK8IP2	-0.575447	0.0324946	-6.01446	2.99201e-08	7.34857e-07	8.63824
STK3	0.870085	1.48168	6.01172	3.02939e-08	7.42298e-07	8.62629
TYK2	0.617492	0.200766	6.01152	3.03204e-08	7.42298e-07	8.62544
MYL12B	0.524532	0.209207	6.00901	3.06675e-08	7.49992e-07	8.61449
GK	0.982234	1.56037	6.00839	3.0754e-08	7.51072e-07	8.61178
ATG3	0.706276	0.617772	6.00809	3.07958e-08	7.51072e-07	8.61047
SNAPC2	-0.572767	0.0360687	-6.00798	3.08102e-08	7.51072e-07	8.61002
ATXN3	0.540692	0.718171	6.00698	3.09509e-08	7.53699e-07	8.60563
CTR9	0.821383	-0.419519	6.00565	3.11371e-08	7.57427e-07	8.59986
PSMD12	0.842047	0.246293	6.00513	3.12103e-08	7.58401e-07	8.5976
TNFRSF10C	0.840128	1.31285	6.00361	3.14257e-08	7.62259e-07	8.59098
PIK3AP1	1.07214	1.37922	6.00354	3.14358e-08	7.62259e-07	8.59067
CPD	0.958076	1.9574	5.99974	3.19806e-08	7.72845e-07	8.57413
KMT2E	0.788953	0.089757	5.99973	3.19825e-08	7.72845e-07	8.57407
PICALM	0.863339	1.03189	5.99955	3.20075e-08	7.72845e-07	8.57332
KEL	-0.717284	-0.0186349	-5.99677	3.24137e-08	7.81827e-07	8.56118
IGFBP7	0.877799	1.13019	5.99431	3.27763e-08	7.88078e-07	8.55048
PPCS	0.759868	-0.229103	5.99385	3.28443e-08	7.88884e-07	8.54848
HDGFL1	-0.556412	-0.0219554	-5.99354	3.28905e-08	7.89166e-07	8.54713
YIPF5	0.775728	0.282991	5.99252	3.30413e-08	7.91953e-07	8.54272
PLEKHG1	0.817376	-0.0632584	5.98816	3.36999e-08	8.06892e-07	8.52373
SSFA2	0.611207	0.888434	5.98592	3.40417e-08	8.13373e-07	8.51402
WSB2	0.829878	0.681752	5.98532	3.41349e-08	8.14748e-07	8.51138
FAM63B	0.698866	0.788024	5.98417	3.43123e-08	8.18129e-07	8.50639
GALNT9	-0.722922	-0.0622927	-5.98052	3.48823e-08	8.29126e-07	8.49054
LRRC57	0.557553	0.445333	5.97782	3.53109e-08	8.37571e-07	8.47879
EIF4H	0.649487	0.0609554	5.97572	3.56477e-08	8.41838e-07	8.46965
MBD4	0.732014	0.163102	5.97553	3.56773e-08	8.41838e-07	8.46885
CUL3	0.559266	0.0240388	5.97541	3.56978e-08	8.41838e-07	8.4683
SLC15A3	0.566615	0.525563	5.97417	3.58974e-08	8.45346e-07	8.46293
TM9SF2	0.742321	0.252878	5.97306	3.60784e-08	8.48733e-07	8.45809
UGP2	0.67033	0.607883	5.97142	3.63461e-08	8.53276e-07	8.45098
DTNBP1	0.531563	0.349124	5.97055	3.64887e-08	8.55745e-07	8.44721
LOC645984	0.886334	1.14597	5.96879	3.67806e-08	8.61706e-07	8.43954
NELFB	0.707016	-0.256994	5.96851	3.68264e-08	8.61896e-07	8.43834
PFKFB3	1.10615	2.81002	5.96365	3.76431e-08	8.78314e-07	8.41723
LOC101928524	0.695448	0.128294	5.96153	3.80047e-08	8.85848e-07	8.40803
TMEM59	0.547942	0.439899	5.96031	3.82142e-08	8.89824e-07	8.40274
TRMT1L	0.698193	0.570233	5.95586	3.89893e-08	9.06544e-07	8.38342
TWF2	0.515584	0.142262	5.95573	3.90116e-08	9.06544e-07	8.38287
PYCARD	0.908692	0.875745	5.95282	3.95269e-08	9.17587e-07	8.37024
NKAP	0.653129	0.243163	5.95097	3.9858e-08	9.23397e-07	8.36222
SDF2	0.537413	0.522638	5.95074	3.98996e-08	9.23425e-07	8.36122
PPP1R18	0.594552	0.369089	5.94768	4.04529e-08	9.35285e-07	8.34796
ATP7A	0.564552	0.47094	5.94719	4.05424e-08	9.35714e-07	8.34584
TM2D1	0.62733	0.53512	5.94713	4.05534e-08	9.35714e-07	8.34558
GBE1	0.929561	0.730768	5.9462	4.07234e-08	9.38692e-07	8.34155
TAF12	0.701022	0.217497	5.94528	4.08935e-08	9.41661e-07	8.33754
PARP9	0.936564	0.88122	5.94343	4.12344e-08	9.48558e-07	8.32955
HCLS1	0.692484	0.225976	5.93649	4.25442e-08	9.73788e-07	8.29946
KIAA1107	0.55652	0.431396	5.93609	4.26211e-08	9.74575e-07	8.29773
CEP350	0.507608	0.482026	5.92764	4.42728e-08	1.01133e-06	8.26114
C3orf20	-0.640673	0.060435	-5.92341	4.51238e-08	1.02871e-06	8.24283
MCTP1	0.832722	1.89246	5.92104	4.56081e-08	1.03872e-06	8.23256
HHEX	0.861062	0.43128	5.91794	4.62473e-08	1.05223e-06	8.21917
PEBP4	-0.519433	-0.0091593	-5.91717	4.64087e-08	1.0538e-06	8.21582
INPP1	0.621702	0.0443243	5.91672	4.65014e-08	1.05397e-06	8.2139
TSPAN14	0.571562	0.657475	5.91669	4.6508e-08	1.05397e-06	8.21376
GPCPD1	0.788914	0.734471	5.91634	4.65812e-08	1.05458e-06	8.21225
ELMOD2	0.827989	1.01164	5.9156	4.67368e-08	1.05706e-06	8.20904
ADIPOR2	0.54625	-0.0385083	5.91397	4.70801e-08	1.06272e-06	8.202
C15orf39	0.502426	0.678851	5.91106	4.77009e-08	1.07567e-06	8.1894
UBXN7	0.830521	0.628682	5.91059	4.78001e-08	1.07601e-06	8.1874
DHRS7B	0.611517	0.480729	5.91055	4.78102e-08	1.07601e-06	8.18719
TBL1X	0.681586	0.942667	5.90701	4.85751e-08	1.09215e-06	8.17193
RP11-981G7.6	0.526863	0.246911	5.90172	4.97437e-08	1.11452e-06	8.14906
LOC102724587	0.856527	1.00207	5.90163	4.97648e-08	1.11452e-06	8.14865
SEC16A	0.824135	0.0182165	5.90124	4.98521e-08	1.11538e-06	8.14696
PLAUR	0.527075	0.783884	5.89802	5.05783e-08	1.12942e-06	8.13305
ARL11	0.635745	1.163	5.89756	5.06824e-08	1.13064e-06	8.13107
TMEM30A	0.897357	0.561595	5.89725	5.07524e-08	1.1311e-06	8.12975
FAM32A	0.519608	0.0545058	5.89624	5.09828e-08	1.13296e-06	8.12539
CEACAM1	1.16658	3.08465	5.89623	5.09846e-08	1.13296e-06	8.12536
MTDH	0.707654	0.308018	5.89522	5.12181e-08	1.13675e-06	8.12096
RNF145	0.75488	1.26942	5.89506	5.12549e-08	1.13675e-06	8.12027
NAT1	0.855733	0.0173454	5.89296	5.17394e-08	1.14485e-06	8.11122
SNORD89	0.893543	0.775269	5.89279	5.17792e-08	1.14485e-06	8.11048
CACUL1	0.557138	0.969421	5.8925	5.18466e-08	1.14485e-06	8.10923
PSAP	0.68192	0.430809	5.89215	5.19267e-08	1.14485e-06	8.10774
RP11-6I2.3	0.929923	1.30289	5.89197	5.19691e-08	1.14485e-06	8.10696
RAB24	0.869322	0.988847	5.89197	5.19706e-08	1.14485e-06	8.10693
EHD1	0.632241	1.13401	5.89054	5.2303e-08	1.14996e-06	8.1008
LOC102724364	0.633357	0.264797	5.88942	5.25672e-08	1.15355e-06	8.09595
CACNA1E	0.672107	1.19123	5.88666	5.32221e-08	1.1668e-06	8.08404
LCP2	0.602875	0.542513	5.88519	5.35747e-08	1.17171e-06	8.07769
PPP1R3B	0.810003	1.68351	5.88405	5.38498e-08	1.17606e-06	8.07277
ORMDL2	0.593341	0.547591	5.88319	5.40574e-08	1.17946e-06	8.06906
RP11-465B22.8	-0.51457	0.0845461	-5.88247	5.42317e-08	1.18214e-06	8.06597
SAT2	0.639383	0.108878	5.88107	5.45732e-08	1.18732e-06	8.05993
C11orf16	-0.57384	0.137537	-5.88002	5.48315e-08	1.1918e-06	8.05539
TNFSF13B	1.03124	1.09436	5.87742	5.54737e-08	1.20347e-06	8.04419
HARS2	0.518123	-0.162576	5.87472	5.61504e-08	1.21585e-06	8.03253
VPS4B	0.801069	-0.292273	5.8729	5.66101e-08	1.22464e-06	8.02469
HLA-E	0.631369	0.190384	5.87267	5.66685e-08	1.22475e-06	8.0237
PLSCR1	0.926048	2.24555	5.87198	5.68431e-08	1.22736e-06	8.02074
ZYG11B	0.876764	0.604965	5.87048	5.72276e-08	1.2345e-06	8.01425
RAF1	0.907404	0.302563	5.86982	5.73957e-08	1.23696e-06	8.01143
NPEPPS	0.740555	0.906995	5.86851	5.77335e-08	1.24189e-06	8.00579
WNT1	-0.518865	0.062886	-5.86827	5.77967e-08	1.24209e-06	8.00474
SEC24B	0.989094	-0.494108	5.86562	5.84853e-08	1.25437e-06	7.99335
C9orf173	-0.593868	-0.0404587	-5.8655	5.85189e-08	1.25437e-06	7.99279
S1PR4	0.542566	0.337891	5.86544	5.85331e-08	1.25437e-06	7.99256
LINC01118	-0.593925	0.0802844	-5.86344	5.90593e-08	1.26328e-06	7.98395
FAM200B	0.79463	0.881011	5.86282	5.92237e-08	1.26562e-06	7.98128
ZCCHC6	0.804321	0.553991	5.86156	5.95603e-08	1.27162e-06	7.97583
RNF141	0.726704	1.26322	5.85983	6.00236e-08	1.27793e-06	7.96838
ART5	-0.567653	0.00454122	-5.85724	6.07223e-08	1.29161e-06	7.95725
NFKBIZ	0.760358	0.914862	5.85568	6.11492e-08	1.29948e-06	7.95051
LILRB1	0.597521	0.975968	5.85248	6.20291e-08	1.31573e-06	7.93677
ATL3	0.552115	0.884156	5.85056	6.2564e-08	1.32533e-06	7.92852
NDUFS2	0.501261	0.151655	5.85034	6.26267e-08	1.32533e-06	7.92755
C7orf25	0.725277	0.633701	5.85015	6.26789e-08	1.32533e-06	7.92675
LPCAT2	0.880804	1.77021	5.85003	6.27136e-08	1.32533e-06	7.92622
TNFAIP8L2	0.588373	0.0507734	5.84932	6.29134e-08	1.32833e-06	7.92316
BLOC1S5	0.53018	0.151189	5.8483	6.32001e-08	1.33315e-06	7.91879
GSDMD	0.548305	0.321969	5.84743	6.34462e-08	1.33711e-06	7.91505
CCDC71L	0.649461	1.05444	5.84263	6.48242e-08	1.36363e-06	7.89439
GLA	0.550456	0.773029	5.84205	6.49921e-08	1.36591e-06	7.8919
TNFSF10	0.996305	0.882225	5.84027	6.55128e-08	1.37559e-06	7.88423
RAB9A	0.734822	-0.407646	5.83962	6.57012e-08	1.37828e-06	7.88147
TYMP	0.874758	1.13706	5.83807	6.61582e-08	1.38659e-06	7.8748
TAPBP	0.539811	0.649713	5.83697	6.64856e-08	1.3909e-06	7.87006
FBXL5	0.774821	0.951724	5.83573	6.68557e-08	1.39609e-06	7.86472
EGLN1	0.761777	0.94442	5.83518	6.70178e-08	1.3982e-06	7.86239
NPTN-IT1	0.985222	0.354364	5.83452	6.72182e-08	1.4011e-06	7.85952
TVP23B	1.10774	-0.460125	5.83304	6.76625e-08	1.4088e-06	7.85319
CNEP1R1	0.909313	0.494519	5.83288	6.77105e-08	1.4088e-06	7.8525
SECISBP2L	0.634054	0.278736	5.83265	6.778e-08	1.40896e-06	7.85152
LOC100289230	0.532399	-0.423742	5.83006	6.85691e-08	1.42407e-06	7.84039
WDR47	0.824299	0.14169	5.8297	6.8681e-08	1.4251e-06	7.83882
AK055055	-0.569149	0.101524	-5.82639	6.97038e-08	1.44501e-06	7.82461
P2RX1	0.821407	1.16385	5.8255	6.99806e-08	1.44944e-06	7.8208
HPS5	0.681219	-0.390076	5.82383	7.05039e-08	1.45895e-06	7.81363
WSB1	0.853476	2.04047	5.8228	7.08282e-08	1.46434e-06	7.80922
GSTK1	0.719351	0.00309584	5.82017	7.16647e-08	1.48029e-06	7.79794
LOC100505812	1.03658	1.33661	5.81979	7.17873e-08	1.48149e-06	7.79629
IL18RAP	1.06943	1.88221	5.81905	7.20242e-08	1.48504e-06	7.79312
LRRC4	0.641047	0.942612	5.81758	7.24999e-08	1.4935e-06	7.78679
MYL12A	0.541684	0.665564	5.81725	7.26063e-08	1.49434e-06	7.78539
IRF1	0.994245	0.351382	5.81515	7.32891e-08	1.50569e-06	7.77639
CXCR1	0.880626	0.972607	5.81255	7.4145e-08	1.5219e-06	7.76522
SMAP2	0.858648	0.451394	5.80911	7.52902e-08	1.54264e-06	7.75049
TLR2	0.955946	1.45623	5.80813	7.56205e-08	1.54802e-06	7.74628
HCG22	-0.568123	0.0320779	-5.8044	7.68897e-08	1.57259e-06	7.73028
CREB5	0.999916	1.87348	5.80346	7.72136e-08	1.57511e-06	7.72624
FAM178B	-0.551194	-0.00459267	-5.80319	7.73064e-08	1.57511e-06	7.72508
ILK	0.550104	0.44133	5.80317	7.73123e-08	1.57511e-06	7.72501
PSTPIP2	1.12803	2.01089	5.8029	7.74055e-08	1.57511e-06	7.72385
CAPZA2	0.702846	0.874408	5.80284	7.74262e-08	1.57511e-06	7.7236
VPS25	0.520469	0.45031	5.79929	7.86604e-08	1.59596e-06	7.70839
ZNF189	0.50391	-0.182673	5.79859	7.89071e-08	1.59955e-06	7.70538
CDC40	0.844114	0.113632	5.79544	8.00202e-08	1.62068e-06	7.69192
GALNT3	0.732195	0.920566	5.79499	8.0181e-08	1.6225e-06	7.68999
PSMD13	0.594795	0.306631	5.79452	8.03495e-08	1.62447e-06	7.68797
ST8SIA4	0.654927	0.598478	5.79414	8.04852e-08	1.62577e-06	7.68635
FAM168A	0.54983	0.0870158	5.79394	8.05584e-08	1.62581e-06	7.68548
SLC22A15	0.897073	1.09461	5.78864	8.24811e-08	1.66168e-06	7.6628
FAR1	1.14101	1.21937	5.78786	8.27692e-08	1.66471e-06	7.65945
CWC22	0.692706	-0.343746	5.78784	8.27769e-08	1.66471e-06	7.65936
SGTB	0.556421	0.537384	5.78742	8.29313e-08	1.66489e-06	7.65757
PPP1R3D	0.777803	1.59133	5.78662	8.32291e-08	1.6694e-06	7.65412
MRC2	-0.675695	0.0574405	-5.78356	8.43708e-08	1.68705e-06	7.64103
EIF4G3	0.704316	1.27365	5.78315	8.45236e-08	1.68705e-06	7.63929
CPSF3	0.805201	-0.194817	5.78312	8.4534e-08	1.68705e-06	7.63917
SIRPB1	0.655087	1.60083	5.78307	8.45518e-08	1.68705e-06	7.63897
NTNG2	0.728506	0.811489	5.78263	8.472e-08	1.68893e-06	7.63706
SERINC1	0.788278	-0.11497	5.78132	8.5216e-08	1.69587e-06	7.63145
SMPDL3A	1.44561	2.39949	5.78097	8.53476e-08	1.69701e-06	7.62997
IFITM3	0.626963	0.990412	5.77915	8.60396e-08	1.70928e-06	7.6222
DYNLT1	0.732504	0.884038	5.77864	8.62379e-08	1.71173e-06	7.61999
PLAC8	0.801255	0.794573	5.77323	8.83368e-08	1.74431e-06	7.59688
FAM217B	0.870448	0.0501935	5.77273	8.8534e-08	1.74669e-06	7.59474
SPTLC2	0.860167	1.70451	5.7697	8.97349e-08	1.76582e-06	7.58179
ABCC10	0.573762	0.450174	5.76873	9.01244e-08	1.77189e-06	7.57763
EMC2	1.04157	0.375582	5.76819	9.03379e-08	1.7731e-06	7.57535
MEF2BNB	0.561151	0.981831	5.76744	9.06397e-08	1.7775e-06	7.57215
LOC101928589	0.599038	0.201638	5.76704	9.08015e-08	1.77915e-06	7.57043
SNW1	0.603482	0.0449094	5.76614	9.11681e-08	1.7848e-06	7.56656
CTCF	0.703059	-0.554419	5.76123	9.3179e-08	1.81898e-06	7.54559
ST6GALNAC4	-0.581626	0.366935	-5.761	9.32742e-08	1.81898e-06	7.54461
PSMB3	0.753574	0.478835	5.76091	9.33118e-08	1.81898e-06	7.54422
ATXN1	0.692419	1.74037	5.75829	9.44041e-08	1.83871e-06	7.53304
PHF12	0.522826	0.357484	5.75706	9.49179e-08	1.84557e-06	7.52782
SMAP1	0.718407	-0.207223	5.75561	9.55317e-08	1.85593e-06	7.52163
RAB20	0.806627	1.66259	5.75399	9.62241e-08	1.86621e-06	7.51469
MFF	0.527365	0.434299	5.75292	9.66813e-08	1.87165e-06	7.51013
CSAD	0.724122	1.05129	5.75276	9.67503e-08	1.87165e-06	7.50945
APC	0.570825	0.743252	5.7519	9.71196e-08	1.87404e-06	7.50579
ANKRD13A	0.911253	0.732903	5.7508	9.7594e-08	1.88161e-06	7.5011
ITPRIPL2	0.525	1.04261	5.75053	9.77133e-08	1.88232e-06	7.49993
SPATA5L1	0.558471	0.290781	5.74992	9.79789e-08	1.88426e-06	7.49732
PREX1	0.729144	0.802247	5.74942	9.81946e-08	1.88682e-06	7.49521
TRAPPC6B	0.994758	-0.414017	5.74791	9.88539e-08	1.89744e-06	7.48878
CR1	0.720688	2.36169	5.74756	9.90088e-08	1.89768e-06	7.48727
C2orf68	0.692176	0.0400969	5.7441	1.0054e-07	1.9222e-06	7.47253
GLIPR2	0.770862	1.32942	5.7417	1.0162e-07	1.93959e-06	7.46226
HINT3	0.72872	1.00658	5.74059	1.02121e-07	1.9443e-06	7.45753
DUOXA2	-0.555613	0.0529231	-5.73796	1.03317e-07	1.96217e-06	7.44635
LOC100507507	0.59368	1.33819	5.73629	1.04085e-07	1.97347e-06	7.43923
FPR2	0.998229	1.71111	5.73591	1.04263e-07	1.97358e-06	7.43759
ZNF106	0.741898	0.986368	5.73131	1.0641e-07	2.00922e-06	7.41801
IAH1	0.569855	0.756185	5.7304	1.0684e-07	2.01402e-06	7.41413
COG3	0.514616	0.0100012	5.72955	1.07243e-07	2.01819e-06	7.41052
TMEM33	0.937989	1.27703	5.7293	1.07365e-07	2.01819e-06	7.40942
PI16	-0.603812	0.0754563	-5.72919	1.07414e-07	2.01819e-06	7.40898
SESN2	0.615725	0.885947	5.72826	1.07857e-07	2.02402e-06	7.40503
HMGCR	0.803748	0.423364	5.72602	1.08934e-07	2.0408e-06	7.39548
CFP	0.836851	0.64423	5.72507	1.09396e-07	2.04702e-06	7.39141
SRSF8	-0.563723	-0.30499	-5.72244	1.10676e-07	2.06853e-06	7.38024
TMOD3	0.602623	1.04678	5.72225	1.10771e-07	2.06853e-06	7.37942
OSBPL9	0.782596	-0.0717817	5.72215	1.10817e-07	2.06853e-06	7.37901
NPL	0.819028	1.52956	5.72098	1.11392e-07	2.07587e-06	7.37404
MCL1	0.727849	1.18937	5.72036	1.11702e-07	2.07995e-06	7.37137
RP11-394I13.2	0.793773	0.0587466	5.71963	1.12064e-07	2.08333e-06	7.36826
ZNF654	0.800483	0.749353	5.71962	1.12066e-07	2.08333e-06	7.36825
GPR27	0.898817	1.54939	5.71646	1.13649e-07	2.10933e-06	7.35477
SMIM5	-0.849072	-0.0311905	-5.71304	1.15381e-07	2.13804e-06	7.34024
TTC8	0.591981	0.407407	5.71225	1.15784e-07	2.14201e-06	7.33689
DLEU2	0.556058	0.989306	5.70968	1.17109e-07	2.16186e-06	7.32596
BPI	1.37882	2.95267	5.70963	1.17134e-07	2.16186e-06	7.32576
C3AR1	0.979688	2.04054	5.70855	1.17697e-07	2.16862e-06	7.32115
MAML3	0.620001	0.901446	5.70796	1.18006e-07	2.17257e-06	7.31863
GYPB	-1.42193	1.37607	-5.70756	1.18214e-07	2.17465e-06	7.31694
LYRM1	0.725871	0.763609	5.70657	1.18733e-07	2.18243e-06	7.31273
CHMP4A	0.697428	0.161576	5.70384	1.20174e-07	2.2035e-06	7.30114
MGME1	0.823712	-0.262097	5.70367	1.20265e-07	2.2035e-06	7.30042
PPT1	0.826335	0.306793	5.70294	1.20654e-07	2.20665e-06	7.29731
TLR4	1.06784	1.68749	5.70267	1.208e-07	2.20665e-06	7.29615
BMX	1.1841	2.85774	5.70258	1.20845e-07	2.20665e-06	7.2958
LINC00544	-0.517147	-0.0580616	-5.70239	1.20946e-07	2.20665e-06	7.29499
ARFGEF1	0.60388	0.119323	5.70226	1.21015e-07	2.20665e-06	7.29444
BC045789	0.541988	0.418287	5.70201	1.21152e-07	2.20738e-06	7.29336
ANKRD6	0.543101	0.324088	5.70101	1.21688e-07	2.21539e-06	7.28911
MYOF	1.12109	1.30694	5.70071	1.21852e-07	2.21635e-06	7.28782
SPINK4	-0.529497	0.190446	-5.70055	1.21935e-07	2.21635e-06	7.28717
NEMF	0.612601	0.10832	5.69999	1.2224e-07	2.22013e-06	7.28477
S100A12	0.626456	3.04183	5.6996	1.22449e-07	2.22215e-06	7.28313
LOC100996255	0.589385	0.15104	5.69566	1.24601e-07	2.2505e-06	7.26639
ATP6V0E1	0.788153	1.30818	5.69484	1.25052e-07	2.25685e-06	7.26292
CHPF	-0.553701	-0.0131571	-5.6931	1.26019e-07	2.27072e-06	7.25553
SLC31A1	0.510255	0.859608	5.69078	1.27319e-07	2.28874e-06	7.24566
CA4	1.20351	3.10993	5.68812	1.28825e-07	2.31307e-06	7.23437
MAPRE1	0.764545	0.33888	5.68743	1.29218e-07	2.31559e-06	7.23145
WNT10B	-0.554966	-0.0127614	-5.68676	1.29602e-07	2.32065e-06	7.2286
DNAJC3	0.76451	1.32257	5.68642	1.29793e-07	2.32225e-06	7.22718
LINC00672	0.561874	0.176939	5.68581	1.30143e-07	2.3267e-06	7.22459
AV4S1	-0.508555	-0.356738	-5.67761	1.34945e-07	2.40129e-06	7.18979
PPP4C	0.64136	0.523977	5.67706	1.35272e-07	2.40426e-06	7.18747
KIN	0.603367	0.665481	5.67697	1.35322e-07	2.40426e-06	7.18711
MYOZ1	-0.553222	0.229582	-5.67488	1.36579e-07	2.42471e-06	7.17823
CMTM4	0.817198	1.43404	5.67421	1.36984e-07	2.43001e-06	7.17539
SOS2	0.691612	1.41054	5.67313	1.37635e-07	2.43967e-06	7.17083
MISP	-0.703365	-0.0892062	-5.67178	1.38459e-07	2.45236e-06	7.1651
MSRB3	0.973133	1.54151	5.67001	1.39542e-07	2.46773e-06	7.15762
ZNF516	0.784334	0.673766	5.66585	1.42126e-07	2.51148e-06	7.14
ZXDC	0.500464	0.513254	5.66149	1.44885e-07	2.55432e-06	7.12153
ADCY3	1.15327	1.4764	5.65721	1.47645e-07	2.59558e-06	7.10342
TP53INP2	0.547285	0.0242147	5.65716	1.4768e-07	2.59558e-06	7.10319
TMEM167B	0.65697	-0.0421888	5.65556	1.48723e-07	2.6099e-06	7.09643
PLD1	0.927083	1.83575	5.65505	1.49059e-07	2.61379e-06	7.09426
NBR1	0.587194	0.287954	5.65366	1.49978e-07	2.61985e-06	7.08836
CDK5RAP3	0.669681	-0.372601	5.65323	1.50258e-07	2.62275e-06	7.08657
HORMAD1	0.591502	0.185379	5.65262	1.50663e-07	2.62652e-06	7.08399
CTBS	0.853414	0.891376	5.65256	1.50704e-07	2.62652e-06	7.08372
FLVCR2	0.836885	1.48629	5.65037	1.52165e-07	2.64392e-06	7.07446
GTF2H2	0.710511	0.615818	5.64944	1.52788e-07	2.65273e-06	7.07054
YTHDF2	0.716882	-0.226269	5.64881	1.53216e-07	2.65814e-06	7.06785
AOAH	0.768084	0.335438	5.64681	1.54568e-07	2.67957e-06	7.05941
ZBED1	0.529134	0.109907	5.64556	1.55423e-07	2.69082e-06	7.05412
C1orf158	-0.531313	0.0935187	-5.64486	1.559e-07	2.69653e-06	7.05117
CLTC-IT1	0.630272	0.426132	5.64316	1.5707e-07	2.71471e-06	7.04399
TOR1AIP1	0.603274	1.04523	5.64209	1.57816e-07	2.72554e-06	7.03945
ANXA4	0.784902	-0.0676321	5.63969	1.59489e-07	2.74822e-06	7.02932
ATP6V1B2	0.695641	0.485515	5.63811	1.60598e-07	2.76456e-06	7.02267
GLB1	0.622019	0.0522339	5.638	1.60679e-07	2.76456e-06	7.02218
RHOT1	0.885625	1.09511	5.63657	1.61691e-07	2.77987e-06	7.01615
ADAR	0.667071	0.235601	5.63572	1.62296e-07	2.78817e-06	7.01257
TOPBP1	0.724503	-0.298867	5.63548	1.62472e-07	2.78911e-06	7.01153
VCPIP1	0.50917	0.612428	5.63449	1.63181e-07	2.79677e-06	7.00735
H2AFY	0.64389	0.622421	5.63434	1.63286e-07	2.79677e-06	7.00673
CRNKL1	0.720251	-0.131808	5.63413	1.6344e-07	2.79732e-06	7.00583
TSPAN2	0.95362	1.65627	5.62898	1.67186e-07	2.85501e-06	6.98407
RNPEP	0.693066	0.223073	5.62868	1.67403e-07	2.85593e-06	6.98282
mir-223	0.861041	1.44652	5.62779	1.6806e-07	2.86354e-06	6.97906
HOOK3	0.508911	0.792809	5.62595	1.69426e-07	2.88466e-06	6.97129
NABP1	0.972993	1.6536	5.62496	1.70164e-07	2.89507e-06	6.96712
SSH2	0.541062	0.973623	5.62377	1.71057e-07	2.9081e-06	6.96209
TSEN34	0.696699	0.829822	5.6209	1.73229e-07	2.94283e-06	6.94998
FGD4	0.837971	2.10381	5.62029	1.73693e-07	2.94852e-06	6.94741
IFITM2	0.581761	0.758115	5.61924	1.74491e-07	2.95768e-06	6.94301
OMA1	0.901102	-0.0838856	5.61885	1.74795e-07	2.96064e-06	6.94134
CAPG	0.802015	1.10785	5.61841	1.75128e-07	2.96408e-06	6.93951
DIRC2	0.642197	1.21945	5.61693	1.7627e-07	2.98121e-06	6.93327
GALNT4	0.783228	1.05773	5.61327	1.7913e-07	3.02432e-06	6.91782
ENO1	0.66368	1.10368	5.61181	1.80282e-07	3.03814e-06	6.91167
KIAA0319L	0.692022	0.756886	5.61179	1.80301e-07	3.03814e-06	6.91157
LOC101929177	0.612428	0.00843374	5.61146	1.8056e-07	3.04026e-06	6.91019
DDX60L	0.878044	0.979049	5.61083	1.81059e-07	3.04643e-06	6.90754
NQO2	0.954941	2.01942	5.60959	1.8205e-07	3.05859e-06	6.9023
TPST2	0.671494	0.900374	5.60748	1.83741e-07	3.08248e-06	6.89343
DECR1	0.601638	-0.0419552	5.60654	1.84498e-07	3.09291e-06	6.88948
BC047651	0.603666	-0.0504354	5.6046	1.86079e-07	3.11713e-06	6.88129
HIST1H2BD	0.825254	1.46567	5.60341	1.8705e-07	3.1288e-06	6.8763
TRIM21	0.778113	0.468693	5.60267	1.8766e-07	3.13671e-06	6.87317
KDM6B	0.722925	1.44581	5.60232	1.87952e-07	3.13814e-06	6.87167
FAM193A	0.590261	-0.132294	5.60124	1.88837e-07	3.14949e-06	6.86716
CIR1	0.540761	0.0596846	5.59985	1.89993e-07	3.16416e-06	6.86131
FPGT	0.967367	0.0532898	5.59827	1.91314e-07	3.18152e-06	6.85466
AX746823	0.852508	0.758497	5.59743	1.92025e-07	3.18639e-06	6.8511
UBE2K	0.549659	0.561294	5.59678	1.92568e-07	3.19076e-06	6.84839
NAPRT	0.546309	0.708112	5.59078	1.97703e-07	3.26639e-06	6.82313
HLA-G	0.584245	0.355715	5.58846	1.99721e-07	3.29508e-06	6.81338
OSTF1	0.701141	0.791529	5.58831	1.99854e-07	3.29508e-06	6.81274
DPM2	-0.631461	-0.0765518	-5.58829	1.99872e-07	3.29508e-06	6.81265
TRPM5	-0.584159	-0.144306	-5.58713	2.0089e-07	3.30947e-06	6.80778
FAM188A	0.509862	0.150613	5.5836	2.04026e-07	3.35872e-06	6.79291
KATNA1	0.650115	-0.210765	5.58315	2.04421e-07	3.3628e-06	6.79106
DOC2B	-0.601718	0.120702	-5.58238	2.05114e-07	3.37177e-06	6.78781
PCMT1	0.745396	0.872321	5.58046	2.06844e-07	3.39289e-06	6.77975
OR1F1	-0.596454	0.0550338	-5.58025	2.0704e-07	3.39292e-06	6.77884
ANKH	-0.579073	0.495068	-5.58011	2.07163e-07	3.39292e-06	6.77827
LOC100129518	0.801737	1.80707	5.57997	2.0729e-07	3.39292e-06	6.77768
SEC1P	-0.58171	-0.0855811	-5.57968	2.07558e-07	3.39487e-06	6.77644
ATXN2	0.585872	-0.127973	5.57685	2.10146e-07	3.43229e-06	6.76455
MAP2K6	0.886528	1.75532	5.57642	2.1054e-07	3.43626e-06	6.76275
YIPF4	0.682959	0.757075	5.5749	2.11946e-07	3.45181e-06	6.75637
AC145343.2	-0.598336	0.0137837	-5.57406	2.12729e-07	3.4621e-06	6.75283
TMCO3	0.734521	1.23391	5.57286	2.13842e-07	3.47527e-06	6.74782
PSMD7	0.555743	0.0126412	5.57261	2.1408e-07	3.47627e-06	6.74675
LAMTOR5	0.580976	0.783981	5.57247	2.14207e-07	3.47627e-06	6.74618
CYB5R4	0.827284	0.706011	5.57128	2.15325e-07	3.49194e-06	6.74118
COPB1	0.511559	0.332707	5.56986	2.16674e-07	3.50883e-06	6.73519
CXorf23	0.733128	0.125793	5.56876	2.1772e-07	3.52188e-06	6.73057
SLC6A6	0.653849	1.20987	5.56868	2.17788e-07	3.52188e-06	6.73027
DR1	0.598415	0.781567	5.56782	2.18612e-07	3.52867e-06	6.72665
LPIN3	-0.522562	-0.0485362	-5.56776	2.1867e-07	3.52867e-06	6.72639
SOCS3	0.979248	3.03685	5.56562	2.20726e-07	3.55681e-06	6.71741
CD14	1.07732	1.24767	5.56333	2.22948e-07	3.58001e-06	6.7078
RNF44	0.656708	-0.459397	5.562	2.2425e-07	3.59839e-06	6.70221
LAPTM5	0.658951	0.36357	5.56052	2.25706e-07	3.61861e-06	6.696
BC069804	0.53815	0.361242	5.5604	2.25827e-07	3.61861e-06	6.69549
PGM2	0.931389	1.13335	5.55968	2.26533e-07	3.62484e-06	6.69249
SRP54	0.69894	0.151415	5.55851	2.27694e-07	3.6408e-06	6.68759
GOLPH3	0.644341	0.10051	5.55836	2.27849e-07	3.6408e-06	6.68694
RAB8B	0.679961	0.914314	5.558	2.28206e-07	3.64397e-06	6.68543
AMPD3	0.535764	0.754658	5.55405	2.3218e-07	3.69967e-06	6.66887
RBM42	0.535357	0.207152	5.55293	2.33312e-07	3.71232e-06	6.6642
MAP4K4	0.615981	0.842766	5.55148	2.34797e-07	3.7265e-06	6.65811
GAB2	0.719819	0.309788	5.5492	2.37144e-07	3.75782e-06	6.64857
LOC100505540	-0.51846	0.115254	-5.54594	2.40549e-07	3.80319e-06	6.63489
MNDA	0.71864	0.445461	5.54582	2.40672e-07	3.80319e-06	6.6344
PSMD6	0.554432	0.385376	5.54373	2.42878e-07	3.8301e-06	6.62565
GJA9	0.509054	0.700319	5.54209	2.44629e-07	3.8524e-06	6.61876
S100A11	0.663165	1.3637	5.54068	2.46133e-07	3.87341e-06	6.61288
FBXO6	1.27391	1.47139	5.54002	2.4684e-07	3.87921e-06	6.61012
SLA	0.694634	1.30579	5.53835	2.48652e-07	3.90499e-06	6.60311
PLBD1	0.908327	2.03926	5.53525	2.5204e-07	3.95006e-06	6.59012
STEAP4	0.892414	1.10049	5.53501	2.523e-07	3.95144e-06	6.58913
LOC102724975	-0.655845	-0.195081	-5.53428	2.53107e-07	3.96136e-06	6.58607
CASP5	1.00509	0.967648	5.53209	2.55538e-07	3.99121e-06	6.5769
SEMA6C	-0.681948	0.0444414	-5.52921	2.58761e-07	4.03329e-06	6.56488
LOC101928189	0.887885	0.177607	5.52871	2.59333e-07	4.03945e-06	6.56276
RP11-803D5.4	0.68392	0.424794	5.52806	2.60061e-07	4.04803e-06	6.56007
TACC1	0.538424	0.801763	5.52738	2.60832e-07	4.05711e-06	6.55723
USP3	0.65159	0.325288	5.52594	2.62481e-07	4.07738e-06	6.55118
DSN1	0.561647	-0.101658	5.5249	2.63674e-07	4.09034e-06	6.54683
LOC101928429	0.942706	1.76675	5.52417	2.64511e-07	4.09777e-06	6.54379
DGAT2	0.945693	1.55613	5.52355	2.65223e-07	4.10601e-06	6.54122
TDP2	1.02576	0.0200981	5.52316	2.65683e-07	4.11036e-06	6.53955
RAP2C	0.807813	0.0971	5.52143	2.67683e-07	4.13632e-06	6.53236
FAM105A	0.7497	1.1459	5.5214	2.67723e-07	4.13632e-06	6.53222
LOC101928830	0.869463	0.488235	5.52034	2.6896e-07	4.15057e-06	6.52779
ATP2B4	0.519055	0.664069	5.5201	2.69246e-07	4.15143e-06	6.52678
CUX1	0.743206	1.50364	5.51977	2.69635e-07	4.15463e-06	6.52539
MYO10	0.66548	1.12221	5.51503	2.75261e-07	4.22708e-06	6.50558
IARS2	0.811244	-0.601685	5.51406	2.76415e-07	4.2391e-06	6.50157
FBLN2	-0.511585	-0.284141	-5.51269	2.78074e-07	4.26169e-06	6.49583
KIAA1033	0.711835	0.503661	5.51098	2.80155e-07	4.28783e-06	6.48868
IL1RN	0.880155	2.11551	5.51077	2.80411e-07	4.28889e-06	6.4878
NAMPT	1.03605	1.62111	5.5102	2.81106e-07	4.29451e-06	6.48543
GLRX5	-1.10778	-0.245603	-5.51016	2.81155e-07	4.29451e-06	6.48526
LILRA2	0.821182	1.22271	5.509	2.82576e-07	4.31047e-06	6.48042
KCNIP2-AS1	-0.62134	0.0736943	-5.50803	2.83772e-07	4.32293e-06	6.47637
VOPP1	0.713012	0.0248149	5.50622	2.86012e-07	4.35127e-06	6.46883
REL	0.682021	0.804897	5.50151	2.91932e-07	4.43249e-06	6.44918
ATP6V1C1	0.960204	1.7218	5.49916	2.94937e-07	4.46921e-06	6.43936
KLK14	-0.708848	-0.1836	-5.49889	2.95286e-07	4.47153e-06	6.43823
KCNQ1DN	-0.549115	0.126435	-5.49787	2.96597e-07	4.48544e-06	6.43398
LOC440173	-0.522622	0.111246	-5.49754	2.97022e-07	4.48889e-06	6.43261
CLIC1	0.608945	0.686583	5.49474	3.00662e-07	4.53193e-06	6.42092
ALDOA	0.701861	1.00605	5.48956	3.07501e-07	4.62587e-06	6.39935
CLEC14A	-0.545031	0.0522161	-5.48839	3.09074e-07	4.64343e-06	6.39446
FCGR1B	1.17	2.90986	5.4861	3.12166e-07	4.68065e-06	6.38492
BLOC1S1	0.659802	1.05613	5.48325	3.16056e-07	4.73276e-06	6.37304
ANKRD27	0.772705	-0.488208	5.48248	3.17109e-07	4.74543e-06	6.36985
ANXA1	0.999689	1.178	5.47706	3.24665e-07	4.83635e-06	6.34727
GPATCH2L	0.550369	0.60449	5.47671	3.25145e-07	4.83848e-06	6.34585
HLA-C	0.513387	0.166534	5.47665	3.25231e-07	4.83848e-06	6.3456
IFITM1	0.646937	0.5915	5.47594	3.2624e-07	4.85033e-06	6.34263
CEP135	0.655476	0.183356	5.47473	3.27961e-07	4.87138e-06	6.33758
FDPSP2	0.566021	0.233352	5.47398	3.2903e-07	4.88228e-06	6.33446
AURKAPS1	0.621343	0.483769	5.47373	3.2939e-07	4.88446e-06	6.33341
PRPF38A	0.556102	-0.0045609	5.4717	3.32297e-07	4.918e-06	6.32499
ZNF586	0.511267	0.0902653	5.47065	3.3382e-07	4.93114e-06	6.32061
XRCC4	0.659116	0.74563	5.47064	3.33832e-07	4.93114e-06	6.32057
EVI2B	0.666207	0.224124	5.46921	3.3591e-07	4.95863e-06	6.31462
DCLRE1C	0.640827	0.395105	5.46813	3.37488e-07	4.9723e-06	6.31013
HBBP1	-0.978199	0.249476	-5.462	3.46569e-07	5.08993e-06	6.28467
HNRNPLL	0.623769	0.832931	5.46017	3.49326e-07	5.12688e-06	6.27707
LAIR1	0.758417	0.856961	5.45915	3.50881e-07	5.14641e-06	6.27281
ARPC1A	0.50924	0.442096	5.45829	3.52191e-07	5.159e-06	6.26924
LPXN	0.622396	-0.144116	5.45752	3.53371e-07	5.16584e-06	6.26603
RDH5	0.513887	0.463016	5.45746	3.53456e-07	5.16584e-06	6.2658
ELF1	0.72566	0.291275	5.45718	3.53894e-07	5.16739e-06	6.26462
RP11-1109F11.5	0.563638	0.125897	5.45648	3.54958e-07	5.17962e-06	6.26174
ADAD2	-0.500407	-0.0233353	-5.44991	3.65212e-07	5.30893e-06	6.23444
ZNF587	0.667097	0.215747	5.44952	3.65829e-07	5.31451e-06	6.23282
DERA	0.966348	-0.0535322	5.44873	3.67079e-07	5.32253e-06	6.22955
ST3GAL4-AS1	1.13718	2.25777	5.44855	3.67359e-07	5.32322e-06	6.22882
MYOG	-0.561457	-0.00433359	-5.44719	3.69534e-07	5.35133e-06	6.22316
AGA	0.850565	-0.0371225	5.444	3.74668e-07	5.41595e-06	6.20993
ZDHHC19	1.49044	2.42428	5.44037	3.80607e-07	5.49776e-06	6.19486
IRF2BPL	0.874383	0.607228	5.44007	3.81098e-07	5.50138e-06	6.19362
PRM2	-0.73549	-0.277335	-5.43842	3.8382e-07	5.53717e-06	6.1868
UBLCP1	0.703446	0.252134	5.43645	3.87119e-07	5.57071e-06	6.1786
TPD52L2	0.62516	0.778395	5.43608	3.87736e-07	5.57608e-06	6.17707
SPATA25	-0.62493	-0.0235363	-5.43479	3.89902e-07	5.6037e-06	6.17173
UPB1	0.602132	1.11403	5.43452	3.90359e-07	5.60674e-06	6.17061
KIAA0754	0.90637	1.0771	5.43407	3.91108e-07	5.60695e-06	6.16877
FGD3	0.596578	0.541313	5.43316	3.92659e-07	5.62565e-06	6.16497
CLEC4A	0.948828	0.583026	5.4314	3.95665e-07	5.66163e-06	6.15766
CCP110	0.516157	0.425525	5.43094	3.96448e-07	5.66928e-06	6.15577
PTPN18	0.50843	0.557358	5.4292	3.99429e-07	5.70136e-06	6.14859
KRTDAP	-0.524589	-0.174776	-5.4292	3.9944e-07	5.70136e-06	6.14856
PGAM1	0.5302	0.570845	5.42637	4.04344e-07	5.757e-06	6.13687
STXBP3	0.742495	0.732333	5.42613	4.04766e-07	5.75942e-06	6.13587
HLX	0.69517	1.13332	5.42536	4.06129e-07	5.77163e-06	6.13265
ADAT1	0.541036	-0.344874	5.42362	4.0919e-07	5.79352e-06	6.12545
FBXL20	0.758562	0.902591	5.42308	4.10143e-07	5.80343e-06	6.12322
LOC101928963	0.58529	-0.419	5.42293	4.10408e-07	5.80358e-06	6.1226
ASPDH	-0.576418	0.168639	-5.42277	4.10692e-07	5.80401e-06	6.12194
LRRN1	1.08345	1.6929	5.42048	4.14765e-07	5.85434e-06	6.11248
CCNA1	1.18411	1.35008	5.41872	4.17943e-07	5.89191e-06	6.10516
IL1A	0.591766	0.796307	5.41849	4.18346e-07	5.89396e-06	6.10424
PAM	0.741992	1.00282	5.41634	4.22258e-07	5.93444e-06	6.09532
LINC01270	0.806189	0.922322	5.4141	4.26347e-07	5.97295e-06	6.08608
CBFA2T3	0.615457	-0.218175	5.41399	4.26564e-07	5.97295e-06	6.08559
MT3	-0.577382	0.00908966	-5.41345	4.27545e-07	5.98301e-06	6.08339
SPTSSA	0.664727	0.321144	5.41205	4.3015e-07	6.01212e-06	6.07757
RUFY2	0.595055	0.827229	5.41162	4.3094e-07	6.01947e-06	6.07582
HIAT1	0.769575	-0.0815858	5.4105	4.33034e-07	6.04134e-06	6.07117
SIGLEC10	1.15238	0.954885	5.41021	4.33571e-07	6.04514e-06	6.06998
HOXD11	-0.50305	-0.0155898	-5.40921	4.35443e-07	6.06562e-06	6.06585
CELA2B	-0.698475	-0.0284591	-5.40795	4.37827e-07	6.09334e-06	6.06062
FBXL19-AS1	-0.522645	-0.0120964	-5.40559	4.42296e-07	6.14431e-06	6.05089
PNPLA6	0.63839	0.995318	5.40388	4.45577e-07	6.18613e-06	6.04381
AIG1	0.782009	1.15817	5.40335	4.4659e-07	6.19644e-06	6.04163
GIN1	0.741322	0.0093244	5.40226	4.48696e-07	6.22188e-06	6.03712
CKLF	0.747029	1.38852	5.39719	4.58612e-07	6.33633e-06	6.01618
QSOX1	0.544694	1.15448	5.3942	4.64553e-07	6.41067e-06	6.00384
RBAKDN	-0.538504	-0.0712409	-5.39117	4.70656e-07	6.49096e-06	5.99134
CEBPD	0.937596	1.75069	5.39029	4.72444e-07	6.50778e-06	5.9877
KPNA2	0.863935	0.339842	5.38995	4.73138e-07	6.50951e-06	5.9863
MICB	0.805621	0.254085	5.38995	4.73139e-07	6.50951e-06	5.98629
GCA	0.707038	1.30906	5.38802	4.77082e-07	6.55981e-06	5.97834
ZNF274	0.525545	-0.113566	5.38567	4.81946e-07	6.61873e-06	5.96862
CXorf21	0.624628	0.128434	5.3831	4.87306e-07	6.67643e-06	5.95803
VPS26A	0.585602	0.41339	5.37819	4.9771e-07	6.79846e-06	5.93779
LINC01094	0.910808	0.991154	5.37705	5.00152e-07	6.82775e-06	5.9331
C18orf32	0.806603	0.567133	5.37611	5.02171e-07	6.85122e-06	5.92924
WDR37	0.576073	0.761006	5.37516	5.04238e-07	6.87122e-06	5.9253
ARL5B	0.581069	0.233865	5.37047	5.14499e-07	6.99438e-06	5.906
RP11-68I3.11	0.98924	0.31284	5.36596	5.24569e-07	7.11367e-06	5.88744
SNX10	0.817226	0.274563	5.36584	5.24839e-07	7.11367e-06	5.88694
NUFIP2	0.548916	0.574157	5.36502	5.26711e-07	7.13072e-06	5.88353
PXN	0.555791	0.924922	5.3644	5.28094e-07	7.14521e-06	5.88102
CHRND	-0.60946	0.139671	-5.36388	5.29282e-07	7.15705e-06	5.87887
EMR2	0.713982	1.20315	5.35734	5.44365e-07	7.33929e-06	5.85195
RBM10	0.591319	0.216548	5.35663	5.46036e-07	7.35748e-06	5.84902
SBNO2	0.616699	1.29658	5.35585	5.47862e-07	7.37774e-06	5.84582
MAN2B1	0.567039	-0.124401	5.35232	5.56231e-07	7.47724e-06	5.8313
CYBB	0.662367	1.26905	5.35134	5.58563e-07	7.49977e-06	5.82729
IMPA2	0.940606	1.15932	5.35046	5.60682e-07	7.5238e-06	5.82367
S100A16	-0.519254	0.228833	-5.34922	5.63666e-07	7.5594e-06	5.81858
SRSF4	0.551781	0.347618	5.34681	5.69538e-07	7.62474e-06	5.80866
PTGER2	0.88579	0.361456	5.34557	5.72555e-07	7.65617e-06	5.8036
ZNF281	0.8118	0.855285	5.34514	5.73633e-07	7.66609e-06	5.80179
SETD1B	0.577128	-0.198139	5.34472	5.74647e-07	7.66825e-06	5.8001
PLGRKT	0.601357	0.198098	5.34466	5.748e-07	7.66825e-06	5.79985
JKAMP	0.727967	0.201392	5.34435	5.75561e-07	7.66945e-06	5.79858
DQ570835	0.719774	-0.0215864	5.34408	5.76225e-07	7.6703e-06	5.79748
ZNF652	0.738467	0.330214	5.34406	5.76295e-07	7.6703e-06	5.79736
SH3KBP1	0.594735	0.210899	5.34383	5.76861e-07	7.67335e-06	5.79642
BIN2	0.599236	0.322757	5.33872	5.89641e-07	7.82061e-06	5.77543
AGTPBP1	0.871795	1.10648	5.33679	5.94521e-07	7.87164e-06	5.76754
ZFYVE16	0.739469	1.37597	5.33615	5.96174e-07	7.88896e-06	5.76488
TRIB1	0.699115	1.40658	5.33189	6.07132e-07	8.01541e-06	5.74744
NFE2	0.585919	1.27194	5.33169	6.07662e-07	8.01777e-06	5.7466
MBOAT1	0.694175	0.491912	5.33123	6.08861e-07	8.02826e-06	5.74472
DIP2B	0.595827	0.669162	5.33043	6.10952e-07	8.04725e-06	5.74143
IFNGR1	0.771718	1.37406	5.3275	6.18675e-07	8.1396e-06	5.7294
ZDHHC20	0.811128	1.05193	5.32641	6.21561e-07	8.17286e-06	5.72495
UHRF1BP1L	0.649136	0.807721	5.32538	6.24315e-07	8.19916e-06	5.72071
MMADHC	0.678082	0.48723	5.32526	6.24636e-07	8.19916e-06	5.72022
GBP2	0.972333	0.432105	5.32423	6.2738e-07	8.22101e-06	5.71602
GLTSCR1L	0.591548	0.285662	5.32378	6.28598e-07	8.22708e-06	5.71417
PRKAA1	0.630585	0.888757	5.32333	6.29821e-07	8.23413e-06	5.7123
GALC	0.554007	0.425191	5.32286	6.3107e-07	8.24237e-06	5.71041
BNIP2	0.829152	0.610797	5.32269	6.31528e-07	8.24237e-06	5.70971
PLIN3	0.807057	1.46284	5.32269	6.31533e-07	8.24237e-06	5.70971
BC041025	0.673969	0.00379297	5.32248	6.32109e-07	8.24518e-06	5.70883
LOC283335	-0.529421	-0.0334744	-5.32121	6.35549e-07	8.28533e-06	5.70364
SLC40A1	0.709584	1.32009	5.32012	6.3853e-07	8.31024e-06	5.69915
RHCE	-1.0148	0.824428	-5.31986	6.3923e-07	8.31435e-06	5.69811
WWC2-AS2	-0.626957	-0.112342	-5.31957	6.40018e-07	8.31987e-06	5.69693
GPSM3	0.525358	0.674672	5.3178	6.44878e-07	8.37353e-06	5.68968
SLC39A5	-0.510647	0.174045	-5.31329	6.57466e-07	8.52245e-06	5.67117
CDC37	0.524583	0.247	5.31293	6.5847e-07	8.53064e-06	5.66971
NNAT	-0.578215	-0.0370459	-5.31262	6.59342e-07	8.5371e-06	5.66844
COA5	0.7444	-0.116652	5.31124	6.63233e-07	8.57291e-06	5.66281
LOC441124	0.538449	0.629918	5.31073	6.64684e-07	8.58398e-06	5.66072
LINC01061	0.684091	0.460853	5.31068	6.6484e-07	8.58398e-06	5.66049
ALOX5AP	0.708789	1.38884	5.30995	6.66921e-07	8.60598e-06	5.6575
PILRA	0.85508	0.542752	5.30908	6.69404e-07	8.62829e-06	5.65394
LAMTOR2	0.549955	0.512513	5.30888	6.69957e-07	8.63056e-06	5.65315
ZSCAN29	0.575795	-0.470333	5.30441	6.82897e-07	8.77747e-06	5.63484
LOC285191	-0.527386	0.0714536	-5.30406	6.83908e-07	8.78553e-06	5.63342
KIAA0040	0.524734	0.52846	5.30168	6.90908e-07	8.8655e-06	5.62367
RGL4	1.0705	2.75749	5.29866	6.99852e-07	8.96014e-06	5.61136
TTC14	0.848764	-0.10184	5.29774	7.02634e-07	8.98744e-06	5.60756
EXOC1	0.871427	-0.269864	5.29769	7.0277e-07	8.98744e-06	5.60738
AX746670	0.637845	0.64703	5.29632	7.06903e-07	9.03524e-06	5.60176
CHCHD1	0.646469	0.19919	5.29377	7.14617e-07	9.11345e-06	5.59137
ARPC5	0.553588	0.984849	5.2903	7.25286e-07	9.24007e-06	5.57719
CYSTM1	0.79994	3.0498	5.29028	7.25353e-07	9.24007e-06	5.5771
CCDC47	0.551977	0.416776	5.29003	7.26123e-07	9.24472e-06	5.57608
HSD17B7	0.554521	-0.26034	5.28916	7.28839e-07	9.27258e-06	5.57251
ARNTL	0.781848	0.046249	5.28629	7.3782e-07	9.35199e-06	5.56079
TBK1	0.721638	0.0647011	5.28582	7.39285e-07	9.36019e-06	5.55889
LOC101928290	0.586027	0.667065	5.282	7.51437e-07	9.49826e-06	5.54328
RTN3	0.791741	1.3855	5.2814	7.53345e-07	9.5157e-06	5.54085
F5	1.02297	2.07069	5.28118	7.54048e-07	9.5157e-06	5.53996
IRAK3	0.862468	2.95133	5.28092	7.54897e-07	9.5157e-06	5.53888
LA16c-380H5.4	-0.58717	0.219083	-5.27854	7.62584e-07	9.59144e-06	5.52919
FADD	0.569762	0.371412	5.27816	7.6384e-07	9.59668e-06	5.52761
CPNE3	0.833424	0.628003	5.27765	7.65488e-07	9.61211e-06	5.52555
PLXNC1	0.752522	1.57593	5.27711	7.67241e-07	9.62355e-06	5.52336
ANKS1A	0.784485	0.899454	5.27695	7.67788e-07	9.62513e-06	5.52268
PEF1	0.502354	0.20763	5.27682	7.68214e-07	9.6252e-06	5.52215
MYBL1	-0.566004	-0.20439	-5.27627	7.70002e-07	9.64231e-06	5.51992
ZBTB34	0.873363	0.397975	5.27544	7.72725e-07	9.66583e-06	5.51654
AK057657	0.723884	-0.093377	5.27463	7.75391e-07	9.68858e-06	5.51325
ZNF322	0.595573	-0.0567663	5.27444	7.76041e-07	9.6914e-06	5.51244
GRB10	1.03378	2.63195	5.27367	7.78593e-07	9.71796e-06	5.5093
RP11-395B7.7	0.742729	-0.150558	5.26983	7.91407e-07	9.85331e-06	5.49368
SYTL1	0.698332	-0.190238	5.26902	7.94162e-07	9.87456e-06	5.49035
LEF1	-0.564596	-0.206459	-5.26385	8.11817e-07	1.00667e-05	5.46931
SLU7	0.711439	0.0957339	5.26136	8.20483e-07	1.01467e-05	5.45915
MTM1	0.550909	-0.0278159	5.26087	8.2219e-07	1.01589e-05	5.45716
PDCD6IP	0.606677	-0.0823119	5.26069	8.22806e-07	1.01589e-05	5.45644
EDEM3	0.72839	0.396128	5.25969	8.26339e-07	1.0197e-05	5.45234
ACTG1P4	0.645077	-0.540828	5.2594	8.27361e-07	1.02041e-05	5.45116
MITD1	0.989016	-0.77972	5.25682	8.36488e-07	1.03e-05	5.44066
FHL2	-0.742857	0.688489	-5.25455	8.44594e-07	1.03831e-05	5.43143
CDA	0.841058	1.74913	5.25265	8.5143e-07	1.04615e-05	5.42372
CRIPAK	0.504715	0.296995	5.25207	8.53546e-07	1.04818e-05	5.42134
CTSA	0.780866	1.22997	5.24936	8.63422e-07	1.05614e-05	5.41034
CARTPT	-0.512501	-0.0308029	-5.24916	8.64186e-07	1.05614e-05	5.40949
KIF13A	0.652489	1.54026	5.24882	8.6543e-07	1.05646e-05	5.40811
NIPBL	0.54654	0.469505	5.2488	8.65503e-07	1.05646e-05	5.40803
LOC153577	0.674776	-0.178357	5.24871	8.6583e-07	1.05646e-05	5.40767
ASAH1	0.514628	0.869107	5.24855	8.66429e-07	1.05649e-05	5.40701
HSPA6	0.91785	0.562856	5.24845	8.66777e-07	1.05649e-05	5.40662
RAB11FIP2	0.680753	0.238043	5.24811	8.68046e-07	1.05661e-05	5.40522
RAD23B	0.672261	1.14097	5.24805	8.68262e-07	1.05661e-05	5.40499
SORCS3-AS1	-0.505374	0.0350025	-5.24778	8.69239e-07	1.05723e-05	5.40391
PDCD6	0.54654	0.0544075	5.2449	8.7995e-07	1.06838e-05	5.39219
UBE2L3	0.567487	0.529267	5.24482	8.80268e-07	1.06838e-05	5.39185
UBE2J1	0.534953	1.1402	5.24326	8.86118e-07	1.07382e-05	5.38551
NEIL2	-0.513463	-0.157043	-5.23915	9.01728e-07	1.08864e-05	5.3688
GNAQ	0.631952	1.40245	5.23616	9.1324e-07	1.1008e-05	5.35666
TEFM	0.586263	-0.0725573	5.2354	9.16175e-07	1.10259e-05	5.35359
LOC100506406	-0.550426	0.0404925	-5.2345	9.19675e-07	1.10622e-05	5.34994
CTB-181H17.1	0.730173	0.555787	5.23407	9.2136e-07	1.10767e-05	5.34819
CAMK2G	0.536604	0.362181	5.23358	9.23291e-07	1.10882e-05	5.34619
RLF	0.63676	-0.056496	5.23342	9.23895e-07	1.10896e-05	5.34557
FEM1C	0.847871	0.596014	5.23252	9.27441e-07	1.11264e-05	5.3419
TGFA	0.723367	1.44739	5.22993	9.37709e-07	1.12201e-05	5.33137
GYPC	-0.829009	-0.693934	-5.22965	9.38814e-07	1.12275e-05	5.33024
TAF13	0.558735	0.681707	5.22871	9.42569e-07	1.12606e-05	5.32642
LOC157860	-0.572529	-0.280292	-5.22745	9.47614e-07	1.1315e-05	5.32131
MFAP3	0.671615	0.788768	5.22599	9.5351e-07	1.13769e-05	5.31538
NFU1	0.8384	-0.0929926	5.22487	9.58018e-07	1.14164e-05	5.31087
AGPS	0.611461	0.263059	5.22447	9.59671e-07	1.14291e-05	5.30922
TCAP	-0.682706	-0.183098	-5.22434	9.60208e-07	1.14295e-05	5.30868
PSMB4	0.565273	0.203744	5.22335	9.64231e-07	1.14714e-05	5.30468
FBLN7	-0.548357	-0.453225	-5.22252	9.67649e-07	1.15061e-05	5.3013
CCNH	0.737322	-0.0284217	5.22105	9.73692e-07	1.15599e-05	5.29534
PSME3	0.531133	0.445741	5.22013	9.77486e-07	1.1599e-05	5.29162
RP1-193H18.2	0.927385	1.21918	5.21924	9.81163e-07	1.16366e-05	5.28803
BCAM	-0.538095	0.299468	-5.21859	9.83885e-07	1.16628e-05	5.28538
CCZ1B	0.773108	-0.0244093	5.21772	9.87513e-07	1.16937e-05	5.28186
TMEM60	0.504414	0.0432858	5.2173	9.89295e-07	1.17026e-05	5.28014
C20orf57	-0.56032	-0.102784	-5.21376	1.00422e-06	1.1857e-05	5.26582
SECTM1	0.858446	0.693037	5.21359	1.00493e-06	1.1857e-05	5.26513
LOC101927830	0.800946	0.771219	5.213	1.00746e-06	1.18806e-05	5.26273
KCTD7	0.523322	0.89529	5.21264	1.009e-06	1.18926e-05	5.26127
BST2	0.816491	0.190601	5.21232	1.01035e-06	1.19025e-05	5.25999
MICU2	0.922393	-0.607379	5.2119	1.01216e-06	1.19171e-05	5.25828
VRK2	0.605113	-0.0016984	5.21153	1.01376e-06	1.19241e-05	5.25677
SHOC2	0.601698	0.178262	5.20869	1.02601e-06	1.20311e-05	5.24528
B3GNT3	-0.641027	-0.164954	-5.20568	1.03918e-06	1.21731e-05	5.23308
CEP192	0.723238	-0.658911	5.20538	1.0405e-06	1.21823e-05	5.23187
BCAP31	0.56824	0.130535	5.20362	1.04829e-06	1.22547e-05	5.22473
HEATR5A	0.851616	-0.106184	5.20331	1.04967e-06	1.226e-05	5.22348
WAC	0.542084	0.577636	5.20327	1.04981e-06	1.226e-05	5.22334
ANPEP	0.787815	1.3464	5.19899	1.06901e-06	1.24714e-05	5.20601
SPAST	0.773072	0.350022	5.19883	1.06973e-06	1.24734e-05	5.20537
RPA4	0.596912	0.551061	5.19839	1.07171e-06	1.24901e-05	5.20361
RP1-30M3.5	0.714428	0.29292	5.19504	1.087e-06	1.26555e-05	5.19005
ESAM	-0.656784	0.294636	-5.19388	1.09235e-06	1.26984e-05	5.18536
CORO1A	0.868552	0.105476	5.19359	1.09371e-06	1.27077e-05	5.18417
ALPL	1.00111	2.54095	5.1929	1.09687e-06	1.27315e-05	5.18141
ERCC5	0.564591	-0.686105	5.19137	1.10401e-06	1.28014e-05	5.1752
IDH1	0.597064	1.00057	5.19049	1.1081e-06	1.28358e-05	5.17167
SLTM	0.852762	-0.541842	5.19028	1.1091e-06	1.28385e-05	5.1708
PIK3CB	0.663892	1.31728	5.18996	1.11059e-06	1.28385e-05	5.16953
CD177	1.41099	5.37629	5.18635	1.12766e-06	1.29965e-05	5.15493
PAPSS1	0.662526	0.627553	5.18542	1.13213e-06	1.30276e-05	5.15115
ACSL5	0.506116	-0.0929178	5.18434	1.1373e-06	1.30715e-05	5.1468
C9orf84	1.13996	1.90261	5.18246	1.14634e-06	1.31654e-05	5.13922
GNG10	0.665296	1.20235	5.18101	1.15342e-06	1.32224e-05	5.13334
ITGAL	0.71111	0.0249787	5.18096	1.15362e-06	1.32224e-05	5.13317
LOC645513	0.667706	0.93218	5.17898	1.16331e-06	1.3303e-05	5.12517
OSGIN1	-0.531131	-0.15012	-5.17885	1.16396e-06	1.3303e-05	5.12464
XRCC5	0.599934	0.327864	5.17811	1.16762e-06	1.33361e-05	5.12164
PIM3	0.570157	0.949981	5.17741	1.17105e-06	1.33619e-05	5.11883
SAMD14	-0.525309	0.707671	-5.17657	1.1752e-06	1.34026e-05	5.11545
DPF2	0.641539	-0.465362	5.17403	1.18789e-06	1.35197e-05	5.10518
PHGR1	-0.580028	0.0114507	-5.17116	1.20233e-06	1.36643e-05	5.09362
GPR52	-0.505256	0.398006	-5.16937	1.21147e-06	1.37544e-05	5.08639
IL1B	0.718559	1.11126	5.16887	1.21403e-06	1.37767e-05	5.08437
SLC45A4	0.633483	0.493329	5.16872	1.21476e-06	1.37782e-05	5.08379
FDPS	0.645621	0.0761195	5.16822	1.21735e-06	1.37951e-05	5.08176
KLF1	-1.22302	-0.156521	-5.16649	1.22627e-06	1.38788e-05	5.07478
TICAM2	0.538511	0.461298	5.16641	1.22667e-06	1.38788e-05	5.07446
HLA-B	0.579221	0.125333	5.16538	1.23204e-06	1.39324e-05	5.07029
AIM2	1.08456	1.44231	5.16433	1.23747e-06	1.39733e-05	5.06609
HMBS	-0.842873	0.344317	-5.16378	1.24033e-06	1.39987e-05	5.06388
RP11-271C24.3	1.12346	-0.261857	5.16339	1.24241e-06	1.40153e-05	5.06228
CCDC126	0.815371	0.692015	5.16278	1.24558e-06	1.40361e-05	5.05984
PRR24	0.581778	0.683596	5.16268	1.2461e-06	1.40361e-05	5.05944
ANKHD1	0.503167	0.444938	5.16089	1.25556e-06	1.41287e-05	5.05221
ZFP36L1	0.707088	1.04718	5.15933	1.26383e-06	1.42148e-05	5.04594
POMP	0.722143	0.887821	5.158	1.27091e-06	1.42734e-05	5.04059
ATG16L2	0.848459	0.384825	5.15524	1.28578e-06	1.44262e-05	5.02947
YTHDF3	0.801362	0.431995	5.15367	1.2943e-06	1.45075e-05	5.02316
IKBIP	0.80703	0.50363	5.15177	1.3047e-06	1.46099e-05	5.01551
PTEN	0.609779	1.35777	5.14833	1.32373e-06	1.48084e-05	5.00167
PTPN12	0.795337	0.885441	5.14705	1.3309e-06	1.48674e-05	4.99651
GRK1	-0.511969	-0.041573	-5.14704	1.33095e-06	1.48674e-05	4.99647
AP006222.2	0.52952	0.564536	5.14638	1.33464e-06	1.49013e-05	4.99383
NCOA2	0.592144	0.820734	5.14614	1.33601e-06	1.4902e-05	4.99284
HGF	1.36794	2.75779	5.14055	1.36778e-06	1.51782e-05	4.97038
ZNF814	0.513881	0.445769	5.13737	1.38616e-06	1.53417e-05	4.95762
CUL2	0.561754	-0.0177865	5.13622	1.39293e-06	1.5395e-05	4.95296
FCAR	0.987661	2.81283	5.13535	1.398e-06	1.54274e-05	4.9495
CELF2	0.614699	0.558583	5.1341	1.40537e-06	1.54931e-05	4.94447
HDAC1	0.71087	-0.358881	5.13325	1.4104e-06	1.55199e-05	4.94105
PYROXD1	0.661956	0.0292777	5.13214	1.41698e-06	1.55847e-05	4.9366
IRF9	0.550421	0.292699	5.13197	1.41798e-06	1.55883e-05	4.93593
MIR6840	0.5437	0.148593	5.13043	1.42723e-06	1.56676e-05	4.92971
LINC00869	0.584329	0.46495	5.12913	1.43502e-06	1.57302e-05	4.92451
TRPS1	0.631756	1.18694	5.12759	1.44435e-06	1.58097e-05	4.91832
TIFA	0.763709	1.0633	5.12434	1.46418e-06	1.59885e-05	4.90529
HIST1H2BH	0.673837	0.904774	5.1211	1.48425e-06	1.61845e-05	4.89228
UBE4A	0.727066	-0.167367	5.11936	1.49513e-06	1.62721e-05	4.8853
ADD3	0.645511	-0.125383	5.11879	1.49868e-06	1.62978e-05	4.88303
TCF7L2	0.623401	1.28044	5.11664	1.51223e-06	1.6427e-05	4.87443
IGFALS	-0.589979	0.0386939	-5.11532	1.52067e-06	1.65029e-05	4.86912
MED29	0.62831	-0.549509	5.1136	1.53165e-06	1.66063e-05	4.86224
CIDEB	0.514451	0.523337	5.1125	1.53877e-06	1.66591e-05	4.85781
C16orf54	0.728234	-0.22762	5.1099	1.55563e-06	1.68026e-05	4.84739
WARS	1.02233	0.602957	5.10549	1.58464e-06	1.70837e-05	4.82974
MIR5193	0.510656	-0.0204864	5.10502	1.58776e-06	1.70963e-05	4.82786
AK090844	0.725989	0.417019	5.10483	1.589e-06	1.70975e-05	4.82712
TSPAN5	-1.18456	-0.246456	-5.09983	1.62263e-06	1.74029e-05	4.80711
GLRX	0.697344	0.810212	5.09764	1.6376e-06	1.75223e-05	4.79834
TRIML2	-0.574565	-0.103816	-5.09453	1.65908e-06	1.77191e-05	4.78589
RNF166	0.843983	0.145151	5.09352	1.66609e-06	1.77691e-05	4.78185
AF007147	0.758425	-0.101749	5.09117	1.68257e-06	1.7928e-05	4.77246
OSBP2	-0.763521	0.693081	-5.09053	1.68707e-06	1.79676e-05	4.7699
LOC101930026	-0.618058	-0.222056	-5.08913	1.69698e-06	1.80563e-05	4.76431
ESRP2	-0.727593	-0.0892946	-5.08888	1.69872e-06	1.80595e-05	4.76333
KLHL28	0.601477	0.150126	5.08865	1.70036e-06	1.80671e-05	4.76241
ZMYM5	0.510191	0.476983	5.08658	1.71518e-06	1.81655e-05	4.75412
NDUFAF7	0.542649	0.49713	5.0849	1.72726e-06	1.82849e-05	4.74741
GGNBP2	0.620833	0.75352	5.08468	1.72887e-06	1.82935e-05	4.74652
TSPO2	-0.78001	0.518859	-5.07892	1.77098e-06	1.86873e-05	4.72353
PECR	0.568584	0.907263	5.07756	1.78109e-06	1.87853e-05	4.7181
CTD-2165H16.3	1.03007	1.60595	5.07332	1.81287e-06	1.90468e-05	4.70121
GPR144	-0.838622	-0.238326	-5.07311	1.8145e-06	1.90497e-05	4.70035
IL13RA1	0.88143	0.937628	5.07223	1.82114e-06	1.90907e-05	4.69686
COMMD2	0.728388	0.0790847	5.07215	1.82174e-06	1.90907e-05	4.69655
PRELID1	0.596249	0.611172	5.07016	1.83698e-06	1.92328e-05	4.68859
VIM	0.881471	1.4062	5.06806	1.85315e-06	1.93932e-05	4.68022
RNPC3	0.61578	0.377005	5.0677	1.85596e-06	1.94137e-05	4.67877
KRT1	-1.53865	-0.668914	-5.06746	1.85777e-06	1.94149e-05	4.67784
RP2	0.81078	1.17082	5.06575	1.87113e-06	1.95315e-05	4.671
MRVI1	0.914968	1.83227	5.0657	1.87149e-06	1.95315e-05	4.67081
TMEM55A	1.07555	0.498223	5.06393	1.88532e-06	1.96548e-05	4.66378
ZNF200	0.630426	0.182405	5.06383	1.88616e-06	1.96548e-05	4.66336
BRD2	0.656045	0.022898	5.06251	1.89654e-06	1.97388e-05	4.65812
NEDD1	0.69343	0.118943	5.06114	1.9074e-06	1.98159e-05	4.65266
ABHD13	0.726923	-0.10873	5.05962	1.91953e-06	1.98966e-05	4.64661
LRRC47	0.699603	-0.563757	5.05788	1.93356e-06	2.00019e-05	4.63965
ARFGAP3	0.705129	0.0389157	5.05782	1.93406e-06	2.00019e-05	4.63941
MIR302B	0.649074	-0.00292447	5.05376	1.96707e-06	2.02882e-05	4.62325
MSL1	0.502826	0.904249	5.05268	1.97593e-06	2.03521e-05	4.61896
SLC20A1	0.813536	-0.185516	5.05002	1.99791e-06	2.04867e-05	4.60839
SPOPL	0.803125	-0.0397029	5.04881	2.00804e-06	2.05716e-05	4.60357
PTPRE	0.54977	0.986944	5.04683	2.02467e-06	2.06956e-05	4.59569
NEDD4	0.809639	0.67974	5.04565	2.03465e-06	2.07698e-05	4.59099
FBXW2	0.520792	0.826518	5.04522	2.03824e-06	2.07902e-05	4.58931
RBCK1	0.51132	0.431618	5.04309	2.05646e-06	2.09177e-05	4.58081
TMEM110	0.503535	0.737051	5.04203	2.06548e-06	2.10001e-05	4.57664
CST2	-0.503528	0.211158	-5.04043	2.07934e-06	2.11223e-05	4.57025
EPG5	0.72214	1.18173	5.03999	2.08313e-06	2.1142e-05	4.56851
PIWIL4	0.655966	0.801709	5.035	2.12679e-06	2.15564e-05	4.54871
KRT86	-0.502844	-0.0901121	-5.03011	2.17049e-06	2.19506e-05	4.52929
TNS1	-1.00747	0.486132	-5.02608	2.20721e-06	2.22335e-05	4.51328
EAPP	0.643118	-0.424519	5.02585	2.20931e-06	2.22449e-05	4.51237
CARD16	0.857085	1.61811	5.02413	2.22512e-06	2.23843e-05	4.50556
RAB11A	0.610829	0.402374	5.0216	2.24868e-06	2.26015e-05	4.49551
MICALL1	0.522059	0.0833655	5.0199	2.26464e-06	2.27394e-05	4.48876
KIAA0232	0.586428	0.640196	5.01935	2.26979e-06	2.27736e-05	4.48659
ABHD16B	-0.701092	-0.0580986	-5.01869	2.27603e-06	2.28117e-05	4.48397
RBP2	-0.534347	-0.144051	-5.01867	2.27618e-06	2.28117e-05	4.48391
HNRNPUL1	0.549231	0.214042	5.01863	2.27658e-06	2.28117e-05	4.48374
EVPL	-0.575218	-0.191319	-5.01522	2.30902e-06	2.30861e-05	4.47023
TMEM154	0.628385	-0.0674588	5.01438	2.31712e-06	2.31469e-05	4.46689
FNBP1	0.769056	0.329851	5.00999	2.35965e-06	2.35204e-05	4.44953
TUBA1C	0.518852	0.349679	5.00603	2.39874e-06	2.38476e-05	4.43385
IQCF6	-0.631746	-0.190937	-5.0053	2.40606e-06	2.39101e-05	4.43094
TRAPPC10	0.727112	0.425036	5.005	2.40906e-06	2.39295e-05	4.42975
FUT7	0.625701	1.15375	5.00459	2.41309e-06	2.39591e-05	4.42816
GMFB	0.818744	0.281422	5.00419	2.41713e-06	2.39888e-05	4.42656
LOC728073	-0.519266	-0.0534911	-5.00332	2.42591e-06	2.40446e-05	4.4231
RTCA	0.533958	0.28646	5.00298	2.42926e-06	2.40674e-05	4.42178
UBR5	0.613902	-0.124212	5.00178	2.44136e-06	2.41662e-05	4.41704
KRCC1	0.733232	0.218817	4.99813	2.4786e-06	2.44895e-05	4.40259
ST13	-0.732708	0.0634352	-4.99806	2.47937e-06	2.44895e-05	4.4023
RP11-82L18.2	-0.547651	-0.0458652	-4.99738	2.48637e-06	2.45375e-05	4.39961
ZNF137P	0.691001	-0.31373	4.99725	2.48769e-06	2.45399e-05	4.3991
ORC4	0.571155	-0.183511	4.99423	2.51898e-06	2.48057e-05	4.38718
BLVRB	-0.825313	-0.122834	-4.99285	2.53337e-06	2.49367e-05	4.38174
FAM126B	1.02875	1.76935	4.99195	2.54285e-06	2.50085e-05	4.37817
LRIF1	0.880925	-0.444102	4.98929	2.57104e-06	2.52279e-05	4.36765
TTI1	0.587981	-0.394997	4.98922	2.57177e-06	2.52279e-05	4.36738
LOC100130264	-0.503477	0.0295046	-4.98873	2.57703e-06	2.52578e-05	4.36543
PSMB10	0.784487	-0.363513	4.98842	2.58035e-06	2.52794e-05	4.36421
HIST1H2AD	0.937577	1.8647	4.98552	2.61144e-06	2.55075e-05	4.35278
RBMXL1	0.824419	-0.0549521	4.98497	2.61739e-06	2.55547e-05	4.35061
ZNF763	0.68386	0.244378	4.98401	2.62783e-06	2.56238e-05	4.34681
PPP4R1	0.686163	0.818534	4.98376	2.63055e-06	2.56285e-05	4.34582
RASSF3	0.547495	0.260986	4.98258	2.64345e-06	2.57104e-05	4.34115
GOLGA8CP	0.632947	-0.552148	4.98189	2.65102e-06	2.57687e-05	4.33842
HCG27	0.885637	-0.0725044	4.98117	2.65889e-06	2.58056e-05	4.3356
UBL3	0.768129	0.0748039	4.9795	2.67736e-06	2.59519e-05	4.32899
ANP32A	0.607425	0.691332	4.97556	2.72126e-06	2.63293e-05	4.31348
ADAM9	0.936897	2.14177	4.97482	2.72958e-06	2.6391e-05	4.31056
PPP1R12A	0.78586	0.734362	4.97331	2.74673e-06	2.65231e-05	4.30459
TFR2	-0.636816	0.492278	-4.96432	2.85055e-06	2.72837e-05	4.2692
ALAS2	-0.542047	0.593077	-4.96337	2.86177e-06	2.73453e-05	4.26545
HSD17B11	0.72313	0.210547	4.96234	2.87401e-06	2.74508e-05	4.26138
CDS2	0.555552	0.922746	4.96168	2.8819e-06	2.75032e-05	4.25876
CTNNA1	0.51431	1.16396	4.96152	2.88373e-06	2.75091e-05	4.25816
TTC13	0.582306	-0.403707	4.95798	2.92621e-06	2.78215e-05	4.24421
RNF111	0.687222	-0.0393261	4.9574	2.93322e-06	2.78766e-05	4.24193
LEPROT	0.525007	1.01305	4.95702	2.9378e-06	2.79085e-05	4.24044
KB-431C1.5	0.767616	0.493723	4.95574	2.95336e-06	2.80172e-05	4.2354
LIG4	0.681718	0.095482	4.95539	2.95763e-06	2.8027e-05	4.23402
FAM57B	-0.540013	-0.0817405	-4.95195	2.99989e-06	2.8357e-05	4.22049
RP4-635E18.8	0.605931	-0.79457	4.9504	3.01907e-06	2.85029e-05	4.21441
CCDC84	0.526228	-0.635837	4.94827	3.04575e-06	2.87192e-05	4.20602
HSPE1-MOB4	0.866425	-0.168515	4.94679	3.06439e-06	2.88474e-05	4.2002
MFN1	0.590268	-0.00229611	4.94588	3.07587e-06	2.89198e-05	4.19664
SLC35A1	0.832278	-0.198225	4.94247	3.1194e-06	2.92449e-05	4.18323
SLC26A6	0.702557	0.563443	4.94077	3.14123e-06	2.94013e-05	4.17658
AZI2	0.58317	1.17661	4.93975	3.15447e-06	2.94769e-05	4.17257
ASL	0.505157	0.350556	4.93931	3.16021e-06	2.94944e-05	4.17084
C16orf89	-0.545031	-0.156268	-4.93888	3.16587e-06	2.95352e-05	4.16913
WDR82	0.541177	-0.468716	4.93777	3.18038e-06	2.96463e-05	4.16477
STRADB	-1.23804	-1.04971	-4.93643	3.19785e-06	2.97728e-05	4.15955
SELENBP1	-1.65914	-1.12724	-4.9329	3.24469e-06	3.01475e-05	4.14568
IL1R1	1.05696	2.17242	4.93253	3.24962e-06	3.01811e-05	4.14423
UBA3	0.755925	-0.272083	4.93046	3.27738e-06	3.03895e-05	4.13612
PAPD5	0.573023	-0.132084	4.92843	3.30496e-06	3.06204e-05	4.12813
NGLY1	0.632079	0.00720536	4.92768	3.31517e-06	3.06902e-05	4.12519
ATP6V1A	0.66348	0.835549	4.92575	3.34148e-06	3.08601e-05	4.11766
MX2	0.900486	0.277147	4.92555	3.34432e-06	3.08601e-05	4.11684
TANK	0.528309	1.12858	4.92527	3.34816e-06	3.0883e-05	4.11575
HSPB9	-0.577972	-0.0188983	-4.92273	3.38322e-06	3.11687e-05	4.10582
NPRL3	-0.61961	0.591041	-4.92248	3.38679e-06	3.1189e-05	4.10481
ZCCHC9	0.57876	-0.512999	4.92229	3.38937e-06	3.12002e-05	4.10409
LINC00849	0.630138	-0.830547	4.91039	3.55913e-06	3.25141e-05	4.0575
JOSD1	0.541724	-0.169313	4.91022	3.56171e-06	3.25141e-05	4.05681
LINC00623	0.581755	-0.375808	4.9102	3.56197e-06	3.25141e-05	4.05674
USP47	0.527319	0.0261598	4.90755	3.60089e-06	3.2817e-05	4.04638
GJD4	-0.562499	-0.0954607	-4.90592	3.62509e-06	3.30244e-05	4.03999
ACAD8	0.579833	-0.299833	4.90548	3.63151e-06	3.30698e-05	4.0383
BLOC1S6	0.50831	-0.047873	4.90376	3.65722e-06	3.32377e-05	4.03158
ACD	0.537555	-0.344982	4.90317	3.66618e-06	3.33059e-05	4.02925
SPRTN	0.504798	-0.102129	4.9022	3.68075e-06	3.33938e-05	4.02547
HDGFRP3	0.667625	1.07966	4.90203	3.6834e-06	3.3396e-05	4.02478
PEX11B	0.606104	-0.568218	4.89693	3.76111e-06	3.39659e-05	4.00488
DUSP11	0.507184	-0.593139	4.89525	3.7871e-06	3.41466e-05	3.99832
INSIG2	0.826618	-0.156617	4.89401	3.80641e-06	3.43072e-05	3.99347
ANP32E	0.765613	0.689465	4.89062	3.8596e-06	3.47245e-05	3.98024
RP11-403P17.4	0.626605	0.406744	4.89058	3.86031e-06	3.47245e-05	3.98007
FAM65B	0.552321	0.446412	4.88965	3.87496e-06	3.48427e-05	3.97646
MED4	0.603269	-0.319764	4.88942	3.87861e-06	3.4848e-05	3.97556
TM2D3	0.714836	-0.466929	4.88856	3.8924e-06	3.49582e-05	3.97218
IL2RG	0.630623	-0.0834045	4.88767	3.90648e-06	3.50572e-05	3.96874
CCDC53	0.64831	0.179167	4.88586	3.93565e-06	3.52635e-05	3.96165
SORT1	0.840945	2.18344	4.88535	3.94387e-06	3.52879e-05	3.95966
C2orf69	0.680481	0.108742	4.88407	3.96452e-06	3.53836e-05	3.95468
VTI1A	0.536675	1.05516	4.88146	4.00715e-06	3.57222e-05	3.94449
DDN	-0.682636	0.152627	-4.87965	4.03682e-06	3.59307e-05	3.93746
CDADC1	0.611479	0.839502	4.87876	4.0516e-06	3.60482e-05	3.93398
RPAP3	0.500708	-0.381226	4.87794	4.06513e-06	3.61405e-05	3.9308
CBLL1	0.670762	-0.610645	4.87715	4.07842e-06	3.62023e-05	3.92769
KLHL5	0.578924	0.104551	4.87651	4.08896e-06	3.62818e-05	3.92523
SSC5D	-0.908936	-0.476955	-4.87573	4.10207e-06	3.6384e-05	3.92218
FCGR2A	0.750719	1.17563	4.87439	4.12468e-06	3.65278e-05	3.91695
KPNB1	0.615766	0.744909	4.87366	4.13694e-06	3.65868e-05	3.91412
PSMB7	0.569564	0.313287	4.87255	4.15571e-06	3.66974e-05	3.9098
KLC3	-0.527389	0.296738	-4.8725	4.15666e-06	3.66974e-05	3.90959
CLDND2	-0.59122	-0.25423	-4.87069	4.18745e-06	3.69264e-05	3.90255
CRBN	0.569141	-0.188884	4.86832	4.22829e-06	3.72722e-05	3.89331
GAPDH	0.557718	0.893551	4.86684	4.2539e-06	3.74835e-05	3.88755
PRKAR1AP	-0.510789	-0.00282864	-4.86472	4.29085e-06	3.77219e-05	3.87931
FAM63A	0.509879	0.842651	4.86347	4.31273e-06	3.78269e-05	3.87447
PPIL4	0.81872	-0.620366	4.86187	4.34101e-06	3.79876e-05	3.86824
LOC101928399	-0.564267	-0.137147	-4.85889	4.39424e-06	3.84093e-05	3.85663
SCPEP1	0.672591	1.19937	4.85598	4.44668e-06	3.88083e-05	3.84533
DDX41	0.596538	-0.194922	4.85385	4.48544e-06	3.90869e-05	3.83706
GRPEL1	0.528573	0.399387	4.85373	4.48764e-06	3.90912e-05	3.83659
LRMP	0.693262	-0.540589	4.85219	4.51599e-06	3.93082e-05	3.83059
GTF2H2B	0.926156	0.567049	4.84887	4.57748e-06	3.97828e-05	3.81771
ANKRD17	0.582025	-0.0771922	4.84843	4.58567e-06	3.97972e-05	3.81601
SNAP23	0.714786	0.925357	4.84841	4.58609e-06	3.97972e-05	3.81592
SRI	0.524565	0.353178	4.84569	4.63725e-06	4.01801e-05	3.80536
POLI	0.79033	-0.22638	4.84517	4.6471e-06	4.02198e-05	3.80333
LBR	0.646262	0.434459	4.84501	4.65e-06	4.02296e-05	3.80274
GUK1	-0.504536	0.0756618	-4.84255	4.69686e-06	4.04971e-05	3.79319
IER3	0.664568	1.05443	4.84212	4.70502e-06	4.05305e-05	3.79154
PGK1	0.641875	1.19636	4.84202	4.70701e-06	4.05305e-05	3.79113
RP11-686D22.8	0.721816	0.241501	4.84198	4.70782e-06	4.05305e-05	3.79097
PLXDC2	0.743002	1.38377	4.8409	4.72845e-06	4.06628e-05	3.7868
TGFB1	0.608548	0.931619	4.8409	4.72852e-06	4.06628e-05	3.78679
RNFT1	0.594546	0.502564	4.84038	4.73853e-06	4.07335e-05	3.78478
STX7	0.510932	0.539896	4.83649	4.81416e-06	4.12287e-05	3.7697
TM6SF1	0.896808	0.781483	4.83421	4.85915e-06	4.15362e-05	3.76084
CRYGEP	-0.53538	0.0745505	-4.83326	4.87795e-06	4.16658e-05	3.75716
TCEB1	0.648839	0.46964	4.83247	4.89367e-06	4.17533e-05	3.75409
AC092620.2	1.06786	0.849338	4.83214	4.90024e-06	4.17937e-05	3.75282
FAM49A	0.54792	0.491169	4.83024	4.9382e-06	4.20391e-05	3.74547
SLC51A	1.03244	1.52995	4.82577	5.02889e-06	4.26681e-05	3.72814
ZHX2	0.985753	0.37958	4.82458	5.05317e-06	4.28287e-05	3.72355
MIR646HG	0.750456	1.04472	4.82406	5.06393e-06	4.28858e-05	3.72153
SLC35A3	0.627464	-0.371695	4.82139	5.11915e-06	4.32882e-05	3.7112
GGTLC2	-0.523308	-0.228098	-4.81905	5.16793e-06	4.36212e-05	3.70217
MED6	0.754338	0.499527	4.81777	5.19504e-06	4.38339e-05	3.69719
STAM	0.667312	-0.150929	4.81657	5.22033e-06	4.39661e-05	3.69256
ALCAM	0.645646	0.793444	4.81572	5.23834e-06	4.40529e-05	3.68928
PCSK1N	-0.528274	-0.258861	-4.8152	5.24941e-06	4.41135e-05	3.68728
SLC35A5	0.856058	0.170613	4.81456	5.26321e-06	4.42133e-05	3.68477
HLA-J	0.511866	-0.0549209	4.81419	5.27105e-06	4.42628e-05	3.68336
VNN2	1.02498	1.18034	4.81372	5.28119e-06	4.43318e-05	3.68153
MGAT4A	0.635825	-0.0045199	4.81336	5.28873e-06	4.43654e-05	3.68017
DPH3	0.635981	0.89186	4.81335	5.28908e-06	4.43654e-05	3.68011
ZNF791	0.5569	-0.368774	4.81319	5.29251e-06	4.43779e-05	3.67949
TUBA4A	0.659625	0.70169	4.81215	5.3149e-06	4.4533e-05	3.67547
SULT1B1	0.724081	1.78607	4.80973	5.36734e-06	4.4923e-05	3.66612
COX8A	0.530363	0.316042	4.80869	5.38992e-06	4.50955e-05	3.66213
IRF7	1.08059	0.70127	4.80839	5.39663e-06	4.51351e-05	3.66094
HIST1H2BC	0.702973	1.51556	4.80763	5.41331e-06	4.52415e-05	3.658
RGS10	-0.525164	-0.00604454	-4.8071	5.42478e-06	4.529e-05	3.65599
EPB42	-1.50155	-0.922906	-4.8068	5.43148e-06	4.5294e-05	3.65481
LINC01127	0.92827	1.38786	4.80663	5.4352e-06	4.53086e-05	3.65416
SOD3	-0.525044	0.407982	-4.80589	5.45164e-06	4.54194e-05	3.65129
RNF139	0.587959	-0.222336	4.80585	5.45247e-06	4.54194e-05	3.65114
RETN	1.45911	3.98174	4.80551	5.45992e-06	4.54649e-05	3.64984
ZNF776	0.597234	-0.420751	4.80525	5.46573e-06	4.54801e-05	3.64883
KLF5	0.66998	1.04199	4.80378	5.49845e-06	4.57357e-05	3.64315
SEC11A	0.566991	0.0714227	4.80368	5.50077e-06	4.57384e-05	3.64275
PCDHA9	-0.511913	0.0368606	-4.80318	5.51193e-06	4.58145e-05	3.64082
UGCG	0.952997	1.86976	4.8026	5.52471e-06	4.58707e-05	3.63861
MIDN	0.520299	0.931512	4.80143	5.551e-06	4.60723e-05	3.63409
MORC3	0.734688	-0.527858	4.80044	5.57332e-06	4.6224e-05	3.63027
LAMTOR3	0.709413	0.259218	4.79985	5.58681e-06	4.63191e-05	3.62797
SLC9A6	0.628622	-0.0367283	4.79903	5.60534e-06	4.6439e-05	3.62482
HYMAI	0.72336	0.842935	4.7987	5.61275e-06	4.64499e-05	3.62356
QPCT	0.959709	1.38869	4.79822	5.62382e-06	4.65079e-05	3.62168
LRRC16B	-0.596278	-0.206639	-4.79758	5.63842e-06	4.66117e-05	3.61922
CHST15	0.525071	0.775895	4.79549	5.68621e-06	4.6905e-05	3.61118
RFXANK	0.512084	0.286275	4.79527	5.69148e-06	4.69316e-05	3.6103
RNF144B	0.654768	1.25562	4.79445	5.71042e-06	4.70499e-05	3.60714
VCPKMT	0.572947	0.733822	4.79438	5.71199e-06	4.70499e-05	3.60688
APPL2	0.674844	-0.330341	4.79413	5.71778e-06	4.70806e-05	3.60591
FLJ31306	0.779465	-0.680461	4.79237	5.75863e-06	4.73317e-05	3.59914
PHTF1	0.685269	1.47075	4.79151	5.77869e-06	4.74625e-05	3.59583
LOC100996782	0.512541	0.49692	4.78947	5.82664e-06	4.78048e-05	3.58796
NINJ1	0.595851	0.551667	4.78838	5.85253e-06	4.79999e-05	3.58374
KCNJ15	0.937611	2.08825	4.78551	5.92087e-06	4.84215e-05	3.57269
RP11-384L8.1	-0.636597	-0.178715	-4.78511	5.93043e-06	4.84824e-05	3.57116
SHISA5	0.672229	0.312387	4.78453	5.94435e-06	4.85615e-05	3.56893
GSAP	0.848647	-0.659903	4.78302	5.98078e-06	4.88242e-05	3.56311
DNAJB2	-0.524596	-0.209	-4.78226	5.99918e-06	4.8922e-05	3.56019
CDK5RAP2	0.717733	1.43357	4.78179	6.01065e-06	4.89806e-05	3.55837
RRM2B	0.796562	-0.402881	4.77537	6.16862e-06	5.00501e-05	3.53368
HS2ST1	0.50525	0.29062	4.77369	6.21063e-06	5.03411e-05	3.52722
PTPRC	0.766302	0.920299	4.77305	6.22668e-06	5.04098e-05	3.52477
DCAF12	-0.887893	-0.381388	-4.77245	6.24188e-06	5.05049e-05	3.52245
SLC37A3	0.805094	0.811688	4.7709	6.28107e-06	5.07538e-05	3.51649
AMZ2	0.525752	-0.130428	4.7698	6.309e-06	5.09218e-05	3.51227
ATP11B	0.683091	1.84903	4.76814	6.35137e-06	5.11735e-05	3.5059
IDI1	0.83443	1.31093	4.768	6.35519e-06	5.11862e-05	3.50533
PUS3	0.551983	0.176493	4.76752	6.36751e-06	5.12674e-05	3.50349
RPS6KA3	0.67499	0.225176	4.76668	6.38893e-06	5.136e-05	3.50029
SOAT1	0.773404	0.386602	4.76663	6.39023e-06	5.136e-05	3.5001
MGST1	0.851052	2.04251	4.76644	6.39536e-06	5.13823e-05	3.49933
ZNF700	0.727228	-0.808235	4.76635	6.3975e-06	5.13823e-05	3.49901
DLD	0.535143	0.162081	4.76611	6.40368e-06	5.14138e-05	3.4981
LEMD3	0.659378	-0.27745	4.76521	6.42709e-06	5.15475e-05	3.49462
ACSL4	0.849636	1.68882	4.76335	6.47547e-06	5.18446e-05	3.48749
C1orf131	0.649291	-0.53532	4.76329	6.4772e-06	5.18446e-05	3.48723
TRBV7-3	-0.572331	-0.605804	-4.76308	6.48258e-06	5.1847e-05	3.48645
B3GNT5	0.918737	2.55206	4.76081	6.54229e-06	5.219e-05	3.47772
DPM1	0.81613	-0.258604	4.76023	6.55753e-06	5.22819e-05	3.47551
TMEM165	0.586321	1.42979	4.75754	6.62899e-06	5.2778e-05	3.4652
CAB39	0.760887	0.759952	4.75645	6.65839e-06	5.29752e-05	3.46099
HIST1H2AE	0.522339	0.464566	4.75498	6.69797e-06	5.32346e-05	3.45535
HOTAIRM1	0.767095	0.316841	4.75451	6.71057e-06	5.33161e-05	3.45356
MKKS	0.594308	0.242236	4.75432	6.71583e-06	5.33394e-05	3.45281
AK123826	-0.655323	-0.0731422	-4.75293	6.75349e-06	5.36012e-05	3.44749
LCN2	1.78404	3.65455	4.75192	6.78105e-06	5.37827e-05	3.44362
HIF1A	0.621186	0.495891	4.75134	6.79679e-06	5.38515e-05	3.44141
ACKR1	-0.608036	0.451924	-4.74842	6.87726e-06	5.43874e-05	3.43022
MARK3	0.679664	1.01152	4.74776	6.89571e-06	5.44861e-05	3.42767
CYP4F2	0.51249	0.767643	4.74775	6.89594e-06	5.44861e-05	3.42764
PMS2P8	0.550629	-0.509465	4.74736	6.9067e-06	5.45471e-05	3.42615
IL18R1	1.28411	2.6237	4.74395	7.00242e-06	5.51939e-05	3.41306
MAGT1	0.572718	0.331116	4.74173	7.06505e-06	5.55726e-05	3.40459
HIBCH	0.562758	-0.13325	4.74044	7.10204e-06	5.5791e-05	3.39963
HEPACAM2	-1.08461	0.758121	-4.73973	7.12224e-06	5.59054e-05	3.39692
RP11-334C17.5	0.870286	0.504563	4.73967	7.12408e-06	5.59054e-05	3.39668
PAG1	0.692701	1.15007	4.73883	7.1481e-06	5.60331e-05	3.39348
RBBP8NL	-0.504488	-0.187919	-4.73777	7.17878e-06	5.62157e-05	3.3894
C6orf211	0.964171	-0.327717	4.73721	7.19475e-06	5.62836e-05	3.38729
CPNE2	0.717808	0.266711	4.73697	7.2019e-06	5.63196e-05	3.38634
NBN	0.608997	1.03875	4.73673	7.20873e-06	5.63538e-05	3.38544
HLA-F	0.633306	0.169687	4.73643	7.21756e-06	5.63843e-05	3.38428
BLOC1S2	0.654983	-0.133635	4.736	7.22999e-06	5.6462e-05	3.38264
MTHFD2	0.560051	0.752195	4.73328	7.30942e-06	5.69764e-05	3.37225
PDHA1	0.57601	0.112695	4.73167	7.35707e-06	5.72785e-05	3.36607
UBBP1	-0.734938	-0.0305308	-4.72832	7.45682e-06	5.791e-05	3.35326
H2BFS	0.808489	0.872886	4.72642	7.51395e-06	5.82376e-05	3.346
RAB33B	0.891318	0.324015	4.72389	7.59069e-06	5.87572e-05	3.33634
SLC16A6	0.802161	1.40156	4.72347	7.60359e-06	5.88371e-05	3.33473
PI4KA	0.580177	-0.34169	4.72333	7.60773e-06	5.88492e-05	3.33421
NOTCH2NL	0.654098	-0.110722	4.7203	7.70082e-06	5.94286e-05	3.32264
ITM2B	0.50655	0.102712	4.71998	7.7107e-06	5.94848e-05	3.32142
DMTN	-0.987747	-0.529216	-4.71874	7.74947e-06	5.97033e-05	3.31666
XK	-1.49177	0.950611	-4.71776	7.77998e-06	5.9898e-05	3.31292
TTC32	0.570831	0.0470398	4.71753	7.78711e-06	5.99327e-05	3.31205
TTC9B	-0.510796	0.0645365	-4.71663	7.81519e-06	6.01286e-05	3.30863
RBM7	0.528774	0.023589	4.7121	7.95871e-06	6.10684e-05	3.29132
C15orf37	0.572022	0.369054	4.71186	7.96615e-06	6.10789e-05	3.29043
FCN1	0.807125	0.386342	4.71125	7.98567e-06	6.11317e-05	3.28811
MMP9	1.30592	3.74323	4.71108	7.99113e-06	6.1153e-05	3.28746
KLHL7	0.683339	0.330001	4.71031	8.01583e-06	6.12396e-05	3.28452
MAFB	0.660355	0.849646	4.70859	8.07131e-06	6.16223e-05	3.27797
HSPBAP1	0.782252	-0.1712	4.70748	8.10753e-06	6.18368e-05	3.27371
DHRS12	0.512929	0.730177	4.70694	8.12506e-06	6.19292e-05	3.27166
SLC25A37	0.619361	1.65855	4.70548	8.17262e-06	6.21891e-05	3.26611
PDZD8	0.657847	1.29452	4.70548	8.17276e-06	6.21891e-05	3.26609
PELI1	0.746867	0.443958	4.70385	8.2262e-06	6.25333e-05	3.25989
BC052775	0.839765	0.229227	4.70071	8.33046e-06	6.31998e-05	3.24792
PCDHA10	-0.577999	-0.167216	-4.70008	8.35144e-06	6.3317e-05	3.24553
ADAMTS16	-0.501369	0.00494945	-4.69926	8.37891e-06	6.34832e-05	3.24241
AP001462.6	0.503202	-0.0254648	4.69757	8.43578e-06	6.38294e-05	3.23598
BRCC3	0.503658	0.0998591	4.69688	8.45935e-06	6.39654e-05	3.23333
LXN	0.520356	0.229532	4.69522	8.51576e-06	6.4307e-05	3.22701
SMAD1	0.721392	0.991158	4.69457	8.53768e-06	6.44299e-05	3.22457
ITGA7	0.766528	1.28639	4.69349	8.57486e-06	6.46465e-05	3.22043
RBM6	0.624281	0.404621	4.69264	8.60396e-06	6.48231e-05	3.21721
ENPP7	-0.5463	-0.223165	-4.69204	8.62488e-06	6.49593e-05	3.21491
RHD	-0.642001	0.780277	-4.68873	8.73973e-06	6.55975e-05	3.20233
MYL4	-0.803573	-0.130765	-4.68782	8.77167e-06	6.58004e-05	3.19886
ASPH	1.02305	2.62936	4.6848	8.87814e-06	6.64509e-05	3.1874
PSMD6-AS2	0.500732	0.0940888	4.68445	8.89056e-06	6.65004e-05	3.18607
SOX6	-0.725179	0.881405	-4.68292	8.94518e-06	6.68652e-05	3.18025
COCH	0.634197	0.750936	4.68267	8.95413e-06	6.69102e-05	3.1793
GYLTL1B	-0.644526	-0.487355	-4.68189	8.98197e-06	6.70306e-05	3.17635
FERMT3	0.542233	0.681822	4.68116	9.00849e-06	6.71847e-05	3.17355
C9orf64	0.516487	0.433601	4.67623	9.18748e-06	6.82746e-05	3.15485
CHUK	0.675332	0.256284	4.67375	9.27911e-06	6.88436e-05	3.14542
PGGT1B	0.543148	0.446377	4.6728	9.31416e-06	6.90813e-05	3.14184
HIATL1	0.509122	0.756684	4.67222	9.33598e-06	6.91758e-05	3.13961
C5orf56	0.656993	0.0832001	4.66987	9.42403e-06	6.96701e-05	3.13069
C19orf68	-0.557069	-0.083454	-4.66907	9.45405e-06	6.98018e-05	3.12767
SLC6A19	-0.64698	0.484484	-4.66812	9.4898e-06	6.99784e-05	3.12408
RP11-805I24.3	-0.538528	0.0801858	-4.6675	9.51354e-06	7.01052e-05	3.12171
BIK	0.588408	0.49681	4.66685	9.53795e-06	7.02398e-05	3.11928
AK096803	-0.592417	-0.439	-4.66545	9.59155e-06	7.05891e-05	3.11395
PRDM5	1.18046	1.72516	4.66494	9.611e-06	7.0664e-05	3.11203
ARMC5	-0.562412	-0.37476	-4.66467	9.62155e-06	7.07188e-05	3.11098
GPR160	0.78735	1.24628	4.6639	9.65084e-06	7.08706e-05	3.1081
SSR1	0.518039	0.37475	4.66322	9.67713e-06	7.1036e-05	3.10551
LOC100506119	0.560483	0.825793	4.6631	9.68175e-06	7.10472e-05	3.10506
ARCN1	0.546635	-0.174035	4.65989	9.80668e-06	7.18256e-05	3.09288
PDE2A	-0.570825	0.570632	-4.65948	9.82252e-06	7.19186e-05	3.09134
CD46	0.784324	-0.0168745	4.65834	9.86732e-06	7.21772e-05	3.08702
LOC102724250	0.530995	0.489781	4.657	9.92033e-06	7.2426e-05	3.08193
TBCK	0.776091	-0.410651	4.65567	9.97294e-06	7.27325e-05	3.0769
CISD2	-0.967498	1.04264	-4.65562	9.97504e-06	7.27325e-05	3.0767
TMEM71	0.792462	0.251945	4.65522	9.99101e-06	7.27562e-05	3.07518
FBXO9	0.513068	1.38651	4.65404	1.00381e-05	7.29826e-05	3.07072
PKM	0.620433	1.3124	4.65194	1.01222e-05	7.35012e-05	3.06279
CHCHD7	0.754278	0.863562	4.65071	1.01719e-05	7.37753e-05	3.05814
FAM107B	0.667657	0.0337981	4.64945	1.02232e-05	7.40698e-05	3.05336
RNF138	0.666355	-0.406102	4.64902	1.02404e-05	7.4171e-05	3.05176
SUZ12P	0.827477	0.130003	4.64812	1.02775e-05	7.43451e-05	3.04833
SNX2	0.540238	-0.311507	4.6418	1.05389e-05	7.59001e-05	3.02447
LOC101060321	0.516703	0.162786	4.6409	1.0577e-05	7.61501e-05	3.02105
TRIQK	0.689828	1.41472	4.63987	1.06201e-05	7.6383e-05	3.01718
PYY2	-0.514441	0.19269	-4.63801	1.0699e-05	7.68349e-05	3.01015
LYSMD3	0.757387	-0.531304	4.63693	1.07453e-05	7.71438e-05	3.00605
VGF	-0.564642	-0.0811349	-4.63629	1.07727e-05	7.72429e-05	3.00363
CTD-2553C6.1	-0.53602	-0.245784	-4.63526	1.08166e-05	7.74854e-05	2.99976
ST3GAL6	0.59715	0.965992	4.63413	1.08654e-05	7.77618e-05	2.99549
LOC101060510	0.636439	0.40428	4.6318	1.09664e-05	7.83618e-05	2.98671
DSE	0.568934	1.09775	4.63056	1.10207e-05	7.86758e-05	2.98202
CEBPA-AS1	-0.569377	-0.196374	-4.62965	1.10604e-05	7.89346e-05	2.9786
NKIRAS1	0.559003	0.18285	4.62545	1.12467e-05	8.00645e-05	2.96274
HEXB	0.734924	0.0323989	4.62158	1.14207e-05	8.10761e-05	2.94816
HAS1	-0.518134	-0.0468779	-4.62143	1.14272e-05	8.10973e-05	2.94762
RNF213	0.700071	1.09029	4.62127	1.14345e-05	8.11237e-05	2.94701
MAP3K1	0.574191	-0.0783981	4.62029	1.14792e-05	8.13648e-05	2.94331
SENP6	0.59474	-0.226026	4.61978	1.15025e-05	8.148e-05	2.94138
SLPI	0.953042	1.86508	4.61818	1.15758e-05	8.18717e-05	2.93535
KCNF1	-0.593576	0.0777185	-4.61777	1.15946e-05	8.19798e-05	2.93381
ZNF721	0.583842	0.332551	4.61754	1.16051e-05	8.20288e-05	2.93295
CXCR2	1.08415	0.290901	4.61525	1.17112e-05	8.26253e-05	2.92431
ITPK1-AS1	0.599649	0.641061	4.61476	1.17337e-05	8.27074e-05	2.92249
UBE2D1	0.782705	1.52695	4.61378	1.17794e-05	8.28514e-05	2.91879
RNF146	0.729393	0.3213	4.61102	1.19089e-05	8.36329e-05	2.90842
FAM101B	0.85337	0.807007	4.60764	1.20697e-05	8.45801e-05	2.89568
LOC102724094	-0.521246	-0.129783	-4.60364	1.22621e-05	8.56923e-05	2.88067
PDZRN3-AS1	-0.625408	-0.226827	-4.60258	1.23138e-05	8.59487e-05	2.87667
RBM5	0.655714	0.342546	4.60177	1.23535e-05	8.61727e-05	2.87362
SLC35E2	0.794252	-0.265256	4.60069	1.24061e-05	8.64874e-05	2.86958
LOC102723847	-0.578689	-0.0422307	-4.59933	1.24734e-05	8.69031e-05	2.86445
LINC00938	-0.520286	0.260452	-4.59734	1.2572e-05	8.75637e-05	2.85698
AHSP	-1.32822	0.261066	-4.59611	1.26333e-05	8.79101e-05	2.85236
GTF2B	0.585303	-0.0143167	4.59363	1.27576e-05	8.85866e-05	2.84307
CDKN1B	0.607829	-0.432634	4.59236	1.2822e-05	8.88177e-05	2.83829
TXN	0.707412	1.98031	4.59185	1.2848e-05	8.8971e-05	2.83637
LOC100630918	-0.684783	-0.298717	-4.5908	1.29012e-05	8.91945e-05	2.83245
OPTN	-0.821099	-0.218047	-4.58947	1.29692e-05	8.962e-05	2.82746
LINC00176	-0.516236	-0.037339	-4.58923	1.29817e-05	8.96564e-05	2.82654
C4orf3	0.522302	0.832581	4.5888	1.30035e-05	8.97488e-05	2.82495
RP11-298H24.1	-0.509931	-0.0119745	-4.58731	1.30806e-05	9.01991e-05	2.81934
CLEC4E	0.807325	1.54173	4.58594	1.31512e-05	9.05498e-05	2.81423
IL15	0.646627	-0.0571648	4.58398	1.32538e-05	9.11186e-05	2.80686
KLHL2	0.940441	1.35892	4.58184	1.33662e-05	9.17264e-05	2.79884
PSMB8	0.751237	0.0135515	4.58161	1.33784e-05	9.17824e-05	2.79797
CNTD1	-0.578179	-0.0246029	-4.58129	1.33952e-05	9.18704e-05	2.79678
BTNL3	-0.532416	0.0875654	-4.58006	1.34602e-05	9.2205e-05	2.79219
LOC100652911	-0.502507	0.328588	-4.57747	1.35988e-05	9.30056e-05	2.78247
NBPF10	0.523562	0.174477	4.57534	1.37132e-05	9.35739e-05	2.77452
NLRP3	0.500324	0.700873	4.57426	1.37722e-05	9.39482e-05	2.77045
VAMP4	0.607565	0.553227	4.57372	1.38013e-05	9.41187e-05	2.76844
C4orf48	0.527222	0.14946	4.57202	1.38942e-05	9.46392e-05	2.76208
PHACTR2	1.05869	1.40803	4.57042	1.39819e-05	9.51257e-05	2.75611
LOC100129550	0.709417	0.447103	4.56962	1.40264e-05	9.53127e-05	2.75309
SNX14	0.642628	0.0781347	4.56882	1.40706e-05	9.55561e-05	2.75011
SNCA	-1.39878	0.276985	-4.56682	1.41817e-05	9.61967e-05	2.74264
RSBN1L	0.539189	0.495826	4.56569	1.42455e-05	9.65718e-05	2.73839
RP11-123K19.2	-0.658434	-0.227791	-4.56512	1.4277e-05	9.66997e-05	2.73629
VNN1	1.11619	3.44648	4.56465	1.43036e-05	9.68221e-05	2.73453
IFRD1	0.636065	0.849336	4.56428	1.43245e-05	9.69067e-05	2.73314
ACSL3	0.671211	0.706806	4.56328	1.43812e-05	9.72613e-05	2.72939
LOC100505478	-0.561879	0.35611	-4.56304	1.43946e-05	9.73235e-05	2.72851
TAP1	0.921033	0.161361	4.56223	1.44406e-05	9.74614e-05	2.72548
SLC6A16	0.517675	0.18618	4.55985	1.45767e-05	9.82835e-05	2.71658
GMPR	-1.14563	-0.389057	-4.55981	1.45789e-05	9.82835e-05	2.71644
C6orf120	0.59499	-0.217228	4.5598	1.45796e-05	9.82835e-05	2.71639
PCP2	-0.641371	0.0277144	-4.55948	1.45982e-05	9.83509e-05	2.71518
HIPK3	0.678258	1.0224	4.55876	1.46391e-05	9.85975e-05	2.71253
PRPF38B	0.644532	-0.14088	4.55857	1.46503e-05	9.86434e-05	2.71181
STK38L	0.625606	-0.0064023	4.55715	1.47325e-05	9.91097e-05	2.7065
ROPN1L	0.553203	1.61192	4.55706	1.47377e-05	9.91152e-05	2.70616
RARRES2	-0.596786	-0.124342	-4.55673	1.47566e-05	9.91842e-05	2.70495
ATP9A	0.754087	1.68189	4.55617	1.47895e-05	9.9323e-05	2.70283
EBPL	0.639664	0.0494751	4.55383	1.49262e-05	0.000100089	2.69411
AGPAT9	0.895172	1.80846	4.55195	1.50369e-05	0.000100661	2.6871
IQGAP1	0.780694	1.23237	4.55193	1.50379e-05	0.000100661	2.68703
HARS	0.573868	-0.477372	4.54939	1.51894e-05	0.000101526	2.67752
ZFAS1	0.581437	0.518347	4.54627	1.53766e-05	0.000102598	2.66591
TAF9B	0.5628	0.509904	4.54599	1.53933e-05	0.000102679	2.66488
KIAA1715	0.714025	0.929471	4.54458	1.54793e-05	0.000103222	2.6596
TSNAX	0.783142	0.0361057	4.5441	1.55083e-05	0.000103356	2.65782
MXI1	-0.737817	-0.0247892	-4.54386	1.55229e-05	0.000103393	2.65693
CDC123	0.657456	0.642669	4.54199	1.56373e-05	0.000104094	2.64997
FAM177A1	0.572117	0.558648	4.54146	1.56703e-05	0.000104283	2.64797
FOXD3-AS1	-0.558859	-0.195698	-4.53641	1.59837e-05	0.000106091	2.62919
PABPN1	0.637367	0.122083	4.53386	1.61447e-05	0.000107004	2.61968
GNPAT	0.572441	-0.216042	4.53309	1.61935e-05	0.000107244	2.61682
DMTF1	0.737295	-0.80889	4.53307	1.6195e-05	0.000107244	2.61673
NPTN	0.814407	0.354772	4.53265	1.62216e-05	0.000107358	2.61518
ITGB2	0.914113	1.3151	4.53251	1.62301e-05	0.000107384	2.61468
CERK	0.542427	-0.693736	4.52906	1.64517e-05	0.000108411	2.60182
CRLF3	0.543406	-0.632895	4.52818	1.65082e-05	0.00010867	2.59857
PBDC1	0.549867	-0.120288	4.52769	1.654e-05	0.000108769	2.59674
ACOT13	0.513781	0.313665	4.52594	1.66541e-05	0.000109429	2.59023
PAXIP1	0.638244	-0.699646	4.52252	1.68785e-05	0.000110618	2.57753
CXCL1	0.727113	0.935403	4.52135	1.69564e-05	0.000111001	2.57317
YJEFN3	-0.613448	0.10534	-4.52095	1.6983e-05	0.000111116	2.57169
HERPUD2	0.670888	0.543848	4.51917	1.71015e-05	0.000111727	2.56509
BARX1	-0.542324	-0.200332	-4.5185	1.71464e-05	0.000111964	2.5626
PHOSPHO1	-0.96703	-0.107935	-4.51823	1.71652e-05	0.000112015	2.56157
PPTC7	0.532666	-0.215473	4.51754	1.7211e-05	0.000112186	2.55904
BOD1L1	0.654167	0.794869	4.51287	1.75286e-05	0.000113996	2.54171
IGF2-AS	-0.504421	-0.0405172	-4.51242	1.75599e-05	0.000114167	2.54002
CTSS	0.588817	0.0955106	4.51228	1.75695e-05	0.000114197	2.5395
PFN1	0.566656	0.304336	4.51187	1.75979e-05	0.000114316	2.53797
SLC25A39	-1.04066	-0.855009	-4.51098	1.76588e-05	0.000114614	2.53469
CCDC112	0.515055	-0.315132	4.50457	1.81072e-05	0.000117067	2.51093
NME8	0.708242	1.01329	4.49741	1.86213e-05	0.000120044	2.48439
C1orf64	-0.501697	-0.222334	-4.49721	1.86356e-05	0.000120102	2.48366
ZFAND6	0.601464	0.256207	4.49702	1.86494e-05	0.000120157	2.48296
CCBL2	0.700381	-0.196049	4.49641	1.86941e-05	0.000120403	2.48069
RP11-196G18.24	0.771253	-0.686126	4.49495	1.88009e-05	0.00012093	2.4753
VPS54	0.590393	0.279127	4.49422	1.88547e-05	0.000121172	2.47259
ZNF136	0.503077	-0.426317	4.49391	1.88773e-05	0.000121258	2.47145
SLC25A40	0.720506	0.920971	4.49311	1.89364e-05	0.000121411	2.46849
FAM210B	-0.989691	0.150563	-4.49225	1.9e-05	0.000121764	2.46531
SAMHD1	0.671992	0.524734	4.49193	1.90239e-05	0.000121849	2.46412
TMEM255B	-0.523617	-0.019904	-4.49107	1.90877e-05	0.000122155	2.46095
TCN1	1.28137	2.95052	4.48922	1.92262e-05	0.000122972	2.4541
VPS37A	0.502577	0.0275545	4.48746	1.93584e-05	0.000123429	2.4476
LOC101929683	-0.527402	-0.124078	-4.48587	1.94789e-05	0.000124103	2.44172
LPGAT1	0.827664	1.34961	4.48547	1.95092e-05	0.000124207	2.44025
RP11-389C8.2	0.821395	0.782893	4.48098	1.98543e-05	0.000125968	2.42364
[truncated: 659 more rows]

## Sheet: LIAS
symbol	logFC	AveExpr	t	P.Value	adj.P.Val	B
LIAS	0.962495	-0.587186	13.5852	2.10745e-24	4.8189e-20	44.4681
RP11-690I21.2	1.00444	-0.580149	9.71759	4.29563e-16	3.52551e-12	26.0834
SNORD50A	1.20376	-0.63341	9.6472	6.12404e-16	3.52551e-12	25.741
C5orf28	1.41396	-0.826414	9.6458	6.16726e-16	3.52551e-12	25.7342
AJ420595	1.51959	-0.692149	9.55416	9.78507e-16	4.20386e-12	25.2885
LUC7L3	0.760014	-0.10458	9.53036	1.10308e-15	4.20386e-12	25.1728
ZNF566	0.680808	-0.827715	9.2562	4.38476e-15	1.43231e-11	23.84
PMS2P5	0.682248	-0.262907	9.12492	8.48483e-15	2.42518e-11	23.2024
U2SURP	0.710728	0.338358	9.04972	1.23807e-14	3.14552e-11	22.8373
GPALPP1	0.873267	-0.217012	8.97885	1.76728e-14	4.04106e-11	22.4935
PAXIP1-AS1	0.881046	-1.17118	8.91977	2.37723e-14	4.94161e-11	22.2071
NBEAL1	0.708162	0.391283	8.84691	3.42584e-14	6.52794e-11	21.854
LOC101930415	1.5363	-0.768379	8.79018	4.55246e-14	8.00742e-11	21.5793
SMURF2	0.947417	-0.343086	8.7159	6.60394e-14	1.04521e-10	21.2199
PNISR	0.78512	0.089731	8.70594	6.94162e-14	1.04521e-10	21.1717
POGK	0.734887	-0.0686587	8.69551	7.31363e-14	1.04521e-10	21.1212
PTER	0.952791	-0.785919	8.65308	9.04337e-14	1.21639e-10	20.9161
AQR	1.05673	0.421	8.63892	9.70657e-14	1.23306e-10	20.8477
SNHG1	1.11169	-1.33505	8.57387	1.34366e-13	1.61706e-10	20.5335
CNOT7	0.967712	-0.2585	8.51757	1.7799e-13	2.00351e-10	20.2619
RBM12	0.768795	-0.689837	8.50576	1.88796e-13	2.00351e-10	20.2049
C7orf55-LUC7L2	0.859485	-0.441888	8.50159	1.92763e-13	2.00351e-10	20.1848
AX747652	1.00022	-0.142286	8.46828	2.27618e-13	2.26292e-10	20.0242
BAG5	0.621352	0.0197244	8.44192	2.59591e-13	2.38077e-10	19.8972
PSMB7	0.838547	0.313287	8.44138	2.60295e-13	2.38077e-10	19.8946
ZNF136	0.790764	-0.426317	8.42952	2.76149e-13	2.42863e-10	19.8375
TTC3	0.794529	-0.208309	8.41644	2.94748e-13	2.49619e-10	19.7745
ZNF320	0.723505	-0.409273	8.40334	3.14638e-13	2.56946e-10	19.7114
EID2B	0.741064	-0.589119	8.31681	4.84083e-13	3.57023e-10	19.2951
EIF3C	1.02664	-0.0696323	8.31658	4.84623e-13	3.57023e-10	19.294
ARHGAP23	-0.539938	0.480191	-8.31371	4.91606e-13	3.57023e-10	19.2802
NAA35	0.683827	-0.237424	8.31045	4.99638e-13	3.57023e-10	19.2645
FAM133B	0.88714	0.0379995	8.30095	5.23794e-13	3.62942e-10	19.2189
ZNF83	1.13126	-0.634967	8.28026	5.80569e-13	3.9045e-10	19.1195
ZNF101	0.714969	-0.406749	8.26654	6.21542e-13	3.97526e-10	19.0536
POGLUT1	0.752605	-0.632015	8.26515	6.2586e-13	3.97526e-10	19.0469
MAP3K4	0.731532	-0.769472	8.24537	6.90495e-13	4.25181e-10	18.9519
ZCCHC7	0.895166	0.0915106	8.23977	7.09967e-13	4.25181e-10	18.925
SLC35E2	1.20771	-0.265256	8.23227	7.36918e-13	4.25181e-10	18.889
ORC2	0.783686	-0.115592	8.22778	7.53553e-13	4.25181e-10	18.8675
DKFZP586I1420	0.870028	-0.546691	8.22543	7.62373e-13	4.25181e-10	18.8562
LOH12CR1	0.872132	0.545699	8.19948	8.67194e-13	4.72125e-10	18.7317
CLNS1A	0.939152	-0.678959	8.18915	9.12857e-13	4.85428e-10	18.6822
OTUD6B	1.22742	-0.754479	8.17516	9.78464e-13	5.0849e-10	18.6151
OFD1	1.47303	-0.287037	8.13994	1.1652e-12	5.92077e-10	18.4463
TRMT13	1.41901	-1.11459	8.12814	1.2354e-12	6.04657e-10	18.3898
NGDN	0.648739	-0.22978	8.12692	1.24284e-12	6.04657e-10	18.384
TTC19	1.14068	-1.08872	8.12135	1.27764e-12	6.08636e-10	18.3573
THUMPD1	0.985307	-0.618398	8.11021	1.35013e-12	6.29623e-10	18.304
CNOT11	0.684164	-0.47191	8.10342	1.39635e-12	6.29623e-10	18.2715
ZNF260	0.869778	-1.05529	8.10227	1.4043e-12	6.29623e-10	18.266
EIF3M	0.52419	0.184914	8.09281	1.4717e-12	6.47154e-10	18.2207
TTF1	0.76383	-0.383147	8.08058	1.56358e-12	6.63718e-10	18.1622
BPTF	0.652212	0.355401	8.08008	1.56743e-12	6.63718e-10	18.1598
ZNF121	1.09706	-1.30679	8.06651	1.67634e-12	6.96929e-10	18.0949
CCNB1IP1	0.779142	-0.680894	8.05969	1.73394e-12	7.007e-10	18.0623
PHOSPHO2	1.15275	-0.935269	8.0582	1.74669e-12	7.007e-10	18.0552
DDHD2	1.02044	-1.88372	8.05393	1.78406e-12	7.0335e-10	18.0347
ZNF266	0.912134	-1.3424	8.04262	1.88669e-12	7.31205e-10	17.9807
OARD1	0.656362	-0.572286	8.00081	2.32003e-12	8.67263e-10	17.781
TIGD2	0.841441	-0.771858	7.99808	2.35154e-12	8.67263e-10	17.7679
PWP1	0.661011	-0.429511	7.9855	2.50232e-12	9.02113e-10	17.7079
AGPAT5	0.716531	-0.841228	7.98368	2.52494e-12	9.02113e-10	17.6992
RP5-930J4.4	0.994165	-0.643661	7.97187	2.6766e-12	9.41585e-10	17.6428
FAM216A	0.893563	-0.540124	7.96593	2.75628e-12	9.54925e-10	17.6145
TAF11	0.639037	0.129246	7.95875	2.85566e-12	9.7459e-10	17.5803
RFC1	0.694437	-0.460444	7.94938	2.99092e-12	1.00574e-09	17.5356
SNHG8	1.00458	-1.13397	7.94502	3.05594e-12	1.01271e-09	17.5148
ADSL	0.991812	-0.391542	7.93014	3.2888e-12	1.07431e-09	17.4438
CCDC84	0.7359	-0.635837	7.90947	3.64169e-12	1.17283e-09	17.3454
RP11-819C21.1	0.557416	-0.896846	7.90553	3.71326e-12	1.17927e-09	17.3266
DIS3L	0.812246	-0.591084	7.90121	3.79324e-12	1.18452e-09	17.306
NFX1	0.610339	-0.000747645	7.87696	4.27476e-12	1.30329e-09	17.1905
MSANTD2	1.22647	-1.20924	7.86964	4.43161e-12	1.33333e-09	17.1557
TCF12	0.842303	-0.146728	7.8547	4.77016e-12	1.41655e-09	17.0846
SMDT1	0.567129	-0.321076	7.85162	4.84283e-12	1.41969e-09	17.07
TOMM20	0.912385	-0.777814	7.84515	4.99968e-12	1.44712e-09	17.0392
GON4L	0.591538	0.286645	7.83199	5.33438e-12	1.5247e-09	16.9766
ANAPC5	0.679225	0.0306916	7.8138	5.83373e-12	1.62593e-09	16.8902
RPL31	0.69259	0.101767	7.80583	6.06687e-12	1.62593e-09	16.8523
PWAR6	1.33274	-0.916929	7.80246	6.16814e-12	1.62593e-09	16.8363
STAG3L2	1.27022	-1.33614	7.80187	6.18629e-12	1.62593e-09	16.8335
LOC100505549	0.868589	-0.522063	7.79096	6.52711e-12	1.69601e-09	16.7817
DHX33	0.549243	-0.0943837	7.78644	6.67367e-12	1.71461e-09	16.7603
PDSS2	0.572047	-0.12381	7.78014	6.88357e-12	1.73504e-09	16.7303
MGA	0.590163	0.163313	7.77951	6.90495e-12	1.73504e-09	16.7273
C2orf43	0.575048	-0.2283	7.76742	7.32746e-12	1.82119e-09	16.67
TCEAL8	1.00973	-1.06765	7.76297	7.48931e-12	1.8414e-09	16.6489
TSHZ1	0.938844	-0.996312	7.75282	7.87213e-12	1.91017e-09	16.6007
ZBTB21	0.991362	-0.511342	7.74742	8.0837e-12	1.91017e-09	16.5751
ASTE1	0.66508	-0.600565	7.74693	8.10314e-12	1.91017e-09	16.5728
WDR73	0.551882	-0.382902	7.74297	8.26251e-12	1.92475e-09	16.554
TEFM	0.773353	-0.0725573	7.73678	8.51707e-12	1.94751e-09	16.5247
MDGA1	-0.508916	0.393088	-7.72455	9.0442e-12	2.03178e-09	16.4667
UQCRC2	0.784484	0.185301	7.72412	9.06331e-12	2.03178e-09	16.4646
ZNF879	0.620067	-0.790216	7.71867	9.30867e-12	2.06652e-09	16.4388
TRMT10C	0.797616	-0.778899	7.70384	1.00112e-11	2.20111e-09	16.3686
APIP	0.599035	0.0350877	7.70067	1.01682e-11	2.21434e-09	16.3535
SDAD1	0.543961	0.0687254	7.69369	1.0522e-11	2.26978e-09	16.3205
RIOK1	0.856309	-0.677221	7.68899	1.07671e-11	2.30094e-09	16.2982
KIAA0355	0.792727	-1.19262	7.67939	1.12862e-11	2.36761e-09	16.2528
CCAR1	0.999664	0.0389564	7.66429	1.21526e-11	2.47842e-09	16.1813
NACA	0.59689	-0.16363	7.66384	1.21793e-11	2.47842e-09	16.1792
NOL11	0.959537	-1.21168	7.66269	1.22479e-11	2.47842e-09	16.1738
MRPL46	0.61903	-0.417755	7.65311	1.28367e-11	2.57476e-09	16.1285
SDR39U1	0.90117	-0.863493	7.63757	1.38508e-11	2.74546e-09	16.055
DMXL1	1.05389	-0.0694027	7.63485	1.40369e-11	2.74546e-09	16.0421
SLC6A16	0.757021	0.18618	7.63469	1.40479e-11	2.74546e-09	16.0414
LOC100131541	1.21655	-0.18082	7.63167	1.42566e-11	2.76263e-09	16.0271
MIR1304	1.02159	-0.635062	7.61711	1.53091e-11	2.91715e-09	15.9583
ZNF587B	0.921247	-0.276554	7.61329	1.55977e-11	2.923e-09	15.9403
FAM136A	0.682654	-0.528297	7.61295	1.56239e-11	2.923e-09	15.9387
P2RY8	1.15353	-1.16323	7.61165	1.57233e-11	2.923e-09	15.9326
ID2	0.972912	-0.0197984	7.60728	1.60629e-11	2.96205e-09	15.9119
SLC22A11	-0.600363	0.102545	-7.59255	1.72628e-11	3.13279e-09	15.8423
MRPS31	0.672702	0.0963716	7.58977	1.74989e-11	3.15062e-09	15.8292
WDR11	1.14729	-0.0760096	7.58705	1.77331e-11	3.16316e-09	15.8164
EIF3H	0.871377	-0.550038	7.58576	1.78452e-11	3.16316e-09	15.8103
ARID2	1.00724	0.403381	7.58184	1.81898e-11	3.19944e-09	15.7918
KIAA0907	0.801607	-0.506757	7.56364	1.98816e-11	3.42116e-09	15.706
NOM1	0.644531	-0.094538	7.56294	1.99489e-11	3.42116e-09	15.7027
ZNF302	0.892528	-0.903359	7.54939	2.13134e-11	3.5822e-09	15.6388
FAM175A	0.800419	-0.76294	7.54706	2.15576e-11	3.5822e-09	15.6278
ZNF493	0.748769	0.136418	7.54647	2.16192e-11	3.5822e-09	15.625
GPR89A	0.676115	-0.582681	7.53233	2.31637e-11	3.78341e-09	15.5584
TCERG1	0.717231	0.0949977	7.52043	2.45484e-11	3.98103e-09	15.5024
GJB1	-0.612059	0.102724	-7.50862	2.60024e-11	4.15479e-09	15.4468
SEPT7	0.99699	0.788735	7.50578	2.63647e-11	4.15479e-09	15.4334
CCDC43	0.698142	-0.290524	7.5051	2.64526e-11	4.15479e-09	15.4302
RAD50	0.580741	-0.0505992	7.50451	2.65284e-11	4.15479e-09	15.4275
NEMF	0.740988	0.10832	7.48101	2.97463e-11	4.62707e-09	15.3169
CCDC91	0.919319	-0.31546	7.47791	3.01988e-11	4.66572e-09	15.3023
RIOK2	0.70811	-0.487506	7.47622	3.04493e-11	4.67285e-09	15.2944
ZNF432	0.928449	-0.617612	7.46314	3.24504e-11	4.91907e-09	15.2329
RECQL	1.00113	-0.0436963	7.46293	3.2484e-11	4.91907e-09	15.2319
SNHG3	0.654975	-0.20845	7.44975	3.46354e-11	5.21034e-09	15.17
MTR	0.700476	-0.613144	7.44272	3.584e-11	5.35632e-09	15.137
USP14	0.740605	-0.402083	7.44034	3.62586e-11	5.3837e-09	15.1258
AC068039.4	0.740707	0.255314	7.41864	4.02919e-11	5.89146e-09	15.0239
GNB2L1	0.693744	-0.105522	7.41702	4.06102e-11	5.89146e-09	15.0163
GALNT11	0.795399	-0.294546	7.41535	4.09417e-11	5.89146e-09	15.0085
XAGE-4	-0.510765	0.0267852	-7.41494	4.10221e-11	5.89146e-09	15.0066
SCAF4	0.659954	0.463916	7.41393	4.12243e-11	5.89146e-09	15.0018
MMS19	0.628605	-0.58754	7.39578	4.5025e-11	6.39467e-09	14.9167
CCDC50	0.758346	-0.40446	7.39078	4.61302e-11	6.51119e-09	14.8933
NNT-AS1	0.964465	-0.999344	7.38949	4.64198e-11	6.51187e-09	14.8873
HNRNPD	0.628736	0.471381	7.37786	4.91172e-11	6.8477e-09	14.8327
STARD7	0.872377	-0.372143	7.36304	5.27791e-11	7.22623e-09	14.7633
FAM98A	0.659495	-0.217557	7.35914	5.37857e-11	7.23989e-09	14.7451
SNORA21	0.974706	-0.549962	7.35708	5.43258e-11	7.24526e-09	14.7354
CASP6	0.799882	-0.022211	7.35642	5.44995e-11	7.24526e-09	14.7324
METTL3	0.721877	0.148865	7.34772	5.68481e-11	7.51381e-09	14.6916
RP4-635E18.8	0.808406	-0.79457	7.34427	5.78069e-11	7.53603e-09	14.6755
CRIM1	0.784102	0.0514677	7.34356	5.8005e-11	7.53603e-09	14.6722
CCDC59	0.626622	0.0766534	7.33829	5.95057e-11	7.68733e-09	14.6475
UBXN7	0.965207	0.628682	7.33141	6.15238e-11	7.85924e-09	14.6153
PMS2P8	0.757989	-0.509465	7.31562	6.64142e-11	8.3902e-09	14.5415
LOC93622	0.798153	-1.41742	7.30939	6.84471e-11	8.55252e-09	14.5124
PPP2R5E	0.683208	-0.0368251	7.30659	6.9381e-11	8.6221e-09	14.4993
RP9	0.574841	0.120566	7.304	7.0257e-11	8.68377e-09	14.4872
LINC00849	0.843099	-0.830547	7.30253	7.07598e-11	8.69889e-09	14.4803
COIL	0.594671	-0.108296	7.29705	7.26605e-11	8.88479e-09	14.4547
PLEKHA1	0.962213	-1.51032	7.29065	7.49451e-11	9.11539e-09	14.4249
AL833181	1.29623	-1.02341	7.28621	7.65716e-11	9.26395e-09	14.4041
NKX1-1	-0.619285	0.0140001	-7.28318	7.77046e-11	9.34963e-09	14.39
REV3L	1.13741	-0.0650417	7.28133	7.84022e-11	9.34963e-09	14.3813
ZNF277	0.503601	0.362962	7.27964	7.90453e-11	9.36503e-09	14.3734
EBLN3	0.907089	-0.485767	7.27392	8.12621e-11	9.57804e-09	14.3467
SON	0.68628	0.239788	7.26852	8.34112e-11	9.73102e-09	14.3216
PRKRA	1.0952	-0.638628	7.26072	8.66126e-11	1.0049e-08	14.2852
DROSHA	0.711728	-0.841295	7.25908	8.73045e-11	1.0049e-08	14.2775
ZC3H14	0.652314	-0.00314835	7.25872	8.74552e-11	1.0049e-08	14.2759
TMEM138	0.649461	-0.779594	7.25629	8.84904e-11	1.00822e-08	14.2645
FOXA2	-0.501307	0.384195	-7.25597	8.86264e-11	1.00822e-08	14.263
LOC283177	-0.531158	0.291342	-7.25069	9.09161e-11	1.02408e-08	14.2384
NARS	0.753652	-0.756117	7.24492	9.34843e-11	1.03417e-08	14.2115
NAA25	0.797935	0.0376551	7.24462	9.36204e-11	1.03417e-08	14.2101
KTN1	0.850438	-0.267992	7.24127	9.51482e-11	1.04504e-08	14.1945
FNBP1	1.00699	0.329851	7.24046	9.55184e-11	1.04504e-08	14.1907
C11orf31	0.557004	-0.0478073	7.22868	1.01111e-10	1.09327e-08	14.1358
ILF3-AS1	0.751837	-0.324109	7.22711	1.01876e-10	1.09327e-08	14.1286
NUTM2B	-0.534166	0.0753458	-7.2269	1.0198e-10	1.09327e-08	14.1276
SF3A3	0.820776	-0.613737	7.22622	1.02318e-10	1.09327e-08	14.1244
MRPS10	0.595241	0.18196	7.2238	1.03518e-10	1.10095e-08	14.1131
SLC38A9	0.862433	-0.0622282	7.22111	1.04873e-10	1.10741e-08	14.1006
MROH7-TTC4	0.65092	-0.64785	7.22067	1.05094e-10	1.10741e-08	14.0985
RAB3IL1	-0.551211	0.225872	-7.2173	1.06818e-10	1.11837e-08	14.0828
RP11-846E15.2	0.809464	-0.792016	7.21673	1.07112e-10	1.11837e-08	14.0802
TXK	1.44095	-1.83761	7.21303	1.0904e-10	1.13232e-08	14.063
WWP1	0.835147	-0.829084	7.21145	1.09875e-10	1.13232e-08	14.0556
TERF1	0.874394	-0.254593	7.21134	1.09934e-10	1.13232e-08	14.0551
MLH1	0.712646	-0.456693	7.20776	1.11846e-10	1.13665e-08	14.0385
SRSF11	0.568853	0.0474246	7.19713	1.17727e-10	1.19113e-08	13.989
CARKD	0.777509	-0.472683	7.18855	1.22699e-10	1.2276e-08	13.9491
TOMM70A	0.777619	-0.818986	7.18814	1.22942e-10	1.2276e-08	13.9472
BIRC6	0.729209	-0.43725	7.17697	1.29736e-10	1.27868e-08	13.8953
ZNF813	0.623542	-0.573112	7.17476	1.31125e-10	1.28682e-08	13.885
TRAF3IP3	1.02377	-0.0346743	7.17359	1.31866e-10	1.28857e-08	13.8796
MCCC1	0.680411	-0.721383	7.16512	1.3736e-10	1.33088e-08	13.8402
MTF2	0.648529	-0.120793	7.16355	1.38401e-10	1.3353e-08	13.8329
HSCB	0.659176	0.00998617	7.1621	1.39371e-10	1.33901e-08	13.8261
AX746492	0.51847	0.178375	7.15762	1.42405e-10	1.35826e-08	13.8054
LINC01355	0.578995	-0.338595	7.15739	1.42562e-10	1.35826e-08	13.8043
ZMYM4	0.620124	-0.286527	7.15405	1.44871e-10	1.37453e-08	13.7888
C6orf203	0.675788	-0.528922	7.15018	1.47601e-10	1.39465e-08	13.7708
MTMR9	0.625295	0.227759	7.14332	1.52547e-10	1.43544e-08	13.739
C3orf20	-0.730546	0.060435	-7.14081	1.54399e-10	1.44102e-08	13.7273
AC074212.6	-0.530671	0.151096	-7.138	1.56505e-10	1.45006e-08	13.7143
LOC101930059	0.919139	-0.304851	7.13748	1.56895e-10	1.45006e-08	13.7119
PBX3	0.763079	-0.17621	7.13698	1.57271e-10	1.45006e-08	13.7096
NSUN6	0.693	-0.284597	7.13163	1.61368e-10	1.47782e-08	13.6847
ADNP	0.874299	-0.413289	7.13111	1.61773e-10	1.47782e-08	13.6823
XRCC5	0.757004	0.327864	7.12414	1.6729e-10	1.50601e-08	13.65
ZNF514	0.728115	-0.690229	7.12034	1.70369e-10	1.52711e-08	13.6324
MYLK2	-0.553565	0.0627726	-7.10998	1.79066e-10	1.5932e-08	13.5843
KDM2B	0.859118	-1.17023	7.10871	1.80162e-10	1.59674e-08	13.5784
CRTAM	0.987616	-1.82482	7.1049	1.83492e-10	1.61997e-08	13.5608
PABPC3	0.705702	-0.322406	7.10382	1.84446e-10	1.62213e-08	13.5558
STAG3L1	0.654285	-0.347806	7.10288	1.85282e-10	1.62324e-08	13.5514
ARMC1	0.809072	-0.815634	7.09919	1.88593e-10	1.64343e-08	13.5343
NUP35	0.839246	-1.25251	7.09871	1.89024e-10	1.64343e-08	13.5321
TOP2B	0.909039	-0.93211	7.0954	1.92058e-10	1.65894e-08	13.5168
LYRM7	0.748616	-0.449661	7.09473	1.9267e-10	1.65894e-08	13.5137
METAP2	0.712081	-0.41464	7.09439	1.92984e-10	1.65894e-08	13.5121
LOC100272216	1.09475	-0.612999	7.08652	2.00412e-10	1.70994e-08	13.4757
GTF2A2	0.633626	0.357319	7.08246	2.04357e-10	1.73711e-08	13.4569
RINT1	0.799099	-1.05144	7.07601	2.10784e-10	1.78511e-08	13.427
MAGOH	0.83881	0.490367	7.07198	2.14895e-10	1.81321e-08	13.4084
LOC101927365	0.619637	-0.51706	7.06965	2.17313e-10	1.82686e-08	13.3976
ZXDC	0.586195	0.513254	7.06801	2.19023e-10	1.8345e-08	13.39
ZNF767P	0.547412	-0.539406	7.06334	2.23982e-10	1.86147e-08	13.3684
LOC102725188	1.06833	-0.657819	7.06303	2.24319e-10	1.86147e-08	13.367
EIF4A1	0.707656	0.0311127	7.06269	2.24686e-10	1.86147e-08	13.3654
LY6D	-0.504338	0.00798885	-7.05138	2.372e-10	1.94749e-08	13.3131
PDHA1	0.776038	0.112695	7.05101	2.37624e-10	1.94749e-08	13.3114
ZNF559	0.972549	-1.33219	7.04639	2.42948e-10	1.98402e-08	13.29
MRPL57	0.582873	0.0442294	7.04153	2.48667e-10	2.0235e-08	13.2676
PAN2	0.55971	-0.71153	7.03268	2.59429e-10	2.09615e-08	13.2267
PIK3C2A	0.511852	0.337918	7.02908	2.63937e-10	2.12506e-08	13.2101
RP11-271C24.3	1.4083	-0.261857	7.02765	2.65758e-10	2.12796e-08	13.2034
LOC439994	0.873089	-0.291618	7.02733	2.66158e-10	2.12796e-08	13.202
IPO7	0.888677	-0.445827	7.02437	2.69962e-10	2.15085e-08	13.1883
RPS16P5	1.06543	0.286015	7.01765	2.78778e-10	2.21285e-08	13.1573
TARDBP	0.838635	-0.200538	7.01698	2.79678e-10	2.21285e-08	13.1542
PPP1R2P9	-0.517766	0.0823899	-7.01469	2.8276e-10	2.22185e-08	13.1436
LOC102724356	1.19529	-1.20253	7.01289	2.85202e-10	2.23337e-08	13.1353
MTIF2	0.8888	-0.518036	7.01007	2.89085e-10	2.25604e-08	13.1223
MTERF3	0.976238	-1.18851	7.00346	2.98362e-10	2.32053e-08	13.0918
INTS7	0.744181	0.135942	7.00071	3.02318e-10	2.34333e-08	13.0791
ILKAP	0.548997	-0.403611	6.99841	3.0565e-10	2.36115e-08	13.0685
MRPL45	0.687962	-0.498499	6.99597	3.09241e-10	2.37285e-08	13.0573
FCF1	0.559997	0.183085	6.99511	3.10518e-10	2.37469e-08	13.0533
ADO	0.718473	-0.535655	6.99223	3.14822e-10	2.391e-08	13.04
DDX20	0.635863	-0.388885	6.99098	3.16704e-10	2.391e-08	13.0343
EXOSC8	1.01126	-0.880433	6.9909	3.16834e-10	2.391e-08	13.0339
SHISA7	-0.56465	0.153296	-6.9891	3.19569e-10	2.40371e-08	13.0256
RBM4	1.0182	-1.21719	6.98799	3.21273e-10	2.40742e-08	13.0205
AK096592	0.859334	-0.602313	6.98481	3.26179e-10	2.42156e-08	13.0058
DKKL1P1	-0.580293	0.00910302	-6.97873	3.35793e-10	2.47614e-08	12.9778
RPS21	0.882406	-0.342309	6.97812	3.36779e-10	2.47614e-08	12.975
HOMER1	0.614809	0.0686672	6.97436	3.4289e-10	2.51299e-08	12.9576
ZNF638	0.637744	0.302628	6.97344	3.44398e-10	2.51597e-08	12.9534
OR10H1	-0.507165	0.0460268	-6.97047	3.4931e-10	2.54373e-08	12.9398
RP11-50B3.4	0.860456	-0.703366	6.96973	3.50544e-10	2.54461e-08	12.9364
ZNF232	0.61898	-0.541143	6.9671	3.54984e-10	2.56869e-08	12.9242
PIK3R1	0.855254	-0.22413	6.9652	3.58215e-10	2.58389e-08	12.9155
NOL8	0.751861	-0.966407	6.96151	3.64572e-10	2.62148e-08	12.8985
ARL5A	0.662987	-0.555721	6.95539	3.7539e-10	2.69081e-08	12.8703
CXorf24	0.62373	-0.479472	6.95326	3.79217e-10	2.70975e-08	12.8605
ZNF57	0.63871	-0.50463	6.94923	3.86588e-10	2.7538e-08	12.842
LTK	-0.573497	0.10201	-6.94743	3.89908e-10	2.76883e-08	12.8337
C16orf52	0.528726	-0.364401	6.94549	3.93544e-10	2.786e-08	12.8248
TMF1	0.776074	0.539342	6.93909	4.05733e-10	2.86343e-08	12.7954
EIF2S1	0.635115	-0.029722	6.93355	4.16596e-10	2.9165e-08	12.7699
EEF1G	0.749533	-0.591199	6.93335	4.17e-10	2.9165e-08	12.7689
ANKRD36B	1.00951	-1.3331	6.93331	4.1708e-10	2.9165e-08	12.7688
STRAP	0.526709	0.0529807	6.92836	4.27038e-10	2.97579e-08	12.746
PRIM1	0.816875	-0.59806	6.92717	4.29463e-10	2.97579e-08	12.7405
DCLRE1C	0.760389	0.395105	6.92399	4.36028e-10	3.01215e-08	12.7259
BEX4	0.927145	-1.17572	6.91242	4.60726e-10	3.14476e-08	12.6728
AK057978	0.934209	-0.00773629	6.90958	4.67002e-10	3.16869e-08	12.6597
KIAA0368	0.537892	0.603824	6.90885	4.68622e-10	3.17027e-08	12.6564
DDX18	0.50765	-0.482285	6.9028	4.82335e-10	3.24385e-08	12.6286
DBF4	1.04473	-0.894969	6.89949	4.89981e-10	3.28561e-08	12.6134
TAF5	0.617302	-0.321762	6.89068	5.10959e-10	3.40629e-08	12.573
PRKD3	0.613872	0.261285	6.88869	5.15829e-10	3.42877e-08	12.5638
LACTB2	0.825524	-0.192855	6.88629	5.21753e-10	3.45809e-08	12.5528
SATB1	1.20224	-0.27986	6.88038	5.3662e-10	3.53612e-08	12.5257
SLC25A32	1.01367	-1.1753	6.87177	5.59047e-10	3.67332e-08	12.4863
GSPT2	0.830299	-1.10869	6.87028	5.63018e-10	3.68882e-08	12.4794
POLR2D	0.624535	-0.326366	6.86532	5.76466e-10	3.76268e-08	12.4567
PURB	-0.535654	0.0138139	-6.86491	5.77582e-10	3.76268e-08	12.4548
RNPC3	0.77091	0.377005	6.86385	5.80508e-10	3.76705e-08	12.4499
ZNF14	0.599983	-1.17933	6.86347	5.81549e-10	3.76705e-08	12.4482
TRIM13	0.882093	-0.0542181	6.8621	5.85359e-10	3.77037e-08	12.4419
ITGB3BP	0.892041	-0.690541	6.85793	5.9706e-10	3.81909e-08	12.4228
LRRC69	0.863864	-0.170266	6.85762	5.97933e-10	3.81909e-08	12.4214
PTCD3	0.762076	-0.293422	6.85675	6.0043e-10	3.82436e-08	12.4174
THOC2	0.560545	-0.0113252	6.856	6.02568e-10	3.82731e-08	12.414
EIF3E	0.66302	-0.419168	6.85424	6.07626e-10	3.8387e-08	12.4059
CMSS1	0.813583	-0.67491	6.85356	6.09585e-10	3.83988e-08	12.4028
PBDC1	0.753303	-0.120288	6.84924	6.2224e-10	3.88747e-08	12.383
SUZ12P	1.10916	0.130003	6.84603	6.31798e-10	3.93643e-08	12.3683
GTF3A	0.731582	-0.461289	6.84324	6.40214e-10	3.97803e-08	12.3556
HMGN3	1.05474	-1.49401	6.84119	6.4647e-10	4.00601e-08	12.3462
RSL1D1	0.806183	-0.415938	6.83953	6.51587e-10	4.0268e-08	12.3386
KDM5A	0.711872	0.304882	6.83821	6.55682e-10	4.04119e-08	12.3325
BTG1	0.685325	0.0320793	6.83761	6.57564e-10	4.0419e-08	12.3298
GOLGA4	0.836758	0.163445	6.83496	6.65863e-10	4.07102e-08	12.3177
PTCD2	0.662845	-0.656952	6.83403	6.68821e-10	4.07521e-08	12.3134
MAGEH1	0.688231	-1.16421	6.83322	6.71405e-10	4.07521e-08	12.3097
AX748339	0.793657	-0.55525	6.83135	6.7738e-10	4.07742e-08	12.3012
RP11-158G18.1	1.52135	-1.41684	6.83128	6.77609e-10	4.07742e-08	12.3008
ZCCHC8	0.602559	-0.203491	6.82671	6.92439e-10	4.14847e-08	12.28
SNHG6	0.990895	-0.971737	6.82653	6.93044e-10	4.14847e-08	12.2791
DYRK2	0.824933	-0.963054	6.82592	6.95062e-10	4.14968e-08	12.2763
DOCK10	0.821561	-0.433972	6.81545	7.30427e-10	4.32693e-08	12.2285
GATA1	-0.582651	0.26084	-6.81368	7.36587e-10	4.35214e-08	12.2204
AGO3	0.731156	0.475688	6.81158	7.43971e-10	4.38444e-08	12.2108
RPL6	1.00561	-0.6808	6.80678	7.61098e-10	4.45096e-08	12.1888
LOC101929886	0.759897	-0.503857	6.80204	7.78392e-10	4.51744e-08	12.1672
ZC3H12D	1.12577	-1.44453	6.79694	7.97413e-10	4.61611e-08	12.1439
CEP350	0.559408	0.482026	6.79515	8.04207e-10	4.64369e-08	12.1357
AIMP1	0.602809	-0.574216	6.79146	8.18369e-10	4.69638e-08	12.1189
PSMC2	0.605763	-0.0402992	6.79117	8.19494e-10	4.69638e-08	12.1176
RBAKDN	-0.63719	-0.0712409	-6.78663	8.37302e-10	4.78602e-08	12.0968
KPNA3	0.704502	-0.236235	6.78179	8.56733e-10	4.86105e-08	12.0747
USP37	0.622555	-0.0178671	6.78056	8.61716e-10	4.87723e-08	12.0691
CDC42-IT1	1.0865	-0.00490657	6.77999	8.6405e-10	4.87836e-08	12.0665
EMG1	0.760056	-0.629826	6.77577	8.81484e-10	4.9402e-08	12.0473
KIZ	0.566483	0.102418	6.77392	8.89253e-10	4.9571e-08	12.0388
RCC2	0.700967	-0.439689	6.77219	8.96527e-10	4.97572e-08	12.031
HMG20A	0.932267	-1.11821	6.76853	9.12189e-10	5.04491e-08	12.0143
RPSA	0.782929	-0.727103	6.76726	9.17724e-10	5.04491e-08	12.0084
TACR2	-0.510838	0.246859	-6.76574	9.24312e-10	5.0563e-08	12.0015
NIT2	0.84532	-0.715468	6.76405	9.31728e-10	5.076e-08	11.9938
RPL14	0.576276	-0.0662361	6.76391	9.32353e-10	5.076e-08	11.9932
MAK16	0.716422	-0.909777	6.75473	9.73735e-10	5.27617e-08	11.9513
ZNF195	0.589578	-0.66133	6.7458	1.0157e-09	5.47758e-08	11.9107
SLC20A1	1.00917	-0.185516	6.74323	1.0281e-09	5.50869e-08	11.899
WDR61	0.628041	-0.00903539	6.74212	1.03351e-09	5.50869e-08	11.8939
PDIK1L	0.726581	-1.03976	6.74011	1.0434e-09	5.54845e-08	11.8847
SCAF8	0.804445	-0.789749	6.73209	1.08365e-09	5.73584e-08	11.8483
DARS	0.858147	-0.340134	6.73	1.09443e-09	5.74399e-08	11.8387
SLC6A7	-0.533022	-0.15796	-6.72964	1.09628e-09	5.74399e-08	11.8371
CRB3	-0.591887	-0.0105276	-6.72876	1.10082e-09	5.74399e-08	11.8331
HPS5	0.755728	-0.390076	6.72839	1.10278e-09	5.74399e-08	11.8314
ARSI	-0.502285	0.110679	-6.7255	1.11791e-09	5.80312e-08	11.8183
CRMP1	-0.541488	0.268334	-6.72522	1.11937e-09	5.80312e-08	11.817
MRPS30	0.677153	-0.635879	6.72477	1.12174e-09	5.80312e-08	11.815
VPS26A	0.689825	0.41339	6.72345	1.12876e-09	5.82626e-08	11.8089
LOC102724229	1.18297	-1.53211	6.72154	1.13902e-09	5.86594e-08	11.8002
LOC100508408	0.573054	-0.639089	6.71973	1.14875e-09	5.9001e-08	11.792
YTHDF1	0.514497	-0.161702	6.71929	1.15114e-09	5.9001e-08	11.79
SCFD1	0.556837	0.204815	6.71888	1.15339e-09	5.9001e-08	11.7882
RPL12	0.667948	-0.688067	6.71818	1.15722e-09	5.90649e-08	11.785
RP5-935K16.1	0.739932	-0.585389	6.71617	1.16821e-09	5.94927e-08	11.7758
TRMT61B	0.857599	-1.41228	6.71536	1.1727e-09	5.9589e-08	11.7721
ANKRD17	0.743498	-0.0771922	6.71194	1.1918e-09	5.99978e-08	11.7566
C8orf59	0.959556	-0.224061	6.71157	1.19387e-09	5.99978e-08	11.7549
SEC22A	0.519652	-0.421347	6.70471	1.23314e-09	6.14311e-08	11.7237
NIP7	0.731296	-0.465345	6.69641	1.28233e-09	6.30575e-08	11.686
MYH13	-0.543328	0.0529685	-6.68868	1.32991e-09	6.4978e-08	11.6509
RP11-554J4.1	0.566495	-0.781481	6.68772	1.33594e-09	6.51334e-08	11.6466
PCMTD2	0.773747	-0.643676	6.67812	1.39778e-09	6.77152e-08	11.603
LOC100190986	1.193	-0.333178	6.67498	1.41855e-09	6.84315e-08	11.5887
ZNF37BP	0.594008	0.12172	6.67429	1.42315e-09	6.8509e-08	11.5856
WDR92	0.595759	-0.442614	6.67052	1.44864e-09	6.93311e-08	11.5685
CBR4	0.643465	0.00466338	6.67042	1.44933e-09	6.93311e-08	11.5681
POLR1C	0.52538	-0.437337	6.66769	1.46809e-09	7.0082e-08	11.5557
ZNF420	0.732232	-0.865531	6.66424	1.49211e-09	7.10804e-08	11.54
LTV1	0.690965	-0.358113	6.66184	1.50909e-09	7.17399e-08	11.5291
GGNBP2	0.759245	0.75352	6.65901	1.52927e-09	7.22485e-08	11.5163
STK25	0.561989	-0.417302	6.6572	1.54242e-09	7.25697e-08	11.5081
ADAM1A	0.871393	-0.978454	6.65453	1.56186e-09	7.33336e-08	11.496
FNDC4	-0.66626	0.281527	-6.6535	1.56943e-09	7.35382e-08	11.4914
OXNAD1	0.703078	-1.3439	6.64932	1.60059e-09	7.46555e-08	11.4724
ZNF561	0.575902	-0.285301	6.64879	1.60462e-09	7.46555e-08	11.47
PHKB	0.76249	0.219205	6.64856	1.60634e-09	7.46555e-08	11.469
ABCA5	0.926472	0.141747	6.64758	1.61376e-09	7.47552e-08	11.4645
TAF9B	0.752741	0.509904	6.64605	1.62541e-09	7.49817e-08	11.4576
FAM107B	0.876248	0.0337981	6.64185	1.65783e-09	7.62687e-08	11.4386
RPL35	1.18603	-0.60853	6.63789	1.68894e-09	7.70845e-08	11.4207
CTD-2292M16.8	0.718263	-0.631977	6.63371	1.72246e-09	7.80106e-08	11.4017
RAD51-AS1	0.552041	-0.330481	6.63244	1.7328e-09	7.80161e-08	11.396
ICT1	0.744977	-0.253367	6.63239	1.73324e-09	7.80161e-08	11.3957
LSM7	0.977099	-0.662801	6.63045	1.74909e-09	7.85543e-08	11.3869
CCZ1B	0.923682	-0.0244093	6.63009	1.75206e-09	7.85543e-08	11.3853
NDUFB8	0.571538	0.0661977	6.62751	1.77337e-09	7.89919e-08	11.3737
PPA2	0.75756	0.925136	6.62631	1.78342e-09	7.89919e-08	11.3682
TMEM181	0.837328	-0.822594	6.62605	1.78563e-09	7.89919e-08	11.367
EVL	0.970722	-1.38566	6.626	1.78601e-09	7.89919e-08	11.3668
CAMLG	0.560996	-0.216622	6.61695	1.86353e-09	8.17879e-08	11.3259
RPL22	0.839917	-0.783927	6.61568	1.87469e-09	8.21201e-08	11.3201
LOC100130370	-0.505286	0.281983	-6.61296	1.89874e-09	8.26983e-08	11.3079
MRPS18B	0.653254	-0.452996	6.6095	1.92986e-09	8.36803e-08	11.2922
NIF3L1	0.664392	-0.683917	6.60923	1.93227e-09	8.36803e-08	11.291
NAPEPLD	0.657641	0.208945	6.60804	1.94312e-09	8.39912e-08	11.2856
BLOC1S5	0.578678	0.151189	6.6037	1.98308e-09	8.55567e-08	11.266
MPHOSPH10	0.524833	-0.598272	6.59835	2.03352e-09	8.67228e-08	11.2418
FBXO11	0.501188	0.437154	6.5978	2.03873e-09	8.67228e-08	11.2393
TTI2	0.524201	-0.0799524	6.59762	2.04045e-09	8.67228e-08	11.2385
TMEM126A	0.827877	-0.545595	6.59646	2.05163e-09	8.70364e-08	11.2332
BC052775	1.08706	0.229227	6.59558	2.06005e-09	8.71493e-08	11.2293
SNHG19	0.846631	-0.476158	6.59524	2.06339e-09	8.71493e-08	11.2277
PDCL3	0.872241	-0.650103	6.59321	2.08311e-09	8.77207e-08	11.2186
C1orf109	0.656205	-0.834896	6.5919	2.09596e-09	8.78784e-08	11.2127
BD495725	0.76401	-0.0329445	6.59165	2.09838e-09	8.78784e-08	11.2115
WAC-AS1	0.582569	-0.136424	6.59053	2.10947e-09	8.81812e-08	11.2065
LOC100127972	1.04278	-0.693585	6.58949	2.11977e-09	8.84502e-08	11.2018
BAI1	-0.573038	0.0917915	-6.58791	2.13551e-09	8.89447e-08	11.1947
TBC1D21	-0.56156	0.0685647	-6.57983	2.21791e-09	9.17592e-08	11.1582
PYROXD1	0.796967	0.0292777	6.57971	2.21914e-09	9.17592e-08	11.1577
TGIF2	0.644235	-0.238501	6.57886	2.22798e-09	9.18812e-08	11.1538
UHRF2	0.787001	-1.1229	6.57852	2.23159e-09	9.18812e-08	11.1523
TMEM261	0.747462	-0.673949	6.57827	2.23414e-09	9.18812e-08	11.1512
SDHAF2	0.674893	-0.0239933	6.57659	2.2518e-09	9.22752e-08	11.1436
AK3	1.00298	-0.274508	6.57405	2.27877e-09	9.32133e-08	11.1321
PTPLAD1	0.837153	-0.23266	6.57157	2.30541e-09	9.39669e-08	11.1209
CUL2	0.674944	-0.0177865	6.56734	2.35157e-09	9.53385e-08	11.1018
RP11-747H7.3	0.972465	-0.563022	6.56267	2.4035e-09	9.69285e-08	11.0808
TRIM17	-0.530488	0.0217216	-6.56178	2.41349e-09	9.71601e-08	11.0768
ZBTB20	0.698779	0.734023	6.56106	2.42174e-09	9.73209e-08	11.0735
ORMDL1	0.619155	-0.0283349	6.55907	2.4444e-09	9.80563e-08	11.0645
IQCC	-0.55964	0.235606	-6.55838	2.45221e-09	9.80563e-08	11.0615
ZFAND1	0.900598	-1.29867	6.55832	2.45291e-09	9.80563e-08	11.0612
RPL36	0.986688	-0.779401	6.55518	2.48927e-09	9.93362e-08	11.047
ZNF22	0.932757	-0.458383	6.55219	2.52435e-09	1.0024e-07	11.0335
LOC727820	1.04741	-0.121471	6.54811	2.57295e-09	1.01612e-07	11.0152
GPN1	0.573694	-0.567352	6.54736	2.58206e-09	1.01796e-07	11.0118
ASPDH	-0.662256	0.168639	-6.54574	2.60166e-09	1.02392e-07	11.0045
CLEC14A	-0.620328	0.0522161	-6.54485	2.61253e-09	1.02643e-07	11.0005
LOC153682	0.728513	-0.555583	6.54395	2.62345e-09	1.02719e-07	10.9964
ELFN1-AS1	-0.559309	0.0316838	-6.54341	2.63018e-09	1.02806e-07	10.994
RBBP7	0.880811	-1.06584	6.54154	2.65325e-09	1.03364e-07	10.9856
C12orf43	0.563981	-0.542309	6.53736	2.70558e-09	1.04327e-07	10.9668
SS18L2	0.624754	-0.372592	6.53625	2.7197e-09	1.0437e-07	10.9617
PGRMC2	0.609046	-0.623494	6.53619	2.7204e-09	1.0437e-07	10.9615
SUMO4	0.719315	-0.169988	6.53514	2.7338e-09	1.04534e-07	10.9568
ZFP62	0.770367	-1.38397	6.52853	2.8196e-09	1.07455e-07	10.927
SLC25A3	0.500668	0.167328	6.52578	2.85606e-09	1.08483e-07	10.9146
HCG22	-0.61841	0.0320779	-6.5246	2.87178e-09	1.08591e-07	10.9094
ZNF564	0.528439	-0.157821	6.5245	2.87316e-09	1.08591e-07	10.9089
NAE1	0.962497	-1.25861	6.52374	2.88345e-09	1.08621e-07	10.9054
GOLGA6L1	-0.55078	0.0638555	-6.52274	2.89695e-09	1.0895e-07	10.9009
XPOT	0.655461	-0.282055	6.51922	2.94493e-09	1.10391e-07	10.8851
RP11-465B22.8	-0.553985	0.0845461	-6.51583	2.99195e-09	1.11971e-07	10.8699
MRPL32	0.81387	-0.544754	6.5125	3.03877e-09	1.12882e-07	10.8549
COG3	0.564843	0.0100012	6.51223	3.04261e-09	1.12882e-07	10.8537
EIF3A	0.622074	-0.0728555	6.512	3.04592e-09	1.12882e-07	10.8527
CRTC3	0.978802	-0.615461	6.51028	3.07048e-09	1.13608e-07	10.8449
STRBP	0.780704	-0.600499	6.50798	3.10362e-09	1.14095e-07	10.8346
MRPS21	0.809454	-0.490741	6.5051	3.14552e-09	1.15265e-07	10.8217
CKMT2-AS1	0.611164	-0.201305	6.50423	3.15841e-09	1.15365e-07	10.8177
EIF3L	1.12178	-0.916665	6.50415	3.15946e-09	1.15365e-07	10.8174
NIPAL4	-0.522992	0.0598218	-6.50389	3.16337e-09	1.15365e-07	10.8162
CCT6A	0.791294	-0.560832	6.49728	3.26238e-09	1.18351e-07	10.7865
RHOV	-0.511373	-0.172135	-6.49625	3.27815e-09	1.18605e-07	10.7819
TNFAIP8L1	0.587627	-0.763583	6.49566	3.28709e-09	1.1874e-07	10.7793
GRK1	-0.609112	-0.041573	-6.49196	3.34444e-09	1.20431e-07	10.7626
ZNF182	0.511426	0.0371776	6.48927	3.38659e-09	1.21566e-07	10.7506
DDX5	0.643713	-0.315936	6.48757	3.41354e-09	1.2215e-07	10.7429
METTL2A	0.857192	-0.399818	6.48275	3.49116e-09	1.23766e-07	10.7213
LOC644656	0.520025	-0.448076	6.47833	3.56367e-09	1.25916e-07	10.7015
JPX	0.707242	-0.281293	6.47805	3.56834e-09	1.25916e-07	10.7002
ZNF148	0.558689	0.487305	6.4773	3.58085e-09	1.25969e-07	10.6969
AHCYL1	0.567633	0.559777	6.47611	3.60079e-09	1.26294e-07	10.6915
RBM5	0.852672	0.342546	6.47555	3.61024e-09	1.26419e-07	10.689
TMEM263	1.15702	-1.94623	6.47117	3.68457e-09	1.28825e-07	10.6694
C9orf173	-0.637571	-0.0404587	-6.46881	3.72538e-09	1.30006e-07	10.6588
TNRC6B	0.686101	0.541503	6.46856	3.72972e-09	1.30006e-07	10.6577
CTC-444N24.11	0.551104	0.231754	6.46673	3.76157e-09	1.30346e-07	10.6495
LSM5	0.906798	-0.206447	6.46618	3.77129e-09	1.30346e-07	10.647
RAB14	0.699704	0.535303	6.46589	3.77625e-09	1.30346e-07	10.6457
RPL7L1	0.616484	-0.297808	6.46539	3.78516e-09	1.30346e-07	10.6434
SERINC5	0.951621	-1.16176	6.46523	3.78802e-09	1.30346e-07	10.6427
HAUS6	0.782488	-0.0848408	6.46471	3.79716e-09	1.30369e-07	10.6404
AK055910	1.00235	-0.38711	6.45957	3.88899e-09	1.32704e-07	10.6174
PHAX	0.607071	-0.0575785	6.4563	3.94863e-09	1.33762e-07	10.6027
LOC399884	-0.578589	-0.121434	-6.45552	3.9631e-09	1.34054e-07	10.5992
HIBCH	0.712348	-0.13325	6.45284	4.01273e-09	1.35332e-07	10.5872
DDX1	0.680779	-0.809053	6.45188	4.03079e-09	1.35741e-07	10.5829
LRCH1	0.513194	0.0434679	6.45076	4.05184e-09	1.36249e-07	10.5779
ETV4	-0.554456	0.223702	-6.45038	4.05904e-09	1.36291e-07	10.5762
MLLT3	0.8912	-0.632802	6.4485	4.09454e-09	1.37274e-07	10.5678
LUC7L2	0.634443	0.0746147	6.4482	4.10033e-09	1.37274e-07	10.5664
OXSM	0.553868	-0.43763	6.44635	4.13584e-09	1.38052e-07	10.5581
SMIM19	0.787154	-0.718179	6.44335	4.19396e-09	1.39388e-07	10.5447
CSMD2-AS1	-0.524347	0.116385	-6.43896	4.28032e-09	1.41657e-07	10.5251
RP11-435O5.5	-0.583329	0.0347015	-6.43449	4.37027e-09	1.43992e-07	10.5051
YARS2	0.709578	-0.362833	6.43338	4.39282e-09	1.44319e-07	10.5001
CCDC109B	0.91541	-1.1904	6.43053	4.45133e-09	1.45556e-07	10.4874
ZNF587	0.754122	0.215747	6.43032	4.45574e-09	1.45556e-07	10.4864
HNRNPA1	0.617545	-0.14318	6.43031	4.45592e-09	1.45556e-07	10.4864
SUCLG2	0.891119	-1.07523	6.42663	4.53269e-09	1.47556e-07	10.4699
SKI	0.82573	-0.11678	6.42645	4.53652e-09	1.47556e-07	10.4691
SIDT1	0.957732	-1.21164	6.42512	4.56464e-09	1.48238e-07	10.4632
PIGP	0.699392	-0.908748	6.42485	4.57045e-09	1.48238e-07	10.462
BBS2	0.591441	-0.912446	6.42426	4.58296e-09	1.48255e-07	10.4593
FAM35A	0.925832	-1.19981	6.42421	4.58393e-09	1.48255e-07	10.4591
HNRNPA3	0.625696	0.0368801	6.41989	4.67694e-09	1.50836e-07	10.4398
RUNX1-IT1	0.943973	-0.738666	6.41906	4.69489e-09	1.51088e-07	10.4361
NOP58	0.995173	-0.94319	6.4173	4.73358e-09	1.5202e-07	10.4282
RPL19	0.792803	-0.702896	6.41555	4.77204e-09	1.5304e-07	10.4204
N4BP2	0.728728	-0.406355	6.412	4.85138e-09	1.5504e-07	10.4045
FLVCR1	0.882477	-0.988567	6.41157	4.86106e-09	1.5504e-07	10.4026
SERBP1	0.578803	0.00123332	6.41155	4.86153e-09	1.5504e-07	10.4025
GPATCH1	0.620971	-0.555463	6.4071	4.96303e-09	1.57837e-07	10.3826
DSERG1	0.783653	0.272463	6.40326	5.0522e-09	1.60227e-07	10.3655
KDM4C	0.552973	0.585066	6.39682	5.20541e-09	1.64629e-07	10.3367
CPSF3	0.866827	-0.194817	6.39585	5.22887e-09	1.64733e-07	10.3324
MLXIPL	-0.577744	0.116781	-6.39583	5.22943e-09	1.64733e-07	10.3323
RP5-1092A3.4	0.773288	-0.511566	6.39393	5.27571e-09	1.65479e-07	10.3238
ERGIC2	0.60097	0.40244	6.3934	5.2885e-09	1.65653e-07	10.3215
ACTL8	-0.51738	-0.0897528	-6.39068	5.3558e-09	1.67035e-07	10.3093
PUM1	0.526501	-0.0674176	6.39029	5.36548e-09	1.67035e-07	10.3076
UCHL3	0.845383	-0.407956	6.38981	5.37732e-09	1.67035e-07	10.3055
EPB41L4A-AS1	0.509743	-0.661683	6.38965	5.38146e-09	1.67035e-07	10.3047
BC047651	0.664744	-0.0504354	6.38799	5.42299e-09	1.67797e-07	10.2973
RALGPS2	0.833835	0.0240522	6.38482	5.50308e-09	1.70045e-07	10.2832
TTC14	0.975851	-0.10184	6.38402	5.52354e-09	1.70447e-07	10.2797
ATPAF1	0.573072	-0.233707	6.38351	5.53678e-09	1.70625e-07	10.2773
HSD17B7	0.637997	-0.26034	6.38107	5.59966e-09	1.72099e-07	10.2665
PAPD5	0.697094	-0.132084	6.37843	5.66862e-09	1.73752e-07	10.2547
PMPCA	0.507763	-0.42129	6.37809	5.67742e-09	1.73788e-07	10.2532
SLC6A10P	-0.591188	0.293173	-6.37595	5.73403e-09	1.74267e-07	10.2437
LRCH3	0.574087	0.638646	6.37577	5.73879e-09	1.74267e-07	10.2429
MBTD1	0.712273	0.516761	6.37528	5.75198e-09	1.74436e-07	10.2406
ALG9	0.547535	-0.261244	6.37399	5.78626e-09	1.7494e-07	10.2349
SNAPC1	0.653731	-0.54657	6.36749	5.96325e-09	1.78476e-07	10.2059
GPATCH2L	0.615296	0.60449	6.36596	6.0055e-09	1.79271e-07	10.1991
RPL29	0.922076	-0.626999	6.36533	6.02313e-09	1.79563e-07	10.1963
ZNF623	0.789038	-0.605668	6.36503	6.03143e-09	1.79576e-07	10.195
MYL10	-0.550079	0.147976	-6.36294	6.09015e-09	1.8084e-07	10.1857
PRPS1	0.645283	-0.505084	6.36235	6.10675e-09	1.8084e-07	10.183
H1FX	0.959831	-0.263514	6.36188	6.12004e-09	1.8084e-07	10.181
RASGRP1	1.33788	-1.92929	6.36155	6.12923e-09	1.8084e-07	10.1795
CTAGE11P	-0.531955	-0.0754357	-6.35655	6.27272e-09	1.83887e-07	10.1572
PUS7	0.766338	-0.731712	6.35561	6.30004e-09	1.84452e-07	10.1531
HACL1	0.52918	-0.754435	6.35451	6.33241e-09	1.84926e-07	10.1481
RPL10A	0.764904	-0.704633	6.35361	6.35867e-09	1.85456e-07	10.1441
PRSS22	-0.505281	-0.0522122	-6.35267	6.38638e-09	1.85614e-07	10.14
SH3KBP1	0.676633	0.210899	6.35194	6.40796e-09	1.85945e-07	10.1367
GPANK1	0.522118	0.255023	6.35118	6.43065e-09	1.86131e-07	10.1333
CLEC2D	0.894163	-1.01162	6.35081	6.44149e-09	1.86209e-07	10.1317
RP11-97C16.1	0.862403	-1.09831	6.34622	6.57983e-09	1.89489e-07	10.1112
COPS6	0.521728	-0.00373316	6.33812	6.83078e-09	1.95976e-07	10.0752
NR1D2	1.13308	-1.43506	6.33453	6.9451e-09	1.98013e-07	10.0593
PTP4A2	0.598681	0.0760993	6.33248	7.01111e-09	1.99646e-07	10.0502
TMED10	0.670682	0.127824	6.32685	7.19579e-09	2.03386e-07	10.0251
ZMYM2	0.531696	0.574979	6.32581	7.23053e-09	2.04027e-07	10.0205
BFAR	0.617902	-0.28865	6.32227	7.34967e-09	2.06713e-07	10.0048
PROZ	-0.5149	-0.00734175	-6.3203	7.4167e-09	2.07831e-07	9.99605
TMEM59L	-0.509504	-0.0581227	-6.31682	7.53704e-09	2.10687e-07	9.98056
CBX3	0.810144	0.593157	6.31493	7.60301e-09	2.12013e-07	9.97218
PRPF38B	0.829719	-0.14088	6.3143	7.62498e-09	2.12366e-07	9.9694
FAM13B	0.948088	-0.607119	6.31271	7.68135e-09	2.13157e-07	9.96232
AKAP11	0.625644	-0.775092	6.3099	7.78142e-09	2.15673e-07	9.94986
BCAS2	0.819494	-0.634714	6.3093	7.80295e-09	2.16008e-07	9.94721
FAM186B	-0.504488	0.0388126	-6.30514	7.95435e-09	2.1953e-07	9.92872
SNORA29	0.574855	0.284196	6.30501	7.95901e-09	2.1953e-07	9.92815
EWSR1	0.737221	0.932082	6.3044	7.98135e-09	2.19763e-07	9.92546
FAM60A	0.747744	-0.540029	6.30356	8.01242e-09	2.19978e-07	9.92172
GLOD4	0.87393	-1.16199	6.30318	8.02631e-09	2.20059e-07	9.92005
AOC4P	-0.539374	-0.0234154	-6.30245	8.05352e-09	2.20541e-07	9.9168
CCDC142	0.545973	0.317708	6.30087	8.11234e-09	2.21674e-07	9.9098
AK055055	-0.602688	0.101524	-6.30055	8.12445e-09	2.21674e-07	9.90836
ATRAID	0.72066	-0.539947	6.30046	8.1277e-09	2.21674e-07	9.90798
UBP1	0.705745	-0.593058	6.29908	8.17966e-09	2.21941e-07	9.90185
GXYLT1	0.574665	0.103071	6.29898	8.18324e-09	2.21941e-07	9.90142
NOG	1.15285	-2.52683	6.29865	8.19601e-09	2.21941e-07	9.89992
LINC00597	1.05252	0.742013	6.29824	8.2114e-09	2.21941e-07	9.89812
DSN1	0.618868	-0.101658	6.29678	8.26673e-09	2.23172e-07	9.89166
MRPL19	0.55771	0.141924	6.29618	8.28975e-09	2.2353e-07	9.88898
RALA	0.827309	-0.0389448	6.29577	8.30523e-09	2.23684e-07	9.88719
MRPS22	0.545828	0.117124	6.29399	8.37398e-09	2.25005e-07	9.87926
TRAPPC10	0.865503	0.425036	6.29368	8.38576e-09	2.25057e-07	9.87791
DOCK11	0.823475	0.282987	6.28884	8.57507e-09	2.29107e-07	9.85643
OCIAD2	0.81664	-1.26774	6.28879	8.57673e-09	2.29107e-07	9.85624
LOC100996740	1.04875	-1.09479	6.28618	8.68047e-09	2.31231e-07	9.84468
SEC31A	0.702562	-0.377281	6.28602	8.6871e-09	2.31231e-07	9.84394
LOC100127955	-0.565162	-0.137423	-6.28536	8.71355e-09	2.31231e-07	9.84102
QRSL1	0.541729	-0.505246	6.28455	8.74607e-09	2.31555e-07	9.83743
DNMT1	0.934733	-1.29615	6.28447	8.74939e-09	2.31555e-07	9.83707
RPUSD4	0.667455	-0.771542	6.28162	8.86484e-09	2.34069e-07	9.82446
CCDC6	0.692823	-0.36165	6.28068	8.90321e-09	2.34811e-07	9.8203
ZNF805	0.540419	-0.0309483	6.27654	9.07492e-09	2.38788e-07	9.80193
NKTR	0.730948	0.775233	6.27295	9.22591e-09	2.41649e-07	9.78606
NSMCE1	0.658957	-0.350739	6.2724	9.24949e-09	2.4199e-07	9.7836
C1orf105	-0.555279	0.209033	-6.27148	9.28873e-09	2.42461e-07	9.77953
TRG-AS1	1.01048	-1.63518	6.2692	9.38639e-09	2.44452e-07	9.76947
PRPF8	0.753927	-0.475933	6.26835	9.42328e-09	2.45134e-07	9.76569
MRPL48	0.62176	-0.543088	6.26667	9.49653e-09	2.46479e-07	9.75825
FAU	0.682633	-0.482019	6.26604	9.52398e-09	2.46911e-07	9.75547
ICE1	0.749045	-0.927459	6.26483	9.5773e-09	2.48012e-07	9.7501
SNX9	0.860724	0.144839	6.26362	9.63075e-09	2.49114e-07	9.74475
CSTF1	0.573731	-0.172725	6.26136	9.73146e-09	2.51151e-07	9.73474
GDAP1L1	-0.54341	-0.0255636	-6.26092	9.75117e-09	2.51376e-07	9.73279
CA5A	-0.581528	0.119869	-6.26004	9.79061e-09	2.51694e-07	9.72891
INSRR	-0.546932	0.0521456	-6.25991	9.79652e-09	2.51694e-07	9.72833
UBE2Q2	1.04126	-1.62124	6.25965	9.80822e-09	2.51711e-07	9.72718
KIAA1279	0.727723	-0.694734	6.25401	1.00659e-08	2.56882e-07	9.70224
SEC61B	0.564619	0.208228	6.25065	1.02227e-08	2.60302e-07	9.68738
TAF1D	0.908658	-0.789625	6.24987	1.02594e-08	2.60946e-07	9.68393
JADE1	0.555726	0.0380275	6.24942	1.02803e-08	2.61188e-07	9.68197
ZNF766	0.687109	-1.231	6.24774	1.03601e-08	2.62341e-07	9.67453
RP11-226L15.5	0.674184	-0.916403	6.24681	1.04045e-08	2.62883e-07	9.67042
LOC101930306	0.579192	-0.317245	6.24607	1.04398e-08	2.63483e-07	9.66716
ATP6V1H	0.536563	0.59116	6.24348	1.05647e-08	2.6605e-07	9.65572
CHRM3-AS2	1.09825	-2.07293	6.24297	1.05897e-08	2.66385e-07	9.65345
MRPS24	0.734865	-0.61813	6.24189	1.06423e-08	2.67122e-07	9.64868
NOC3L	0.954893	-1.58724	6.24098	1.06872e-08	2.67955e-07	9.64463
C9orf131	-0.518723	0.105473	-6.24068	1.07015e-08	2.68019e-07	9.64335
RP11-272D12.1	-0.527755	0.0907368	-6.24022	1.07246e-08	2.68255e-07	9.64128
KCNQ1DN	-0.603288	0.126435	-6.23846	1.08116e-08	2.69594e-07	9.6335
BBX	0.711301	0.303984	6.23814	1.08273e-08	2.69692e-07	9.63211
SETD6	0.612461	-0.368999	6.23733	1.08675e-08	2.7033e-07	9.62855
ACTL6A	0.937923	-0.823283	6.23714	1.08771e-08	2.7033e-07	9.6277
SLC25A33	0.682114	-0.333735	6.23557	1.0956e-08	2.70833e-07	9.62074
USP34	0.537753	0.534258	6.23133	1.11712e-08	2.75556e-07	9.60204
NT5C1B-RDH14	0.738338	-1.20179	6.22997	1.12413e-08	2.76392e-07	9.59602
DPY30	0.676896	0.10315	6.22956	1.12624e-08	2.76611e-07	9.59422
HTR3B	-0.510864	0.15207	-6.22403	1.1552e-08	2.83117e-07	9.5698
EEF1B2	1.09149	-0.895167	6.22361	1.15743e-08	2.8336e-07	9.56794
LOC220729	0.787564	-0.148113	6.22304	1.16043e-08	2.83789e-07	9.56546
CACNA1F	-0.511921	0.210381	-6.21806	1.18728e-08	2.8912e-07	9.54346
PRO0471	0.77327	0.145965	6.21515	1.2032e-08	2.91782e-07	9.53065
LOC283335	-0.594908	-0.0334744	-6.21506	1.2037e-08	2.91782e-07	9.53025
TRA2B	0.504335	0.190906	6.215	1.20403e-08	2.91782e-07	9.52998
PAPD7	0.55207	-0.78517	6.21424	1.20825e-08	2.92048e-07	9.52662
PTMA	0.707275	-0.488155	6.21273	1.21663e-08	2.92837e-07	9.51997
STK39	0.931272	-1.3047	6.2104	1.22973e-08	2.95088e-07	9.50968
KRT10	0.634242	-0.0838129	6.20879	1.23884e-08	2.9639e-07	9.50258
SPINK4	-0.563954	0.190446	-6.20873	1.23917e-08	2.9639e-07	9.50232
MIR6890	0.841189	-0.950441	6.20677	1.25037e-08	2.97957e-07	9.49367
MAPK8IP2	-0.588809	0.0324946	-6.20659	1.25137e-08	2.97957e-07	9.4929
ORC3	0.688556	-1.01954	6.20603	1.25459e-08	2.97957e-07	9.49043
EDF1	0.661973	-0.144476	6.2041	1.26573e-08	3.00054e-07	9.48193
TIMM9	0.677446	-0.651942	6.2	1.28977e-08	3.03266e-07	9.46383
EPRS	0.59115	-0.030681	6.19946	1.29297e-08	3.03543e-07	9.46145
CRLS1	0.731535	0.817692	6.19845	1.29895e-08	3.04633e-07	9.45702
LRPPRC	0.539161	-0.37525	6.19747	1.30482e-08	3.05696e-07	9.45268
RRP36	0.549527	-0.0259899	6.19625	1.3121e-08	3.06295e-07	9.44733
LRRC47	0.816574	-0.563757	6.19615	1.31273e-08	3.06295e-07	9.44687
DDX21	0.741526	-0.460367	6.19322	1.33042e-08	3.10036e-07	9.434
RPL27	0.749858	-0.594941	6.19283	1.33283e-08	3.10036e-07	9.43226
WDR75	0.662556	-1.06764	6.19163	1.34015e-08	3.10476e-07	9.42699
LINC00936	0.818776	-0.870254	6.18958	1.35283e-08	3.11834e-07	9.41793
CTCF	0.741171	-0.554419	6.18721	1.36759e-08	3.13969e-07	9.40751
DCTD	0.712729	-0.526709	6.18495	1.38176e-08	3.16271e-07	9.39759
YTHDF2	0.766591	-0.226269	6.18186	1.40145e-08	3.20136e-07	9.38399
ZSCAN29	0.645711	-0.470333	6.17591	1.44012e-08	3.26037e-07	9.35782
VARS2	0.516622	-0.105566	6.17349	1.45617e-08	3.28674e-07	9.34716
GIMAP7	0.980136	-1.4483	6.17277	1.461e-08	3.28811e-07	9.34398
SASS6	0.503465	-0.244984	6.1714	1.47015e-08	3.30221e-07	9.33798
MYOZ1	-0.58865	0.229582	-6.17079	1.47426e-08	3.30494e-07	9.33529
RP11-732A19.1	0.892946	-0.642692	6.16912	1.48558e-08	3.32707e-07	9.32793
SMAD4	0.626628	0.593997	6.16722	1.49855e-08	3.35282e-07	9.31958
RP4-595K12.1	0.819257	-0.57706	6.16528	1.51191e-08	3.37281e-07	9.31105
PIN1	0.598222	0.187603	6.16362	1.52342e-08	3.38876e-07	9.30376
TXNL1	0.599063	0.510729	6.16361	1.5235e-08	3.38876e-07	9.3037
BRD2	0.762155	0.022898	6.16262	1.53038e-08	3.40075e-07	9.29937
GGPS1	0.530888	-0.207278	6.16111	1.54096e-08	3.42092e-07	9.29275
LPIN3	-0.562561	-0.0485362	-6.14743	1.64038e-08	3.60752e-07	9.23265
LOC494150	0.659823	0.268913	6.14737	1.64078e-08	3.60752e-07	9.23241
HDAC1	0.815276	-0.358881	6.14637	1.64829e-08	3.62054e-07	9.22802
RPL7A	0.648061	-0.519831	6.14367	1.66874e-08	3.65393e-07	9.21617
TSPYL4	0.888894	-0.940901	6.1432	1.67234e-08	3.65393e-07	9.21409
RP3-486D24.1	0.598202	-0.714694	6.14105	1.68882e-08	3.67078e-07	9.20467
CCDC63	-0.511415	0.04946	-6.14025	1.69499e-08	3.6772e-07	9.20116
CUTA	0.822714	-0.807512	6.13966	1.69956e-08	3.68012e-07	9.19858
LOC100130093	0.511972	-0.567799	6.13896	1.705e-08	3.68572e-07	9.1955
USP47	0.626195	0.0261598	6.13868	1.70718e-08	3.68572e-07	9.19427
C14orf166	0.623654	-0.589868	6.13858	1.70801e-08	3.68572e-07	9.19381
RPS27L	0.960703	0.596341	6.1385	1.70859e-08	3.68572e-07	9.19348
GEMIN5	0.57216	-0.505094	6.13816	1.71127e-08	3.68802e-07	9.19197
MRPL30	0.543674	0.269189	6.13776	1.71437e-08	3.69122e-07	9.19024
HILS1	-0.503239	-0.0375847	-6.13034	1.77339e-08	3.78512e-07	9.1577
NOSIP	0.884923	-0.856632	6.1302	1.77453e-08	3.78512e-07	9.15708
ZNF542P	0.553797	-0.532174	6.12833	1.78972e-08	3.80291e-07	9.14889
JAGN1	0.500563	-0.46226	6.12739	1.79747e-08	3.80583e-07	9.14474
RBMXL1	0.96501	-0.0549521	6.12126	1.84842e-08	3.88831e-07	9.11787
ALG11	0.514603	-0.0845829	6.11716	1.88322e-08	3.94969e-07	9.09994
APPL1	0.738427	-0.424075	6.11146	1.93282e-08	4.0288e-07	9.07495
TPR	0.644007	0.546014	6.10948	1.95032e-08	4.05788e-07	9.06629
NLRC3	1.03962	-2.1295	6.1089	1.9555e-08	4.06495e-07	9.06374
LINC00094	0.599057	-0.59501	6.10521	1.98858e-08	4.12621e-07	9.04762
MAN2A1	0.840763	-0.526906	6.10454	1.99464e-08	4.13504e-07	9.04469
GPAM	0.631243	-0.163778	6.10204	2.0175e-08	4.17056e-07	9.03374
RPS24	0.968977	-0.61905	6.10187	2.01907e-08	4.17056e-07	9.03299
SLAIN1	0.852118	-1.00409	6.09783	2.05654e-08	4.23648e-07	9.01532
SGK223	0.857739	-1.60997	6.0973	2.06149e-08	4.23903e-07	9.01301
ZNF667-AS1	0.682148	-0.48428	6.0971	2.06339e-08	4.23912e-07	9.01213
ZNF227	0.527562	-0.887872	6.09675	2.06669e-08	4.2421e-07	9.01059
RPL37A	0.576023	-0.0899708	6.09466	2.08642e-08	4.27569e-07	9.00146
HEATR1	0.690066	0.535712	6.08992	2.13193e-08	4.35646e-07	8.98072
NXT1	0.57557	-0.579637	6.08943	2.13663e-08	4.36216e-07	8.97861
AK125860	-0.596266	-0.0776025	-6.08853	2.14548e-08	4.37632e-07	8.97464
FAM169A	0.976473	-0.965545	6.08807	2.14997e-08	4.38157e-07	8.97263
DUOXA2	-0.580525	0.0529231	-6.08744	2.15614e-08	4.39024e-07	8.96987
LOC101060363	0.533608	-0.122219	6.08551	2.17507e-08	4.41305e-07	8.96147
TRNT1	0.579433	-0.0911165	6.08298	2.20029e-08	4.45632e-07	8.95039
ACYP1	0.641834	-0.734603	6.08144	2.21574e-08	4.48364e-07	8.94367
FTO	0.649726	-0.73246	6.07896	2.24085e-08	4.52244e-07	8.93284
CNNM3	0.65513	-0.679135	6.07714	2.25943e-08	4.5519e-07	8.92491
MALT1	0.692919	-1.07345	6.07684	2.26259e-08	4.55427e-07	8.92356
NRIP1	0.797519	-0.0310138	6.0748	2.28361e-08	4.59253e-07	8.91468
BCAM	-0.603805	0.299468	-6.07384	2.29358e-08	4.60105e-07	8.91049
GPR52	-0.571169	0.398006	-6.07381	2.29389e-08	4.60105e-07	8.91036
IMMP1L	0.64565	-0.203902	6.07058	2.32779e-08	4.64461e-07	8.89626
RBBP4	0.641498	0.178305	6.06925	2.34191e-08	4.66059e-07	8.89045
PPP1CC	0.787705	-0.762203	6.06709	2.36507e-08	4.69233e-07	8.881
LOC101928524	0.704604	0.128294	6.0668	2.36811e-08	4.69233e-07	8.87976
METTL18	0.692764	-0.995515	6.0668	2.36812e-08	4.69233e-07	8.87976
DHX36	0.544486	0.347263	6.06631	2.37342e-08	4.69875e-07	8.87761
SLC30A7	0.630574	0.420028	6.06603	2.37647e-08	4.70073e-07	8.87638
CEPT1	0.797006	0.389525	6.06313	2.40794e-08	4.75885e-07	8.86374
ZFAND6	0.760348	0.256207	6.06243	2.41565e-08	4.76998e-07	8.86066
ATIC	0.920931	-0.951276	6.06165	2.42413e-08	4.78029e-07	8.8573
NPBWR1	-0.53433	-0.133302	-6.06157	2.42506e-08	4.78029e-07	8.85693
C2orf42	0.576773	-0.430592	6.06134	2.42761e-08	4.7812e-07	8.85592
PRO1082	0.660354	0.0320628	6.06091	2.43231e-08	4.78222e-07	8.85406
HOXC8	-0.520132	0.038436	-6.06046	2.43731e-08	4.78758e-07	8.85209
SRFBP1	0.524099	-0.508554	6.05862	2.45774e-08	4.81154e-07	8.84407
LOC101929897	-0.580208	0.177869	-6.05794	2.46539e-08	4.82239e-07	8.84108
HARS	0.717808	-0.477372	6.0544	2.50528e-08	4.88786e-07	8.82566
ABCE1	0.854825	-1.22043	6.05359	2.51451e-08	4.9017e-07	8.82212
AMMECR1L	0.714763	-0.524637	6.05071	2.54754e-08	4.9534e-07	8.80959
HAUS1	1.01453	-0.582887	6.04671	2.5942e-08	5.03142e-07	8.79215
DUT	0.764416	-0.106374	6.04214	2.64855e-08	5.10533e-07	8.77223
ACD	0.631361	-0.344982	6.04054	2.66788e-08	5.12527e-07	8.76524
ZNHIT3	0.842636	-0.878937	6.04025	2.6713e-08	5.12527e-07	8.76401
SORCS3-AS1	-0.561897	0.0350025	-6.03443	2.74271e-08	5.23059e-07	8.73867
CCNT1	0.61268	0.17307	6.03354	2.75387e-08	5.24313e-07	8.73476
NUCB2	0.813173	0.0476412	6.03316	2.75854e-08	5.24766e-07	8.73314
ENOPH1	0.806028	-1.22147	6.02846	2.818e-08	5.3241e-07	8.71265
C14orf169	0.608478	-0.562836	6.02749	2.83032e-08	5.33537e-07	8.70846
LOC101928054	0.689176	-1.22509	6.02577	2.85244e-08	5.3638e-07	8.70098
POLR3F	0.523941	-0.346093	6.02292	2.88953e-08	5.40246e-07	8.68857
LTN1	0.553916	0.43537	6.02271	2.8923e-08	5.40321e-07	8.68765
SOX15	-0.537695	0.223181	-6.0225	2.8951e-08	5.40404e-07	8.68672
LSM14A	0.502839	-0.00761758	6.01969	2.93212e-08	5.4642e-07	8.67452
NSUN5	0.601294	0.145376	6.01897	2.94166e-08	5.47752e-07	8.67139
ARHGEF18	0.75752	-0.917026	6.01871	2.94519e-08	5.47963e-07	8.67024
PPWD1	0.681907	0.267491	6.0185	2.94789e-08	5.4802e-07	8.66936
RRP15	0.783413	-0.730332	6.01786	2.95655e-08	5.48677e-07	8.66654
ARV1	0.509933	-0.0111257	6.0177	2.95863e-08	5.48677e-07	8.66587
ZNF329	0.528282	-0.901897	6.01727	2.96439e-08	5.49302e-07	8.664
MORF4L2	0.738645	0.00536331	6.01425	3.00515e-08	5.55054e-07	8.65088
A2M-AS1	1.09509	-2.05114	6.0114	3.04417e-08	5.59728e-07	8.63849
C11orf16	-0.583334	0.137537	-6.01138	3.04442e-08	5.59728e-07	8.63841
RPL13A	0.630762	-0.524979	6.01134	3.04502e-08	5.59728e-07	8.63822
REEP2	-0.525419	-0.0870326	-6.01133	3.04514e-08	5.59728e-07	8.63818
DDHD1	0.52698	0.0710893	6.01114	3.04776e-08	5.5976e-07	8.63735
EEF1D	0.751498	0.324215	6.00916	3.07527e-08	5.62887e-07	8.62873
SMARCAD1	0.562522	-1.2004	6.0085	3.08442e-08	5.63776e-07	8.62587
PTPLB	0.590721	-0.157559	6.00725	3.10188e-08	5.66515e-07	8.62045
CEMP1	-0.561318	0.0473235	-6.00672	3.10935e-08	5.67425e-07	8.61814
LDHB	0.951955	-1.35444	6.00598	3.11976e-08	5.68872e-07	8.61493
BTBD18	0.76081	-0.0370737	6.00538	3.1283e-08	5.69519e-07	8.6123
C9orf91	0.645365	-0.832376	6.00416	3.1456e-08	5.72085e-07	8.607
SRD5A1	0.633102	0.29481	6.00403	3.14739e-08	5.72085e-07	8.60646
LCMT1	0.573003	-0.393265	6.0034	3.15633e-08	5.72983e-07	8.60373
SESTD1	0.872114	0.604174	6.00298	3.16235e-08	5.72983e-07	8.6019
PSMG3	0.564001	-0.175235	6.00298	3.16236e-08	5.72983e-07	8.6019
CNTRL	0.706291	0.187289	5.99967	3.21005e-08	5.80703e-07	8.58752
SLC35A3	0.743317	-0.371695	5.9985	3.22707e-08	5.83322e-07	8.58244
METTL23	0.72572	-0.694643	5.99465	3.2837e-08	5.9262e-07	8.56574
FAM3C	0.810641	-0.258862	5.99381	3.29618e-08	5.93505e-07	8.56209
PCDH1	-0.508295	0.0858205	-5.99349	3.30101e-08	5.93505e-07	8.56069
PAN3-AS1	0.69302	-0.682349	5.9894	3.36249e-08	6.01148e-07	8.54296
AK126278	0.606576	-0.539417	5.98915	3.36642e-08	6.0138e-07	8.54184
TRMT11	0.674404	-1.55057	5.98812	3.38198e-08	6.03688e-07	8.53741
FASTKD1	0.72124	-1.05033	5.98709	3.3978e-08	6.05566e-07	8.53293
MRPS35	0.777815	-0.83454	5.98606	3.41366e-08	6.07874e-07	8.52846
IMMT	0.784981	-0.73429	5.9859	3.41607e-08	6.07874e-07	8.52778
BIRC3	0.690075	-0.95912	5.98265	3.46671e-08	6.15928e-07	8.51364
C4orf29	0.531715	0.210022	5.98068	3.49762e-08	6.19974e-07	8.50512
FXYD3	-0.523786	0.221631	-5.97933	3.51903e-08	6.22803e-07	8.49926
PSIP1	0.762423	0.507452	5.9789	3.52584e-08	6.23525e-07	8.4974
ATF7IP	0.550698	0.473374	5.97871	3.52885e-08	6.23575e-07	8.49658
SOX10	-0.566336	0.214045	-5.97774	3.54427e-08	6.24852e-07	8.4924
FUBP3	0.59578	-0.121958	5.9771	3.55462e-08	6.25712e-07	8.48959
MRPL36	0.790092	-0.0390775	5.97649	3.56435e-08	6.2646e-07	8.48697
OIP5-AS1	0.573955	0.223998	5.97546	3.58093e-08	6.28605e-07	8.48251
ZNF791	0.6587	-0.368774	5.97522	3.58487e-08	6.28605e-07	8.48146
RPL4	0.864254	-0.760889	5.97506	3.58755e-08	6.28605e-07	8.48074
CTD-2528L19.6	0.566054	-0.907503	5.97404	3.60402e-08	6.31007e-07	8.47634
GTPBP8	0.571555	-0.0495712	5.97002	3.66999e-08	6.41027e-07	8.45892
SCAF11	0.688785	0.738006	5.97001	3.67022e-08	6.41027e-07	8.45886
IMP3	0.604619	-1.04134	5.9697	3.67526e-08	6.41027e-07	8.45754
CEP57	0.701707	-0.425319	5.96709	3.71879e-08	6.47629e-07	8.44624
ZNHIT6	0.686646	-0.291688	5.96636	3.73115e-08	6.49288e-07	8.44305
SPTB	-0.618784	0.287196	-5.9659	3.73886e-08	6.4974e-07	8.44107
FAM179B	0.763138	-1.17342	5.96563	3.74344e-08	6.4974e-07	8.43989
JOSD1	0.62961	-0.169313	5.9641	3.7693e-08	6.51958e-07	8.43328
LOC100288778	0.596139	0.185819	5.9637	3.77605e-08	6.52384e-07	8.43156
BACH2	0.781777	-0.990659	5.96362	3.77747e-08	6.52384e-07	8.4312
POLR2I	0.559852	-0.222034	5.96247	3.79715e-08	6.54793e-07	8.42621
ANKRD46	0.813413	-0.648211	5.96191	3.80674e-08	6.55953e-07	8.42379
ZNF600	0.920809	-1.85904	5.96131	3.8171e-08	6.56747e-07	8.42118
GDF2	-0.51499	-0.0369714	-5.95912	3.85485e-08	6.61253e-07	8.41173
ZBTB1	0.916547	-0.469563	5.95849	3.86582e-08	6.62637e-07	8.409
GPRASP1	0.803771	-1.39586	5.9577	3.87964e-08	6.64011e-07	8.40557
APEX1	0.732578	-0.89337	5.95659	3.89919e-08	6.66858e-07	8.40075
C12orf57	1.02723	-1.57421	5.95594	3.91049e-08	6.68291e-07	8.39796
MIS12	0.821392	-1.15305	5.95491	3.92865e-08	6.70787e-07	8.39352
PI16	-0.621535	0.0754563	-5.95474	3.93167e-08	6.70787e-07	8.39278
BCLAF1	0.838082	0.171697	5.95462	3.9339e-08	6.70787e-07	8.39223
LOC101928963	0.628043	-0.419	5.95218	3.97743e-08	6.76085e-07	8.38167
MDH2	0.588075	-0.237465	5.95048	4.00803e-08	6.79374e-07	8.37431
DENND2D	0.811512	-0.590311	5.9443	4.12098e-08	6.95941e-07	8.34762
SPRED3	-0.525408	0.0392389	-5.94171	4.16941e-08	7.01529e-07	8.3364
TYW3	0.520539	-0.480688	5.94144	4.17447e-08	7.01864e-07	8.33524
SYF2	0.568575	0.226201	5.9369	4.26063e-08	7.13731e-07	8.31562
TMEM243	0.874241	-1.34587	5.9369	4.26066e-08	7.13731e-07	8.31562
PRPF39	0.862235	-1.0527	5.93565	4.2847e-08	7.17232e-07	8.31022
TBC1D4	0.889827	-1.9763	5.93105	4.37436e-08	7.28508e-07	8.29033
ADRA2B	-0.517392	0.00298528	-5.92931	4.40877e-08	7.33297e-07	8.28281
IL7R	1.20837	-1.43983	5.92901	4.41468e-08	7.33619e-07	8.28152
AQP5	-0.51575	-0.0710404	-5.92759	4.44286e-08	7.37767e-07	8.27541
CMC1	0.971043	-0.373323	5.92352	4.52494e-08	7.45979e-07	8.25784
ASF1A	0.772494	-1.1225	5.92317	4.53208e-08	7.46619e-07	8.25632
TM7SF3	0.520251	0.0911698	5.92161	4.56401e-08	7.51337e-07	8.24958
MARS	0.570329	0.376958	5.9189	4.61989e-08	7.5859e-07	8.2379
SLC25A45	0.568427	-0.37898	5.91824	4.63367e-08	7.59523e-07	8.23504
DNAJC7	0.557208	0.216534	5.91377	4.72762e-08	7.68314e-07	8.21577
KEL	-0.709935	-0.0186349	-5.91157	4.77474e-08	7.73807e-07	8.20625
UFSP2	0.603954	-0.6854	5.91039	4.80004e-08	7.7677e-07	8.20118
RP11-209A2.1	0.630441	-0.848724	5.90925	4.82473e-08	7.78563e-07	8.19625
UXS1	0.650524	-0.654779	5.90896	4.83106e-08	7.79035e-07	8.19499
LOC732360	0.727949	0.0900951	5.90415	4.93641e-08	7.94341e-07	8.17428
SMAD5	0.544891	0.242422	5.9016	4.99334e-08	8.01809e-07	8.16328
RCN2	0.91354	-0.414277	5.90049	5.01815e-08	8.04664e-07	8.15852
FAM220A	0.633467	-0.704003	5.89887	5.05486e-08	8.08848e-07	8.15152
LINC01215	1.23631	-2.15618	5.89821	5.06995e-08	8.09966e-07	8.14866
FBL	0.947196	-1.215	5.89786	5.0779e-08	8.10267e-07	8.14716
ANKRD13A	0.92865	0.732903	5.89538	5.13468e-08	8.17615e-07	8.13648
RPS27	0.993612	0.468145	5.89415	5.16295e-08	8.20974e-07	8.13121
BMI1	0.926926	-1.46715	5.89069	5.24392e-08	8.31461e-07	8.11628
RRN3	0.622684	-0.801146	5.89055	5.24708e-08	8.31461e-07	8.1157
PTMS	-0.568279	0.237785	-5.89003	5.25929e-08	8.32109e-07	8.11347
KCNIP2-AS1	-0.653663	0.0736943	-5.88939	5.2744e-08	8.33479e-07	8.11071
NOTCH2NL	0.77775	-0.110722	5.88923	5.27835e-08	8.33527e-07	8.10999
PFAS	0.713606	-0.812019	5.88697	5.33205e-08	8.39457e-07	8.10028
CCT3	0.764883	-0.612697	5.88688	5.33426e-08	8.39457e-07	8.09988
TIAM2	0.519784	0.375124	5.8847	5.38665e-08	8.45956e-07	8.0905
GPD1L	0.521339	-0.647286	5.88254	5.43906e-08	8.51584e-07	8.08121
NDUFB6	0.55696	0.0679967	5.88245	5.44111e-08	8.51584e-07	8.08084
IARS	0.885855	-0.956797	5.88221	5.44698e-08	8.51919e-07	8.07981
MRPS33	0.733885	-0.421201	5.88058	5.48703e-08	8.57597e-07	8.07278
ADAD2	-0.529977	-0.0233353	-5.87929	5.51875e-08	8.61145e-07	8.06725
SHPRH	1.03437	-1.45197	5.87547	5.6142e-08	8.7159e-07	8.05079
AK090844	0.809065	0.417019	5.87528	5.61896e-08	8.7159e-07	8.04997
RNU86	0.760558	-0.890708	5.87433	5.64279e-08	8.74173e-07	8.04591
KIF12	-0.562823	0.0267411	-5.87413	5.648e-08	8.74388e-07	8.04503
CCT7	0.744676	-0.321439	5.87233	5.69362e-08	8.80258e-07	8.03731
ALG8	0.735122	-0.802783	5.86884	5.78326e-08	8.92034e-07	8.02231
PI4KA	0.687485	-0.34169	5.86666	5.8401e-08	8.98524e-07	8.01293
SARS	0.527927	-0.00532427	5.86414	5.90645e-08	9.05814e-07	8.00208
KANSL1	0.911521	0.166286	5.86312	5.93322e-08	9.08635e-07	7.99774
IMPDH2	0.915567	-0.812771	5.86299	5.93676e-08	9.08635e-07	7.99717
ADIPOR2	0.54235	-0.0385083	5.85672	6.10566e-08	9.31624e-07	7.97025
LOC101243545	0.76768	-0.569477	5.85666	6.10734e-08	9.31624e-07	7.96999
CCDC25	0.500191	-0.520588	5.85631	6.11707e-08	9.32486e-07	7.96846
USP4	0.793514	0.559099	5.85188	6.23929e-08	9.467e-07	7.94947
FYN	0.84704	-1.0666	5.85151	6.24959e-08	9.47633e-07	7.94789
LIPT1	0.587522	-1.34391	5.85128	6.2561e-08	9.47991e-07	7.94689
PDHB	0.609504	-0.317757	5.84544	6.4216e-08	9.68577e-07	7.92184
XPO1	0.833342	-0.203647	5.84523	6.4278e-08	9.68873e-07	7.92091
HAUS3	0.707322	-0.896931	5.83876	6.61625e-08	9.90748e-07	7.89318
MTDH	0.702691	0.308018	5.83761	6.65041e-08	9.95211e-07	7.88824
LOC285191	-0.567349	0.0714536	-5.8362	6.69227e-08	9.9955e-07	7.88222
TTC13	0.660832	-0.403707	5.83584	6.70315e-08	1.00048e-06	7.88066
CTD-3222D19.5	0.501628	-0.0428826	5.8354	6.71642e-08	1.00181e-06	7.87876
TAPT1-AS1	0.926408	-0.832746	5.82936	6.90001e-08	1.02222e-06	7.85289
PRMT6	0.793295	-1.30407	5.82453	7.05024e-08	1.03806e-06	7.83222
SCRIB	0.526932	0.0940402	5.82418	7.06149e-08	1.03905e-06	7.83069
KPNA2	0.916607	0.339842	5.82321	7.09212e-08	1.04221e-06	7.82654
PCED1B-AS1	0.593084	-0.810595	5.82025	7.18646e-08	1.0534e-06	7.81386
HEATR3	0.617755	-0.0618962	5.81981	7.20047e-08	1.0534e-06	7.81199
AURKAPS1	0.650991	0.483769	5.81934	7.21558e-08	1.05426e-06	7.80998
AGAP4	0.554552	-0.140412	5.81845	7.24416e-08	1.05776e-06	7.80619
SF3B1	0.639812	0.515838	5.81686	7.29585e-08	1.06395e-06	7.79937
RP11-199F11.2	0.533814	-0.47035	5.81592	7.3264e-08	1.06735e-06	7.79536
MYCBP2	0.500154	-0.222164	5.81586	7.32853e-08	1.06735e-06	7.79508
SSR2	0.66496	-0.194559	5.81107	7.48683e-08	1.08764e-06	7.77458
TRA2A	0.58276	0.208897	5.80916	7.55057e-08	1.0962e-06	7.76644
ECI1	0.646435	-0.469066	5.80659	7.63767e-08	1.10744e-06	7.75544
NDUFA12	0.715865	-0.489903	5.8048	7.69886e-08	1.11307e-06	7.74778
CXXC5	0.754982	-0.943284	5.80001	7.86503e-08	1.13179e-06	7.7273
POLR2H	0.52981	-0.303119	5.79844	7.92023e-08	1.13732e-06	7.72059
SS18L1	0.882751	-0.873073	5.79827	7.92604e-08	1.13732e-06	7.71989
GNPNAT1	0.543537	-0.805507	5.79821	7.92831e-08	1.13732e-06	7.71961
HOXA11	-0.505925	0.236178	-5.79708	7.96816e-08	1.14089e-06	7.7148
ERVK3-1	0.706413	-0.277322	5.79258	8.12954e-08	1.16012e-06	7.69557
MRC2	-0.676429	0.0574405	-5.79007	8.22115e-08	1.16906e-06	7.68482
PSMG1	0.86309	-0.391289	5.78574	8.38095e-08	1.18588e-06	7.66635
RFWD3	0.506606	-0.0320858	5.78205	8.51963e-08	1.20327e-06	7.65061
CENPC	0.653566	-1.10185	5.78152	8.53975e-08	1.20517e-06	7.64835
RP5-1074L1.4	0.80498	-0.954305	5.78045	8.58041e-08	1.20813e-06	7.64379
C3P1	-0.502567	0.0634348	-5.77874	8.64595e-08	1.2166e-06	7.63649
LOC101060405	0.641062	-0.16983	5.77747	8.69493e-08	1.22274e-06	7.63108
NGLY1	0.715485	0.00720536	5.77727	8.70288e-08	1.22311e-06	7.6302
FN3KRP	0.655885	-0.689436	5.77573	8.76276e-08	1.22668e-06	7.62362
UFD1L	0.526241	0.300853	5.77393	8.83288e-08	1.23311e-06	7.61598
RCN1	0.557688	-0.193094	5.77363	8.84492e-08	1.23397e-06	7.61467
EIF2A	0.67737	-1.11282	5.77301	8.8693e-08	1.23662e-06	7.61203
TPBGL	-0.502103	0.163099	-5.77203	8.90788e-08	1.24048e-06	7.60787
LRRN3	1.28482	-2.66966	5.7714	8.93293e-08	1.24303e-06	7.60517
CEBPG	0.625569	0.269204	5.77081	8.95653e-08	1.24498e-06	7.60264
NUBP1	0.614859	-0.454534	5.77045	8.97071e-08	1.2462e-06	7.60113
MRPS17	0.711183	-0.256322	5.7703	8.97658e-08	1.24626e-06	7.6005
TPRKB	0.84107	-0.280799	5.7696	9.00465e-08	1.2494e-06	7.5975
ESYT1	0.743311	-0.983303	5.76923	9.01952e-08	1.25005e-06	7.59592
LINS	0.544206	-0.112139	5.76603	9.14875e-08	1.26326e-06	7.58228
PAPD4	0.96541	0.981303	5.76418	9.22427e-08	1.27215e-06	7.57439
AKR1B1	0.783054	-0.986105	5.76248	9.29422e-08	1.27911e-06	7.56715
THEMIS	1.07824	-1.70225	5.76198	9.31491e-08	1.28002e-06	7.56502
AASDH	0.591651	-0.117766	5.76161	9.33008e-08	1.28133e-06	7.56346
ZHX2	1.13277	0.37958	5.76049	9.3765e-08	1.28693e-06	7.5587
TRIM52	0.848802	-0.0955747	5.75943	9.42107e-08	1.2915e-06	7.55415
CERS6	0.54349	0.281842	5.75609	9.56158e-08	1.30528e-06	7.53995
C6orf48	0.658254	-0.878832	5.75228	9.72481e-08	1.31891e-06	7.52372
NDUFA8	0.626041	0.0620055	5.75155	9.75619e-08	1.32238e-06	7.52063
TTI1	0.656607	-0.394997	5.75	9.82367e-08	1.32995e-06	7.51402
HSPB11	0.722412	0.0324011	5.74775	9.92224e-08	1.34012e-06	7.50444
RPS18	0.812246	-0.803032	5.74549	1.00222e-07	1.35118e-06	7.49483
PCID2	0.530205	-0.878707	5.74535	1.00286e-07	1.35118e-06	7.49422
SACS	0.872194	-1.88979	5.74405	1.00865e-07	1.3575e-06	7.48869
NOA1	0.614932	-0.793057	5.74319	1.0125e-07	1.36187e-06	7.48505
LEPROTL1	0.717258	-0.650092	5.73872	1.03278e-07	1.38752e-06	7.46603
GALNT9	-0.700589	-0.0622927	-5.73147	1.0665e-07	1.42328e-06	7.43522
CERK	0.653852	-0.693736	5.7314	1.06684e-07	1.42328e-06	7.43491
MRPS36	0.739198	0.272215	5.73116	1.06799e-07	1.42395e-06	7.43388
LINC00888	0.505515	-0.24731	5.72692	1.08821e-07	1.44464e-06	7.4159
GALK2	0.507138	0.202966	5.72386	1.10309e-07	1.45968e-06	7.40288
MRPL34	0.635386	-0.507047	5.72153	1.11453e-07	1.47136e-06	7.39299
LOC100129516	-0.502381	-0.129924	-5.72055	1.11938e-07	1.47355e-06	7.38883
TBCCD1	0.695426	-0.63611	5.71805	1.13182e-07	1.4863e-06	7.37823
RPL11	0.763081	-0.852534	5.7171	1.13661e-07	1.49011e-06	7.37418
C16orf80	0.706608	-0.864304	5.7137	1.1538e-07	1.50759e-06	7.35979
SWAP70	0.574835	-0.0365123	5.71184	1.16333e-07	1.51917e-06	7.3519
ZRANB2	0.738379	-0.559846	5.70963	1.17477e-07	1.53236e-06	7.34252
PCYOX1	0.756238	0.00783772	5.70946	1.17567e-07	1.53266e-06	7.34178
HMGXB4	0.618602	0.128261	5.70679	1.18964e-07	1.54734e-06	7.33046
RP11-12M5.1	-0.570109	0.219134	-5.70648	1.19128e-07	1.5486e-06	7.32914
CRYGC	-0.50868	-0.0286799	-5.70395	1.20468e-07	1.56069e-06	7.31842
OSGIN1	-0.572242	-0.15012	-5.70346	1.20726e-07	1.56314e-06	7.31637
UBXN2A	0.530975	0.296461	5.70103	1.22031e-07	1.5754e-06	7.30606
SMC5	0.530184	0.271997	5.701	1.22049e-07	1.5754e-06	7.30591
MYBL1	-0.600783	-0.20439	-5.70093	1.22085e-07	1.5754e-06	7.30563
Y16709	0.830173	-0.86346	5.70005	1.2256e-07	1.58063e-06	7.30191
PEX11B	0.68247	-0.568218	5.69864	1.2333e-07	1.58698e-06	7.29591
MUT	0.622156	0.174859	5.69759	1.23901e-07	1.59164e-06	7.29148
PSMC5	0.665465	-0.172524	5.69434	1.25695e-07	1.60927e-06	7.2777
UBR7	0.691673	-0.627727	5.69238	1.26786e-07	1.61779e-06	7.26942
LOC100506248	0.679974	-0.526159	5.69076	1.27699e-07	1.62582e-06	7.26254
FAM226A	0.619051	-0.918387	5.68972	1.28285e-07	1.62973e-06	7.25814
COX6C	0.948336	-0.143448	5.68971	1.28291e-07	1.62973e-06	7.2581
MTHFD1	0.740213	-0.533412	5.6852	1.30874e-07	1.65517e-06	7.239
ECHS1	0.500569	-0.45491	5.68396	1.3159e-07	1.66332e-06	7.23376
PRPF3	0.596923	-0.536512	5.68169	1.32919e-07	1.67918e-06	7.22414
CHAMP1	0.603218	-0.379024	5.68153	1.33012e-07	1.67943e-06	7.22346
KIAA1191	0.541275	-0.485683	5.68063	1.3354e-07	1.68517e-06	7.21967
LEO1	0.629933	-0.469757	5.68029	1.3374e-07	1.68583e-06	7.21823
HDGFL1	-0.534595	-0.0219554	-5.67985	1.33997e-07	1.68814e-06	7.21639
MED29	0.681545	-0.549509	5.67801	1.3509e-07	1.70004e-06	7.20861
UGP2	0.645648	0.607883	5.6769	1.35754e-07	1.7061e-06	7.2039
BEX2	0.721128	-0.843119	5.67683	1.35796e-07	1.7061e-06	7.20361
ARHGEF16	-0.522558	0.105769	-5.67563	1.36518e-07	1.71047e-06	7.19853
MAD1L1	0.859373	-0.914261	5.67226	1.38562e-07	1.72475e-06	7.18428
TRIAP1	0.571824	-0.651988	5.67188	1.38793e-07	1.72668e-06	7.18269
EPN1	-0.507067	0.179002	-5.67036	1.39729e-07	1.73644e-06	7.17624
NUP107	0.635939	-0.980241	5.66621	1.4231e-07	1.76131e-06	7.1587
SGK494	0.528499	0.507914	5.66597	1.42459e-07	1.76175e-06	7.1577
CRY1	0.790954	-1.58262	5.66531	1.42874e-07	1.76592e-06	7.15491
TCEAL4	0.753941	-0.247234	5.66281	1.4446e-07	1.78234e-06	7.14433
RFX7	0.513581	-0.426838	5.66272	1.44514e-07	1.78234e-06	7.14398
ZWILCH	0.810033	0.019821	5.66229	1.44787e-07	1.78283e-06	7.14216
METAP1	0.584356	-0.9243	5.66121	1.45478e-07	1.7894e-06	7.1376
PRMT3	0.702357	-0.8084	5.66097	1.45634e-07	1.79036e-06	7.13657
MED13L	0.601975	1.11233	5.66022	1.46115e-07	1.79434e-06	7.13342
POLE3	0.743793	-0.967298	5.6582	1.4742e-07	1.80572e-06	7.1249
RPL24	0.693413	-0.604971	5.65818	1.47436e-07	1.80572e-06	7.12479
NMD3	0.51903	-0.370843	5.65522	1.49368e-07	1.82351e-06	7.11232
TMX2	0.591598	-0.577069	5.6548	1.49645e-07	1.82494e-06	7.11054
DDX39A	0.874561	-0.54351	5.65169	1.51708e-07	1.84225e-06	7.09742
SLC25A6	0.773617	-0.801965	5.65064	1.5241e-07	1.84685e-06	7.09299
GS1-111G14.1	0.503768	-0.442178	5.64859	1.53795e-07	1.86166e-06	7.08433
SLC39A5	-0.535221	0.174045	-5.64779	1.54339e-07	1.86573e-06	7.08094
NPIPA5	0.675889	-0.369708	5.64753	1.54517e-07	1.86645e-06	7.07983
DUSP15	-0.538912	0.0772074	-5.64584	1.5567e-07	1.87839e-06	7.07271
MRPL15	0.75563	-0.401294	5.64472	1.56434e-07	1.88492e-06	7.06802
HMGN1	0.676595	-0.545516	5.64191	1.58381e-07	1.90175e-06	7.05617
ICAM2	0.709462	-0.861439	5.64183	1.58442e-07	1.90175e-06	7.0558
ART5	-0.551952	0.00454122	-5.64171	1.58521e-07	1.90175e-06	7.05532
CFDP1	0.512345	0.505656	5.64158	1.58616e-07	1.90189e-06	7.05475
UGDH	0.66114	-0.415321	5.63952	1.60059e-07	1.91618e-06	7.04607
FAM57B	-0.597735	-0.0817405	-5.63838	1.60865e-07	1.92483e-06	7.04126
PRKAA1	0.659129	0.888757	5.63714	1.61744e-07	1.93332e-06	7.03604
E2F5	0.767497	-1.38137	5.6342	1.63848e-07	1.95234e-06	7.02365
UNG	0.835531	-1.1088	5.63366	1.64236e-07	1.95595e-06	7.02138
CASC14	-0.624992	-0.0317385	-5.63144	1.65846e-07	1.96897e-06	7.01204
TRIM28	0.814242	-0.499125	5.62898	1.67653e-07	1.98732e-06	7.00166
NDUFS6	0.683461	-0.05227	5.62532	1.70369e-07	2.01639e-06	6.98626
RBM28	0.517568	-0.342248	5.625	1.70607e-07	2.01737e-06	6.98492
SERTAD2	0.643461	-0.160898	5.62497	1.70629e-07	2.01737e-06	6.9848
SLC39A10	0.877139	-1.21794	5.62201	1.72862e-07	2.03602e-06	6.97234
AK128734	0.782781	-0.165804	5.62177	1.73049e-07	2.03651e-06	6.9713
AMIGO2	0.74243	-1.60214	5.61966	1.74659e-07	2.04913e-06	6.96243
WDR82	0.598177	-0.468716	5.61078	1.81599e-07	2.11752e-06	6.9251
SUV420H1	0.514431	0.164923	5.60979	1.8239e-07	2.12456e-06	6.92094
C1orf158	-0.528831	0.0935187	-5.6096	1.82539e-07	2.12523e-06	6.92015
SMIM20	0.555481	-0.378774	5.60873	1.83243e-07	2.12813e-06	6.91647
GIMAP1	0.70208	-0.70375	5.60871	1.83254e-07	2.12813e-06	6.91641
PPAPDC2	0.704322	-1.07792	5.60842	1.83488e-07	2.12956e-06	6.91519
RPS4X	0.736105	-0.727936	5.60833	1.83563e-07	2.12956e-06	6.91479
KANSL2	0.588605	-0.754146	5.60765	1.84111e-07	2.13199e-06	6.91194
ZNF304	0.802906	-0.803185	5.60704	1.84609e-07	2.13627e-06	6.90935
PKN2	0.868292	0.423086	5.60626	1.8524e-07	2.14249e-06	6.90608
RP11-182L21.5	0.758326	-0.0610066	5.60383	1.87222e-07	2.15995e-06	6.89589
SSRP1	0.533169	-0.25197	5.60331	1.87653e-07	2.16371e-06	6.89368
ACADM	0.918351	-1.02294	5.60309	1.87834e-07	2.16371e-06	6.89276
EBNA1BP2	0.738597	-0.562736	5.60024	1.90192e-07	2.18649e-06	6.88081
ADAMTSL5	-0.521657	-0.0207564	-5.59805	1.92026e-07	2.20093e-06	6.87162
ZNF652	0.765468	0.330214	5.59703	1.92889e-07	2.20641e-06	6.86732
EIF5B	0.50849	0.345533	5.59285	1.96454e-07	2.24157e-06	6.84978
TRPM5	-0.5844	-0.144306	-5.58893	1.99854e-07	2.2781e-06	6.83335
KRT8P11	-0.518042	-0.137501	-5.58757	2.01054e-07	2.28839e-06	6.82761
C16orf89	-0.600343	-0.156268	-5.58645	2.02041e-07	2.29269e-06	6.82292
EIF3G	0.640149	-0.464032	5.58493	2.03393e-07	2.30465e-06	6.81654
NME1-NME2	0.796109	-0.160928	5.5812	2.0674e-07	2.33909e-06	6.8009
ZFYVE26	0.557107	0.187147	5.58061	2.07277e-07	2.34402e-06	6.79842
DPM3	0.531559	0.00247028	5.58036	2.075e-07	2.34538e-06	6.79739
PRPF38A	0.564604	-0.0045609	5.58021	2.07633e-07	2.34572e-06	6.79677
NHP2	0.695832	-0.614874	5.57999	2.07839e-07	2.34656e-06	6.79582
RPS25	0.750669	-0.831299	5.57957	2.08221e-07	2.34772e-06	6.79407
MT3	-0.590889	0.00908966	-5.57775	2.09881e-07	2.36294e-06	6.78646
MDH1	0.658798	-0.642808	5.57343	2.13889e-07	2.3998e-06	6.76834
PYCR1	-0.50261	-0.0616843	-5.57323	2.14076e-07	2.40007e-06	6.76751
NDUFAF4	0.524899	-0.488957	5.57318	2.14123e-07	2.40007e-06	6.7673
SLTM	0.901336	-0.541842	5.57192	2.15303e-07	2.41093e-06	6.76203
YWHAQ	0.785258	-0.4202	5.57092	2.16252e-07	2.41919e-06	6.75782
PSMA7	0.717153	0.414475	5.5705	2.16645e-07	2.42221e-06	6.75608
MOAP1	0.7484	-0.909921	5.56987	2.1725e-07	2.42578e-06	6.75341
PABPN1	0.750997	0.122083	5.56739	2.1962e-07	2.44565e-06	6.74302
DLD	0.605002	0.162081	5.56615	2.20812e-07	2.45426e-06	6.73784
DENND6A	0.816959	-0.54375	5.56486	2.22063e-07	2.45558e-06	6.73243
NUP85	0.642259	-0.703846	5.56478	2.22132e-07	2.45558e-06	6.73213
CRYGEP	-0.598151	0.0745505	-5.5628	2.24064e-07	2.4739e-06	6.72383
CHCHD1	0.671546	0.19919	5.55932	2.27502e-07	2.5034e-06	6.70925
SEPW1	0.578372	-0.167758	5.55611	2.30714e-07	2.53387e-06	6.69583
PIBF1	0.66332	-0.704408	5.55558	2.31249e-07	2.53841e-06	6.69361
METTL21A	0.635417	-0.412456	5.55548	2.3135e-07	2.53841e-06	6.69319
ZSCAN16	0.580139	-0.264662	5.55524	2.31589e-07	2.5386e-06	6.6922
DEGS2	-0.576412	-0.356981	-5.55397	2.32876e-07	2.55026e-06	6.6869
MRFAP1L1	0.771623	-1.22447	5.55062	2.36314e-07	2.5768e-06	6.67286
MDP1	0.577254	0.221263	5.55011	2.3684e-07	2.57806e-06	6.67074
TRIM59	0.690056	-1.11701	5.54987	2.37084e-07	2.57806e-06	6.66975
NELL2	0.922366	-2.18808	5.54963	2.37331e-07	2.57806e-06	6.66875
LMBRD1	0.795185	0.0549941	5.54907	2.37922e-07	2.58325e-06	6.66637
NDUFB1	0.550253	0.673767	5.54785	2.39185e-07	2.59573e-06	6.6613
CCR7	1.4001	-1.48773	5.54559	2.41554e-07	2.61524e-06	6.65186
RPLP0	0.757961	-0.473997	5.54537	2.41793e-07	2.61659e-06	6.65091
PHGR1	-0.612094	0.0114507	-5.54062	2.46855e-07	2.66128e-06	6.63108
CDC23	0.500476	0.184318	5.53826	2.49408e-07	2.68531e-06	6.62123
PANK4	0.561279	-0.64365	5.53761	2.50122e-07	2.68866e-06	6.61849
LOC100133130	0.517842	-0.221024	5.53752	2.50217e-07	2.68866e-06	6.61813
ZNF274	0.536843	-0.113566	5.53582	2.52076e-07	2.70609e-06	6.61104
C1QBP	0.89788	-0.55864	5.53211	2.56183e-07	2.74374e-06	6.59557
LINC00028	-0.500261	0.0922537	-5.5314	2.56983e-07	2.74973e-06	6.59258
RBM12B	0.764887	-0.312175	5.52873	2.59989e-07	2.7754e-06	6.58145
PDHX	0.647035	-0.712495	5.52782	2.61021e-07	2.78512e-06	6.57766
PKD2	0.707357	-0.883661	5.52512	2.64117e-07	2.80636e-06	6.56637
BZW2	0.634689	-0.844936	5.52334	2.66171e-07	2.82425e-06	6.55895
RPL8	0.723812	-0.6308	5.52186	2.67888e-07	2.8372e-06	6.5528
RCAN3	0.510382	-0.480935	5.52173	2.68041e-07	2.83751e-06	6.55225
NAA20	0.625995	-0.537576	5.52125	2.68601e-07	2.83825e-06	6.55025
PHYH	0.730267	-0.231564	5.52125	2.68607e-07	2.83825e-06	6.55023
MAML2	0.503437	-0.404195	5.52047	2.69513e-07	2.84126e-06	6.547
SCYL3	0.860196	0.087782	5.51978	2.7033e-07	2.84856e-06	6.54411
NUPL2	0.54874	-0.652949	5.51886	2.71412e-07	2.85733e-06	6.54028
TMEM256	0.647502	-0.0305097	5.51603	2.74775e-07	2.88741e-06	6.52849
SNRPD3	0.59384	-0.163105	5.5151	2.7589e-07	2.89779e-06	6.52462
LOC100507217	0.644075	0.47945	5.51169	2.8002e-07	2.93444e-06	6.51039
ADAT1	0.547714	-0.344874	5.5099	2.82212e-07	2.9547e-06	6.50293
CELA2B	-0.708758	-0.0284591	-5.50939	2.82835e-07	2.95667e-06	6.50082
GTF2I	0.519546	0.401239	5.50922	2.83047e-07	2.95667e-06	6.5001
PRM2	-0.743009	-0.277335	-5.50847	2.83972e-07	2.96156e-06	6.49698
ERCC3	0.503576	-0.429225	5.50842	2.84033e-07	2.96156e-06	6.49677
PIGW	0.61272	-0.538055	5.50748	2.852e-07	2.97101e-06	6.49285
MED6	0.838556	0.499527	5.5062	2.86782e-07	2.98207e-06	6.48755
SRP68	0.636799	-0.502179	5.50599	2.87045e-07	2.98344e-06	6.48668
PARK7	0.64575	-0.1184	5.50322	2.90528e-07	3.01143e-06	6.47513
ZNF205	-0.603596	-0.218142	-5.50229	2.91703e-07	3.02087e-06	6.47127
FLJ10038	0.5393	0.00662244	5.50139	2.92851e-07	3.03139e-06	6.46751
RBM22	0.560983	0.126945	5.50019	2.94378e-07	3.04306e-06	6.46253
TMEM258	0.564337	-0.294194	5.49903	2.95872e-07	3.05436e-06	6.45769
LINC00116	0.583098	-0.534129	5.49877	2.96205e-07	3.05642e-06	6.45661
GJD4	-0.615407	-0.0954607	-5.49813	2.97032e-07	3.06356e-06	6.45394
PTDSS1	0.697387	-0.631558	5.49606	2.99718e-07	3.0871e-06	6.44532
FNIP2	0.545258	0.314452	5.49311	3.03586e-07	3.12271e-06	6.43305
COPB1	0.506058	0.332707	5.49136	3.05897e-07	3.14366e-06	6.42579
ACTL7B	-0.504514	0.0405173	-5.49097	3.0642e-07	3.14762e-06	6.42416
ZNF782	0.527699	-0.0845882	5.49071	3.0676e-07	3.1497e-06	6.4231
PSAPL1	-0.560045	0.0361849	-5.48969	3.08119e-07	3.16082e-06	6.41887
JAK1	0.576919	0.0727424	5.48857	3.09626e-07	3.1744e-06	6.4142
PRPF4B	0.760896	-0.363609	5.4885	3.09722e-07	3.1744e-06	6.4139
ZCCHC10	0.65146	0.105179	5.48795	3.10464e-07	3.18059e-06	6.41161
TMEM87B	0.780506	0.32491	5.48665	3.12221e-07	3.19572e-06	6.40621
RP11-769O8.3	0.694652	-0.283329	5.48559	3.13657e-07	3.20898e-06	6.40182
TAOK1	0.514381	0.915933	5.48404	3.15783e-07	3.22353e-06	6.39535
FAM175B	0.520108	0.0601739	5.48359	3.1639e-07	3.22379e-06	6.39352
TECR	0.584377	0.123133	5.4834	3.16655e-07	3.22379e-06	6.39272
CECR5	0.616997	-0.491245	5.48272	3.17592e-07	3.23189e-06	6.38989
SEH1L	0.581597	-0.36935	5.48227	3.18216e-07	3.23649e-06	6.38801
PAK1IP1	0.587532	-0.108745	5.47897	3.22806e-07	3.27475e-06	6.3743
GNPAT	0.666175	-0.216042	5.47725	3.25227e-07	3.29614e-06	6.36715
NAA16	0.501739	-0.30111	5.47705	3.25497e-07	3.2962e-06	6.36636
SIMC1	0.541952	-0.650561	5.47391	3.29961e-07	3.33108e-06	6.35332
USP8	0.632143	0.335993	5.47323	3.30938e-07	3.33505e-06	6.3505
MSH2	0.762424	-1.33323	5.47167	3.33185e-07	3.35473e-06	6.34402
LOC440173	-0.520574	0.111246	-5.46892	3.37179e-07	3.38157e-06	6.33262
IL34	-0.565383	-0.115524	-5.4681	3.38388e-07	3.39219e-06	6.32919
RPS5	0.816468	-0.771683	5.46628	3.41062e-07	3.4145e-06	6.32166
CBWD1	0.78745	0.116423	5.46591	3.4161e-07	3.41849e-06	6.32012
HINT1	0.73896	-0.171788	5.46434	3.43947e-07	3.43587e-06	6.3136
AF520793	1.0628	-0.460665	5.46385	3.44672e-07	3.4401e-06	6.31159
VWA9	0.550015	0.0916804	5.46333	3.45453e-07	3.44489e-06	6.30942
SET	0.571203	-0.466125	5.46239	3.46863e-07	3.45594e-06	6.30552
SAMD14	-0.547803	0.707671	-5.46189	3.47611e-07	3.46188e-06	6.30346
WBP4	0.670502	0.510475	5.46006	3.50383e-07	3.48342e-06	6.29586
PPAP2A	0.605859	-0.110346	5.45611	3.56437e-07	3.53832e-06	6.27947
RAN	0.860747	-0.525877	5.45605	3.56524e-07	3.53832e-06	6.27924
RP11-138A9.1	0.91196	0.0141005	5.45416	3.59459e-07	3.55818e-06	6.27139
RPS2	0.536886	-0.508374	5.45277	3.6162e-07	3.57492e-06	6.26566
RFC4	0.929177	-0.590775	5.45092	3.64538e-07	3.59653e-06	6.25797
TRMT112	0.636399	-0.554675	5.4509	3.64563e-07	3.59653e-06	6.2579
STT3B	0.80411	-0.74008	5.44885	3.67809e-07	3.6189e-06	6.24942
LOC100996696	0.774437	-1.06979	5.44849	3.68388e-07	3.62303e-06	6.24792
GARS	0.566118	0.0979862	5.44766	3.69714e-07	3.63295e-06	6.24448
ZNF814	0.537824	0.445769	5.44507	3.73878e-07	3.666e-06	6.23376
AK097119	0.52881	0.0197334	5.44285	3.77485e-07	3.69502e-06	6.22458
PTRH2	0.543869	-0.242809	5.44272	3.77705e-07	3.69555e-06	6.22402
COX16	0.607908	-0.439805	5.4418	3.792e-07	3.70547e-06	6.22024
WWC2-AS2	-0.638176	-0.112342	-5.44094	3.80616e-07	3.7143e-06	6.21668
COQ5	0.62065	-0.23679	5.4397	3.82658e-07	3.7281e-06	6.21156
VTI1A	0.584663	1.05516	5.43947	3.83047e-07	3.7303e-06	6.21059
RGS9BP	-0.507106	0.0622538	-5.43932	3.83293e-07	3.73111e-06	6.20997
WDR43	0.71639	-0.562488	5.43858	3.84516e-07	3.73984e-06	6.20692
EZH2	0.999959	0.1576	5.43823	3.85102e-07	3.74394e-06	6.20547
NDUFB9	0.702586	0.15564	5.43771	3.85979e-07	3.74927e-06	6.20329
LOC100129447	0.555475	-0.0802175	5.43634	3.88263e-07	3.76826e-06	6.19765
THAP9-AS1	0.821762	-1.36903	5.43519	3.90193e-07	3.77897e-06	6.1929
SNRPD2	1.00069	-0.637229	5.43197	3.95674e-07	3.82234e-06	6.17956
CHMP7	0.52147	-0.789421	5.431	3.97331e-07	3.83155e-06	6.17556
GABPB2	0.590454	-0.914707	5.43092	3.97465e-07	3.83155e-06	6.17524
BTBD11	0.553825	-0.560151	5.4302	3.98709e-07	3.84001e-06	6.17225
ATXN2	0.574106	-0.127973	5.43002	3.99015e-07	3.84001e-06	6.17152
CBLL1	0.729504	-0.610645	5.42154	4.13909e-07	3.96832e-06	6.13646
PHB2	0.593979	-0.753924	5.42077	4.1528e-07	3.9792e-06	6.1333
KMT2E	0.731074	0.089757	5.42059	4.15606e-07	3.97958e-06	6.13255
AC004951.6	0.821402	-0.126186	5.41999	4.16676e-07	3.98536e-06	6.13009
EBLN2	0.750941	0.571943	5.4194	4.1774e-07	3.98999e-06	6.12765
OSBPL3	0.595849	-0.86384	5.41848	4.19407e-07	4.00257e-06	6.12384
ZNF468	0.775165	-0.687022	5.41562	4.24614e-07	4.04382e-06	6.11204
HBP1	0.677604	0.374155	5.4148	4.26123e-07	4.05482e-06	6.10864
MON2	0.644584	0.512031	5.41149	4.32249e-07	4.09584e-06	6.09499
ATP5C1	0.547854	0.0422866	5.41051	4.34072e-07	4.10132e-06	6.09097
CDCA7L	0.885901	-0.774159	5.40925	4.36442e-07	4.11534e-06	6.08576
NSRP1	0.656408	-0.125165	5.4065	4.41655e-07	4.15934e-06	6.07441
GNRH1	0.555587	0.162152	5.40354	4.47323e-07	4.20061e-06	6.06221
C6orf57	0.583817	-0.0913119	5.40309	4.48192e-07	4.20705e-06	6.06035
LA16c-380H5.4	-0.597982	0.219083	-5.40238	4.49561e-07	4.21735e-06	6.05744
CNIH1	0.706718	-0.341404	5.39929	4.5559e-07	4.26245e-06	6.0447
DHFRL1	0.532815	0.219849	5.3992	4.55772e-07	4.26245e-06	6.04431
DAZAP1	0.601091	-0.282824	5.39877	4.56618e-07	4.26687e-06	6.04254
SLC25A5	0.701977	-0.676644	5.39846	4.5722e-07	4.27075e-06	6.04128
USO1	0.603871	0.0767119	5.3968	4.60497e-07	4.29609e-06	6.03445
WNT10B	-0.53319	-0.0127614	-5.39586	4.62369e-07	4.31004e-06	6.03057
OMA1	0.873664	-0.0838856	5.39389	4.66312e-07	4.34096e-06	6.02245
NELFB	0.65511	-0.256994	5.39373	4.66624e-07	4.34096e-06	6.02181
OSBP	0.523707	0.509179	5.39373	4.66635e-07	4.34096e-06	6.02179
SPIN1	0.710288	-0.202214	5.39207	4.69982e-07	4.36145e-06	6.01495
SPATA25	-0.62098	-0.0235363	-5.3887	4.76853e-07	4.41983e-06	6.00108
RUSC1-AS1	0.501289	0.348763	5.38743	4.79472e-07	4.4423e-06	5.99584
PRIMPOL	0.567357	-0.717647	5.38639	4.81614e-07	4.46034e-06	5.99158
SNAPC2	-0.5274	0.0360687	-5.38499	4.84534e-07	4.48065e-06	5.9858
CDC16	0.535179	-0.571982	5.37786	4.99607e-07	4.58611e-06	5.95651
RARRES2	-0.681789	-0.124342	-5.37743	5.00539e-07	4.59282e-06	5.95472
AKR1A1	0.533399	-0.234179	5.37703	5.01409e-07	4.59827e-06	5.95306
PPP1R8	0.5479	-0.675262	5.37458	5.06715e-07	4.64205e-06	5.943
G2E3	0.569871	0.0803956	5.36923	5.18504e-07	4.73487e-06	5.92101
GPR18	1.19202	-2.27989	5.36781	5.21674e-07	4.74961e-06	5.91518
PPIL3	0.796324	-1.15476	5.36745	5.22468e-07	4.75148e-06	5.91373
PLGLB1	0.951606	0.410871	5.36675	5.24055e-07	4.75895e-06	5.91083
ZAP70	0.716088	-0.967618	5.36652	5.24579e-07	4.76182e-06	5.90987
CRYZ	0.823953	-1.3753	5.36388	5.30551e-07	4.8048e-06	5.89905
TBC1D10C	0.636994	-0.298404	5.36377	5.30804e-07	4.80498e-06	5.89859
LINC00954	0.598213	-1.15439	5.3625	5.33703e-07	4.8274e-06	5.89339
POGZ	0.511792	0.166671	5.35919	5.41353e-07	4.88307e-06	5.87978
RACGAP1	0.952866	-0.131148	5.35801	5.44101e-07	4.90205e-06	5.87494
TMEM69	0.828533	-0.620718	5.35735	5.45648e-07	4.91406e-06	5.87223
VRK1	0.854419	-0.654887	5.35717	5.46061e-07	4.91482e-06	5.8715
PHACTR4	0.512005	0.165333	5.35713	5.46162e-07	4.91482e-06	5.87133
PJA1	0.511207	-1.05372	5.35584	5.49186e-07	4.93232e-06	5.86605
CD180	0.772174	-0.789204	5.35574	5.49425e-07	4.93253e-06	5.86563
LOC100996255	0.562292	0.15104	5.35493	5.51327e-07	4.94767e-06	5.86233
ILF2	0.69597	-0.561106	5.354	5.53539e-07	4.96557e-06	5.8585
TRIM33	0.592103	0.244831	5.3527	5.56635e-07	4.99138e-06	5.85317
ATP1A1	0.56196	-0.301119	5.35177	5.58849e-07	5.00535e-06	5.84938
TRIML2	-0.597334	-0.103816	-5.3515	5.59499e-07	5.00745e-06	5.84826
ITPR1-AS1	0.615985	-0.145675	5.35149	5.59522e-07	5.00745e-06	5.84822
DOC2B	-0.58254	0.120702	-5.35085	5.61081e-07	5.01626e-06	5.84557
AC002059.10	-0.535391	0.270987	-5.35081	5.61164e-07	5.01626e-06	5.84542
C2orf68	0.655541	0.0400969	5.34767	5.68772e-07	5.06841e-06	5.83255
RPS4XP2	0.706039	-0.892468	5.34718	5.69979e-07	5.07521e-06	5.83053
SLC6A19	-0.721228	0.484484	-5.3453	5.74587e-07	5.10828e-06	5.82283
GTF2H2B	1.00096	0.567049	5.34443	5.76738e-07	5.12144e-06	5.81926
USP24	0.503354	0.121607	5.33888	5.90619e-07	5.22239e-06	5.79652
ARL14EP	0.70229	-1.36225	5.33725	5.94756e-07	5.2513e-06	5.78985
SEPT6	0.727973	-0.450902	5.33723	5.94808e-07	5.2513e-06	5.78977
CYFIP2	0.791136	-0.190357	5.33451	6.01766e-07	5.2923e-06	5.77865
MISP	-0.671163	-0.0892062	-5.33359	6.04145e-07	5.30507e-06	5.77488
IGFALS	-0.60965	0.0386939	-5.33191	6.08525e-07	5.33942e-06	5.76798
ZMYM1	0.673675	-1.10425	5.33116	6.10465e-07	5.35234e-06	5.76494
ENPP7	-0.605016	-0.223165	-5.32977	6.14114e-07	5.38021e-06	5.75924
NDUFS4	0.569737	0.421291	5.32378	6.30055e-07	5.50058e-06	5.73475
ZNF417	0.509749	0.402675	5.32371	6.3026e-07	5.50058e-06	5.73444
EAPP	0.673076	-0.424519	5.3226	6.33242e-07	5.51608e-06	5.72993
CHURC1	0.795339	0.273192	5.32098	6.37669e-07	5.53566e-06	5.72327
AK123826	-0.717174	-0.0731422	-5.31977	6.40959e-07	5.55579e-06	5.71835
PCDHA10	-0.638059	-0.167216	-5.31704	6.48488e-07	5.60829e-06	5.70719
NFU1	0.849973	-0.0929926	5.31449	6.55617e-07	5.65498e-06	5.69674
MIR4691	0.595898	0.43363	5.31151	6.64002e-07	5.71313e-06	5.6846
ERCC5	0.574898	-0.686105	5.31131	6.64569e-07	5.71313e-06	5.68379
POP5	0.798786	-0.6589	5.31066	6.66424e-07	5.72014e-06	5.68112
HMGN4	0.564918	-0.659808	5.31025	6.67603e-07	5.72811e-06	5.67943
OPN3	0.581485	-0.66026	5.31003	6.68229e-07	5.72918e-06	5.67854
PYY2	-0.573438	0.19269	-5.30938	6.70069e-07	5.74065e-06	5.67591
MRPL22	0.760104	0.374399	5.3083	6.73188e-07	5.75659e-06	5.67147
OXA1L	0.561206	-0.474266	5.30668	6.77851e-07	5.78996e-06	5.66488
PDP1	0.84271	-0.0181666	5.30585	6.80258e-07	5.80619e-06	5.66149
KARS	0.635526	-0.503119	5.30491	6.83015e-07	5.82755e-06	5.65762
MRPL27	0.579002	-0.192283	5.30221	6.9093e-07	5.88629e-06	5.64662
USP1	0.762432	0.0499927	5.30158	6.92783e-07	5.89537e-06	5.64406
LOC283357	0.858469	-0.784992	5.29986	6.97892e-07	5.92485e-06	5.63704
HELLS	0.741413	0.668199	5.29965	6.98529e-07	5.92674e-06	5.63617
ELF1	0.709454	0.291275	5.29819	7.02893e-07	5.95935e-06	5.63021
TIPRL	0.577414	0.488487	5.29387	7.1595e-07	6.05881e-06	5.61263
RP11-805I24.3	-0.595726	0.0801858	-5.29272	7.195e-07	6.07985e-06	5.6079
SLC25A43	0.756742	-0.766268	5.29191	7.21964e-07	6.09617e-06	5.60464
MRPL40	0.594425	-0.109084	5.29171	7.22599e-07	6.09889e-06	5.6038
JSRP1	-0.520544	0.0320581	-5.29164	7.22819e-07	6.09889e-06	5.60351
YIPF5	0.706023	0.282991	5.29064	7.25894e-07	6.12032e-06	5.59945
RAB39B	0.73148	-0.525003	5.28926	7.30171e-07	6.14957e-06	5.59384
KLHL28	0.619961	0.150126	5.28633	7.39375e-07	6.2088e-06	5.58187
XAGE1B	-0.50139	-0.0522972	-5.28286	7.50376e-07	6.28715e-06	5.56776
KMT2C	0.511163	0.887849	5.28278	7.50631e-07	6.28715e-06	5.56744
ATP2B1	0.920718	-0.629001	5.2824	7.51859e-07	6.29513e-06	5.56588
LINC01118	-0.548476	0.0802844	-5.28123	7.55602e-07	6.31635e-06	5.56113
IPCEF1	0.614467	-0.354474	5.2812	7.557e-07	6.31635e-06	5.56101
C11orf73	0.618774	0.0217099	5.28013	7.59154e-07	6.34228e-06	5.55665
CD247	0.964815	-2.23425	5.27941	7.61486e-07	6.35446e-06	5.55372
GGTLC2	-0.562737	-0.228098	-5.27792	7.66352e-07	6.38608e-06	5.54764
PCED1B	0.837354	-1.27737	5.27514	7.75484e-07	6.45043e-06	5.53632
LCK	0.96548	-1.37379	5.27402	7.79193e-07	6.47186e-06	5.53176
RPL32	0.599336	-0.601008	5.27209	7.85608e-07	6.51567e-06	5.52393
NPM1	0.58758	-0.341905	5.2718	7.86598e-07	6.51715e-06	5.52273
TMEM147	0.509801	-0.310089	5.27153	7.87496e-07	6.51715e-06	5.52164
ISOC1	0.837315	-1.1366	5.2697	7.93648e-07	6.55857e-06	5.51421
TACC1	0.518715	0.801763	5.26657	8.04287e-07	6.62971e-06	5.50149
AC007389.3	-0.539611	0.131793	-5.26586	8.06736e-07	6.6475e-06	5.49858
SEC16A	0.755863	0.0182165	5.26575	8.0712e-07	6.64828e-06	5.49813
CHRND	-0.600797	0.139671	-5.26463	8.10958e-07	6.67508e-06	5.4936
CCL25	-0.509539	0.295307	-5.26373	8.14058e-07	6.69818e-06	5.48995
NDC1	0.601247	-0.474412	5.26342	8.15143e-07	6.7047e-06	5.48868
LOC100128108	0.575615	-0.458169	5.26221	8.19358e-07	6.73452e-06	5.48376
FAM50A	0.54808	0.120974	5.26075	8.24469e-07	6.76923e-06	5.47782
ANAPC4	0.645527	-0.481881	5.26039	8.25738e-07	6.77722e-06	5.47635
LCLAT1	0.635717	-0.665346	5.25845	8.32564e-07	6.81124e-06	5.46849
LOC102724094	-0.579974	-0.129783	-5.25562	8.42638e-07	6.88134e-06	5.457
LOC101930324	0.579	-0.0744977	5.25521	8.44112e-07	6.88299e-06	5.45533
SLFN13	0.557967	0.200579	5.25515	8.44344e-07	6.88299e-06	5.45507
RPL3	0.704016	-0.862452	5.25413	8.47995e-07	6.90782e-06	5.45095
LOC389765	0.618351	-0.606447	5.25363	8.49818e-07	6.92021e-06	5.44889
SF1	0.53349	0.46715	5.2531	8.51735e-07	6.93088e-06	5.44674
OR1F1	-0.569268	0.0550338	-5.25197	8.55814e-07	6.9616e-06	5.44218
RAB11FIP2	0.68132	0.238043	5.25155	8.57337e-07	6.96903e-06	5.44048
ALDH9A1	0.612438	-0.510832	5.2507	8.60458e-07	6.98943e-06	5.43701
NUDT16L1	0.514472	-0.162114	5.25043	8.6143e-07	6.99484e-06	5.43593
MIR4680	0.515306	-0.731917	5.25018	8.62364e-07	6.99993e-06	5.4349
NASP	0.589185	0.244479	5.24949	8.6489e-07	7.00897e-06	5.43211
GPR171	1.15987	-1.11433	5.24846	8.68681e-07	7.03373e-06	5.42793
RBP2	-0.553561	-0.144051	-5.24669	8.75232e-07	7.07538e-06	5.42075
LOC145474	0.951249	0.620082	5.24385	8.85839e-07	7.14735e-06	5.40925
HMGB1	0.616065	-0.0173418	5.24358	8.86867e-07	7.15312e-06	5.40814
TRAPPC8	0.612571	0.207584	5.24348	8.8724e-07	7.1536e-06	5.40774
ECI2	0.70163	-0.945094	5.23925	9.03344e-07	7.25786e-06	5.39057
COMMD1	0.56788	-0.121926	5.23825	9.0718e-07	7.281e-06	5.38652
LOC100996756	0.690014	0.0632584	5.23812	9.07656e-07	7.28227e-06	5.38602
WDYHV1	0.581272	-0.118211	5.23693	9.12281e-07	7.31168e-06	5.38116
ZNF184	0.577322	-1.16522	5.23375	9.24661e-07	7.40052e-06	5.36829
C9orf172	-0.559637	-0.0161836	-5.23338	9.26112e-07	7.40783e-06	5.3668
HCG11	0.590299	-0.131651	5.23274	9.28645e-07	7.41683e-06	5.36419
LINC00685	0.534975	-0.216681	5.23186	9.32084e-07	7.43911e-06	5.36066
RAD23B	0.670802	1.14097	5.23145	9.33742e-07	7.44242e-06	5.35896
MRPS28	0.801171	-0.328152	5.22909	9.43132e-07	7.5011e-06	5.34941
CCT6P1	0.621728	-0.53104	5.22602	9.55485e-07	7.56776e-06	5.33698
TMEM262	-0.516886	-0.0321378	-5.22588	9.56052e-07	7.56903e-06	5.33642
AK096803	-0.648985	-0.439	-5.22442	9.61979e-07	7.61017e-06	5.33052
NDUFAB1	0.642291	-0.547327	5.22189	9.72348e-07	7.68181e-06	5.32028
IGF2-AS	-0.567505	-0.0405172	-5.21905	9.8412e-07	7.75359e-06	5.30879
LOC150776	0.551876	-0.374737	5.21899	9.84372e-07	7.75359e-06	5.30855
REXO1	-0.550146	0.128058	-5.21762	9.90075e-07	7.79313e-06	5.30303
PMAIP1	0.755098	-0.207798	5.21565	9.98387e-07	7.84775e-06	5.29505
WDR54	0.609928	-0.921538	5.21544	9.99288e-07	7.84944e-06	5.29419
CDK5RAP3	0.629418	-0.372601	5.21488	1.00163e-06	7.86245e-06	5.29195
MITD1	0.9829	-0.77972	5.21234	1.0125e-06	7.93145e-06	5.28165
AMZ2	0.564515	-0.130428	5.21189	1.0144e-06	7.94086e-06	5.27986
ZNF654	0.745452	0.749353	5.21161	1.01563e-06	7.94505e-06	5.2787
HLTF	0.702601	-0.62178	5.21131	1.01692e-06	7.95242e-06	5.27749
TMEM255B	-0.590047	-0.019904	-5.20335	1.05174e-06	8.16883e-06	5.24536
NUDT15	0.530989	-0.44401	5.2026	1.0551e-06	8.18928e-06	5.2423
NSA2	0.677149	-0.832162	5.20252	1.05545e-06	8.18928e-06	5.242
DQ597730	0.519344	-0.633746	5.20115	1.06159e-06	8.23103e-06	5.23646
UBAP2	0.523312	-0.117163	5.19953	1.06888e-06	8.27947e-06	5.22992
LOC101060275	0.763387	-0.144177	5.19888	1.07182e-06	8.29944e-06	5.2273
PDCD4	0.620016	-0.914532	5.19526	1.08836e-06	8.41039e-06	5.21269
PRODH2	-0.551204	0.536148	-5.19498	1.08961e-06	8.41333e-06	5.21159
CASP8AP2	0.526686	0.0817423	5.19468	1.09101e-06	8.41949e-06	5.21037
PUS10	0.596021	0.562076	5.19444	1.09212e-06	8.42238e-06	5.20939
RBBP8NL	-0.543114	-0.187919	-5.19319	1.09793e-06	8.45861e-06	5.20433
PERM1	-0.502976	-0.184471	-5.19261	1.10061e-06	8.4707e-06	5.202
C19orf70	0.600909	-0.514632	5.19094	1.10841e-06	8.5115e-06	5.19526
AHCY	0.605346	-0.19091	5.19082	1.10895e-06	8.51202e-06	5.19479
RPS3	0.666952	-0.637183	5.18777	1.12333e-06	8.59541e-06	5.1825
RP1-30M3.5	0.713587	0.29292	5.18497	1.13671e-06	8.6756e-06	5.1712
CA9	-0.508301	0.167973	-5.1834	1.14424e-06	8.70976e-06	5.1649
GVINP1	0.800157	-0.7748	5.18012	1.16021e-06	8.81084e-06	5.15167
RPS10L	0.550599	-0.60425	5.17752	1.17298e-06	8.89893e-06	5.14122
RUFY2	0.574908	0.827229	5.17657	1.1777e-06	8.92343e-06	5.13739
SOD3	-0.557316	0.407982	-5.17656	1.17777e-06	8.92343e-06	5.13733
HAS1	-0.567655	-0.0468779	-5.17399	1.19061e-06	9.00338e-06	5.12699
CHMP4A	0.646983	0.161576	5.1729	1.19611e-06	9.03842e-06	5.12259
H2AFV	0.549179	0.191547	5.17226	1.1993e-06	9.05655e-06	5.12005
TBCK	0.84505	-0.410651	5.17206	1.20035e-06	9.06146e-06	5.11921
PSMA2	0.665179	0.0460422	5.17151	1.20311e-06	9.07336e-06	5.11702
NOB1	0.575699	-0.706178	5.17077	1.2069e-06	9.09288e-06	5.11402
USP3	0.618824	0.325288	5.16921	1.21482e-06	9.14355e-06	5.10778
PTPN4	0.678204	-1.04809	5.16783	1.22194e-06	9.18809e-06	5.1022
DAPK1-IT1	0.760885	0.659897	5.16743	1.22399e-06	9.20044e-06	5.1006
CIB1	0.688728	-0.629212	5.16728	1.22476e-06	9.20321e-06	5.1
NDUFS5	0.829009	-0.0356238	5.16691	1.22667e-06	9.20633e-06	5.09852
OR2I1P	-0.523111	0.103114	-5.16407	1.24144e-06	9.29795e-06	5.08709
ALDH8A1	0.529611	-0.152224	5.15962	1.26494e-06	9.41671e-06	5.0692
SNRPD1	0.625302	0.101103	5.15896	1.26848e-06	9.42946e-06	5.06654
UBA5	0.518097	-0.543686	5.15845	1.27121e-06	9.44669e-06	5.06449
THYN1	0.560842	-0.170496	5.15831	1.27192e-06	9.44726e-06	5.06395
RNF145	0.68162	1.26942	5.15731	1.27731e-06	9.47875e-06	5.05992
VDAC2	0.563253	-0.484598	5.15726	1.2776e-06	9.47875e-06	5.0597
HDHD2	0.599322	-0.626053	5.15597	1.28451e-06	9.51458e-06	5.05456
ITGA6	0.563999	-0.766327	5.15223	1.30489e-06	9.62802e-06	5.03954
AF090939	0.54605	0.176162	5.14822	1.32711e-06	9.75986e-06	5.02343
CHD8	0.620623	0.167815	5.14788	1.32902e-06	9.76836e-06	5.02206
LOC100631377	0.81114	0.945881	5.1441	1.35033e-06	9.90324e-06	5.00688
CTB-31O20.2	0.694477	-0.855013	5.14314	1.35581e-06	9.92309e-06	5.00302
SRSF10	0.641926	-0.520436	5.14294	1.3569e-06	9.92309e-06	5.00225
RPS10P2	0.500793	-0.137522	5.14288	1.35728e-06	9.92309e-06	5.00198
ADIPOR1	-0.917329	-0.338833	-5.14197	1.36246e-06	9.95014e-06	4.99835
TTC9B	-0.547548	0.0645365	-5.14103	1.36784e-06	9.98605e-06	4.99459
CMTR2	0.895467	-1.31619	5.13692	1.39171e-06	1.01314e-05	4.97809
TUSC5	-0.507535	0.0157926	-5.13593	1.39749e-06	1.01638e-05	4.97414
CISD1	0.571222	-0.145834	5.13573	1.39869e-06	1.01693e-05	4.97331
THEM4	0.576822	-0.418286	5.1347	1.40475e-06	1.02069e-05	4.96919
ZBTB2	0.561396	-0.996959	5.13387	1.40967e-06	1.02361e-05	4.96586
ZNF350	0.517602	0.193643	5.13367	1.41083e-06	1.02413e-05	4.96507
EGFR	-0.62655	0.870979	-5.13185	1.42167e-06	1.03003e-05	4.95777
PTRHD1	0.57039	-0.247914	5.13093	1.42715e-06	1.0327e-05	4.9541
CCT2	0.78388	-0.589216	5.13047	1.42993e-06	1.03438e-05	4.95224
CLTC-IT1	0.585459	0.426132	5.12919	1.43764e-06	1.039e-05	4.94711
ERH	0.559212	-0.119625	5.12707	1.45046e-06	1.04493e-05	4.93865
FUNDC1	0.76165	-0.963982	5.12555	1.45976e-06	1.04998e-05	4.93255
CTNNB1	0.565229	0.756836	5.12369	1.47117e-06	1.0552e-05	4.92512
CD3G	0.838729	-1.22395	5.12325	1.4739e-06	1.0565e-05	4.92335
RILP	-0.610188	-0.114018	-5.12264	1.47772e-06	1.05857e-05	4.92089
ZNF512B	0.512547	-0.151606	5.12007	1.49371e-06	1.06902e-05	4.91062
EID1	0.551572	0.0201291	5.11978	1.49553e-06	1.06965e-05	4.90946
RBBP5	0.661233	0.0883603	5.11955	1.49698e-06	1.07002e-05	4.90854
CEP192	0.713962	-0.658911	5.11859	1.50299e-06	1.07297e-05	4.90472
UXT	0.572035	-0.580104	5.11744	1.51028e-06	1.07784e-05	4.9001
PIK3C2B	0.604646	-0.475361	5.11631	1.51744e-06	1.08127e-05	4.89559
ZNF708	0.58257	-1.26223	5.11532	1.52374e-06	1.08465e-05	4.89164
LOC101930026	-0.620676	-0.222056	-5.11451	1.52898e-06	1.08712e-05	4.88837
IL3RA	-0.534252	0.106295	-5.11193	1.54555e-06	1.09617e-05	4.87809
MYOG	-0.534306	-0.00433359	-5.11136	1.5493e-06	1.09815e-05	4.87577
MRPL1	0.714513	-0.875103	5.11021	1.55677e-06	1.10242e-05	4.87119
DNAJC15	0.62989	0.100732	5.10941	1.56201e-06	1.10544e-05	4.86798
C7orf55	0.520585	0.135882	5.10857	1.5675e-06	1.10898e-05	4.86464
RP11-28F1.2	0.863833	-0.474132	5.10787	1.57211e-06	1.11156e-05	4.86184
MS4A5	-0.547842	0.199629	-5.10604	1.58421e-06	1.11873e-05	4.85453
RNF20	0.616494	-0.181101	5.10536	1.58873e-06	1.12103e-05	4.85181
CRBN	0.591363	-0.188884	5.10533	1.58893e-06	1.12103e-05	4.85169
PIK3IP1	0.513214	-0.489235	5.10074	1.61977e-06	1.13822e-05	4.83336
ADAMTS16	-0.535569	0.00494945	-5.09899	1.63164e-06	1.14515e-05	4.8264
NPEPPS	0.664717	0.906995	5.09709	1.64472e-06	1.15292e-05	4.81878
UVSSA	0.530445	0.701378	5.09657	1.64827e-06	1.15505e-05	4.81673
LAX1	0.530814	-1.08715	5.0907	1.68923e-06	1.17834e-05	4.79332
PRRC1	0.525746	0.100436	5.08791	1.7091e-06	1.18962e-05	4.78217
GALNT7	0.780522	0.251417	5.0868	1.71701e-06	1.19371e-05	4.77777
COX7C	0.674096	-0.0359477	5.08671	1.71769e-06	1.19382e-05	4.77739
LOC102724985	0.661811	0.321337	5.08408	1.73665e-06	1.20553e-05	4.76693
INTS2	0.680831	-0.618652	5.08394	1.73764e-06	1.20585e-05	4.76638
LSM2	0.594471	-0.285175	5.08202	1.75166e-06	1.21411e-05	4.75872
PSMD6	0.518133	0.385376	5.08154	1.75521e-06	1.21537e-05	4.75679
TSTD1	0.649403	-0.484365	5.07842	1.77822e-06	1.22879e-05	4.74438
ZNF32	0.543072	-0.811862	5.07706	1.78835e-06	1.23356e-05	4.73896
MFAP1	0.586816	-0.142083	5.07209	1.82584e-06	1.25525e-05	4.71919
UBLCP1	0.666236	0.252134	5.06993	1.84238e-06	1.26204e-05	4.71059
ICOS	0.764791	-1.25901	5.06852	1.85328e-06	1.2684e-05	4.70497
RPS7	0.962095	-0.55175	5.06725	1.86307e-06	1.27472e-05	4.69994
HLA-DQA1	0.900772	-0.312617	5.06708	1.86442e-06	1.27488e-05	4.69925
AK6	0.560249	-0.214055	5.06675	1.86697e-06	1.27574e-05	4.69795
DGKH	0.580781	0.761786	5.06666	1.86769e-06	1.27574e-05	4.69758
SNX2	0.580031	-0.311507	5.0665	1.86894e-06	1.27606e-05	4.69694
CXorf21	0.595503	0.128434	5.06381	1.89002e-06	1.28815e-05	4.68625
SND1-IT1	0.530378	-0.2336	5.06308	1.89577e-06	1.29129e-05	4.68336
NBPF10	0.568343	0.174477	5.06091	1.91299e-06	1.3007e-05	4.67474
MBD4	0.644399	0.163102	5.05834	1.93362e-06	1.31238e-05	4.66452
PRPF4	0.5265	-0.0909625	5.05775	1.9384e-06	1.31445e-05	4.66217
AC092620.2	1.10821	0.849338	5.05734	1.94171e-06	1.316e-05	4.66054
DHX15	0.627472	-0.71858	5.05644	1.94905e-06	1.3205e-05	4.65694
CCDC112	0.565931	-0.315132	5.05592	1.95324e-06	1.32255e-05	4.6549
NUPR1	-0.606914	-0.215562	-5.05447	1.96508e-06	1.32939e-05	4.64914
LENG8	0.639429	-0.159868	5.05322	1.97536e-06	1.33516e-05	4.64416
ANKRD27	0.725193	-0.488208	5.05297	1.97743e-06	1.33617e-05	4.64317
PSMG2	0.636906	-0.55404	5.05026	1.99989e-06	1.34895e-05	4.6324
MPHOSPH9	0.596273	0.166216	5.05	2.00204e-06	1.35001e-05	4.63138
LOC728554	0.511895	-0.709458	5.04873	2.01267e-06	1.35597e-05	4.62633
USMG5	0.676727	-0.0175153	5.04859	2.01377e-06	1.35631e-05	4.62581
RPL9	0.719962	-0.75496	5.04751	2.02284e-06	1.36122e-05	4.62153
EIF3I	0.512136	-0.316921	5.04538	2.04089e-06	1.37215e-05	4.61306
AES	0.674959	-0.526879	5.04414	2.05146e-06	1.37723e-05	4.60814
MRPL3	0.846706	-0.817758	5.04374	2.05489e-06	1.37873e-05	4.60655
TRAPPC12	0.56017	-0.035579	5.04209	2.06901e-06	1.38617e-05	4.60002
RPA3	0.66984	-0.262523	5.04048	2.08293e-06	1.39507e-05	4.59363
NDUFA13	0.607195	0.178739	5.03274	2.15108e-06	1.43192e-05	4.56296
A4GALT	-0.528919	-0.122658	-5.0324	2.1541e-06	1.43351e-05	4.56162
GLCE	0.593612	0.0449165	5.03233	2.15477e-06	1.43354e-05	4.56132
DKFZP434I0714	0.50561	-0.713742	5.03226	2.1554e-06	1.43355e-05	4.56104
DGKA	0.518512	-0.503737	5.03102	2.16649e-06	1.43925e-05	4.55615
RANBP2	0.70209	0.708138	5.02735	2.19979e-06	1.45925e-05	4.54162
SUCLA2	0.87195	-0.764726	5.02589	2.21321e-06	1.4673e-05	4.53583
ZNF593	0.517414	-0.0272464	5.02447	2.22633e-06	1.47387e-05	4.53019
NPRL3	-0.629925	0.591041	-5.02305	2.23944e-06	1.48125e-05	4.5246
SRGAP2B	0.690386	-0.0319745	5.02208	2.24847e-06	1.4868e-05	4.52077
RPN2	0.599056	-0.154567	5.02118	2.25693e-06	1.4911e-05	4.51719
BC041025	0.643796	0.00379297	5.02012	2.26685e-06	1.49593e-05	4.51301
NDUFS3	0.600849	-0.0303677	5.01932	2.27446e-06	1.50051e-05	4.50982
GNL2	0.559898	-0.117313	5.01837	2.28342e-06	1.50469e-05	4.50607
NME6	0.541569	0.14501	5.01788	2.28804e-06	1.50686e-05	4.50415
RNF4	0.672962	-0.556315	5.01652	2.30099e-06	1.51365e-05	4.49877
ZMAT3	0.601503	0.242395	5.01591	2.30681e-06	1.51573e-05	4.49636
ASUN	0.703366	-0.704181	5.01576	2.30829e-06	1.51627e-05	4.49575
NAA50	0.511352	0.00597118	5.01241	2.34061e-06	1.53166e-05	4.48251
ASAP1-IT1	0.852412	1.16587	5.0113	2.35139e-06	1.53669e-05	4.47813
SNRNP48	0.626531	0.228538	5.01064	2.35787e-06	1.53884e-05	4.47551
PLEKHM3	0.70104	0.389802	5.00925	2.37148e-06	1.54504e-05	4.47003
PHB	0.556717	-0.209205	5.00923	2.37168e-06	1.54504e-05	4.46994
ZNF763	0.686605	0.244378	5.00682	2.39546e-06	1.55654e-05	4.46044
ZFAS1	0.629114	0.518347	5.00656	2.39805e-06	1.55778e-05	4.45941
NDUFA6	0.582811	0.158536	5.00402	2.4234e-06	1.57157e-05	4.4494
ZHX1	0.514001	-0.178513	5.00388	2.42485e-06	1.57206e-05	4.44883
GHRH	-0.559928	0.181932	-5.0036	2.42765e-06	1.57343e-05	4.44773
FAM78A	0.535031	-0.500806	5.00345	2.42914e-06	1.57395e-05	4.44714
CMTM8	0.658611	-0.177858	4.99956	2.46867e-06	1.59375e-05	4.43177
CTD-2553C6.1	-0.57009	-0.245784	-4.99955	2.46876e-06	1.59375e-05	4.43173
HERC4	0.654118	1.06209	4.99911	2.4733e-06	1.59578e-05	4.42998
LYST	0.668221	1.15757	4.99737	2.49119e-06	1.60289e-05	4.42312
SMCHD1	0.735442	0.937873	4.99311	2.53548e-06	1.6261e-05	4.40633
SNRPA	0.592772	-0.281844	4.99276	2.53912e-06	1.62737e-05	4.40497
SETBP1	0.560012	-0.392364	4.99244	2.54247e-06	1.62846e-05	4.40371
ZNF140	0.607046	-0.870858	4.99029	2.56527e-06	1.63939e-05	4.39521
PPP1R16B	0.628963	-0.569199	4.9881	2.58859e-06	1.65199e-05	4.38659
ZDHHC16	0.517416	0.00219956	4.98659	2.60484e-06	1.66189e-05	4.38063
ATPIF1	0.599187	0.142245	4.98433	2.62932e-06	1.67564e-05	4.37173
GNE	0.51674	-0.334607	4.97993	2.6776e-06	1.70167e-05	4.3544
RP11-432J9.6	-0.553424	-0.0582797	-4.97956	2.68169e-06	1.70334e-05	4.35295
UBE2K	0.501501	0.561294	4.97622	2.71891e-06	1.72313e-05	4.33982
RPL29P7	0.571219	0.00173217	4.97595	2.72201e-06	1.72462e-05	4.33873
C1orf52	0.501032	-0.213	4.97535	2.72869e-06	1.72694e-05	4.3364
BARX1	-0.586554	-0.200332	-4.97259	2.76002e-06	1.74531e-05	4.32553
LOC157860	-0.550377	-0.280292	-4.97235	2.76274e-06	1.74641e-05	4.32459
BBS10	0.680215	-0.770385	4.97211	2.76548e-06	1.74684e-05	4.32365
PPIL1	0.597504	-0.594977	4.97125	2.77531e-06	1.75256e-05	4.32027
UTP3	0.684211	-0.529037	4.97077	2.78088e-06	1.7551e-05	4.31836
MAP4K3	0.640586	-1.56221	4.96691	2.82555e-06	1.77888e-05	4.30319
RPS23	0.547573	-0.53267	4.95838	2.9267e-06	1.83386e-05	4.2697
EIF5	0.508656	0.614725	4.95514	2.9661e-06	1.85461e-05	4.25697
PRDX4	0.84298	-0.184207	4.9541	2.97883e-06	1.86155e-05	4.25289
NDUFA9	0.551282	-0.186271	4.9515	3.01094e-06	1.87648e-05	4.24269
PIK3CB	0.639627	1.31728	4.9505	3.02338e-06	1.88228e-05	4.23876
NAF1	0.535189	-0.415658	4.95049	3.02347e-06	1.88228e-05	4.23873
TCF15	-0.693132	-0.167368	-4.95025	3.02653e-06	1.88312e-05	4.23777
IQCF6	-0.626334	-0.190937	-4.94989	3.03099e-06	1.88487e-05	4.23637
SKA2	0.663195	0.2871	4.9495	3.03587e-06	1.88688e-05	4.23484
DERA	0.896335	-0.0535322	4.9492	3.03966e-06	1.88872e-05	4.23365
CD2	0.923359	-1.83229	4.94675	3.07045e-06	1.90382e-05	4.22406
CNBP	0.515094	-0.00420596	4.9423	3.12731e-06	1.93268e-05	4.20659
SMIM24	-0.677774	0.0547423	-4.93919	3.16752e-06	1.9512e-05	4.19443
RBM7	0.549418	0.023589	4.93866	3.1745e-06	1.95392e-05	4.19234
C8orf76	0.716857	0.0197177	4.93656	3.20199e-06	1.96819e-05	4.18413
TMSB10	0.663531	-0.500582	4.9302	3.28692e-06	2.0139e-05	4.15921
RPL22L1	0.993549	-0.383977	4.93004	3.289e-06	2.01463e-05	4.15861
LOC100996412	0.883579	0.439322	4.92988	3.29125e-06	2.01547e-05	4.15796
PPTC7	0.572214	-0.215473	4.92972	3.29337e-06	2.01569e-05	4.15735
CAPN7	0.599774	-0.548003	4.92689	3.33189e-06	2.03654e-05	4.14628
DBR1	0.511848	-0.209766	4.92584	3.34635e-06	2.04374e-05	4.14216
MAP4K4	0.560793	0.842766	4.92399	3.37182e-06	2.05422e-05	4.13495
SPAG1	0.790038	-0.0439962	4.92395	3.37248e-06	2.05422e-05	4.13476
TATDN1	0.530062	-0.305171	4.92334	3.38084e-06	2.05699e-05	4.1324
TRBC1	1.04347	-1.68578	4.92321	3.38266e-06	2.05712e-05	4.13189
HLA-DMA	0.825169	-1.51476	4.92183	3.40195e-06	2.06721e-05	4.12648
GLO1	0.602658	-0.86782	4.92048	3.4208e-06	2.0748e-05	4.12122
SMARCA5	0.571288	-0.491883	4.91994	3.42843e-06	2.07888e-05	4.1191
LOC101929087	0.51401	0.119757	4.91278	3.53074e-06	2.13314e-05	4.09112
COA5	0.698828	-0.116652	4.90214	3.68828e-06	2.21181e-05	4.04959
SEC1P	-0.525597	-0.0855811	-4.90164	3.69578e-06	2.21573e-05	4.04766
MLEC	0.561002	0.117805	4.90114	3.70333e-06	2.21909e-05	4.04572
C2orf69	0.682574	0.108742	4.90049	3.7132e-06	2.22384e-05	4.04318
FOXD3-AS1	-0.595386	-0.195698	-4.89993	3.72184e-06	2.22726e-05	4.04097
CCBL2	0.751559	-0.196049	4.89836	3.74578e-06	2.23924e-05	4.03488
IMP4	0.54545	-0.482904	4.89785	3.7537e-06	2.2428e-05	4.03287
LOC101929683	-0.566776	-0.124078	-4.89638	3.77629e-06	2.25512e-05	4.02716
RP11-82L18.2	-0.538808	-0.0458652	-4.89575	3.78613e-06	2.25864e-05	4.02468
BARD1	0.505536	0.244588	4.89561	3.78819e-06	2.25928e-05	4.02416
RPL37	0.617823	-0.568792	4.8947	3.8024e-06	2.26598e-05	4.0206
KPNB1	0.617896	0.744909	4.89267	3.8341e-06	2.27893e-05	4.01271
CDKN2AIP	0.682088	-0.723285	4.89196	3.8453e-06	2.2844e-05	4.00993
TDG	0.734393	-0.436544	4.89117	3.85771e-06	2.29058e-05	4.00687
NXF1	0.517608	-0.0947982	4.88101	4.02147e-06	2.37487e-05	3.96732
ARHGEF37	-0.507499	0.514733	-4.8802	4.03491e-06	2.38219e-05	3.96415
ZNF137P	0.677946	-0.31373	4.87781	4.07447e-06	2.40121e-05	3.95487
CD52	0.8254	-0.944293	4.87604	4.10413e-06	2.4162e-05	3.94797
CTSO	0.571473	-1.03293	4.87508	4.12023e-06	2.42403e-05	3.94425
EEF2	0.537791	-0.631069	4.87393	4.13953e-06	2.4339e-05	3.9398
CENPL	0.505946	0.0783741	4.87021	4.20296e-06	2.46549e-05	3.92534
LINC00623	0.577536	-0.375808	4.86444	4.30315e-06	2.51266e-05	3.90294
LOC100506406	-0.519159	0.0404925	-4.86276	4.33284e-06	2.52806e-05	3.8964
MDN1	0.567006	0.559185	4.85689	4.4379e-06	2.58202e-05	3.87362
TRAT1	1.13197	-2.13513	4.85356	4.49844e-06	2.60937e-05	3.86074
EFNB1	-0.501375	-0.166218	-4.85081	4.54918e-06	2.6368e-05	3.85007
ACBD3	0.555617	-0.0316267	4.8494	4.57536e-06	2.64861e-05	3.84462
C17orf75	0.502422	-0.225846	4.84839	4.5942e-06	2.65549e-05	3.84071
LPXN	0.566842	-0.144116	4.84683	4.62355e-06	2.6711e-05	3.83466
GLTSCR1L	0.548849	0.285662	4.84316	4.69329e-06	2.70251e-05	3.82042
PHF5A	0.574806	-0.418864	4.84292	4.69782e-06	2.70376e-05	3.81951
KCNF1	-0.61717	0.0777185	-4.84159	4.72325e-06	2.71579e-05	3.81437
EIF2B1	0.595236	-0.631944	4.84146	4.72579e-06	2.71644e-05	3.81386
ZNF275	0.512529	-0.495914	4.83815	4.78994e-06	2.74847e-05	3.80105
POLR2G	0.596229	-0.285236	4.83701	4.81212e-06	2.75843e-05	3.79665
SECISBP2L	0.547946	0.278736	4.83455	4.86057e-06	2.78112e-05	3.78713
PPAT	0.588666	-0.381877	4.83451	4.86142e-06	2.78112e-05	3.78697
SNX29P2	0.516634	0.188978	4.83388	4.87381e-06	2.78611e-05	3.78455
CTAGE5	0.55744	1.13316	4.83292	4.89285e-06	2.7942e-05	3.78084
SCML1	0.513348	-0.807338	4.83142	4.92289e-06	2.80925e-05	3.77502
GTF3C6	0.587668	-0.276432	4.83094	4.93255e-06	2.81336e-05	3.77316
SEC61G	0.715966	0.140868	4.82702	5.01174e-06	2.85071e-05	3.75802
UBE2E2	0.585755	-0.909056	4.82229	5.109e-06	2.9017e-05	3.73975
ZDHHC6	0.600441	-0.0943465	4.82077	5.14063e-06	2.91749e-05	3.73389
SLIRP	0.866023	0.281597	4.8204	5.14846e-06	2.92121e-05	3.73244
SNHG5	0.981973	-1.11233	4.81581	5.24521e-06	2.96287e-05	3.71475
SNRPB	0.594907	-0.301055	4.81475	5.26791e-06	2.97349e-05	3.71064
DPYSL2	1.00869	-0.565803	4.81459	5.27132e-06	2.97468e-05	3.71003
SENP6	0.615259	-0.226026	4.81358	5.29284e-06	2.98264e-05	3.70616
HSPB9	-0.567454	-0.0188983	-4.81049	5.35965e-06	3.01041e-05	3.69424
LRRFIP1	0.536396	0.915535	4.81023	5.36547e-06	3.01294e-05	3.6932
ZCCHC9	0.568155	-0.512999	4.80931	5.3855e-06	3.02122e-05	3.68966
ACTR3	0.567624	0.725326	4.80862	5.40054e-06	3.02743e-05	3.68701
CTR9	0.691383	-0.419519	4.80572	5.46452e-06	3.0573e-05	3.67582
UBE2D3	0.645567	1.0573	4.80456	5.49013e-06	3.06937e-05	3.67138
MIF	0.816847	-0.442063	4.80253	5.53544e-06	3.09168e-05	3.66357
EIF1AX	0.764512	-0.105409	4.80096	5.57078e-06	3.1099e-05	3.65752
SARAF	0.560454	-0.808028	4.79979	5.59734e-06	3.12168e-05	3.65301
GORAB	0.661016	-1.23075	4.79693	5.66266e-06	3.15195e-05	3.64198
YEATS4	0.55554	-0.590679	4.79086	5.80354e-06	3.21706e-05	3.61863
RBM6	0.635115	0.404621	4.79063	5.80901e-06	3.21931e-05	3.61774
TSPO2	-0.744384	0.518859	-4.78948	5.8361e-06	3.23354e-05	3.61332
RP11-403P17.4	0.616249	0.406744	4.78904	5.8465e-06	3.23538e-05	3.61163
INTS8	0.572088	-0.341456	4.78869	5.85471e-06	3.23758e-05	3.6103
MIR101-1	0.781874	-0.430022	4.78541	5.93282e-06	3.27364e-05	3.59771
MRPL54	0.570481	-0.348866	4.78011	6.06143e-06	3.33881e-05	3.57733
LYPLAL1	0.65522	-0.348441	4.77956	6.07495e-06	3.34481e-05	3.57522
SCT	-0.59774	-0.198064	-4.77652	6.15005e-06	3.37721e-05	3.56355
UAP1	0.894696	-0.918517	4.77635	6.1542e-06	3.37811e-05	3.56291
PDCD6	0.507135	0.0544075	4.7749	6.19054e-06	3.39374e-05	3.55731
ITK	1.06976	-2.05989	4.77118	6.28404e-06	3.43758e-05	3.54308
NDUFB5	0.54773	-0.417953	4.77067	6.29712e-06	3.44391e-05	3.5411
RWDD4	0.641143	-0.834791	4.76929	6.33233e-06	3.45685e-05	3.53581
LCOR	0.770377	0.0439998	4.76793	6.3672e-06	3.47227e-05	3.53059
CBX1	0.712007	-0.300972	4.76534	6.43421e-06	3.50463e-05	3.52065
SPPL2C	-0.552961	-0.0354055	-4.76474	6.44982e-06	3.51063e-05	3.51835
WAC	0.505109	0.577636	4.76276	6.5014e-06	3.52863e-05	3.51078
MRPS2	0.544647	-0.421761	4.76161	6.53169e-06	3.54254e-05	3.50637
FDPS	0.604163	0.0761195	4.7559	6.6837e-06	3.61384e-05	3.48452
KANSL1L	0.528978	0.629212	4.7532	6.75703e-06	3.65177e-05	3.47416
SPCS1	0.653395	-0.662125	4.75214	6.786e-06	3.66418e-05	3.4701
ABHD16B	-0.671016	-0.0580986	-4.75106	6.81558e-06	3.67733e-05	3.46597
CDC34	-0.551133	0.125253	-4.74971	6.8527e-06	3.69561e-05	3.46081
STXBP3	0.667992	0.732333	4.74763	6.91027e-06	3.71876e-05	3.45287
TBX1	-0.524174	0.683876	-4.74713	6.92413e-06	3.72521e-05	3.45097
FH	0.51343	0.122171	4.74559	6.96734e-06	3.73628e-05	3.44506
CCNH	0.683276	-0.0284217	4.74531	6.97514e-06	3.73959e-05	3.444
AF007147	0.716737	-0.101749	4.74346	7.0274e-06	3.75739e-05	3.43691
BTAF1	0.651757	-0.95359	4.74271	7.04853e-06	3.76569e-05	3.43406
APOBEC3C	0.551598	-0.159717	4.74134	7.0876e-06	3.78303e-05	3.42881
BTN3A2	0.804109	-0.817046	4.73995	7.12716e-06	3.80218e-05	3.42353
PPP2R3C	0.65166	0.909635	4.73975	7.13305e-06	3.80285e-05	3.42274
ZC3H7A	0.733815	0.191386	4.73938	7.1437e-06	3.80764e-05	3.42133
ZNF439	0.575447	-1.37853	4.73861	7.16578e-06	3.81852e-05	3.4184
NIPBL	0.503238	0.469505	4.7333	7.32043e-06	3.89299e-05	3.39813
PLD1	0.806105	1.83575	4.7327	7.33816e-06	3.89676e-05	3.39583
LSM8	0.523761	0.0292056	4.73252	7.34357e-06	3.89873e-05	3.39513
SLC15A2	0.642886	0.645931	4.73137	7.37764e-06	3.91318e-05	3.39074
SLBP	0.800709	-0.587792	4.73054	7.40213e-06	3.92151e-05	3.38759
VEZF1	0.607883	0.254183	4.72942	7.43569e-06	3.93666e-05	3.3833
CDK4	0.541432	-0.561487	4.72819	7.47242e-06	3.95153e-05	3.37862
RNF125	0.579856	-0.413416	4.72235	7.64987e-06	4.03604e-05	3.35634
PRKX	0.580006	-0.793347	4.7195	7.7377e-06	4.07167e-05	3.34551
SMS	0.658776	-0.732205	4.71909	7.75054e-06	4.07599e-05	3.34393
ZNF721	0.594488	0.332551	4.71853	7.76816e-06	4.08338e-05	3.34178
PCNA	0.934669	-0.459041	4.71163	7.98601e-06	4.1825e-05	3.31553
RPS17	0.718409	-0.614356	4.70914	8.06604e-06	4.21959e-05	3.30607
DDX26B	0.595493	-1.21277	4.70809	8.10023e-06	4.22973e-05	3.30205
MIR302B	0.612841	-0.00292447	4.70474	8.20972e-06	4.28006e-05	3.28931
OPTC	-0.502767	0.0999872	-4.69806	8.43236e-06	4.38513e-05	3.26392
CRYBG3	0.590379	-0.278433	4.69263	8.6175e-06	4.46618e-05	3.24332
IRF8	0.603797	-0.869834	4.69172	8.6489e-06	4.47637e-05	3.23987
VGF	-0.570116	-0.0811349	-4.68942	8.72899e-06	4.51067e-05	3.23112
HSPE1	0.849149	-0.510922	4.68167	9.00365e-06	4.62854e-05	3.20173
MPLKIP	0.588438	-0.0848053	4.67866	9.11244e-06	4.68131e-05	3.19034
DFFB	0.564783	-0.931866	4.6784	9.12191e-06	4.68512e-05	3.18936
SLC18A3	-0.500493	1.362e-05	-4.67354	9.30089e-06	4.75781e-05	3.17093
DDN	-0.659124	0.152627	-4.6718	9.36559e-06	4.78663e-05	3.16435
BTN3A3	0.940155	-1.18598	4.6706	9.41059e-06	4.80533e-05	3.1598
H2AFZ	0.669123	0.370747	4.66669	9.55847e-06	4.87195e-05	3.14502
RANBP6	0.83612	-1.05005	4.66408	9.65849e-06	4.91326e-05	3.13514
MIR6516	0.541492	-0.455461	4.66344	9.68314e-06	4.92033e-05	3.13273
CEBPA-AS1	-0.572879	-0.196374	-4.66262	9.71514e-06	4.93549e-05	3.1296
RBM39	0.539561	0.419838	4.66239	9.72399e-06	4.93889e-05	3.12874
ZCCHC11	0.56486	0.1864	4.65781	9.90323e-06	5.0165e-05	3.11141
DDX41	0.576745	-0.194922	4.65529	1.00028e-05	5.06121e-05	3.10193
RFK	0.518212	0.118704	4.65522	1.00059e-05	5.06121e-05	3.10163
COQ2	0.540847	0.796848	4.65519	1.00069e-05	5.06121e-05	3.10154
PAXIP1	0.653457	-0.699646	4.65128	1.01641e-05	5.1328e-05	3.08676
C1orf64	-0.515912	-0.222334	-4.65054	1.01942e-05	5.14355e-05	3.08396
EOGT	0.625568	-0.0251026	4.64964	1.02306e-05	5.15954e-05	3.08057
CYSLTR1	0.517788	0.0314323	4.64797	1.02987e-05	5.18586e-05	3.07429
CIPC	0.526723	-0.960013	4.64717	1.03315e-05	5.19792e-05	3.07127
BCL11A	0.549148	-0.515731	4.64678	1.03476e-05	5.20473e-05	3.0698
P2RY10	0.805833	-1.43362	4.64658	1.0356e-05	5.20786e-05	3.06902
CTC-428G20.3	0.595514	-0.671833	4.64518	1.0414e-05	5.23199e-05	3.06373
NOL7	0.525353	-0.0671986	4.64326	1.04936e-05	5.26313e-05	3.05651
ANKMY2	0.540114	-0.764499	4.63961	1.0647e-05	5.32723e-05	3.04275
KLK14	-0.619165	-0.1836	-4.63733	1.07441e-05	5.3702e-05	3.03415
SLC38A6	0.693097	-0.24946	4.63731	1.07446e-05	5.3702e-05	3.0341
LRTM2	-0.633442	0.0470808	-4.63552	1.08217e-05	5.40045e-05	3.02733
GOLGA5	0.542565	0.00661247	4.63515	1.08375e-05	5.40597e-05	3.02594
PSMA5	0.549266	-0.186588	4.63145	1.09978e-05	5.47758e-05	3.01202
ACOT13	0.523774	0.313665	4.63132	1.10036e-05	5.47929e-05	3.01152
MYC	0.752346	-1.07407	4.63018	1.10535e-05	5.49831e-05	3.00724
FOXP1-IT1	0.500322	0.336535	4.62871	1.11183e-05	5.52435e-05	3.00169
SNRPF	0.635616	-0.707306	4.62275	1.13844e-05	5.64186e-05	2.97928
SLFN11	0.587883	-0.16712	4.62036	1.1493e-05	5.68829e-05	2.97028
C3	-0.551932	0.166308	-4.6192	1.15456e-05	5.71062e-05	2.96595
RSBN1L	0.544433	0.495826	4.61801	1.16006e-05	5.73285e-05	2.96145
RPS29	0.512323	-0.0800451	4.61778	1.16112e-05	5.73685e-05	2.96058
IER2	0.545286	0.0851639	4.61707	1.16437e-05	5.75044e-05	2.95793
C9orf84	1.03864	1.90261	4.61443	1.17661e-05	5.79835e-05	2.94802
GAR1	0.66608	-0.492932	4.61339	1.18146e-05	5.81072e-05	2.94412
SLC26A6	0.664684	0.563443	4.61335	1.18166e-05	5.81072e-05	2.94396
COPS5	0.567164	0.118203	4.61165	1.18965e-05	5.84121e-05	2.93758
TCAP	-0.617517	-0.183098	-4.6101	1.19699e-05	5.87093e-05	2.93175
SREK1IP1	0.546659	0.0321643	4.6093	1.20078e-05	5.88538e-05	2.92876
FOXO4	-0.502695	0.270822	-4.609	1.20223e-05	5.89035e-05	2.92761
LRRC16B	-0.577053	-0.206639	-4.60751	1.20933e-05	5.92384e-05	2.92203
SLC6A8	-0.861297	-0.127111	-4.60357	1.22835e-05	6e-05	2.90724
MRPS9	0.515913	-0.565484	4.60281	1.23204e-05	6.01447e-05	2.9044
LOC100505478	-0.565595	0.35611	-4.59791	1.25616e-05	6.11006e-05	2.88603
MCEE	0.523983	-0.617508	4.59401	1.27568e-05	6.18659e-05	2.87142
B3GNT3	-0.579576	-0.164954	-4.59228	1.28441e-05	6.21442e-05	2.86496
EID2	0.525406	-0.781178	4.58851	1.3037e-05	6.29122e-05	2.85084
FAM193A	0.503886	-0.132294	4.58848	1.30386e-05	6.29122e-05	2.85072
MRPL13	0.741649	0.194016	4.5877	1.30788e-05	6.30928e-05	2.84781
MINOS1P1	0.852616	1.03936	4.58751	1.30887e-05	6.3127e-05	2.84709
C1orf131	0.629728	-0.53532	4.58685	1.31231e-05	6.32599e-05	2.8446
RPS17P5	0.600247	-0.57971	4.58581	1.31771e-05	6.34463e-05	2.84072
RPL39	0.509672	-0.362597	4.57982	1.34919e-05	6.46563e-05	2.81835
PLEK2	-0.820189	-0.405175	-4.5719	1.39202e-05	6.63261e-05	2.78875
KRT3	-0.546716	-0.374368	-4.56887	1.40875e-05	6.70257e-05	2.77744
CCDC53	0.613868	0.179167	4.56808	1.41312e-05	6.71916e-05	2.7745
DPM1	0.789227	-0.258604	4.56722	1.41795e-05	6.73759e-05	2.77127
ACVR1	0.534566	-0.80935	4.56126	1.45163e-05	6.88511e-05	2.74904
ETFDH	0.673702	0.469271	4.55831	1.46859e-05	6.94905e-05	2.73805
EIF3D	0.598498	-0.612961	4.55737	1.47404e-05	6.96536e-05	2.73454
MRPL10	0.528068	-0.454944	4.55626	1.48049e-05	6.99005e-05	2.73041
AGPS	0.547623	0.263059	4.5556	1.48432e-05	7.00526e-05	2.72796
C19orf68	-0.546006	-0.083454	-4.55521	1.48657e-05	7.013e-05	2.72652
EVPL	-0.531968	-0.191319	-4.55423	1.49234e-05	7.03437e-05	2.72286
CETN3	0.856014	-1.03517	4.55398	1.49382e-05	7.03992e-05	2.72192
PIAS1	0.546411	0.523379	4.55263	1.50178e-05	7.07158e-05	2.71689
PSMB4	0.505687	0.203744	4.5488	1.52455e-05	7.15965e-05	2.70264
RNF166	0.769711	0.145151	4.54431	1.55171e-05	7.26185e-05	2.68592
VCPKMT	0.548371	0.733822	4.54336	1.55751e-05	7.28454e-05	2.68239
CD19	0.574523	-0.788332	4.54059	1.57453e-05	7.34615e-05	2.6721
LDLRAP1	0.600862	-1.09789	4.53928	1.58264e-05	7.3779e-05	2.66724
DANCR	0.583342	-0.771145	4.53714	1.59602e-05	7.43421e-05	2.65927
SAA1	-0.630167	0.121633	-4.53687	1.59768e-05	7.43893e-05	2.65829
CTD-3028N15.1	-0.664886	-0.133779	-4.53667	1.59895e-05	7.44333e-05	2.65753
LYPD1	-0.511442	-0.164928	-4.53644	1.60039e-05	7.44851e-05	2.65668
MKKS	0.571972	0.242236	4.5361	1.60252e-05	7.45657e-05	2.65542
C11orf48	0.533748	0.29424	4.53546	1.60657e-05	7.47119e-05	2.65303
PSMD14	0.672662	-0.326312	4.53309	1.62154e-05	7.52551e-05	2.64425
RCOR2	-0.505883	-0.101317	-4.52901	1.64771e-05	7.62594e-05	2.6291
CD3D	0.924965	-1.54137	4.52719	1.65949e-05	7.66741e-05	2.62236
NLRC5	0.640155	0.0436956	4.52616	1.66624e-05	7.697e-05	2.61852
TOPBP1	0.608674	-0.298867	4.52519	1.67259e-05	7.72321e-05	2.61492
LOC100996747	0.817164	-1.07943	4.52252	1.69015e-05	7.7886e-05	2.60503
FANCL	0.689421	-0.40507	4.52127	1.69844e-05	7.82046e-05	2.60041
BTNL3	-0.526836	0.0875654	-4.52069	1.70233e-05	7.83367e-05	2.59824
VPS51	0.515981	-0.763567	4.51688	1.72792e-05	7.93067e-05	2.58412
RP13-258O15.1	0.826797	-0.840019	4.51503	1.74045e-05	7.97697e-05	2.57728
AMD1	0.63447	-0.147433	4.51454	1.7438e-05	7.98745e-05	2.57547
RP11-334C17.5	0.836499	0.504563	4.51444	1.74448e-05	7.98745e-05	2.57509
TCF4	0.607881	0.18675	4.51214	1.76029e-05	8.04857e-05	2.56656
USP11	0.501561	-0.540381	4.5107	1.77023e-05	8.08914e-05	2.56123
WDR45	-0.534074	0.150377	-4.50832	1.78679e-05	8.1528e-05	2.55242
GPR144	-0.76222	-0.238326	-4.50831	1.78683e-05	8.1528e-05	2.5524
CDC7	0.608331	-0.601104	4.50305	1.82393e-05	8.2783e-05	2.53296
RPL34	0.923382	-0.815446	4.49908	1.85249e-05	8.39064e-05	2.51826
MIB1	0.664743	0.225633	4.4976	1.86323e-05	8.43086e-05	2.51279
LEMD3	0.628952	-0.27745	4.49732	1.86524e-05	8.4373e-05	2.51177
IGF2BP2	-0.590032	0.436174	-4.49432	1.88723e-05	8.51445e-05	2.50068
C16orf54	0.656364	-0.22762	4.49428	1.88751e-05	8.51445e-05	2.50055
ZBTB41	0.759057	-1.48635	4.49213	1.90345e-05	8.56775e-05	2.49259
H2AFY	0.537662	0.622421	4.49167	1.90688e-05	8.58151e-05	2.49089
C4orf48	0.518995	0.14946	4.48471	1.95932e-05	8.79845e-05	2.46523
CES1P1	-0.578918	-0.211849	-4.48154	1.9837e-05	8.88843e-05	2.45353
SEC11A	0.535422	0.0714227	4.47888	2.00431e-05	8.97054e-05	2.44376
SEPT5-GP1BB	-0.521305	0.0605394	-4.47844	2.00776e-05	8.98245e-05	2.44213
UBR2	0.535699	0.7755	4.47363	2.04576e-05	9.13104e-05	2.4244
KB-431C1.5	0.705975	0.493723	4.47132	2.06425e-05	9.20457e-05	2.4159
CUTC	0.571231	0.106694	4.47092	2.06748e-05	9.21539e-05	2.41442
BLNK	1.03126	-1.82712	4.47076	2.06869e-05	9.21898e-05	2.41386
NUDT19	0.675261	-0.176496	4.46499	2.11567e-05	9.40272e-05	2.39263
TMEM251	0.662936	-0.483009	4.46412	2.12284e-05	9.43272e-05	2.38943
PRO2852	0.814512	1.2762	4.46046	2.15326e-05	9.55122e-05	2.37598
GIMAP6	0.728822	-1.1314	4.45965	2.16005e-05	9.57206e-05	2.373
TRAC	0.645555	-1.25389	4.45929	2.16312e-05	9.58379e-05	2.37166
DDOST	0.5882	-0.34537	4.45891	2.16631e-05	9.59419e-05	2.37027
LOC100128325	-0.507789	-0.0458827	-4.45852	2.16956e-05	9.60302e-05	2.36885
LOC101928399	-0.525898	-0.137147	-4.45816	2.17258e-05	9.61147e-05	2.36754
LINC00869	0.521509	0.46495	4.45811	2.17305e-05	9.61147e-05	2.36733
DNTTIP2	0.544878	-0.323211	4.45686	2.18361e-05	9.65024e-05	2.36275
EED	0.535032	-0.291868	4.45611	2.18998e-05	9.67652e-05	2.36
CGB	-0.58133	-0.262454	-4.45418	2.20649e-05	9.74007e-05	2.3529
YWHAB	0.557063	0.30757	4.45333	2.21372e-05	9.76256e-05	2.3498
PRPS2	0.690638	-0.226503	4.45333	2.21372e-05	9.76256e-05	2.3498
SIRT1	0.64769	-0.76408	4.44219	2.31154e-05	0.000101217	2.30893
DMTN	-0.940024	-0.529216	-4.44143	2.31837e-05	0.000101439	2.30614
ABCD3	0.653478	0.069215	4.44006	2.33072e-05	0.00010195	2.30112
SRGAP2C	0.660912	-0.0859842	4.4363	2.36485e-05	0.000103058	2.28739
L3MBTL3	0.544418	-0.58063	4.43565	2.37086e-05	0.0001033	2.28499
HENMT1	0.51379	-0.0645326	4.43518	2.37518e-05	0.00010343	2.28327
MARK3	0.642592	1.01152	4.43378	2.38804e-05	0.000103831	2.27816
ZYG11B	0.7019	0.604965	4.43028	2.42067e-05	0.000104951	2.26534
UBE2E1	0.63575	-0.347801	4.42953	2.42768e-05	0.000105195	2.26261
RRAS2	0.521506	-0.745124	4.42905	2.43225e-05	0.000105373	2.26083
MIR636	0.636117	-0.476229	4.42893	2.4333e-05	0.000105399	2.26042
VPS37B	0.566067	0.274045	4.42596	2.46146e-05	0.000106336	2.24955
TIPIN	0.599548	-0.173556	4.42365	2.48355e-05	0.000107063	2.24111
CCDC69	0.646749	0.232735	4.42267	2.49303e-05	0.000107396	2.23751
MRPL33	0.509958	0.1438	4.42218	2.49768e-05	0.000107556	2.23575
ERP29	0.518055	-0.448434	4.4184	2.53451e-05	0.000108936	2.22192
CD27	0.743016	-1.45164	4.4175	2.54336e-05	0.000109241	2.21863
PAN3	0.631859	-0.632078	4.41557	2.56238e-05	0.000109969	2.21159
ITGAE	0.558743	-0.298975	4.41469	2.57109e-05	0.000110239	2.20838
PHF20L1	0.560855	1.01118	4.41405	2.5774e-05	0.000110427	2.20607
MAL	0.800846	-1.43917	4.40489	2.67024e-05	0.000113738	2.17264
SEC24B	0.788358	-0.494108	4.40362	2.6833e-05	0.000114151	2.16803
ZNF12	0.553728	-0.536365	4.4003	2.71789e-05	0.000115451	2.15594
FBXL20	0.640881	0.902591	4.39769	2.74534e-05	0.000116466	2.14644
CENPK	0.869152	-1.76339	4.39428	2.78163e-05	0.00011783	2.13404
MASTL	0.626657	0.117178	4.38955	2.83281e-05	0.000119643	2.11683
SYK	0.566359	0.753921	4.38751	2.85514e-05	0.000120431	2.10941
TMEM123	0.693714	-0.783769	4.38468	2.88645e-05	0.000121595	2.09912
BC042590	0.606899	0.592921	4.38233	2.91267e-05	0.000122586	2.09058
SYPL1	0.560689	-0.459118	4.38142	2.92284e-05	0.000122946	2.08729
SLC38A5	-0.555977	0.0211471	-4.37878	2.95266e-05	0.000123861	2.07771
CUX1	0.616228	1.50364	4.37066	3.04621e-05	0.0001272	2.04826
LOC286052	0.716403	-0.681797	4.36984	3.05585e-05	0.000127533	2.04528
HERPUD2	0.652449	0.543848	4.36862	3.07022e-05	0.000127992	2.04085
SSR4	0.523346	-0.596391	4.36672	3.09262e-05	0.000128855	2.03399
TNFAIP8	0.549184	0.141508	4.36592	3.10215e-05	0.000129182	2.03108
DPM2	-0.517834	-0.0765518	-4.36284	3.139e-05	0.000130253	2.01994
CCNG1	0.517125	-0.792209	4.35887	3.18716e-05	0.000131786	2.00557
SSC5D	-0.828814	-0.476955	-4.35664	3.21458e-05	0.000132728	1.99748
TBC1D24	0.557795	0.20768	4.35496	3.23533e-05	0.00013344	1.99141
C15orf61	0.563675	-0.636874	4.35376	3.25019e-05	0.000133956	1.98709
GPR183	0.735309	-1.94972	4.35329	3.25608e-05	0.000134102	1.98538
PPRC1	0.52327	-0.382464	4.34998	3.29766e-05	0.000135619	1.9734
HLA-DQB1	0.528851	0.489687	4.34944	3.30443e-05	0.000135824	1.97147
AK022030	0.551612	-0.479908	4.34891	3.31111e-05	0.000136026	1.96956
SLC46A3	0.591509	-0.446291	4.34576	3.35127e-05	0.000137453	1.95819
GLRX2	0.534448	0.423449	4.34566	3.35257e-05	0.000137457	1.95782
RASA2	0.615376	0.168647	4.34448	3.36775e-05	0.000137979	1.95356
NUP153	0.65112	0.63245	4.34419	3.37148e-05	0.000138059	1.95252
NSMF	-0.621345	-0.119588	-4.33868	3.44324e-05	0.000140476	1.93264
RPA2	0.533293	-0.57553	4.33803	3.45191e-05	0.000140748	1.93027
LOC101928189	0.730473	0.177607	4.3363	3.47471e-05	0.000141627	1.92406
GMNN	0.778756	0.341379	4.33301	3.51867e-05	0.000143214	1.9122
RBL2	0.525976	-0.39212	4.33095	3.54648e-05	0.000144193	1.90478
CD36	0.667503	1.34934	4.33062	3.55102e-05	0.000144325	1.90357
VAMP8	0.657772	-0.137699	4.32966	3.56398e-05	0.000144827	1.90013
FAM83A	-0.527075	0.469186	-4.32526	3.62443e-05	0.000146938	1.88427
KIAA1033	0.585758	0.503661	4.32522	3.62494e-05	0.000146938	1.88414
ALG6	0.533598	-0.423701	4.31966	3.70269e-05	0.000149692	1.86412
ARHGEF6	0.55949	-0.447403	4.31694	3.74129e-05	0.000151012	1.85434
LOC102724975	-0.536768	-0.195081	-4.31424	3.77987e-05	0.00015222	1.84467
KRCC1	0.649819	0.218817	4.31291	3.79911e-05	0.00015286	1.83988
UBQLN2	0.708209	0.510817	4.31151	3.81951e-05	0.0001536	1.83483
IL32	0.956023	-1.1897	4.3102	3.8385e-05	0.000154255	1.83015
CD81	0.648941	-0.898596	4.30979	3.84462e-05	0.000154427	1.82865
ABRACL	0.700112	-0.253429	4.30305	3.94453e-05	0.000157602	1.80446
ARHGEF3	0.720559	-1.07171	4.30162	3.96597e-05	0.000158293	1.79935
TBCA	0.59854	0.209063	4.30037	3.98494e-05	0.000158884	1.79485
CNTD1	-0.548578	-0.0246029	-4.30011	3.98885e-05	0.00015901	1.79393
HNRNPAB	0.577047	-0.335283	4.30003	3.99001e-05	0.00015901	1.79365
FATE1	-0.551625	0.140419	-4.29919	4.00278e-05	0.000159345	1.79064
REL	0.558897	0.804897	4.29733	4.03118e-05	0.000160224	1.78398
GOLGA6L4	0.773535	-1.1151	4.29411	4.08075e-05	0.000161801	1.77245
TMEM14C	0.693936	-0.589956	4.28795	4.17736e-05	0.000165259	1.7504
DDX17	0.90685	0.856853	4.28364	4.24624e-05	0.000167462	1.73499
ITGA4	0.824377	-1.35982	4.28356	4.24763e-05	0.000167488	1.73468
RP11-305O6.3	0.608579	0.712236	4.28149	4.28107e-05	0.00016869	1.72729
PLEKHN1	-0.604217	0.0982161	-4.27624	4.36718e-05	0.000171551	1.70852
DNAJC3	0.608379	1.32257	4.27587	4.37332e-05	0.000171733	1.7072
NRD1	0.642024	1.03047	4.27562	4.3775e-05	0.000171809	1.7063
CDR2	0.57195	-1.06512	4.27525	4.38352e-05	0.000171986	1.705
IL10RA	0.622661	-0.938536	4.27418	4.40143e-05	0.0001726	1.70116
HELZ	0.504609	0.669791	4.27391	4.40581e-05	0.000172742	1.70022
HAMP	-0.695173	0.268061	-4.27066	4.46047e-05	0.000174602	1.6886
RPL26L1	0.659354	0.145081	4.27052	4.46275e-05	0.000174615	1.68812
TMEM151B	-0.553347	0.557915	-4.2687	4.49361e-05	0.000175613	1.68163
S100A10	0.642532	-0.12572	4.26859	4.49559e-05	0.00017566	1.68121
EFR3A	0.640909	-0.447864	4.26728	4.51799e-05	0.000176445	1.67653
FHIT	0.536023	-0.657418	4.265	4.5571e-05	0.00017776	1.66841
EDEM3	0.614113	0.396128	4.26462	4.56369e-05	0.000177986	1.66705
CD7	0.716053	-0.789127	4.26345	4.58391e-05	0.000178622	1.66288
NFKBIZ	0.589644	0.914862	4.25653	4.70546e-05	0.000182488	1.63823
DONSON	0.518268	-0.0241769	4.25563	4.72137e-05	0.000182981	1.63505
ENY2	0.506451	0.531155	4.2531	4.76675e-05	0.000184521	1.62604
RHOH	0.627302	-0.83053	4.2493	4.83573e-05	0.000186654	1.61251
LOC102724587	0.659098	1.00207	4.24652	4.8867e-05	0.000188335	1.60263
NUPL1	0.580975	0.971519	4.24015	5.00558e-05	0.000192226	1.58
LINC00621	0.522552	-0.637897	4.24012	5.00616e-05	0.000192226	1.57989
CEBPZ	0.547024	-0.851688	4.23807	5.04498e-05	0.000193522	1.57261
EIF2S3	0.552696	-0.338847	4.23784	5.04925e-05	0.000193621	1.57182
ARL6IP5	0.648305	0.273378	4.23779	5.05027e-05	0.000193628	1.57163
ACTG1P4	0.540359	-0.540828	4.23221	5.15751e-05	0.000197078	1.55184
RSL24D1	0.696835	-0.425723	4.22947	5.21099e-05	0.000198823	1.54213
AKR7A2	0.52606	-0.270236	4.22867	5.22672e-05	0.000199323	1.53929
TCF7	0.539964	-0.535416	4.22442	5.31112e-05	0.000201925	1.52421
RMDN1	0.561896	0.552479	4.22149	5.36981e-05	0.000203666	1.51387
UBBP1	-0.668959	-0.0305308	-4.2212	5.37585e-05	0.00020382	1.51281
PCDHB12	-0.610445	-0.121148	-4.21984	5.4034e-05	0.000204729	1.508
DCAF12	-0.801677	-0.381388	-4.21837	5.43317e-05	0.000205551	1.50282
VIMP	0.629721	-0.486116	4.21756	5.44984e-05	0.000206079	1.49994
NPTN-IT1	0.760147	0.354364	4.21708	5.45956e-05	0.000206413	1.49826
ATP5J	0.640106	0.51535	4.21622	5.47742e-05	0.000206985	1.49519
LOC101928102	0.538845	-0.74964	4.21611	5.47956e-05	0.000207032	1.49482
TRIM38	0.520492	0.54109	4.21522	5.49805e-05	0.000207559	1.49165
TRMT6	0.558107	0.311898	4.21433	5.51644e-05	0.00020815	1.48851
FAM101B	0.792228	0.807007	4.21347	5.53425e-05	0.000208684	1.48547
CLDND2	-0.524433	-0.25423	-4.21331	5.53754e-05	0.000208774	1.48491
RAD51AP1	0.658948	-0.063562	4.20943	5.61888e-05	0.000211353	1.47119
NMRK1	0.570681	0.70422	4.2089	5.6301e-05	0.000211683	1.46931
OSTC	0.558707	-0.793828	4.20707	5.66876e-05	0.000212809	1.46287
TCEB1	0.578466	0.46964	4.20653	5.6802e-05	0.000213063	1.46097
KLRC4-KLRK1	0.695978	-1.75513	4.20631	5.68499e-05	0.000213208	1.46018
C14orf142	0.575361	-0.44437	4.19515	5.9279e-05	0.000220797	1.42081
PPIB	0.671937	0.0633797	4.19448	5.94278e-05	0.000221135	1.41845
SNRPG	0.84542	0.0604509	4.19258	5.98532e-05	0.000222573	1.41174
MEST	0.57054	-0.365352	4.19081	6.02502e-05	0.000223758	1.40552
SLC16A7	0.538532	0.235812	4.18772	6.09507e-05	0.00022581	1.39465
ZNF776	0.532718	-0.420751	4.18654	6.12201e-05	0.000226588	1.3905
MIR3916	0.54608	0.238819	4.18619	6.13009e-05	0.000226813	1.38926
PPA1	0.628514	-0.599821	4.18586	6.13778e-05	0.000226988	1.38808
IARS2	0.64902	-0.601685	4.18543	6.14763e-05	0.000227205	1.38657
PPCDC	0.577108	-0.0273315	4.18522	6.15249e-05	0.000227348	1.38583
RC3H1	0.575764	0.897094	4.17865	6.30546e-05	0.0002321	1.36273
ARMC5	-0.512619	-0.37476	-4.17374	6.42213e-05	0.000235711	1.34548
ESAM	-0.549049	0.294636	-4.17339	6.43045e-05	0.000235941	1.34427
KLHL15	0.557286	-0.580462	4.16857	6.54732e-05	0.000239845	1.32733
PSAT1	0.739115	0.693894	4.16811	6.5585e-05	0.000240139	1.32572
SYTL1	0.576584	-0.190238	4.16768	6.56902e-05	0.000240447	1.32421
ENC1	0.674076	0.622032	4.16737	6.57669e-05	0.000240689	1.32312
UBE4A	0.613859	-0.167367	4.16579	6.61545e-05	0.000241991	1.31759
PHOSPHO1	-0.903456	-0.107935	-4.16466	6.64341e-05	0.000242742	1.31363
MAGT1	0.514025	0.331116	4.1639	6.6623e-05	0.000243355	1.31096
SMAP1	0.553628	-0.207223	4.16167	6.71787e-05	0.000245033	1.30315
RAF1	0.689125	0.302563	4.16145	6.72354e-05	0.000245161	1.30235
TOMM5	0.573548	-0.426951	4.15745	6.82451e-05	0.000248367	1.28834
ZFYVE16	0.602964	1.37597	4.15474	6.89365e-05	0.000250485	1.27886
LOC153684	0.5933	-0.154238	4.15065	6.99945e-05	0.000253604	1.26454
MRPS6	0.524533	-0.827112	4.14524	7.14191e-05	0.00025807	1.24561
HLA-DRA	0.716651	-1.38411	4.14479	7.15373e-05	0.000258416	1.24405
TMEM63B	-0.537011	-0.0722539	-4.14345	7.18957e-05	0.000259628	1.23935
CELF2	0.515329	0.558583	4.14285	7.20541e-05	0.000260036	1.23729
SLU7	0.584585	0.0957339	4.13863	7.3194e-05	0.000263805	1.22253
CD48	0.623053	0.714639	4.13829	7.3286e-05	0.000264017	1.22135
PLEKHO1	0.566053	-0.558451	4.13774	7.34375e-05	0.000264356	1.21941
ACKR1	-0.542111	0.451924	-4.13699	7.36425e-05	0.00026478	1.21679
AC079767.4	0.558874	-0.936326	4.1366	7.37475e-05	0.00026506	1.21545
KBTBD8	0.551387	-1.04873	4.13619	7.38607e-05	0.000265425	1.21401
ATP1B1	0.633138	0.0736748	4.13351	7.46005e-05	0.000267495	1.20465
ATXN1	0.530031	1.74037	4.13083	7.53444e-05	0.000269697	1.19532
HAGH	-0.687427	-0.33923	-4.13061	7.54076e-05	0.000269881	1.19453
NME1	0.675668	0.218648	4.1255	7.685e-05	0.000274614	1.17673
MAP3K1	0.52195	-0.0783981	4.12234	7.77558e-05	0.00027746	1.16572
USP16	0.501034	-0.364745	4.12081	7.81978e-05	0.00027895	1.1604
MRPL43	0.506515	0.205763	4.12022	7.83686e-05	0.000279422	1.15835
ABHD17A	0.562293	-0.134878	4.1109	8.1121e-05	0.00028812	1.12592
FBXO33	0.55639	0.418526	4.10855	8.18269e-05	0.000290176	1.11779
ZCCHC6	0.60426	0.553991	4.10419	8.31589e-05	0.000294352	1.10262
GPX7	0.608216	-0.515147	4.09952	8.46046e-05	0.000298591	1.08644
GBAS	0.62059	-0.507367	4.09676	8.54724e-05	0.000301281	1.07685
DMXL2	0.628983	1.08072	4.09491	8.60564e-05	0.00030278	1.07046
UBR5	0.520084	-0.124212	4.09325	8.65871e-05	0.00030446	1.06469
C2orf47	0.508916	-0.199857	4.09316	8.66151e-05	0.000304511	1.06438
FXYD5	0.510963	-0.431296	4.09213	8.69464e-05	0.000305535	1.0608
ZNF367	0.688864	-0.67407	4.09139	8.71825e-05	0.00030613	1.05825
AIM1	0.530143	0.337912	4.0848	8.93276e-05	0.000312799	1.03543
CECR1	0.76061	-1.25618	4.08431	8.94877e-05	0.00031331	1.03375
SEMA6C	-0.533028	0.0444414	-4.08329	8.98259e-05	0.000314253	1.03021
DMTF1	0.675189	-0.80889	4.08166	9.0365e-05	0.000315935	1.0246
UQCRQ	0.642875	0.0518788	4.07986	9.09659e-05	0.000317513	1.01838
C10orf32	0.651973	-0.616269	4.07799	9.15965e-05	0.00031947	1.01189
SAMHD1	0.619077	0.524734	4.07424	9.28672e-05	0.000323409	0.998959
RPS6KC1	0.548741	0.371495	4.07339	9.31613e-05	0.000324186	0.995992
CCDC92	0.512211	-0.957719	4.07131	9.38736e-05	0.000326367	0.988844
AK025288	1.04583	1.50531	4.07008	9.43023e-05	0.000327584	0.984568
PLA2G2D	-0.521301	-0.0263198	-4.0687	9.47808e-05	0.000328821	0.979818
ATP5I	0.513726	0.0835419	4.06775	9.51106e-05	0.000329631	0.976559
VIM	0.735131	1.4062	4.06772	9.5124e-05	0.000329631	0.976426
RRN3P2	0.529089	-0.399164	4.06458	9.62274e-05	0.00033293	0.965605
KLHL7	0.603968	0.330001	4.06342	9.66386e-05	0.000333949	0.961603
RP11-68I3.11	0.787911	0.31284	4.06224	9.70573e-05	0.000335092	0.957547
DPF2	0.525269	-0.465362	4.05879	9.82953e-05	0.000338956	0.945655
SUCO	0.590363	-0.952778	4.05721	9.88659e-05	0.000340513	0.940225
FASTKD3	0.753712	-0.431277	4.05543	9.95155e-05	0.000342544	0.93408
AKAP10	0.617007	0.827215	4.0512	0.00010107	0.000346838	0.919543
CPNE3	0.670119	0.628003	4.04614	0.000102961	0.00035218	0.902157
MYO18A	0.564252	0.103189	4.04614	0.000102962	0.00035218	0.902147
FAM73A	0.527553	-0.245394	4.04605	0.000102994	0.000352239	0.901848
ASAP1-IT2	0.635024	0.526559	4.04256	0.000104319	0.000356077	0.889862
MIR646HG	0.647643	1.04472	4.0423	0.000104419	0.000356365	0.888963
EBPL	0.578406	0.0494751	4.0399	0.000105343	0.000358876	0.8807
SUB1	0.587106	0.584493	4.03346	0.000107851	0.000366164	0.858639
ZNF281	0.64441	0.855285	4.03244	0.000108257	0.000367215	0.855118
PTAR1	0.507352	0.530993	4.03197	0.00010844	0.000367773	0.853533
ANXA2R	0.507327	-0.868475	4.02821	0.000109942	0.000372043	0.840635
CTB-12A17.3	0.645625	-0.304794	4.02676	0.000110525	0.00037347	0.835673
BCL2L1	-0.661127	0.752196	-4.02636	0.000110688	0.00037391	0.834292
STAM	0.574533	-0.150929	4.02556	0.00011101	0.000374825	0.831566
ACAP2	0.507292	0.951719	4.02553	0.000111025	0.000374825	0.831445
PRKCQ	0.511711	-1.18549	4.02043	0.000113111	0.000380743	0.813996
SACM1L	0.596574	-0.541906	4.01962	0.000113444	0.000381696	0.811233
PSMA4	0.762274	-0.0602006	4.01903	0.000113688	0.000382238	0.809219
SMIM15	0.769914	-0.546151	4.01891	0.000113741	0.000382317	0.80879
LY75	0.753615	-0.889523	4.01821	0.000114028	0.000383149	0.806423
CRIP1	0.793696	-0.759014	4.01773	0.000114229	0.000383661	0.804771
PLD2	-0.542399	0.285085	-4.01541	0.0001152	0.00038658	0.79684
FAM13A-AS1	0.529303	0.246775	4.01468	0.000115507	0.000387555	0.794344
PLEKHA2	0.510292	0.342985	4.01461	0.000115535	0.000387593	0.794114
SPIN4	0.683483	-0.999185	4.01159	0.000116817	0.000391148	0.783771
SCP2	0.620079	-0.534327	4.00691	0.000118824	0.000397227	0.767808
PSMD12	0.60865	0.246293	4.00625	0.000119108	0.000397886	0.76557
FTX	0.653082	0.944782	4.00532	0.000119512	0.000399119	0.762398
CPNE2	0.622943	0.266711	3.99924	0.000122189	0.000407046	0.741644
MCM7	0.502207	-0.187664	3.99812	0.000122684	0.000408598	0.737856
ATP6V0E1	0.591107	1.30818	3.99422	0.000124437	0.000413812	0.724562
TACC3	0.538064	0.392178	3.99298	0.000125	0.0004153	0.720336
RHOT1	0.669049	1.09511	3.99157	0.00012564	0.000417145	0.715551
POLR2K	0.56652	-0.250706	3.98756	0.000127485	0.000422291	0.701892
ZNF700	0.626244	-0.808235	3.98666	0.000127902	0.000423489	0.698829
ESRP2	-0.594251	-0.0892946	-3.98547	0.000128457	0.000425202	0.694779
SUN1	0.573871	0.610378	3.9833	0.000129472	0.000428129	0.687403
[truncated: 401 more rows]

## Sheet: LIPT1
symbol	logFC	AveExpr	t	P.Value	adj.P.Val	B
LIPT1	0.997901	-1.34391	16.7515	1.00996e-30	2.30937e-26	57.9641
ADAM1A	1.09866	-0.978454	9.76665	3.36297e-16	3.84489e-12	26.2603
PKD2	0.967991	-0.883661	8.83324	3.67549e-14	2.3866e-10	21.7501
ZFP62	0.931029	-1.38397	8.80427	4.2499e-14	2.3866e-10	21.6105
AMIGO2	0.997316	-1.60214	8.74561	5.70146e-14	2.3866e-10	21.328
ZNF879	0.66726	-0.790216	8.72686	6.26241e-14	2.3866e-10	21.2378
RP11-97C16.1	1.05344	-1.09831	8.66051	8.72853e-14	2.85124e-10	20.9185
MALT1	0.871129	-1.07345	8.62284	1.05376e-13	3.0119e-10	20.7374
CENPC	0.849853	-1.10185	8.57669	1.32707e-13	3.37164e-10	20.5157
PRMT3	0.925312	-0.8084	8.53538	1.63118e-13	3.72986e-10	20.3173
TRMT61B	0.995491	-1.41228	8.4904	2.04168e-13	4.2441e-10	20.1014
RHNO1	0.60492	-0.421585	8.41194	3.01912e-13	5.37607e-10	19.7252
PAXIP1-AS1	0.85204	-1.17118	8.40948	3.05645e-13	5.37607e-10	19.7134
THAP9-AS1	1.09775	-1.36903	8.2879	5.59771e-13	8.85764e-10	19.1315
TBCCD1	0.893289	-0.63611	8.2804	5.81058e-13	8.85764e-10	19.0956
GORAB	0.966944	-1.23075	8.17481	9.81591e-13	1.40282e-09	18.5913
MTERF3	1.07391	-1.18851	8.13538	1.19355e-12	1.5874e-09	18.4033
MIR17	0.51433	-0.348993	8.12329	1.26725e-12	1.5874e-09	18.3457
MIS12	1.0113	-1.15305	8.11375	1.32862e-12	1.5874e-09	18.3002
CTD-2528L19.6	0.69485	-0.907503	8.10486	1.38844e-12	1.5874e-09	18.2578
ZNF565	0.541687	-0.530082	8.07109	1.64115e-12	1.78698e-09	18.097
C6orf203	0.726101	-0.528922	8.00482	2.27763e-12	2.36729e-09	17.7818
WHAMM	0.618839	-0.687013	7.89646	3.88825e-12	3.8656e-09	17.2675
LOC101929172	-0.60064	0.215161	-7.88017	4.21319e-12	4.01412e-09	17.1903
DFFB	0.823482	-0.931866	7.86223	4.60239e-12	4.14024e-09	17.1054
PDIK1L	0.803172	-1.03976	7.85764	4.7077e-12	4.14024e-09	17.0836
NUP35	0.894609	-1.25251	7.84089	5.11242e-12	4.32965e-09	17.0043
NEURL3	-0.590458	0.213839	-7.82622	5.49507e-12	4.48751e-09	16.9349
RP5-1092A3.4	0.88316	-0.511566	7.8051	6.09656e-12	4.64679e-09	16.835
SHPRH	1.25542	-1.45197	7.79829	6.3042e-12	4.65006e-09	16.8028
SLAIN1	1.00458	-1.00409	7.77609	7.03105e-12	5.02413e-09	16.6979
AIMP1	0.656686	-0.574216	7.73911	8.4309e-12	5.60746e-09	16.5233
ZNF184	0.761233	-1.16522	7.72959	8.83428e-12	5.61124e-09	16.4783
DKFZP434I0714	0.686779	-0.713742	7.71296	9.58518e-12	5.86594e-09	16.3999
MBIP	0.579602	-0.643652	7.70952	9.74835e-12	5.86594e-09	16.3837
EID3	0.534642	-1.0257	7.66473	1.21411e-11	6.81554e-09	16.1726
CBLL1	0.930818	-0.610645	7.6634	1.22206e-11	6.81554e-09	16.1663
ZNF766	0.788268	-1.231	7.65633	1.2651e-11	6.88756e-09	16.133
FAM186B	-0.573671	0.0388126	-7.62817	1.45205e-11	7.54602e-09	16.0005
RP11-226L15.5	0.771299	-0.916403	7.62142	1.50077e-11	7.58746e-09	15.9688
ZBTB41	1.12215	-1.48635	7.61796	1.52638e-11	7.58746e-09	15.9525
ZNF600	1.08865	-1.85904	7.60751	1.60645e-11	7.81555e-09	15.9034
LINC00849	0.863669	-0.830547	7.58025	1.83537e-11	8.74323e-09	15.7753
ZFP69	0.526382	-0.40763	7.57311	1.90054e-11	8.86894e-09	15.7417
RINT1	0.833684	-1.05144	7.55067	2.12055e-11	9.69772e-09	15.6364
DDX26B	0.841269	-1.21277	7.53799	2.25593e-11	1.01145e-08	15.5769
PAN3-AS1	0.810752	-0.682349	7.52299	2.42713e-11	1.04714e-08	15.5066
ZMYM1	0.859619	-1.10425	7.50791	2.61232e-11	1.09127e-08	15.4359
ZFAND1	0.985872	-1.29867	7.50693	2.62485e-11	1.09127e-08	15.4313
RAB39B	0.938106	-0.525003	7.49509	2.78069e-11	1.13541e-08	15.3759
MAP4K3	0.86007	-1.56221	7.44942	3.47302e-11	1.34307e-08	15.1621
FLVCR1	0.976654	-0.988567	7.44879	3.48376e-11	1.34307e-08	15.1592
ZBTB2	0.733988	-0.996959	7.44641	3.5242e-11	1.34307e-08	15.1481
FUNDC1	0.996643	-0.963982	7.44155	3.60857e-11	1.35268e-08	15.1253
LOC153682	0.793741	-0.555583	7.4339	3.74532e-11	1.36806e-08	15.0896
CNOT7	0.890502	-0.2585	7.43259	3.76925e-11	1.36806e-08	15.0835
ZNF439	0.800675	-1.37853	7.42187	3.97096e-11	1.41875e-08	15.0333
AK3	1.08747	-0.274508	7.41485	4.10873e-11	1.44539e-08	15.0006
TMEM263	1.26388	-1.94623	7.37374	5.01632e-11	1.72441e-08	14.8087
GOLGA6L4	1.16293	-1.1151	7.37225	5.05272e-11	1.72441e-08	14.8018
C9orf131	-0.580648	0.105473	-7.35756	5.42589e-11	1.82389e-08	14.7333
ZNF140	0.805304	-0.870858	7.35462	5.50372e-11	1.82389e-08	14.7196
PRPF39	1.00021	-1.0527	7.34843	5.67136e-11	1.85259e-08	14.6908
ACYP1	0.731139	-0.734603	7.34413	5.79086e-11	1.86498e-08	14.6707
ZNF304	0.971156	-0.803185	7.33857	5.94907e-11	1.87649e-08	14.6448
MAGEH1	0.721675	-1.16421	7.33713	5.9907e-11	1.87649e-08	14.6381
C1orf52	0.664599	-0.213	7.32611	6.31922e-11	1.95264e-08	14.5868
RP11-12M5.1	-0.679348	0.219134	-7.31973	6.51746e-11	1.97005e-08	14.5571
NOC3L	1.06505	-1.58724	7.31794	6.57407e-11	1.97005e-08	14.5488
CRTAM	1.00691	-1.82482	7.31607	6.63404e-11	1.97005e-08	14.5401
ZNF559	0.996311	-1.33219	7.30804	6.8971e-11	2.02191e-08	14.5027
ZNF227	0.597422	-0.887872	7.29785	7.24562e-11	2.0972e-08	14.4553
ATPAF1	0.627688	-0.233707	7.29474	7.35544e-11	2.10237e-08	14.4408
ORC3	0.7691	-1.01954	7.28856	7.57886e-11	2.12018e-08	14.4121
ENOPH1	0.919445	-1.22147	7.28789	7.60321e-11	2.12018e-08	14.409
ZNF271	0.53135	0.158578	7.27484	8.0987e-11	2.21455e-08	14.3483
LOC101929683	-0.757149	-0.124078	-7.26167	8.63064e-11	2.32174e-08	14.2872
ZCCHC9	0.768834	-0.512999	7.24366	9.41532e-11	2.46768e-08	14.2036
LINC00094	0.674289	-0.59501	7.24187	9.49689e-11	2.46768e-08	14.1953
PRIMPOL	0.701284	-0.717647	7.2363	9.75588e-11	2.49911e-08	14.1694
CMTR2	1.14847	-1.31619	7.2346	9.83644e-11	2.49911e-08	14.1615
TAF1A	0.619734	-0.81945	7.22883	1.01138e-10	2.52967e-08	14.1348
ZNF708	0.749203	-1.26223	7.22752	1.0178e-10	2.52967e-08	14.1287
PGRMC2	0.651036	-0.623494	7.20942	1.11069e-10	2.70885e-08	14.0448
SEC22A	0.545673	-0.421347	7.20762	1.12034e-10	2.70885e-08	14.0365
DENND2D	0.92769	-0.590311	7.19733	1.17735e-10	2.7754e-08	13.9888
SLC35A3	0.842365	-0.371695	7.17516	1.31009e-10	3.05025e-08	13.8861
METTL21A	0.762576	-0.412456	7.17349	1.32063e-10	3.05025e-08	13.8784
RIOK2	0.689244	-0.487506	7.17043	1.34024e-10	3.06458e-08	13.8643
HMGN3	1.08813	-1.49401	7.16576	1.37072e-10	3.10326e-08	13.8427
KRTAP4-5	-0.593736	0.218397	-7.16354	1.38542e-10	3.10578e-08	13.8324
SLC25A43	0.941487	-0.766268	7.15731	1.42762e-10	3.13883e-08	13.8036
ZNF687	-0.544476	0.314445	-7.15439	1.44779e-10	3.15288e-08	13.7901
NT5C1B-RDH14	0.810279	-1.20179	7.12549	1.66373e-10	3.58895e-08	13.6565
METTL4	0.624189	-0.499869	7.09631	1.91404e-10	4.04632e-08	13.5219
EID2B	0.670816	-0.589119	7.0948	1.92793e-10	4.04632e-08	13.5149
MAPKAPK5	0.569003	-0.779093	7.0947	1.92884e-10	4.04632e-08	13.5145
ZFP3	0.582911	-1.18996	7.09201	1.95392e-10	4.06166e-08	13.5021
C1orf109	0.689629	-0.834896	7.08972	1.97554e-10	4.06961e-08	13.4915
INTS2	0.868371	-0.618652	7.08529	2.01799e-10	4.11993e-08	13.4711
PTCD2	0.678849	-0.656952	7.07917	2.07807e-10	4.16818e-08	13.4429
ZNF260	0.79801	-1.05529	7.07252	2.1455e-10	4.26599e-08	13.4122
OFD1	1.34662	-0.287037	7.06415	2.23333e-10	4.36473e-08	13.3737
HAUS3	0.809102	-0.896931	7.06108	2.26644e-10	4.3919e-08	13.3595
GSPT2	0.845099	-1.10869	7.05187	2.36875e-10	4.55158e-08	13.3171
TIGD2	0.776209	-0.771858	7.04689	2.42594e-10	4.62264e-08	13.2942
RP5-1074L1.4	0.926321	-0.954305	7.04499	2.44816e-10	4.62641e-08	13.2854
CRYZ	1.00294	-1.3753	7.03606	2.55509e-10	4.78891e-08	13.2444
FAM179B	0.856712	-1.17342	7.031	2.61779e-10	4.86654e-08	13.2211
THEMIS	1.24176	-1.70225	7.02832	2.65159e-10	4.88962e-08	13.2088
SS18L1	1.0106	-0.873073	7.01514	2.82412e-10	5.06335e-08	13.1482
HOXC8	-0.57634	0.038436	-7.01503	2.8257e-10	5.06335e-08	13.1477
MSH2	0.912015	-1.33323	7.01439	2.83438e-10	5.06335e-08	13.1447
GAS8	-0.508885	0.148825	-7.00912	2.90666e-10	5.12365e-08	13.1205
ZNF813	0.613967	-0.573112	7.00797	2.92278e-10	5.12365e-08	13.1152
EBAG9	0.560122	-0.746512	7.00707	2.93536e-10	5.12365e-08	13.1111
APOD	-0.67916	0.0766575	-7.00459	2.97028e-10	5.14533e-08	13.0997
DDHD2	0.932392	-1.88372	6.9912	3.16678e-10	5.42768e-08	13.0382
SASS6	0.549266	-0.244984	6.99027	3.18074e-10	5.42768e-08	13.034
SLC25A32	1.0238	-1.1753	6.97263	3.46051e-10	5.86133e-08	12.953
COA5	0.907542	-0.116652	6.9687	3.52595e-10	5.92827e-08	12.935
TAF5	0.621892	-0.321762	6.9652	3.58543e-10	5.98427e-08	12.919
SLC39A5	-0.620602	0.174045	-6.9416	4.01284e-10	6.60127e-08	12.8108
SMARCAD1	0.621945	-1.2004	6.92699	4.30223e-10	6.92781e-08	12.7439
ACADM	1.06935	-1.02294	6.92337	4.3771e-10	6.99907e-08	12.7274
FASTKD1	0.79887	-1.05033	6.91888	4.47176e-10	7.10078e-08	12.7068
UBE2Q2	1.1163	-1.62124	6.91599	4.53362e-10	7.14937e-08	12.6936
[truncated: 1,734 more rows]
