# Supplementary material for: Identification of cuproptosis-related genes in septic shock based on bioinformatic analysis
Source: PLoS One. 2024 Dec 9;19(12):e0315219. doi: 10.1371/journal.pone.0315219 (PMC11627398; doi:10.1371/journal.pone.0315219)
Supplement: S4 Table — (XLSX) [file pone.0315219.s006.xlsx]

## Sheet: SLC31A1
Table S4 Potential drugs for septic shock treatment.
Rank	Score	ID	Name	Description
13	97.57	BRD-K64857848	XMD-885	Leucine rich repeat kinase inhibitor
17	97.07	BRD-K29582115	ziprasidone	Dopamine receptor antagonist
20	96.82	BRD-K02607075	tubocurarine	Acetylcholine receptor antagonist
22	95.92	BRD-K48722833	iloperidone	Dopamine receptor antagonist
27	95.53	BRD-K34415467	trimethobenzamide	Histamine receptor antagonist
28	95.07	BRD-K28428262	brivanib	FGFR inhibitor
32	94.78	BRD-K50388907	fenofibrate	PPAR receptor agonist
47	92.71	BRD-K50720187	flupirtine	Glutamate receptor antagonist
50	92.56	BRD-K75478907	GS-39783	GABA receptor modulator
53	91.99	BRD-A31800922	procyclidine	Acetylcholine receptor antagonist
8504	-90.86	BRD-K57546357	prunetin	Breast cancer resistance protein inhibitor
8507	-91.05	BRD-K47869605	podophyllotoxin	Microtubule inhibitor
8512	-91.37	BRD-A85280935	quinpirole	Dopamine receptor agonist
8518	-92.29	BRD-K24681473	YM-155	Survivin inhibitor
8528	-93.33	BRD-A14798026	mestranol	Estrogen receptor agonist
8534	-94.62	BRD-K09638361	SA-63133	-666
8537	-95.21	BRD-K92991072	PAC-1	Caspase activator

## Sheet: MTF1
Rank	Score	ID	Name	Description
35	96.76	BRD-K04111260	raclopride	Dopamine receptor antagonist
51	94.92	BRD-A78877355	nefopam	Cyclooxygenase inhibitor
59	94.57	BRD-A25576662	streptozotocin	DNA alkylating agent
61	94.41	BRD-A85860691	chaetocin	Histone lysine methyltransferase inhibitor
74	93.31	BRD-K56700933	phenethyl-isothiocyanate	Antineoplastic
81	92.98	BRD-K81916719	triclabendazole	Microtubule inhibitor
83	92.54	BRD-K81783531	VX-222	HCV inhibitor
97	91.28	BRD-A34751532	homosalate	HSP inducer
99	91.23	BRD-K12762134	XAV-939	Tankyrase inhibitor
106	90.73	BRD-A43150328	penicillic-acid	other antibiotic
111	90.2	BRD-K09991945	GSK-3-inhibitor-II	PKC inhibitor
8542	-90.32	BRD-K01663662	diphenidol	Acetylcholine receptor agonist
8543	-92.25	BRD-K31542390	mycophenolic-acid	Dehydrogenase inhibitor
8545	-92.78	BRD-K95402279	geranylgeraniol	Farnesyltransferase inhibitor
8548	-93.88	BRD-K40742111	baeomycesic-acid	Lipoxygenase inhibitor

## Sheet: LIAS
Rank	Score	ID	Name	Description
9	99.05	BRD-K21971034	OM-137	Aurora kinase inhibitor
22	97.36	BRD-K33483813	actarit	Interleukin receptor agonist
23	97.18	BRD-A25687296	emetine	Protein synthesis inhibitor
24	96.99	BRD-K89687904	PKCbeta-inhibitor	PKC inhibitor
28	96.34	BRD-K80348542	cephaeline	Protein synthesis inhibitor
29	96.31	BRD-K22828899	TUL-XXI039	Serine/threonine kinase inhibitor
33	95.79	BRD-A26002865	verrucarin-a	Protein synthesis inhibitor
39	95.53	BRD-K40175214	torin-1	MTOR inhibitor
46	94.7	BRD-K68174511	torin-2	MTOR inhibitor
47	94.64	BRD-K09991945	GSK-3-inhibitor-II	PKC inhibitor
48	94.6	BRD-K04185004	oxybuprocaine	Local anesthetic
56	93.38	BRD-K76674262	homoharringtonine	Protein synthesis inhibitor
57	93.27	BRD-U33728988	QL-X-138	MTOR inhibitor
62	92.89	BRD-K30189597	SYK-inhibitor	SYK inhibitor
69	92.53	BRD-K68095457	palmitoylethanolamide	Cannabinoid receptor agonist
71	92.49	BRD-A35338386	NECA	Adenosine receptor agonist
78	92.22	BRD-K61269089	daphnetin	Protein kinase inhibitor
81	91.68	BRD-K94325918	kinetin-riboside	Apoptosis stimulant
85	91.39	BRD-K62965247	tipifarnib-P2	farnesyltransferase inhibitor
86	91.33	BRD-A62184259	cycloheximide	Protein synthesis inhibitor
87	91.32	BRD-K23875128	RHO-kinase-inhibitor-III[rockout]	Rho associated kinase inhibitor
94	90.64	BRD-A41451487	PK-11195	Benzodiazepine receptor antagonist
8505	-91.79	BRD-K53414658	tivozanib	VEGFR inhibitor
8506	-91.95	BRD-K26818574	BIX-01294	Histone lysine methyltransferase inhibitor
8511	-93.62	BRD-K74733595	APHA-compound-8	HDAC inhibitor
8514	-94.06	BRD-K17743125	belinostat	HDAC inhibitor
8517	-94.12	BRD-K08554278	bisbenzimide	DNA binding agent
8520	-95.05	BRD-A54490543	pirlindole	Monoamine oxidase inhibitor
8522	-95.24	BRD-K22503835	scriptaid	HDAC inhibitor
8525	-95.81	BRD-K68202742	trichostatin-a	HDAC inhibitor
8531	-97.53	BRD-A39646320	HC-toxin	HDAC inhibitor
8532	-97.57	BRD-K13810148	givinostat	HDAC inhibitor
8540	-97.87	BRD-K81418486	vorinostat	HDAC inhibitor
8542	-97.93	BRD-A80960055	celastrol	Anti-inflammatory
8543	-97.99	BRD-K56957086	dacinostat	HDAC inhibitor
8547	-98.48	BRD-K74761218	WT-171	HDAC inhibitor
8549	-98.59	BRD-K69840642	ISOX	HDAC inhibitor
8550	-98.77	BRD-K12867552	THM-I-94	HDAC inhibitor

## Sheet: LIPT1
Rank	Score	ID	Name	Description
8	98.64	BRD-K28143534	cyproheptadine	Histamine receptor antagonist
10	97.92	BRD-K90864987	cobalt(II)-chloride	HSP inducer
12	96.76	BRD-K57926513	tyrphostin-AG-1295	PDGFR receptor inhibitor
16	95.65	BRD-K02607075	tubocurarine	Acetylcholine receptor antagonist
21	94.62	BRD-K91696562	orantinib	FGFR inhibitor
24	94.36	BRD-A62184259	cycloheximide	Protein synthesis inhibitor
26	94.12	BRD-A25687296	emetine	Protein synthesis inhibitor
30	93.8	BRD-A62035778	scopolamine	Acetylcholine receptor antagonist
37	92.36	BRD-A50764878	MDL-73005EF	Serotonin receptor antagonist
39	91.88	BRD-K80348542	cephaeline	Protein synthesis inhibitor
41	91.27	BRD-K29582115	ziprasidone	Dopamine receptor antagonist
43	90.96	BRD-K85402309	dovitinib	EGFR inhibitor
46	90.32	BRD-K76674262	homoharringtonine	Protein synthesis inhibitor
8497	-90.13	BRD-K53414658	tivozanib	VEGFR inhibitor
8499	-90.65	BRD-K78431006	crizotinib	ALK inhibitor
8509	-91.61	BRD-A15079084	phorbol-12-myristate-13-acetate	PKC activator
8514	-92.64	BRD-K69840642	ISOX	HDAC inhibitor
8515	-92.67	BRD-K69932463	AZD-8055	MTOR inhibitor
8516	-93.15	BRD-K74761218	WT-171	HDAC inhibitor
8523	-94.27	BRD-K11663430	pyroxamide	HDAC inhibitor
8529	-94.92	BRD-K04466929	Merck60	HDAC inhibitor
8544	-97.71	BRD-K63265447	docetaxel	Tubulin inhibitor
8553	-99.01	BRD-K11558771	droxinostat	HDAC inhibitor
8556	-99.22	BRD-A65013509	oxybutynin	Acetylcholine receptor antagonist
