# Supplementary material for: Identification of cuproptosis-related genes in septic shock based on bioinformatic analysis
Source: PLoS One. 2024 Dec 9;19(12):e0315219. doi: 10.1371/journal.pone.0315219 (PMC11627398; doi:10.1371/journal.pone.0315219)
Supplement: S5 Table — (XLSX) [file pone.0315219.s007.xlsx]

## Sheet: SLC31A1
Table S5 KEGG enrichment pathways.
ID	Description	GeneRatio	BgRatio	pvalue	p.adjust	qvalue	geneID	Count
hsa04142	Lysosome	33/845	132/8586	3.2026e-07	0.000105045	8.09077e-05	175/9741/4126/285362/3074/2720/5538/2717/4668/533/2581/8763/1203/4125/2519/1075/1520/4758/2799/5660/3920/10577/411/3423/9114/10312/967/5476/3482/1509/6556/6272/1511	33
hsa05134	Legionellosis	19/845	56/8586	7.54682e-07	0.000122937	9.46881e-05	3606/58484/317/29108/3684/4671/5861/4615/834/836/1195/929/718/1378/7100/7099/7097/57396/3689	19
hsa04145	Phagosome	35/845	152/8586	1.17164e-06	0.000122937	9.46881e-05	5879/1781/3685/51143/533/8417/529/7846/3684/1520/528/23673/4688/3920/523/9114/9341/8992/929/10312/10333/718/526/4689/7099/2209/11151/7277/7097/653361/3108/2204/3689/2214/2215	35
hsa05152	Tuberculosis	39/845	180/8586	1.49923e-06	0.000122937	9.46881e-05	3606/6850/533/91860/5594/8625/2033/317/3684/1520/5894/7096/5530/3920/4615/3588/3717/9114/836/637/929/10312/10333/7132/718/1378/4046/3459/1432/7099/2209/11151/7097/1509/26253/3108/3689/2214/2215	39
hsa05132	Salmonella infection	48/845	249/8586	3.39165e-06	0.000222492	0.000171368	5879/3606/1781/9367/51143/55207/10121/27072/51164/103910/3071/58484/10094/5594/55860/10109/7846/29108/10095/5604/5894/5294/4671/1147/4615/834/1499/23191/836/10671/929/10333/7132/8743/5216/7100/197259/1432/5898/7099/7295/23643/6993/5608/7277/7097/837/838	48
hsa04380	Osteoclast differentiation	30/845	135/8586	1.43005e-05	0.000781758	0.000602124	5879/695/6850/5594/10288/7046/126014/4688/5604/7297/5530/1147/140885/7305/9846/7132/11024/79168/4689/11027/3459/1432/11026/2209/3554/5608/6688/653361/2214/2215	30
hsa05014	Amyotrophic lateral sclerosis	61/845	364/8586	1.90752e-05	0.000783647	0.000603579	5879/10121/5707/51164/5713/5718/6391/847/55860/9861/4711/55062/317/5688/79902/7846/4718/29982/29110/55916/5706/9896/4217/5719/5861/5530/7386/203228/5695/5683/5691/1351/25978/834/7384/836/10671/4702/5682/51079/637/7132/4700/4715/5705/4697/5216/4706/1432/10213/9821/4725/5608/7133/4709/7277/5685/10189/27089/29978/1345	61
hsa03050	Proteasome	15/845	46/8586	1.91133e-05	0.000783647	0.000603579	5707/5713/5718/9861/5688/5706/5719/5695/5683/5691/51371/5682/5705/10213/5685	15
hsa05140	Leishmaniasis	20/845	77/8586	3.71843e-05	0.00127808	0.000984404	5594/3684/4688/4615/3717/5777/3676/718/4689/1378/3459/1432/7099/2209/7097/653361/3108/3689/2214/2215	20
hsa00600	Sphingolipid metabolism	16/845	54/8586	3.8966e-05	0.00127808	0.000984404	3074/2720/259230/2717/2581/166929/55331/10558/4758/64781/5660/9334/9517/8560/81537/7357	16
hsa05022	Pathways of neurodegeneration - multiple diseases	73/845	476/8586	6.5263e-05	0.00194602	0.00149886	5879/10121/5707/51164/1020/5713/5718/91860/5594/6391/847/55860/9861/4711/55062/317/5481/5688/7846/4718/29982/2776/29110/4893/10023/5706/5604/5894/9896/4217/11315/5719/5861/5530/7386/203228/55669/5695/5683/23401/5691/7326/1351/25978/351/1499/7384/836/10671/4702/5682/51079/637/7132/4700/4715/5705/4697/120892/4706/1432/10213/9821/293/4725/5608/7133/4709/7277/5685/27089/355/1345	73
hsa05020	Prion disease	47/845	272/8586	8.10016e-05	0.00221404	0.0017053	5879/5707/5713/5718/5594/6391/9861/4711/317/5688/7846/4718/4688/5706/5719/5530/7386/5695/5683/5691/1351/7384/836/4702/5682/51079/5580/4700/4715/4689/5705/4697/713/4706/1432/10213/293/4725/9586/4709/7277/5685/27089/5880/712/653361/1345	47
hsa00512	Mucin type O-glycan biosynthesis	12/845	36/8586	0.000102456	0.00258505	0.00199105	8693/2650/79623/10331/29071/2590/2591/9334/256435/50614/2589/51809	12
hsa04140	Autophagy - animal	32/845	165/8586	0.000128031	0.00299959	0.00231034	9342/27072/5594/8417/55062/4077/10645/58528/8887/84938/29982/29110/4893/5562/9474/5604/5894/5861/8660/203228/3920/8673/83452/64422/57448/5728/5580/23001/51100/9821/89849/1509	32
hsa04662	B cell receptor signaling pathway	20/845	84/8586	0.000139404	0.00304831	0.00234786	5879/695/6850/10451/5594/10288/4893/5604/5894/5530/1147/7409/5777/11024/79168/6655/11027/11026/118788/5880	20
hsa00511	Other glycan degradation	8/845	18/8586	0.000151582	0.00310742	0.00239339	175/4126/3074/2720/4125/2519/4758/23324	8
hsa05010	Alzheimer disease	60/845	384/8586	0.000175578	0.00338762	0.0026092	102/5707/1020/5713/5718/91860/5594/6391/9861/4711/55062/317/5481/5688/7846/4718/29982/2776/4893/10313/10023/5706/5604/5894/4217/5719/5530/7386/8660/57142/1147/5695/5683/23401/5691/1351/351/1499/7384/836/4702/5682/51079/637/7132/4700/4715/5705/4697/4706/10213/9821/293/4725/4709/7277/5685/27089/355/1345	60
hsa05208	Chemical carcinogenesis - reactive oxygen species	39/845	223/8586	0.000249517	0.00454675	0.00350199	5879/4257/5594/6391/847/4711/4718/4893/1545/4688/5604/5894/4217/196/7386/1147/9446/5337/1351/7384/1956/4702/5728/51079/5580/4700/4715/6655/3162/4697/4706/1432/293/4725/4709/27089/653361/1345/3082	39
hsa05415	Diabetic cardiomyopathy	36/845	203/8586	0.000323704	0.00558815	0.0043041	5879/6391/1376/5501/4711/7046/4718/5160/4688/2539/7386/5165/2936/1351/7384/4702/5728/51079/5500/5580/5166/4700/4715/4689/4697/4706/1432/293/4725/4709/27089/1509/4318/5880/653361/1345	36
hsa04144	Endocytosis	42/845	250/8586	0.000357727	0.00586672	0.00451866	6643/55737/830/10890/8027/8723/10254/137492/10565/51652/27243/10094/8766/10109/84313/79720/7046/9525/58533/29082/10095/60682/10015/2060/26286/93343/57403/23527/4734/9559/5337/25978/30011/1956/11031/51100/22841/64744/3579/51510/3482/2352	42
hsa05016	Huntington disease	49/845	306/8586	0.000384217	0.0060011	0.00462216	10121/5707/51164/5713/5718/6391/55860/9861/4711/55062/2033/317/5688/7846/4718/29982/2776/5706/4217/5719/7386/5695/5683/5691/1351/7384/836/10671/4702/5682/51079/5436/4700/3065/4715/5705/5440/4697/4706/10213/9821/293/4725/9586/4709/7277/5685/27089/1345	49
hsa05130	Pathogenic Escherichia coli infection	35/845	198/8586	0.00041521	0.00619041	0.00476796	5879/3606/3071/4644/10094/5594/10109/7009/10972/10427/7846/29108/10095/9871/4671/5861/1147/4615/4690/834/4542/23191/10802/836/3059/5777/7132/8743/7100/1432/7099/3554/7277/837/355	35
hsa04071	Sphingolipid signaling pathway	24/845	121/8586	0.000616047	0.00878537	0.00676665	5879/171546/259230/5594/55012/2773/166929/2776/4893/10558/5604/5894/4217/5337/5728/9846/637/7132/9517/8560/1432/81537/1509/5880	24
hsa05012	Parkinson disease	43/845	266/8586	0.000704596	0.00955717	0.0073611	5707/5713/5718/91860/6391/9861/4711/317/2773/5688/7846/4718/5706/4217/11315/5719/7386/55669/5695/5683/5691/7326/1351/7384/836/4702/5682/51079/4700/4715/5705/4697/120892/4706/10213/293/7295/4725/4709/7277/5685/27089/1345	43
hsa04664	Fc epsilon RI signaling pathway	16/845	68/8586	0.000728443	0.00955717	0.0073611	5321/5879/695/6850/10451/5594/4893/5604/5894/7409/240/9846/6655/1432/5608/5880	16
hsa04613	Neutrophil extracellular trap formation	33/845	191/8586	0.000906916	0.0113181	0.00871742	5879/6850/5594/8520/9759/3684/4688/51311/5604/5894/834/718/3065/4689/1378/728/1432/27180/293/7099/2209/2357/7097/366/837/5880/23569/653361/2358/3689/2214/1511/2215	33
hsa05133	Pertussis	17/845	76/8586	0.000931675	0.0113181	0.00871742	353376/91860/5594/2773/29108/3684/4615/834/836/929/718/713/1432/7099/23643/712/3689	17
hsa05120	Epithelial cell signaling in Helicobacter pylori infection	16/845	70/8586	0.0010195	0.0116772	0.00899398	5879/102/533/529/528/1147/523/1445/9114/836/1956/8992/10312/526/1432/3579	16
hsa04666	Fc gamma R-mediated phagocytosis	20/845	97/8586	0.00103243	0.0116772	0.00899398	5321/5879/6850/10451/10094/5594/10109/10095/5604/5894/5337/7409/3055/9846/5580/2209/5880/653361/2214/2215	20
hsa04932	Non-alcoholic fatty liver disease	28/845	155/8586	0.00107607	0.0117651	0.00906166	5879/6391/4711/4718/5562/4217/7386/8660/1351/7384/836/4702/3570/51079/637/7132/4700/1050/4715/22877/4697/4706/1432/4725/4709/27089/355/1345	28
hsa04610	Complement and coagulation cascades	18/845	86/8586	0.00151142	0.0159918	0.0123172	2157/3684/1604/5055/4179/718/1675/1378/728/713/7056/2153/719/1191/712/3689/5627/11326	18
hsa05135	Yersinia infection	25/845	137/8586	0.00168379	0.0172588	0.0132931	5879/3606/58484/10451/10094/5594/10109/29108/2776/29110/10095/8935/5604/1147/6197/4615/834/7409/6195/3676/1432/7099/5608/5880/5586	25
hsa00280	Valine, leucine and isoleucine degradation	12/845	48/8586	0.0018859	0.0187447	0.0144375	3032/30/84693/1738/34/549/27034/217/18/26275/64902/586	12
hsa05161	Hepatitis B	28/845	162/8586	0.0021409	0.0206534	0.0159076	353376/5925/5594/7046/2033/317/29110/4893/5604/10971/5894/7529/7297/1147/4615/3717/836/637/4214/6655/1432/7099/9586/5608/7097/4318/355/5111	28
hsa05235	PD-L1 expression and PD-1 checkpoint pathway in cancer	18/845	89/8586	0.0022661	0.0208605	0.0160672	353376/5594/4215/4893/5604/5894/5530/1147/4615/3717/1956/5728/5777/3459/1432/7099/5608/7097	18
hsa05167	Kaposi sarcoma-associated herpesvirus infection	32/845	194/8586	0.00234686	0.0208605	0.0160672	5879/6850/5925/91860/5594/2033/29110/4893/5604/59345/5894/5294/2787/7297/5530/1147/64422/1499/3717/3055/836/637/2790/7132/718/4277/1230/3459/1432/5608/355/9976	32
hsa05169	Epstein-Barr virus infection	33/845	202/8586	0.00237461	0.0208605	0.0160672	5879/3516/7431/695/5707/5713/6850/953/5925/5718/965/9861/317/29110/22938/5706/7297/5719/1027/1147/4615/4734/836/637/3065/5705/1432/10213/5608/7097/1647/355/3108	33
hsa05164	Influenza A	29/845	171/8586	0.00241677	0.0208605	0.0160672	3606/5594/8766/2033/317/29108/2224/29110/55916/5604/5894/7297/3838/1147/4615/5611/834/3717/836/6041/637/7132/8743/3459/293/7099/355/3108/4600	29
hsa00190	Oxidative phosphorylation	24/845	134/8586	0.00267032	0.022458	0.0172976	533/6391/529/4711/4718/528/7386/523/1351/7384/9114/4702/8992/51079/10312/4700/4715/526/4697/4706/4725/4709/27089/1345	24
hsa04936	Alcoholic liver disease	25/845	142/8586	0.0027997	0.0229576	0.0176823	10645/29110/34/5562/217/4217/1147/4615/1499/836/929/7132/718/728/23765/713/1432/7099/23643/5608/23411/126129/719/355/712	25
hsa00770	Pantothenate and CoA biosynthesis	7/845	21/8586	0.00294747	0.0235797	0.0181615	79717/1806/217/586/8875/60490/8876	7
hsa05417	Lipid and atherosclerosis	34/845	215/8586	0.00353791	0.0276294	0.0212806	5879/3606/353376/10451/91860/5594/317/29108/29110/4893/4688/4217/5530/1147/4615/5908/834/3717/7409/836/637/929/10333/7132/8743/4689/1432/7099/23643/5608/7097/4318/355/653361	34
hsa04130	SNARE interactions in vesicular transport	9/845	33/8586	0.00364249	0.0277846	0.0214002	9342/8674/8417/6845/8673/8676/9341/8773/6809	9
hsa05418	Fluid shear stress and atherosclerosis	24/845	139/8586	0.00435558	0.0320638	0.0246961	5879/3685/4257/7341/91860/4205/5562/4688/4217/1147/9446/1499/7132/3162/7056/1432/7295/3554/5608/5175/4318/5880/653361/7850	24
hsa04066	HIF-1 signaling pathway	20/845	109/8586	0.004399	0.0320638	0.0246961	5594/2033/5160/5604/1027/8453/7076/54583/1956/3570/8569/3939/3101/5230/2023/226/3162/3459/7099/5209	20
hsa04650	Natural killer cell mediated cytotoxicity	23/845	132/8586	0.00462268	0.0329617	0.0253877	5879/6850/10451/5594/4893/5604/5894/5530/962/7409/836/7305/5777/637/8743/4277/6655/3459/5880/355/3689/2214/2215	23
hsa04146	Peroxisome	16/845	83/8586	0.00633009	0.04409	0.0339589	3417/8540/6342/30/8443/5825/847/8799/84188/390916/55711/373156/2182/5264/2181/2180	16
hsa05212	Pancreatic cancer	15/845	76/8586	0.0064522	0.04409	0.0339589	5879/5925/5594/7046/9459/5604/5894/1147/7039/5337/1956/5899/5898/1647/5880	15
hsa00500	Starch and sucrose metabolism	9/845	36/8586	0.0068025	0.044865	0.0345558	55276/178/2632/5236/5836/2992/8972/3101/2821	9
hsa00520	Amino sugar and nucleotide sugar metabolism	11/845	49/8586	0.00695703	0.044865	0.0345558	8790/54187/3074/55276/80896/5236/51167/55577/3101/2821/6675	11
hsa00030	Pentose phosphate pathway	8/845	30/8586	0.00697596	0.044865	0.0345558	51071/55276/6888/5236/2539/5226/226/2821	8
hsa00531	Glycosaminoglycan degradation	6/845	19/8586	0.00788244	0.04972	0.0382952	3074/2720/2799/411/3423/10855	6
hsa01200	Carbon metabolism	20/845	115/8586	0.00810985	0.0501893	0.0386567	3417/84693/8803/6391/847/5223/1738/5160/6888/2539/4200/4191/8801/26275/5226/3101/5230/2023/226/2821	20
hsa01212	Fatty acid metabolism	12/845	57/8586	0.00841199	0.051095	0.0393543	3032/6342/84869/30/5538/1376/64834/34/2182/2181/2180/126129	12
hsa05210	Colorectal cancer	16/845	86/8586	0.00896134	0.0534422	0.0411621	5879/5594/7046/4893/5604/5894/7039/1499/836/1956/26060/6655/5899/5898/1647/5880	16
hsa05131	Shigellosis	36/845	247/8586	0.0102868	0.0602512	0.0464065	5879/3606/103910/58484/10094/5594/10109/55062/58528/5481/29108/29110/10095/9474/4671/11335/1147/4615/834/7321/81/1956/3059/5580/929/7132/3101/718/5216/7100/1432/7099/3554/837/54874/23048	36
hsa04714	Thermogenesis	34/845	232/8586	0.011456	0.0649304	0.0500106	55471/493753/6391/1376/4711/4718/9658/4893/5562/51103/4217/7386/6197/1351/2182/7384/4702/6195/51079/4700/4715/2181/6655/4697/4706/1432/4725/9586/4709/2180/86/27089/126129/1345	34
hsa05017	Spinocerebellar ataxia	23/845	143/8586	0.0121886	0.0649304	0.0500106	3516/5707/5713/5718/9861/55062/5688/29982/2776/5706/4217/5719/5695/5683/5691/2959/5682/115209/5705/10213/9821/293/5685	23
hsa04620	Toll-like receptor signaling pathway	18/845	104/8586	0.0122238	0.0649304	0.0500106	5879/353376/5594/1326/29110/51311/5604/7096/1147/4615/929/10333/7100/1432/7099/23643/5608/7097	18
hsa00010	Glycolysis / Gluconeogenesis	13/845	67/8586	0.012461	0.0649304	0.0500106	55276/5223/1738/5160/5236/217/3939/3101/5230/2023/226/2821/9562	13
hsa04720	Long-term potentiation	13/845	67/8586	0.012461	0.0649304	0.0500106	91860/5594/5501/2033/2776/4893/5604/5894/5530/6197/5908/6195/5500	13
hsa05221	Acute myeloid leukemia	13/845	67/8586	0.012461	0.0649304	0.0500106	5594/4893/3684/1848/5604/5894/1147/929/1050/6655/2209/6688/597	13
hsa05163	Human cytomegalovirus infection	33/845	225/8586	0.0124714	0.0649304	0.0500106	5879/3685/5732/5925/91860/5594/2773/2776/29110/4893/5604/59345/5894/2787/5530/1147/3588/1499/836/1956/3570/637/2790/7132/6655/1230/1432/3554/9586/5608/3579/5880/355	33
hsa05215	Prostate cancer	17/845	97/8586	0.0129855	0.066378	0.0511255	5925/5594/2033/4893/5604/5894/1027/1147/56034/7039/1499/1956/5728/6655/9586/4318/7850	17
hsa04210	Apoptosis	22/845	136/8586	0.0131542	0.066378	0.0511255	5594/143/1677/317/7846/1075/4893/1520/5604/5894/4217/1147/836/637/7132/8743/4170/7277/1647/1509/355/597	22
hsa04966	Collecting duct acid secretion	7/845	27/8586	0.0133637	0.0664136	0.051153	529/528/523/9114/8992/10312/526	7
hsa00514	Other types of O-glycan biosynthesis	10/845	47/8586	0.0144084	0.0705368	0.0543287	79709/8693/79623/29071/2590/285203/2591/50614/2589/51809	10
hsa04670	Leukocyte transendothelial migration	19/845	115/8586	0.0164494	0.079344	0.0611122	5879/103910/10451/1495/2773/3684/4688/5908/1499/7409/81/3676/4689/1432/5175/4318/5880/653361/3689	19
hsa04068	FoxO signaling pathway	21/845	131/8586	0.0167095	0.0794306	0.0611789	100533105/5594/847/7046/2033/4893/5562/5604/5894/1027/8660/1147/604/1956/5728/8743/6655/1432/1647/23411/6446	21
hsa04150	mTOR signaling pathway	24/845	156/8586	0.0177952	0.0833832	0.0642233	55004/5594/529/10542/28956/58528/8649/4893/5562/528/5604/5894/153129/1147/6197/523/51719/5728/6195/2887/7132/526/6655/6446	24
hsa05323	Rheumatoid arthritis	16/845	93/8586	0.0184925	0.0854302	0.0657999	3606/533/529/528/523/9114/8992/10312/3600/526/10673/7099/8741/7097/3108/3689	16
hsa00071	Fatty acid degradation	9/845	43/8586	0.0219126	0.0998242	0.0768864	3032/30/1376/34/217/2182/2181/2180/126129	9
hsa05145	Toxoplasmosis	18/845	111/8586	0.0228874	0.102837	0.0792067	5594/2773/5294/7297/1147/4615/3588/3717/836/240/7132/3459/1432/7099/23643/5608/7097/3108	18
hsa00020	Citrate cycle (TCA cycle)	7/845	30/8586	0.0236614	0.104878	0.0807786	3417/8803/6391/1738/5160/4191/8801	7
hsa05150	Staphylococcus aureus infection	16/845	96/8586	0.0244014	0.106715	0.0821942	3684/5724/718/1675/728/713/2209/2357/719/712/2358/3108/2204/3689/2214/2215	16
hsa01250	Biosynthesis of nucleotide sugars	8/845	37/8586	0.0249297	0.107591	0.0828688	8790/54187/55276/5236/55577/3101/2821/6675	8
hsa03450	Non-homologous end-joining	4/845	13/8586	0.0323197	0.137673	0.106039	7518/7520/3981/64421	4
hsa00640	Propanoate metabolism	7/845	32/8586	0.0329616	0.138608	0.106758	84693/8803/1738/8801/18/26275/3939	7
hsa05211	Renal cell carcinoma	12/845	69/8586	0.0354315	0.147108	0.113305	5879/5594/2033/4893/5604/5894/8453/7039/5908/54583/6655/3082	12
hsa04062	Chemokine signaling pathway	27/845	192/8586	0.0359921	0.147568	0.113659	5879/10451/5594/2773/2776/4893/6370/5604/59345/5894/5294/2787/1147/5908/3717/7409/3055/5580/2790/2268/6655/1230/729230/3579/1524/5880/653361	27
hsa04912	GnRH signaling pathway	15/845	93/8586	0.0372449	0.150819	0.116164	5321/91860/5594/4215/2776/4893/5604/5894/5337/1956/5580/4214/6655/1432/5608	15
hsa05230	Central carbon metabolism in cancer	12/845	70/8586	0.0390922	0.156369	0.120438	3417/5594/5223/5160/4893/2539/5604/5894/1956/5728/3939/3101	12
hsa05142	Chagas disease	16/845	102/8586	0.0403176	0.159328	0.122717	5594/7046/2773/2776/1147/4615/10333/7132/718/713/3459/1432/7099/7097/355/712	16
hsa04621	NOD-like receptor signaling pathway	26/845	186/8586	0.0416034	0.162451	0.125123	3606/58484/5594/84674/118429/29108/29110/9051/9474/91662/7297/4671/55669/1147/4615/834/6041/5580/140609/1432/7099/7295/837/5586/10135/838	26
hsa04722	Neurotrophin signaling pathway	18/845	119/8586	0.0424381	0.163761	0.126132	5879/91860/5594/4215/4893/10019/5604/5894/4217/6197/5908/6195/5580/4214/6655/1432/11213/6272	18
hsa04141	Protein processing in endoplasmic reticulum	24/845	170/8586	0.0442974	0.168948	0.130127	10294/80267/6745/201595/10427/1650/10483/84061/9871/4217/4121/5887/23471/10484/7326/5611/7321/6184/10134/10802/55741/55768/10970/29978	24
hsa00532	Glycosaminoglycan biosynthesis - chondroitin sulfate / dermatan sulfate	5/845	21/8586	0.0490031	0.184243	0.141907	29940/55454/55790/22856/166012	5
hsa00513	Various types of N-glycan biosynthesis	8/845	42/8586	0.049431	0.184243	0.141907	3074/201595/1650/84061/4121/6184/11320/4124	8

## Sheet: MTF1
ID	Description	GeneRatio	BgRatio	pvalue	p.adjust	qvalue	geneID	Count
hsa04145	Phagosome	52/1109	152/8586	8.25706e-12	1.8139e-09	1.3597e-09	1535/3684/10333/653361/4689/4688/7846/10312/7879/5879/9114/9341/9554/51606/5878/3920/3916/23673/2209/537/533/51143/3133/7097/9902/7099/8992/526/3135/929/528/3107/1536/11151/3106/2204/84790/523/2212/8417/7277/3134/6890/3689/1520/3685/9103/83547/7280/2214/23480/2215	52
hsa04380	Osteoclast differentiation	48/1109	135/8586	1.09933e-11	1.8139e-09	1.3597e-09	126014/140885/6850/6688/4790/2885/695/2355/1535/7046/653361/4689/4688/1432/11025/3726/79168/5879/10288/7132/7305/2209/3454/3455/3460/7297/3937/10859/10326/5608/9021/9846/11027/3552/3459/2274/5291/3553/10379/3554/2212/7040/1147/9103/6772/2214/11026/2215	48
hsa05152	Tuberculosis	57/1109	180/8586	2.8802e-11	3.16822e-09	2.3749e-09	6850/4790/4615/3687/3684/7096/10333/10312/1432/3588/7879/4046/2207/9114/7132/51606/1051/5878/317/3920/3916/637/2209/3460/537/533/3606/7421/2033/3717/5894/7097/9902/1378/7099/929/3552/3459/8772/818/11151/3553/2212/7040/8625/26253/3689/1520/64127/1509/23365/9103/6772/836/2214/1379/2215	57
hsa04142	Lysosome	46/1109	132/8586	6.56175e-11	5.03618e-09	3.77512e-09	2588/2799/9516/10312/164/4126/8763/9114/4758/51606/967/3920/3916/9741/411/1075/1200/1203/537/285362/533/23457/3482/26503/5660/2717/5538/2720/7805/175/4125/2581/5476/427/6272/3074/1520/1522/23312/10577/3423/1509/6556/162/2760/135112	46
hsa05132	Salmonella infection	70/1109	249/8586	7.63057e-11	5.03618e-09	3.77512e-09	27128/11035/58484/4790/4615/10333/391/8737/10121/197259/7846/1432/4671/10095/7100/1499/7879/127829/5879/63916/5294/27072/29109/10109/10094/7132/834/5878/55207/3071/51143/112574/837/3606/103910/29108/5894/79792/8743/9367/10627/7097/6993/7099/5608/929/838/10552/10092/8772/51176/5291/3553/6934/84790/147700/2597/7277/5788/1147/7295/114548/5216/10097/83547/23643/26999/836/5898/7280	70
hsa04144	Endocytosis	68/1109	250/8586	6.86913e-10	3.77802e-08	2.83201e-08	27128/9815/25978/27243/7046/50807/51100/23527/10254/147179/79720/10095/93343/11031/51652/7879/83737/55737/10109/10094/5878/409/58533/3482/10890/7456/10938/9525/3133/3577/64744/830/84313/60682/29082/10565/5337/3135/3107/10552/55680/9559/30011/9765/10092/10015/3310/22841/3106/6011/26286/4734/8766/3561/8027/3134/6643/3579/137492/2060/51510/2352/4218/9829/10097/1956/8723/3303	68
hsa04621	NOD-like receptor signaling pathway	55/1109	186/8586	1.14836e-09	5.41369e-08	4.05811e-08	11035/58484/5580/4790/4615/84674/1535/8737/118429/1432/4671/331/91662/6041/9051/57506/834/3454/3455/837/3606/7297/29108/79792/7099/838/10135/1536/2634/63940/29110/8772/3553/9447/10379/10616/114769/55669/10010/3665/79184/1147/7295/114548/2919/64127/3428/6772/598/5586/140609/2635/115362/4938/2633	55
hsa05134	Legionellosis	25/1109	56/8586	4.75263e-09	1.96046e-07	1.46956e-07	58484/4790/4615/3684/4671/7100/834/9554/317/3606/5861/29108/7097/1378/7099/929/3310/3553/3689/2919/57396/836/1379/1195/3303	25
hsa05169	Epstein-Barr virus infection	55/1109	202/8586	2.92481e-08	1.07243e-06	8.03894e-07	3516/6850/4790/4615/695/4067/8737/1432/953/5879/5707/3718/57506/1871/317/637/3454/3455/965/51426/960/7297/5718/3133/6892/7097/5719/22938/9541/3135/5608/5713/9861/3107/8900/29110/8772/5291/3683/3106/3065/10379/7431/4734/3665/3134/1147/1027/6890/6772/5706/355/836/1647/4938	55
hsa05140	Leishmaniasis	28/1109	77/8586	1.29846e-07	4.28491e-06	3.21198e-06	4790/4615/1535/3684/5777/653361/4689/4688/1432/2209/3460/3717/7097/1378/7099/3552/1536/3459/3553/2212/7040/3689/9103/6772/5743/2214/1379/2215	28
hsa04666	Fc gamma R-mediated phagocytosis	31/1109	97/8586	7.80819e-07	2.34246e-05	1.75591e-05	3985/7409/6850/5580/3055/4067/653361/50807/10095/5879/10109/10094/2209/5880/4082/1398/3635/10451/5894/5337/9846/4651/10552/10092/5291/2212/5788/5321/10097/2214/2215	31
hsa05135	Yersinia infection	39/1109	137/8586	8.98553e-07	2.47102e-05	1.85228e-05	7409/58484/9815/4790/4615/6195/391/1432/147179/10095/5879/63916/10109/10094/834/8935/5880/1398/3606/7456/10451/29108/3937/7099/5608/10552/5829/10092/29110/2776/5291/3553/2212/6197/1147/114548/23365/10097/5586	39
hsa05164	Influenza A	45/1109	171/8586	1.49758e-06	3.80156e-05	2.84965e-05	4790/4615/7706/10482/6041/7132/57506/834/317/637/3454/3455/3460/3606/2033/3717/7297/29108/5894/8743/7099/5611/103/9021/3552/3838/3459/29110/8772/5291/3553/2224/10379/8766/11100/4600/3665/1147/114548/8106/6772/355/836/4938/4599	45
hsa05167	Kaposi sarcoma-associated herpesvirus infection	49/1109	194/8586	1.89316e-06	4.46245e-05	3.34505e-05	6850/3055/4790/1230/4067/1432/59345/2787/1499/5879/2782/5294/7132/1871/7316/637/3454/3455/7538/2033/3717/7297/64422/3133/5894/57580/3135/5608/3107/4277/3459/29110/8772/51176/5291/2790/3106/10379/6934/3665/3091/3134/1147/2919/6772/355/836/5743/9976	49
hsa05130	Pathogenic Escherichia coli infection	49/1109	198/8586	3.54231e-06	7.79308e-05	5.8417e-05	27128/4790/4615/5777/8737/4542/7846/1432/4671/147179/7009/10095/7100/5879/10109/10094/7132/10802/834/9871/3071/837/3606/7456/5861/29108/3059/10427/8743/7099/4651/10552/10092/8772/3553/84790/3554/2212/2597/7277/1147/114548/10972/23365/10097/26999/355/836/7280	49
hsa05131	Shigellosis	57/1109	247/8586	6.09537e-06	0.000125717	9.42376e-05	27128/58484/3101/5580/4790/4615/58528/823/81/8737/1432/4671/10095/7100/5879/63916/87/831/25851/10109/10094/7132/834/7316/55062/1398/3099/837/3606/960/103910/29108/3059/10627/3611/7099/929/10552/5829/10092/29110/5291/3553/92610/10616/23048/3554/1147/7321/114548/5216/11335/5481/7323/10097/1956/598	57
hsa04217	Necroptosis	41/1109	159/8586	7.51678e-06	0.000145914	0.000109377	11035/8837/25978/27243/823/8737/197259/331/51652/5836/6777/7132/3718/834/637/3454/3455/3460/3717/7297/29108/9525/8743/29082/7099/3552/1536/3459/8772/818/3553/353376/10379/10616/114548/5321/51510/5481/6772/355/81030	41
hsa04668	TNF signaling pathway	32/1109	114/8586	1.16628e-05	0.000213819	0.000160279	11035/8837/4217/4790/8737/197259/602/1432/3726/331/182/83737/7132/7133/1051/1326/3659/9586/5608/9021/8772/5291/3553/8809/4318/1147/3600/2919/64127/355/836/5743	32
hsa05120	Epithelial cell signaling in Helicobacter pylori infection	22/1109	70/8586	4.12128e-05	0.000715801	0.000536565	4790/4067/10312/1432/102/5879/1445/50848/9114/51606/537/533/3577/8992/526/528/523/1147/3579/2919/1956/836	22
hsa05162	Measles	35/1109	138/8586	4.99794e-05	0.00082466	0.000618166	4790/4615/6777/3718/57506/317/637/3454/3455/25898/7297/9367/7097/7099/103/3552/29110/8772/3310/5291/3553/10379/4600/3561/3665/1147/4179/1027/6772/355/836/598/3303/4938/4599	35
hsa05163	Human cytomegalovirus infection	50/1109	225/8586	6.44013e-05	0.00101202	0.000758612	4790/2885/1230/11214/8737/1432/59345/2787/3588/2771/1499/5879/2773/2782/3570/7132/1871/637/5880/1398/5566/3133/5894/6892/9586/6655/109/3135/5608/3107/5829/5732/29110/8772/2776/5291/2790/3553/3106/3554/3134/1147/3579/6890/3685/23365/1956/355/836/5743	50
hsa04140	Autophagy - animal	39/1109	165/8586	0.000101991	0.00149397	0.00111988	8837/5580/10645/58528/10533/23001/51100/7879/27072/55255/7316/3920/3916/55062/5566/81671/5861/29982/9110/64422/5894/58476/4077/5562/29110/5291/89849/5728/57724/10010/8417/3091/83452/10133/1509/4218/203228/598/8660	39
hsa04662	B cell receptor signaling pathway	24/1109	84/8586	0.000104125	0.00149397	0.00111988	7409/6850/4790/2885/695/5777/4067/11025/79168/5879/10288/5880/3635/10451/118788/5894/10859/6655/11027/8519/5291/1147/27071/11026	24
hsa03050	Proteasome	16/1109	46/8586	0.000119822	0.00164756	0.00123501	5707/5718/5719/5691/5713/9861/5692/10197/51371/5699/5695/5696/5688/5698/5685/5706	16
hsa04664	Fc epsilon RI signaling pathway	20/1109	68/8586	0.00025117	0.00324232	0.00243044	7409/240/6850/2885/695/4067/1432/5879/2207/5880/3635/10451/3937/5894/6655/5608/9846/241/5291/5321	20
hsa04650	Natural killer cell mediated cytotoxicity	32/1109	132/8586	0.000255455	0.00324232	0.00243044	7409/6850/2885/6452/5777/962/5879/2207/7305/637/3454/3455/3460/5880/10451/3937/3133/5894/8743/6655/3135/3107/4277/3459/5291/3683/3106/3689/355/836/2214/2215	32
hsa00600	Sphingolipid metabolism	17/1109	54/8586	0.000295858	0.00360404	0.00270159	55331/9334/4758/10558/5660/2717/9517/2720/2581/427/7357/339221/3074/64781/8560/2760/259230	17
hsa05417	Lipid and atherosclerosis	46/1109	215/8586	0.000314757	0.00360404	0.00270159	7409/22926/4217/4790/4615/1535/4067/10333/653361/4689/4688/1432/5879/7132/834/317/637/3606/10451/3717/29108/8743/7097/7099/5608/929/1536/29110/3310/818/5291/3553/353376/10010/3665/4318/1147/114548/2919/23643/355/836/6648/598/19/3303	46
hsa05161	Hepatitis B	37/1109	162/8586	0.000316719	0.00360404	0.00270159	4790/4615/2885/7046/1432/7529/6777/3718/57506/1871/317/637/3454/537/2033/3717/7297/5894/7097/9586/7099/6655/5608/8900/29110/8772/5291/353376/7040/3665/4318/1147/4214/6772/355/836/10971	37
hsa05144	Malaria	16/1109	50/8586	0.000359768	0.00395744	0.00296651	4615/3606/7097/1378/2994/7099/2995/3683/3553/3082/7040/2532/3689/2993/5175/1379	16
hsa04936	Alcoholic liver disease	33/1109	142/8586	0.000471015	0.00501403	0.00375852	4217/10645/4790/4615/23765/8737/1432/1499/728/7132/51/79602/719/7099/5608/64900/929/5562/29110/8772/51176/3553/6934/1147/2919/23643/51094/126129/355/836/34/217/713	33
hsa04670	Leukocyte transendothelial migration	28/1109	115/8586	0.000563342	0.00580947	0.00435479	7409/1535/3684/653361/4689/81/4688/1432/2771/1499/5879/2773/6494/50848/87/5880/10451/103910/10627/5829/1536/90952/5291/3683/1495/4318/3689/5175	28
hsa04623	Cytosolic DNA-sensing pathway	20/1109	75/8586	0.00101149	0.0101149	0.00758216	11035/4790/8737/197259/57506/834/3606/29108/79792/103/29110/8772/3553/9447/3665/1147/114548/25939/836/81030	20
hsa04066	HIF-1 signaling pathway	26/1109	109/8586	0.00120913	0.0114051	0.00854928	3101/4790/8569/3570/3460/3099/2033/5209/54583/7099/2023/226/1536/3459/818/5291/8453/2597/5230/3091/5160/1027/3939/1956/7076/6513	26
hsa05212	Pancreatic cancer	20/1109	76/8586	0.00120963	0.0114051	0.00854928	4790/7046/5879/1871/5899/5880/51426/5894/5337/7039/5291/7040/1147/1956/6772/675/9459/5898/598/1647	20
hsa00512	Mucin type O-glycan biosynthesis	12/1109	36/8586	0.00129251	0.0118146	0.00885626	79623/2590/9334/29071/50614/2591/27090/8693/10331/2589/256435/51809	12
hsa04620	Toll-like receptor signaling pathway	25/1109	104/8586	0.00132467	0.0118146	0.00885626	4790/4615/7096/10333/8737/1432/7100/5879/51311/1326/3454/3455/7097/7099/5608/929/29110/8772/5291/3553/353376/3665/1147/6772/23643	25
hsa05170	Human immunodeficiency virus 1 infection	43/1109	212/8586	0.00152601	0.0132521	0.00993383	3985/4790/4615/8737/1432/164/59345/2787/2771/5879/2773/2782/7132/7133/637/5880/1398/3133/5894/6892/7097/7099/3135/5608/3107/5829/29110/8772/2776/684/5291/2790/3106/3134/1147/6890/25939/355/836/9582/162/598/200315	43
hsa04141	Protein processing in endoplasmic reticulum	36/1109	170/8586	0.0016447	0.0135777	0.0101779	22926/4217/80331/10956/91445/823/6400/55741/10970/55968/10802/51009/10483/9871/4287/10427/5611/26270/80267/3310/5887/51465/10134/55768/3300/84061/6745/7321/29978/1650/6746/7323/5886/23480/3303/55432	36
hsa05160	Hepatitis C	34/1109	158/8586	0.00164578	0.0135777	0.0101779	8837/4790/2885/8737/1499/6041/7529/7132/57506/1871/317/637/3454/3455/8554/7297/5894/6655/9021/29110/8772/10197/5291/10379/4600/3665/1147/1956/6772/355/836/10971/4938/4599	34
hsa04210	Apoptosis	30/1109	136/8586	0.00201658	0.016231	0.0121668	8837/4217/4790/143/823/8737/7846/331/7132/1439/4001/317/637/1075/5894/8743/4170/8772/5291/84790/7277/1147/1520/1522/1509/355/836/598/597/1647	30
hsa00520	Amino sugar and nucleotide sugar metabolism	14/1109	49/8586	0.00279262	0.021942	0.0164478	3101/55577/5236/54187/3099/7360/80896/8790/51167/55276/3074/2821/6675/1118	14
hsa05133	Pertussis	19/1109	76/8586	0.00300828	0.0230868	0.0173059	4790/4615/3684/1432/2771/2773/834/29108/3659/7099/929/3552/3553/353376/114548/3689/23643/836/713	19
hsa00030	Pentose phosphate pathway	10/1109	30/8586	0.00323733	0.02428	0.0182003	2539/5236/5226/55276/226/51071/414328/22934/2821/5634	10
hsa05145	Toxoplasmosis	25/1109	111/8586	0.00343414	0.0251837	0.0188777	240/4790/4615/1432/331/3588/2771/2773/5294/7132/3460/3717/7297/7097/7099/5608/3459/3310/7040/1147/6772/23643/836/598/3303	25
hsa04146	Peroxisome	20/1109	83/8586	0.00375263	0.026921	0.02018	30/55711/2180/51/373156/84188/8540/3417/51703/55825/8799/2182/2181/8443/847/5825/390916/6342/6648/6647	20
hsa04613	Neutrophil extracellular trap formation	38/1109	191/8586	0.00394131	0.0271314	0.0203377	6850/4790/1535/3684/27180/10533/9759/653361/4689/4688/1432/5879/728/6404/834/2357/51311/2209/5880/366/23569/837/5894/79792/7097/1378/2358/7099/1536/5291/3683/3065/2212/3689/8520/2214/1379/2215	38
hsa05235	PD-L1 expression and PD-1 checkpoint pathway in cancer	21/1109	89/8586	0.00394638	0.0271314	0.0203377	4790/4615/5777/1432/4215/3460/3717/5894/7097/7099/5608/3459/5291/353376/5728/3091/1147/1956/6772/29126/116071	21
hsa04062	Chemokine signaling pathway	38/1109	192/8586	0.00432044	0.0288246	0.0216069	7409/5580/3055/4790/2885/2268/1230/4067/653361/59345/2787/2771/5879/2773/2782/5294/6777/3718/409/5880/1398/5566/10451/3717/5894/3577/57580/6655/109/5829/2776/5291/2790/6011/1147/3579/2919/6772	38
hsa00500	Starch and sucrose metabolism	11/1109	36/8586	0.00440103	0.0288246	0.0216069	3101/5236/2992/5836/8972/3099/7360/2632/55276/178/2821	11
hsa04330	Notch signaling pathway	16/1109	62/8586	0.00445471	0.0288246	0.0216069	3516/7090/23385/5663/9794/182/8650/83737/2033/83464/22938/6310/55534/9541/3065/151636	16
hsa00511	Other glycan degradation	7/1109	18/8586	0.00513041	0.0325584	0.0244058	4126/23324/4758/2720/175/4125/3074	7
hsa05165	Human papillomavirus infection	59/1109	331/8586	0.0056131	0.0348714	0.0261397	3516/4790/2885/10312/5663/9794/1499/182/9114/7132/51606/3454/3455/537/533/5566/55012/2033/7297/3133/5894/7471/3659/9586/324/55534/8992/7480/6655/526/3135/528/3107/8900/5829/29110/8772/10134/5291/3106/5728/3065/10379/6934/523/4600/3134/3679/1147/5315/1027/3685/1956/6772/355/836/5743/8638/4599	59
hsa04920	Adipocytokine signaling pathway	17/1109	69/8586	0.00570623	0.0348714	0.0261397	10645/4790/7132/7133/2180/3717/79602/9021/5562/51703/2182/1147/2181/51094/126129/8660/6513	17
hsa04064	NF-kappa B signaling pathway	23/1109	104/8586	0.0061815	0.037089	0.027802	8837/6850/4790/4615/695/4067/7706/8737/331/7132/10673/7099/929/3553/353376/3554/1147/2919/23643/598/5743/597/1647	23
hsa05323	Rheumatoid arthritis	21/1109	93/8586	0.00676592	0.0398706	0.0298871	10312/9114/51606/537/533/3606/10673/7097/7099/8992/526/528/3552/3683/3553/523/7040/3600/3689/2919/8741	21
hsa00531	Glycosaminoglycan degradation	7/1109	19/8586	0.00723164	0.0413934	0.0310285	2588/2799/411/2720/3074/3423/10855	7
hsa05321	Inflammatory bowel disease	16/1109	65/8586	0.0072752	0.0413934	0.0310285	4790/3566/7100/3460/3606/8807/7097/7099/3552/3459/3553/3561/7040/8809/64127/6772	16
hsa00010	Glycolysis / Gluconeogenesis	16/1109	67/8586	0.00984603	0.055071	0.0412813	3101/5236/3099/2023/55276/226/5223/2597/5230/1738/5160/5315/3939/669/2821/217	16
hsa04071	Sphingolipid signaling pathway	25/1109	121/8586	0.0108389	0.0596142	0.0446869	4217/4790/1432/2771/5879/2773/2207/7132/637/10558/5880/55012/5894/8698/9517/5337/9846/171546/427/2776/5291/5728/1509/8560/259230	25
hsa05210	Colorectal cancer	19/1109	86/8586	0.0122711	0.0647979	0.0485726	2885/7046/1499/5879/5899/5880/51426/5894/324/6655/51176/7039/5291/6934/7040/1956/836/5898/1647	19
hsa04630	JAK-STAT signaling pathway	32/1109	166/8586	0.0122869	0.0647979	0.0485726	1441/2885/3566/5777/10254/3588/3570/6777/3718/1439/1438/3454/3455/3460/8554/2033/3717/7297/5894/4170/6655/9021/3459/5291/10379/3597/3561/8027/3600/1956/6772/598	32
hsa04625	C-type lectin receptor signaling pathway	22/1109	104/8586	0.0123794	0.0647979	0.0485726	6850/5580/4790/602/1432/4046/2207/834/29108/5894/3659/5291/3553/10379/1147/26253/114548/23365/6772/338339/5743/51266	22
hsa03250	Viral life cycle - HIV-1	15/1109	63/8586	0.0125669	0.0647979	0.0485726	23534/4298/8178/2033/25920/9525/29082/10015/684/4600/25939/9972/9582/200315/4599	15
hsa00770	Pantothenate and CoA biosynthesis	7/1109	21/8586	0.0132387	0.0672118	0.0503821	60490/79717/51380/51733/8875/8876/217	7
hsa05213	Endometrial cancer	14/1109	58/8586	0.0138474	0.0692372	0.0519003	2885/1499/51426/5894/3611/324/6655/51176/5291/5728/6934/1495/1956/1647	14
hsa05230	Central carbon metabolism in cancer	16/1109	70/8586	0.0149951	0.0738565	0.0553629	3101/2539/3099/5894/5223/3417/5291/5728/3091/5160/5315/3939/6510/9997/1956/6513	16
hsa05220	Chronic myeloid leukemia	17/1109	76/8586	0.0153216	0.0743547	0.0557364	4790/2885/7046/6777/1871/1398/51426/5894/6655/9846/5291/3065/7040/1147/1027/598/1647	17
hsa04010	MAPK signaling pathway	52/1109	301/8586	0.016137	0.0752813	0.056431	4217/4790/4615/2885/4296/7046/6195/8569/51347/1432/4215/5879/7132/1326/409/5880/1398/5566/57551/1845/23542/6788/777/5894/6655/5608/929/9448/3552/3310/7039/3553/3082/3554/7040/8649/6197/1147/4214/5321/56034/1956/5921/5922/355/836/5495/3481/1647/3315/3303/3556	52
hsa00760	Nicotinate and nicotinamide metabolism	10/1109	37/8586	0.0161969	0.0752813	0.056431	65220/683/54981/64802/51547/22978/93100/10135/554235/952	10
hsa01250	Biosynthesis of nucleotide sugars	10/1109	37/8586	0.0161969	0.0752813	0.056431	3101/55577/5236/54187/3099/7360/8790/55276/2821/6675	10
hsa04966	Collecting duct acid secretion	8/1109	27/8586	0.0174854	0.0801412	0.060074	10312/9114/8992/526/528/523/6521/760	8
hsa00071	Fatty acid degradation	11/1109	43/8586	0.0180889	0.0817716	0.0612961	30/1376/2180/51/3032/51703/2182/2181/126129/34/217	11
hsa05142	Chagas disease	21/1109	102/8586	0.0192066	0.0835728	0.0626463	8837/4790/4615/7046/10333/1432/2771/2773/7132/3460/7097/7099/3459/8772/2776/5291/3553/7040/1147/355/713	21
hsa05146	Amoebiasis	21/1109	102/8586	0.0192066	0.0835728	0.0626463	4790/3684/81/7879/87/5878/5566/7097/7099/929/2776/5291/3553/3554/7040/3689/2919/383/836/7850/3315	21
hsa05203	Viral carcinogenesis	37/1109	204/8586	0.0192522	0.0835728	0.0626463	3516/6850/4790/2885/4067/9759/81/5879/7529/87/9114/6777/3718/6672/5566/2033/3133/9586/22938/2966/3135/5966/3107/8900/5829/5291/3106/3065/10379/3665/3134/5315/2959/1027/5922/836/10971	37
hsa05022	Pathways of neurodegeneration - multiple diseases	77/1109	476/8586	0.0195003	0.0835728	0.0626463	22926/4217/25978/4790/9896/823/10121/23401/7846/1432/3092/5663/1499/5879/5707/7132/7133/55255/7316/317/6391/637/10023/55062/5861/29982/4287/5718/5894/7471/4720/5719/5691/6310/324/7480/6311/5608/5713/9861/3552/1536/29110/8772/7332/51465/2776/818/5692/3553/84790/55669/10010/5695/147700/7277/1351/10133/6622/4541/847/5481/4218/4715/203228/5688/120892/5685/5706/355/836/598/5743/7280/6647/4709/9246	77
hsa01200	Carbon metabolism	23/1109	115/8586	0.0204693	0.086601	0.0649162	3101/2539/5226/6391/4200/51/3099/2023/226/5223/3417/2597/5230/1738/26275/5160/5315/847/414328/22934/2821/5634/8803	23
hsa05221	Acute myeloid leukemia	15/1109	67/8586	0.021765	0.0909171	0.0681515	6688/4790/2885/3684/6777/2209/5894/6655/929/8900/51176/5291/6934/1147/597	15
hsa05110	Vibrio cholerae infection	12/1109	50/8586	0.0227638	0.0939006	0.070388	10312/9114/51606/537/533/5566/8992/109/526/528/523/23480	12
hsa04610	Complement and coagulation cascades	18/1109	86/8586	0.0246379	0.100377	0.0752426	3687/3684/1604/728/5265/2157/966/5329/1378/719/2153/4179/3689/7056/5104/1379/5055/713	18
hsa04611	Platelet activation	24/1109	124/8586	0.0263138	0.105517	0.0790953	6850/54518/695/4067/1432/2771/2773/6916/5294/2207/5566/103910/3937/5023/10627/109/2776/5291/4659/2212/8773/83706/5321/23365	24
hsa00564	Glycerophospholipid metabolism	20/1109	99/8586	0.026539	0.105517	0.0790953	9489/5130/1120/56261/54947/5337/64900/10908/154141/8760/8443/162466/9926/10434/5321/129642/10390/253558/26279/56994	20
hsa01212	Fatty acid metabolism	13/1109	57/8586	0.0272243	0.10573	0.0792553	30/1376/64834/2180/51/3032/5538/51703/2182/2181/126129/6342/34	13
hsa04810	Regulation of actin cytoskeleton	40/1109	229/8586	0.0272335	0.10573	0.0792553	3985/7409/1730/3687/3684/81/10095/5879/87/10109/10094/5880/3071/1398/54434/10451/103910/5894/10627/324/6655/85464/10552/89846/5829/10092/5291/3683/4659/3679/8826/3689/5216/3685/56034/23365/10097/1956/26999/9459	40
hsa04216	Ferroptosis	10/1109	41/8586	0.0324045	0.124343	0.0932074	10533/2180/112483/1536/30061/51703/2182/2181/2730/2729	10
hsa05100	Bacterial invasion of epithelial cells	16/1109	77/8586	0.0349448	0.132549	0.0993591	391/10095/1499/5879/63916/10109/10094/1398/3059/3611/10552/5829/10092/5291/1495/10097	16
hsa05416	Viral myocarditis	13/1109	60/8586	0.0399805	0.146939	0.110145	1604/5879/637/5880/3133/8672/3135/3107/3683/3106/3134/3689/836	13
hsa05215	Prostate cancer	19/1109	97/8586	0.0400204	0.146939	0.110145	4790/2885/1499/1871/2033/5894/9586/6655/51176/7039/5291/5728/6934/4318/1147/1027/56034/1956/7850	19
hsa04120	Ubiquitin mediated proteolysis	26/1109	142/8586	0.0400741	0.146939	0.110145	11060/23295/331/54926/83737/7316/25898/8554/8452/3093/9021/7332/51465/8453/9354/4734/51366/9039/4214/7321/29945/7323/27338/7324/55120/9246	26
hsa04150	mTOR signaling pathway	28/1109	156/8586	0.0427397	0.15499	0.116181	2885/58528/6195/7132/51606/5894/7471/83667/7480/6655/526/10542/64900/528/5562/28956/2887/5291/5728/9675/55437/523/8131/8649/6197/51719/1147/153129	28
hsa00532	Glycosaminoglycan biosynthesis - chondroitin sulfate / dermatan sulfate	6/1109	21/8586	0.0447922	0.160668	0.120437	22856/79586/51363/29940/55790/55454	6
hsa00052	Galactose metabolism	8/1109	32/8586	0.0463741	0.164553	0.123349	3101/5236/8972/3099/7360/2717/2720/55276	8
hsa04640	Hematopoietic cell lineage	19/1109	99/8586	0.047995	0.168493	0.126303	1441/3566/3684/1604/3570/1438/2209/966/960/1378/929/3552/290/3553/3554/2993/7850/1379/952	19
hsa05205	Proteoglycans in cancer	35/1109	205/8586	0.0493338	0.17137	0.128459	7409/2885/5777/1432/1499/5879/967/5566/960/10451/3059/5329/5894/7471/7097/7099/7480/6655/5829/818/5291/3082/4659/7040/3091/4318/8826/3685/23365/1956/355/836/10855/3481/406991	35

## Sheet: LIAS
ID	Description	GeneRatio	BgRatio	pvalue	p.adjust	qvalue	geneID	Count
hsa03010	Ribosome	64/889	167/8586	4.32566e-22	1.41017e-19	1.26583e-19	6160/55173/6227/6128/3921/9045/6136/11224/6146/25873/64983/54460/6143/6159/4736/9801/2197/6155/6130/51065/51263/6229/6168/23521/64979/6124/6232/51373/6222/64981/6135/6152/29088/6191/6230/6175/6132/6193/6187/29093/51264/6161/6122/6188/65008/6201/6133/11222/6228/200916/6167/51116/6218/6235/64965/28998/6170/124995/6164/9553/51121/51187/64968/6166	64
hsa05171	Coronavirus disease - COVID-19	52/889	232/8586	4.4053e-08	7.18064e-06	6.44565e-06	6160/6227/5295/6128/3921/9045/6136/11224/6146/25873/6143/6159/4736/2197/6155/6130/51065/6229/6168/23521/6124/6232/6222/6135/6152/6191/6230/6175/6132/3716/6193/6187/6161/6122/6188/1956/6201/6133/6228/5291/200916/6167/6218/718/6235/6170/6164/6850/51121/51187/6166/1675	52
hsa03050	Proteasome	15/889	46/8586	3.50153e-05	0.00380499	0.00341553	5695/5701/5705/5688/5683/9861/5686/5692/10213/5685/5718/5699/5706/5696/5698	15
hsa03420	Nucleotide excision repair	17/889	63/8586	0.00015746	0.0105819	0.00949877	5981/5433/5438/5437/54107/2071/5984/2073/5887/57654/6119/5436/902/5111/6118/5440/1022	17
hsa03040	Spliceosome	40/889	216/8586	0.000174668	0.0105819	0.00949877	23350/9716/10915/6100/10946/4116/57187/51690/1655/23658/3178/220988/55119/10286/10594/6434/25949/23451/29896/9129/84950/6634/55696/6633/6632/10772/57819/9128/1665/6626/51645/84844/6628/51691/6636/6637/10569/3312/51340/10189	40
hsa03013	Nucleocytoplasmic transport	24/889	108/8586	0.000221656	0.0105819	0.00949877	129401/4116/10527/57187/3839/387082/11260/51808/7175/29107/7514/3838/57122/51068/79902/81929/5901/55706/5903/3837/10482/9972/55161/10189	24
hsa04932	Non-alcoholic fatty liver disease	31/889	155/8586	0.000227219	0.0105819	0.00949877	7385/5295/1965/4714/51085/4712/79602/55967/4702/1345/5562/4726/4707/4715/4724/4706/4725/51094/1350/51079/4722/4700/4704/5291/4711/27089/4217/836/4697/7388/637	31
hsa05340	Primary immunodeficiency	12/889	38/8586	0.000297569	0.0121259	0.0108847	64421/3575/7374/7535/3932/29851/930/915/29760/5788/973/916	12
hsa05014	Amyotrophic lateral sclerosis	58/889	364/8586	0.000499922	0.0164075	0.014728	5695/7385/129401/23435/1965/5701/4714/3178/220988/7175/29107/4712/55967/4702/5705/1345/57122/4726/5688/79902/4707/81929/4715/6311/4724/116442/55706/4706/5683/4725/1350/9861/51079/5903/4722/4700/4704/10482/4711/5686/5692/10213/9972/29978/2882/27089/598/5685/5718/4541/4217/836/4697/7388/5706/10133/637/10189	58
hsa03250	Viral life cycle - HIV-1	16/889	63/8586	0.000515231	0.0164075	0.014728	256987/4300/5300/904/11168/7514/5901/25920/29082/5903/27350/9972/25939/2033/7852/200315	16
hsa05012	Parkinson disease	45/889	266/8586	0.000583841	0.0164075	0.014728	5695/7385/1965/5701/4714/4712/55967/4702/5705/1345/293/283375/4726/57181/5688/4707/11315/4715/292/4724/4706/5683/4725/7417/1350/9861/51079/4722/4700/4704/4711/5686/5692/10213/27089/598/5685/5718/4541/4217/836/4697/7388/5706/6622	45
hsa00270	Cysteine and methionine metabolism	14/889	52/8586	0.000603956	0.0164075	0.014728	51074/4548/10768/1786/58478/3945/4191/4190/191/6611/262/29968/64902/586	14
hsa05208	Chemical carcinogenesis - reactive oxygen species	39/889	223/8586	0.000690074	0.0173049	0.0155336	7385/5295/23683/4714/4712/55967/4702/1345/293/4726/4707/4715/292/10327/4724/4706/4725/7417/1956/1350/51079/4722/4700/4704/5291/4711/5337/65010/5894/27089/5338/4541/4217/4257/4697/196/7388/8644/6648	39
hsa00510	N-Glycan biosynthesis	14/889	53/8586	0.000744015	0.0173249	0.0155516	79796/440138/4124/79053/54344/746/201595/6185/8813/1650/8818/29929/58505/84061	14
hsa05020	Prion disease	45/889	272/8586	0.000947642	0.0205954	0.0184873	5695/7385/5295/1965/5701/4714/778/4712/2534/55967/4702/5705/1345/293/4726/5688/4707/4715/292/4724/4706/5683/4725/7417/1350/9861/51079/4722/4700/4704/5291/4711/5686/5692/10213/27089/5685/5718/4541/3312/836/4697/9586/7388/5706	45
hsa00190	Oxidative phosphorylation	26/889	134/8586	0.00113492	0.0229842	0.0206316	7385/4714/27068/51606/4712/55967/4702/1345/4726/4707/4715/4724/4706/4725/1350/51079/4722/4700/4704/4711/5464/27089/8992/4541/4697/7388	26
hsa05016	Huntington disease	49/889	306/8586	0.00119856	0.0229842	0.0206316	5695/7385/5433/5701/4714/3065/5438/4712/55967/5437/4702/5705/1345/293/4726/5688/4707/4715/292/4724/4706/5683/4725/7417/1350/9861/51079/4722/4700/4704/5436/4711/5686/5692/10213/2882/27089/5685/5718/5440/4541/2033/4217/836/4697/9586/7388/5706/6648	49
hsa04110	Cell cycle	29/889	157/8586	0.00136474	0.0247169	0.022187	4999/51433/5529/10926/23595/4089/3065/8379/1875/10971/8697/8881/29945/902/25836/1019/5111/4609/8317/7529/5934/4176/994/2033/701/1022/891/1647/7272	29
hsa03060	Protein export	8/889	23/8586	0.00151748	0.0260368	0.0233717	10952/196294/6730/5018/23480/28972/23478/6726	8
hsa00620	Pyruvate metabolism	12/889	47/8586	0.00239581	0.0390518	0.0350545	5160/97/3945/4191/5162/4190/1738/10327/223/2739/2271/3029	12
hsa01250	Biosynthesis of nucleotide sugars	10/889	37/8586	0.00346718	0.0516693	0.0463806	80146/64841/2585/7360/7358/10020/6675/55577/8790/2821	10
hsa00520	Amino sugar and nucleotide sugar metabolism	12/889	49/8586	0.00348688	0.0516693	0.0463806	80146/64841/2585/7360/7358/10020/6675/55577/80896/3074/8790/2821	12
hsa04640	Hematopoietic cell lineage	19/889	99/8586	0.00566284	0.0802646	0.072049	3575/3655/917/3563/3117/914/3108/930/915/3119/948/3676/924/3122/931/916/929/2993/1379	19
hsa03430	Mismatch repair	7/889	23/8586	0.00690587	0.0938047	0.0842032	5981/4292/4436/5984/6119/5111/6118	7
hsa00513	Various types of N-glycan biosynthesis	10/889	42/8586	0.00911003	0.116783	0.10483	79796/440138/4124/746/201595/6185/1650/58505/84061/3074	10
hsa00020	Citrate cycle (TCA cycle)	8/889	30/8586	0.00942718	0.116783	0.10483	5160/8801/4191/5162/4190/1738/8803/2271	8
hsa03008	Ribosome biogenesis in eukaryotes	27/889	164/8586	0.0098739	0.116783	0.10483	83732/55781/29102/51077/10436/10199/51602/84128/55127/29107/55272/2091/7514/51068/55131/55651/5901/23160/51367/57455/28987/102157402/29889/92856/10482/23195/54433	27
hsa05415	Diabetic cardiomyopathy	32/889	203/8586	0.0100305	0.116783	0.10483	7385/5160/5295/4714/5501/9882/4712/5162/55967/4702/1345/293/4726/4707/4715/292/4724/4706/4725/7417/1350/51079/4722/4700/4704/5291/4711/948/27089/4541/4697/7388	32
hsa03083	Polycomb repressive complex	16/889	84/8586	0.0113973	0.128121	0.115007	23269/22823/84678/5931/11335/3065/5928/648/2146/6322/7323/84458/8726/84456/10600/2033	16
hsa01240	Biosynthesis of cofactors	25/889	153/8586	0.0139175	0.151237	0.135757	11019/493911/158/50808/554235/54995/51601/4522/7360/7358/654364/1738/84274/10327/102157402/10201/55312/27235/60490/29968/4830/1719/8836/586/2235	25
hsa01524	Platinum drug resistance	14/889	73/8586	0.0163193	0.171616	0.15405	5980/4292/7155/5295/330/4436/5366/5291/598/4217/836/4257/637/7153	14
hsa05010	Alzheimer disease	53/889	384/8586	0.0171644	0.174862	0.156964	5695/7385/5295/1965/5701/4714/8883/778/4712/55967/4702/5705/1345/293/283375/4726/57181/5688/4707/4715/292/7480/4724/4706/5683/4725/7417/1499/1350/9861/51079/4722/4700/4704/5291/4711/5686/5692/10213/5894/27089/5685/5718/4541/4217/836/4697/7388/5706/6622/637/23401/102	53
hsa04660	T cell receptor signaling pathway	20/889	121/8586	0.0231709	0.228901	0.205471	5529/5295/10125/10892/2534/7535/919/3932/917/29851/5291/3702/55012/1019/915/5894/5588/5788/916/1326	20
hsa00564	Glycerophospholipid metabolism	17/889	99/8586	0.0247181	0.237003	0.212744	55326/54675/64900/57678/10390/23171/9791/8443/253558/160851/1606/5337/162466/26279/5338/10434/5321	17
hsa04141	Protein processing in endoplasmic reticulum	26/889	170/8586	0.0269077	0.243716	0.21877	1965/22872/10952/6746/55768/165324/746/201595/5887/6185/23480/7323/1650/10961/10427/6748/29978/5611/80267/58505/84061/3312/4217/10130/9871/55432	26
hsa01232	Nucleotide metabolism	15/889	85/8586	0.0269134	0.243716	0.21877	158/50808/100526794/1635/1854/3615/654364/102157402/10201/4830/6240/271/2766/50484/6241	15
hsa03030	DNA replication	8/889	36/8586	0.0280267	0.246938	0.221662	5981/5557/54107/5984/6119/5111/6118/4176	8
hsa05210	Colorectal cancer	15/889	86/8586	0.0296008	0.250386	0.224758	4292/5295/5898/4089/26060/4436/5366/1956/1499/5291/4609/6932/5894/836/1647	15
hsa05144	Malaria	10/889	50/8586	0.0299542	0.250386	0.224758	948/975/100528032/2532/2995/3683/3820/2994/2993/1379	10
hsa03018	RNA degradation	14/889	79/8586	0.0308238	0.251214	0.2255	29883/84186/115752/5042/9924/11340/694/51690/23658/170506/57819/51691/255967/10140	14
hsa05166	Human T-cell leukemia virus 1 infection	32/889	222/8586	0.0329593	0.261557	0.234785	51433/5295/64784/4089/7514/8379/293/8697/3716/5901/292/8881/3932/29945/7417/917/3117/5291/3108/2224/1019/4609/915/3119/3122/4214/598/2033/3683/701/9586/916	32
hsa03410	Base excision repair	9/889	44/8586	0.0336975	0.261557	0.234785	5981/328/54107/7374/5984/3146/8930/6996/5111	9
hsa04120	Ubiquitin mediated proteolysis	22/889	142/8586	0.0348017	0.263846	0.236839	64750/51433/11059/57448/8453/92912/330/8697/8881/29945/26091/3093/7325/7323/997/8554/55120/7324/9354/4214/51366/25898	22
hsa05017	Spinocerebellar ataxia	22/889	143/8586	0.0372769	0.276188	0.247918	5695/5295/5701/9698/5705/293/5688/6311/292/115209/5683/7417/9861/5291/5686/5692/10213/6310/5685/5718/4217/5706	22
hsa04115	p53 signaling pathway	13/889	74/8586	0.0389664	0.28229	0.253396	5366/64393/92344/1019/900/598/836/637/25898/50484/6241/891/1647	13
hsa00785	Lipoic acid metabolism	5/889	19/8586	0.0399288	0.282974	0.25401	11019/5160/51601/5162/1738	5
hsa00640	Propanoate metabolism	7/889	32/8586	0.0418771	0.290467	0.260735	26275/8801/3945/1892/1738/8803/84693	7
hsa05212	Pancreatic cancer	13/889	76/8586	0.0470146	0.319308	0.286624	5295/5898/4089/3716/1956/5291/5337/1019/9459/5894/598/5338/1647	13

## Sheet: LIPT1
ID	Description	GeneRatio	BgRatio	pvalue	p.adjust	qvalue	geneID	Count
hsa03420	Nucleotide excision repair	14/647	63/8586	0.000193203	0.0404011	0.0389615	5981/6118/2073/5433/54107/5984/2966/5111/5985/5436/5887/5440/902/1022	14
hsa00020	Citrate cycle (TCA cycle)	9/647	30/8586	0.000250939	0.0404011	0.0389615	8801/2271/8803/1737/4191/1738/5162/5160/4190	9
hsa03050	Proteasome	11/647	46/8586	0.000475992	0.0447395	0.0431453	5695/5701/9861/5706/5683/5718/10213/51371/5685/5699/5698	11
hsa00620	Pyruvate metabolism	11/647	47/8586	0.000579926	0.0447395	0.0431453	97/2271/1737/4191/1738/5162/223/5160/4190/2739/3945	11
hsa03250	Viral life cycle - HIV-1	13/647	63/8586	0.000694713	0.0447395	0.0431453	256987/7514/25920/29082/9525/27350/4300/5901/25939/9972/2033/4600/200315	13
hsa03430	Mismatch repair	7/647	23/8586	0.00112459	0.0603532	0.0582027	4436/5981/6118/5984/4292/5111/5985	7
hsa03010	Ribosome	24/647	167/8586	0.00157094	0.0722631	0.0696881	9801/64983/6123/29074/64981/65008/51373/4736/124995/3921/51187/51065/11222/6230/6191/6229/29088/28998/25873/6124/6128/200916/11224/6201	24
hsa00785	Lipoic acid metabolism	6/647	19/8586	0.00207216	0.0834046	0.0804326	51601/11019/1737/1738/5162/5160	6
hsa03040	Spliceosome	28/647	216/8586	0.00321114	0.114887	0.110794	23658/51645/3178/10286/84844/10569/25949/6429/84950/9416/1655/10772/1665/9129/55119/10946/10285/4116/51340/10594/3312/6628/51690/9716/6636/3310/6637/6633	28
hsa00563	Glycosylphosphatidylinositol (GPI)-anchor biosynthesis	6/647	26/8586	0.0111898	0.360311	0.347472	5283/5277/284098/51227/5281/9488	6
hsa00270	Cysteine and methionine metabolism	9/647	52/8586	0.0145956	0.403681	0.389297	58478/51074/1786/6611/4191/64902/262/4190/3945	9
hsa03410	Base excision repair	8/647	44/8586	0.0156523	0.403681	0.389297	5981/7374/54107/5984/5111/5985/6996/8930	8
hsa03030	DNA replication	7/647	36/8586	0.0162977	0.403681	0.389297	5981/6118/5557/54107/5984/5111/5985	7
hsa01240	Biosynthesis of cofactors	19/647	153/8586	0.0209226	0.460407	0.444002	51601/50808/3242/554235/158/11019/1738/60490/10201/1371/84274/55312/7358/79717/7360/4522/493911/8836/2643	19
hsa05340	Primary immunodeficiency	7/647	38/8586	0.0216364	0.460407	0.444002	7374/29851/29760/7535/3932/915/3575	7
hsa03083	Polycomb repressive complex	12/647	84/8586	0.0228774	0.460407	0.444002	84108/8726/648/5931/2146/23492/11335/6322/84678/3065/2033/84458	12
hsa00280	Valine, leucine and isoleucine degradation	8/647	48/8586	0.0256089	0.462618	0.446134	34/56922/84693/5019/26275/1738/64902/223	8
hsa00520	Amino sugar and nucleotide sugar metabolism	8/647	49/8586	0.0286618	0.462618	0.446134	132789/80146/7358/8790/7360/6675/3074/55577	8
hsa04672	Intestinal immune network for IgA production	8/647	49/8586	0.0286618	0.462618	0.446134	3676/940/29851/3108/3600/3117/608/10673	8
hsa00640	Propanoate metabolism	6/647	32/8586	0.030034	0.462618	0.446134	8801/84693/8803/26275/1738/3945	6
hsa00230	Purine metabolism	16/647	128/8586	0.0306042	0.462618	0.446134	50808/100526794/158/5631/10201/1633/50484/84618/2272/5198/5142/5634/471/6240/3615/6241	16
hsa03013	Nucleocytoplasmic transport	14/647	108/8586	0.0316074	0.462618	0.446134	129401/51808/57122/7514/79902/81929/23225/55706/11260/3838/4116/5901/10527/9972	14
hsa04660	T cell receptor signaling pathway	15/647	121/8586	0.0378735	0.530229	0.511336	10892/940/4690/29851/10125/919/5588/3702/7535/55012/2534/5894/3932/1326/915	15
hsa00510	N-Glycan biosynthesis	8/647	53/8586	0.0433665	0.581833	0.561101	8704/8813/79053/201595/58505/4124/29929/1650	8
hsa04146	Peroxisome	11/647	83/8586	0.0462093	0.590718	0.569669	5189/5264/5825/390916/6342/10455/8540/8799/8443/84188/6648	11
hsa03460	Fanconi anemia pathway	8/647	54/8586	0.0476977	0.590718	0.569669	55120/79728/6118/5980/11201/4292/675/80010	8
hsa01200	Carbon metabolism	14/647	115/8586	0.0498817	0.593948	0.572784	8801/84693/2271/8803/5631/26275/1737/4191/1738/5162/5160/4190/5634/5723	14
