# Supplementary material for: Identification of cuproptosis-related genes in septic shock based on bioinformatic analysis
Source: PLoS One. 2024 Dec 9;19(12):e0315219. doi: 10.1371/journal.pone.0315219 (PMC11627398; doi:10.1371/journal.pone.0315219)
Supplement: S6 Table — (XLSX) [file pone.0315219.s008.xlsx]

## Sheet: SLC31A1
Table S6 GO terms.
ONTOLOGY	ID	Description	GeneRatio	BgRatio	pvalue	p.adjust	qvalue	geneID	Count
BP	GO:0002274	myeloid leukocyte activation	71/1631	240/18614	9.70226e-21	5.65836e-17	4.79394e-17	PLA2G4A/ANXA1/IL18/RBPJ/ADAM10/BTK/SNX4/PRAM1/SYK/ADAM9/MILR1/PYCARD/GPR137B/CTSC/ITGAM/VAMP7/FES/PTAFR/ANXA3/TLR1/PIK3CG/CD93/NMI/MYD88/VAMP8/APP/JAK2/STXBP3/CD300LF/TYROBP/MYO18A/GAB2/S100A12/PTPN6/PRKCD/IL18RAP/TLR6/IL15/CEBPA/KMT2E/SNAP23/FGR/C5AR1/HMOX1/LRRK2/C12orf4/GRN/LILRA2/IFNGR1/IL4R/BPI/TLR4/STXBP2/CCR2/CXCR2/DYSF/CX3CR1/TLR2/SPI1/CST7/PLSCR1/RAC2/SLC11A1/CLU/C1QA/MMP8/ITGB2/FCGR3A/CT…	71
BP	GO:0016050	vesicle organization	82/1631	368/18614	1.53276e-15	4.46953e-12	3.78673e-12	ANXA1/STAM/SNAP29/TRAPPC11/ARL8B/STAM2/CUL3/VPS41/VPS37A/VAMP4/KLHL12/PAFAH1B1/CORO1C/CHMP3/LAMTOR1/CHMP2A/ATP6V0B/VAV3/TRAPPC6B/YIPF4/STX7/RAB32/YIPF5/ATP6V1E1/RAB11A/GOLPH3/ZEB2/ANKRD27/TMED10/VPS25/EXOC8/VPS37B/VPS4B/BLOC1S6/TRAPPC12/SEC24B/ZDHHC20/GNAI3/CHMP4A/SEC23B/DNAJC13/PDCD6IP/VAMP7/RAB27A/ATP6V1C1/STX12/EPS15/ARFGAP3/MVB12A/HPS5/BLOC1S2/SEC24D/KIF13A/RAB1A/RAB22A/RFX2/SEC23A/VAMP8/SNX1…	82
BP	GO:0043299	leukocyte degranulation	31/1631	81/18614	3.83159e-13	6.39863e-10	5.42112e-10	BTK/SNX4/PRAM1/SYK/NCKAP1L/MILR1/ITGAM/VAMP7/RAB27A/FES/PTAFR/ANXA3/PIK3CG/VAMP8/STXBP3/HCK/GAB2/SNAP23/FGR/HMOX1/C12orf4/IL4R/STXBP2/CCR2/CORO1A/SPI1/RAC2/ITGB2/FCGR3A/CEACAM1/NKG7	31
BP	GO:0042119	neutrophil activation	22/1631	42/18614	4.38864e-13	6.39863e-10	5.42112e-10	ANXA1/IL18/PRAM1/SYK/ITGAM/VAMP7/PTAFR/ANXA3/MYD88/STXBP3/TYROBP/PRKCD/IL18RAP/IL15/KMT2E/GRN/LILRA2/STXBP2/CXCR2/SPI1/ITGB2/CTSG	22
BP	GO:0006887	exocytosis	74/1631	351/18614	7.27961e-13	7.56933e-10	6.41297e-10	ANXA1/RAB9A/RAB10/STAM/SNAP29/TRAPPC11/ARL8B/BTK/SNX4/ARFGEF1/CDK5/PRAM1/SYK/NCKAP1L/CHMP2A/EXOC6/TMEM167A/STXBP5/LIN7A/RAB11A/TMED10/EXOC8/VPS4B/BLOC1S6/MILR1/SYTL1/LIN7C/MICAL1/PDCD6IP/ITGAM/VAMP7/RAB27A/COPS5/EXOC1/FBXL20/FES/PTAFR/ANXA3/PIK3CG/TMEM167B/VAMP8/RAB33B/RAB8B/RAP1B/STX11/STXBP3/HCK/VAMP3/GAB2/P2RX1/RAB31/FMR1/SNAP23/FGR/STX3/CCR1/HMOX1/LRRK2/C12orf4/RALB/RAB11FIP2/IL4R/RAB13/RALA/…	74
BP	GO:0002275	myeloid cell activation involved in immune response	34/1631	98/18614	7.78738e-13	7.56933e-10	6.41297e-10	BTK/SNX4/PRAM1/SYK/MILR1/PYCARD/ITGAM/VAMP7/FES/PTAFR/ANXA3/PIK3CG/NMI/MYD88/VAMP8/STXBP3/TYROBP/GAB2/PTPN6/SNAP23/FGR/HMOX1/C12orf4/GRN/LILRA2/IL4R/STXBP2/CCR2/DYSF/CX3CR1/SPI1/RAC2/ITGB2/IFI35	34
BP	GO:0036230	granulocyte activation	23/1631	48/18614	1.48256e-12	1.23518e-09	1.04648e-09	ANXA1/IL18/PRAM1/SYK/ITGAM/VAMP7/PTAFR/ANXA3/MYD88/STXBP3/TYROBP/PRKCD/IL18RAP/IL15/KMT2E/GRN/LILRA2/STXBP2/CCR2/CXCR2/SPI1/ITGB2/CTSG	23
BP	GO:0006909	phagocytosis	56/1631	236/18614	3.42484e-12	2.49671e-09	2.11529e-09	ANXA1/RAC1/ITGAV/ARL8B/BTK/TICAM2/CORO1C/SYK/NCKAP1L/VAV3/CD302/PYCARD/CFP/ITGAM/VAMP7/RAB27A/ATG5/APPL2/NCF2/ANXA3/CD93/MYD88/ICAM3/FCN1/ATG3/CSK/VAV1/SIRPA/HCK/CD300LF/TYROBP/MYO18A/PRKCD/CD14/BIN2/IL15/C3/RAB31/APPL1/FGR/NCF4/MERTK/RAB11FIP2/TLR4/FCGR1A/CAMK1D/CORO1A/DYSF/TLR2/PLSCR1/PECAM1/SLC11A1/FPR2/ITGB2/PTX3/PRTN3	56
BP	GO:0002886	regulation of myeloid leukocyte mediated immunity	25/1631	60/18614	7.78524e-12	5.04484e-09	4.27414e-09	BTK/SNX4/PRAM1/TICAM2/SYK/ITGAM/VAMP7/FES/PTAFR/VAMP8/TYROBP/GAB2/C3/FGR/HMOX1/C12orf4/ARG1/IL4R/FCGR1A/STXBP2/CCR2/CX3CR1/SPI1/RAC2/ITGB2	25
BP	GO:0002444	myeloid leukocyte mediated immunity	34/1631	110/18614	3.1101e-11	1.81381e-08	1.53672e-08	BTK/SNX4/PRAM1/TICAM2/SYK/MILR1/ITGAM/VAMP7/FES/PTAFR/ANXA3/PIK3CG/MYD88/VAMP8/STXBP3/TYROBP/GAB2/C3/KMT2E/SNAP23/FGR/HMOX1/C12orf4/ARG1/IL4R/FCGR1A/STXBP2/CCR2/CX3CR1/SPI1/RAC2/ITGB2/FCGR3A/CTSG	34
BP	GO:0016236	macroautophagy	66/1631	322/18614	4.7041e-11	2.49403e-08	2.11302e-08	VPS35/STAM/SNAP29/ARL8B/SNX4/STAM2/VPS41/VPS37A/CDK5/ADRB2/CHMP3/CHMP2A/ATP6V0B/ATP6V1E1/WIPI1/SNX30/NBR1/VPS25/EXOC8/VPS37B/VPS4B/GNAI3/SNX6/CHMP4A/TBK1/ZFYVE26/ATG5/ATP6V1C1/STK3/STX12/SNX14/SPTLC1/MVB12A/EXOC1/MTM1/SCOC/RAB1A/C9orf72/LAMP2/VAMP8/NEDD4/RAB33B/TMEM41B/ATP6V1A/UBXN2B/VPS26A/CHMP2B/ATG3/ATP6V0D1/CASP3/ATP6V0E1/TCIRG1/WDFY3/SPTLC2/ATP6V1B2/SH3GLB1/HMOX1/LRRK2/RALB/RB1CC1/ATG16L2/CH…	66
BP	GO:0031349	positive regulation of defense response	81/1631	441/18614	1.02777e-10	4.99496e-08	4.23189e-08	IL18/BTK/SNX4/TICAM2/UBE2K/SYK/NLRC4/POLR3F/EP300/PYCARD/TBK1/MNDA/CD1D/CTSC/RNF135/VAMP7/CTSS/APPL2/NLRP12/TLR8/EMILIN2/TLR1/PARK7/PIK3CG/NAIP/RTN4/NMI/XRCC5/RPS6KA3/MYD88/VAMP8/AKIRIN2/FCN1/CASP1/APP/JAK2/VAV1/LGALS1/HCK/CD300LF/TYROBP/S100A12/CD14/IL18RAP/TLR6/TNFRSF1A/IL15/C3/CEBPA/RBM47/APPL1/IL17RA/LRRK2/TLR5/GRN/LILRA2/RAB11FIP2/ARG1/TLR4/FCGR1A/NLRC5/IRAK3/PELI1/CCR2/LY96/ALPK1/MAP2K6/HMG…	81
BP	GO:0042116	macrophage activation	33/1631	109/18614	1.12162e-10	5.03175e-08	4.26305e-08	PLA2G4A/SYK/GPR137B/CTSC/ITGAM/TLR1/CD93/NMI/APP/JAK2/TYROBP/MYO18A/TLR6/CEBPA/C5AR1/LRRK2/GRN/IFNGR1/IL4R/BPI/TLR4/DYSF/CX3CR1/TLR2/CST7/SLC11A1/CLU/C1QA/MMP8/ITGB2/FCGR3A/IFI35/VSIG4	33
BP	GO:0002263	cell activation involved in immune response	62/1631	300/18614	1.27502e-10	5.31135e-08	4.49995e-08	ANXA1/IL18/BTK/SNX4/PRAM1/SYK/NCKAP1L/DOCK11/GAPT/MILR1/PYCARD/ITGAM/VAMP7/RAB27A/ENTPD7/FGL2/FES/PTAFR/ANXA3/PIK3CG/NMI/BCL6/MYD88/VAMP8/LIG4/APP/STXBP3/PAXIP1/LGALS1/IL6R/TYROBP/GAB2/PTPN6/CD46/RC3H1/SNAP23/FGR/LCP1/CR1/APBB1IP/HMOX1/C12orf4/GRN/LILRA2/IL4R/TLR4/STXBP2/CCR2/TNFSF13/PGLYRP1/CORO1A/DYSF/CX3CR1/SPI1/RAC2/SLC11A1/CLEC4E/ITGB2/FCGR3A/IFI35/CEACAM1/NKG7	62
BP	GO:0051656	establishment of organelle localization	81/1631	445/18614	1.62435e-10	6.31548e-08	5.35067e-08	STAM/SNAP29/RMDN1/TRAPPC11/SPAST/BTK/SNX4/CUL3/CDK5/KLHL12/PAFAH1B1/MKKS/CHMP3/SYK/CHMP2A/MYO5A/TRAPPC6B/EXOC6/TMEM230/LIN7A/ACTR10/HSBP1/RIOK2/RAB11A/CENPC/WIPI1/TMED10/EXOC8/VPS4B/BLOC1S6/TRAPPC12/MILR1/TUBA1A/STARD3NL/MAPRE1/CHMP4A/AGTPBP1/TBC1D23/PDCD6IP/VAMP7/RAB27A/ARFGAP3/PIBF1/RHOT1/COPS5/EXOC1/BLOC1S2/FES/PIK3CG/KIF13A/RAB1A/MISP/ARMCX3/VAMP8/UBXN2B/CHMP2B/MYO1F/CTNNB1/ACTN4/PICALM/GAB2/…	81
BP	GO:0002366	leukocyte activation involved in immune response	61/1631	296/18614	2.0271e-10	7.38877e-08	6.26e-08	ANXA1/IL18/BTK/SNX4/PRAM1/SYK/NCKAP1L/DOCK11/GAPT/MILR1/PYCARD/ITGAM/VAMP7/RAB27A/ENTPD7/FGL2/FES/PTAFR/ANXA3/PIK3CG/NMI/BCL6/MYD88/VAMP8/LIG4/STXBP3/PAXIP1/LGALS1/IL6R/TYROBP/GAB2/PTPN6/CD46/RC3H1/SNAP23/FGR/LCP1/CR1/APBB1IP/HMOX1/C12orf4/GRN/LILRA2/IL4R/TLR4/STXBP2/CCR2/TNFSF13/PGLYRP1/CORO1A/DYSF/CX3CR1/SPI1/RAC2/SLC11A1/CLEC4E/ITGB2/FCGR3A/IFI35/CEACAM1/NKG7	61
BP	GO:0050764	regulation of phagocytosis	31/1631	101/18614	2.78732e-10	9.11557e-08	7.723e-08	ITGAV/BTK/SYK/NCKAP1L/PYCARD/CFP/RAB27A/ATG5/APPL2/FCN1/ATG3/CSK/SIRPA/HCK/CD300LF/MYO18A/IL15/C3/RAB31/APPL1/FGR/MERTK/FCGR1A/CAMK1D/DYSF/TLR2/PLSCR1/SLC11A1/FPR2/PTX3/PRTN3	31
BP	GO:0002283	neutrophil activation involved in immune response	13/1631	19/18614	2.81345e-10	9.11557e-08	7.723e-08	PRAM1/SYK/ITGAM/VAMP7/PTAFR/ANXA3/MYD88/STXBP3/TYROBP/LILRA2/STXBP2/SPI1/ITGB2	13
BP	GO:0048193	Golgi vesicle transport	60/1631	294/18614	4.27293e-10	1.31157e-07	1.1112e-07	SNX2/RAB10/TRAPPC11/SPAST/CUL3/RER1/KLHL12/COG5/MYO5A/RNF139/TRAPPC6B/YIPF4/EXOC6/ARL3/YIPF5/VPS54/GOLPH3/TMED7/WIPI1/TMED10/EXOC8/TRAPPC12/SEC24B/GOLGA5/SEC23B/ATP2C1/VAMP7/RP2/CNIH4/EPS15/ARFGAP3/EXOC1/SEC24D/KIF13A/RAB1A/GOLGA7/COPA/SEC23A/RAB33B/RAB8B/COMMD1/RINT1/GOLT1B/SORL1/CSK/BCAP31/SEC24A/VAMP3/MYO18A/RAB31/SNAP23/ACSL3/LRRK2/GOLGA4/SEC16A/RAB13/LYPLA1/TMED2/CEP19/SORT1	60
BP	GO:0045055	regulated exocytosis	50/1631	228/18614	9.43882e-10	2.68172e-07	2.27204e-07	RAB10/SNAP29/ARL8B/BTK/SNX4/CDK5/PRAM1/SYK/NCKAP1L/STXBP5/TMED10/BLOC1S6/MILR1/MICAL1/ITGAM/VAMP7/RAB27A/FBXL20/FES/PTAFR/ANXA3/PIK3CG/VAMP8/RAP1B/STX11/STXBP3/HCK/VAMP3/GAB2/P2RX1/RAB31/FMR1/SNAP23/FGR/STX3/HMOX1/LRRK2/C12orf4/RAB11FIP2/IL4R/STXBP2/CCR2/CORO1A/SPI1/RAC2/ITGB2/FCGR3A/DMTN/CEACAM1/NKG7	50
BP	GO:0043300	regulation of leukocyte degranulation	20/1631	48/18614	9.6564e-10	2.68172e-07	2.27204e-07	SNX4/PRAM1/SYK/NCKAP1L/ITGAM/VAMP7/FES/PTAFR/VAMP8/GAB2/FGR/HMOX1/C12orf4/IL4R/STXBP2/CCR2/SPI1/RAC2/ITGB2/CEACAM1	20
BP	GO:0090148	membrane fission	19/1631	44/18614	1.21866e-09	3.23055e-07	2.73702e-07	STAM/SPAST/STAM2/VPS37A/CORO1C/CHMP3/CHMP2A/EXOC6/SLC25A46/VPS25/EXOC8/VPS37B/VPS4B/CHMP4A/MVB12A/EXOC1/CHMP2B/SH3GLB1/CHMP5	19
BP	GO:0002443	leukocyte mediated immunity	73/1631	401/18614	1.30426e-09	3.30714e-07	2.80191e-07	IL18/ARL8B/BTK/SNX4/PRAM1/TICAM2/SYK/NCKAP1L/STX7/GAPT/JAG1/MILR1/DUSP22/CD1D/CTSC/ITGAM/VAMP7/RAB27A/TLR8/CD55/FES/PTAFR/ANXA3/PIK3CG/AHR/C1RL/BCL6/MYD88/FBXO38/VAMP8/LIG4/STXBP3/PAXIP1/VAV1/TYROBP/GAB2/PTPN6/PRKCD/TCIRG1/IL18RAP/CD46/C3/MICB/KMT2E/SNAP23/FGR/CR1/HMOX1/C12orf4/C1QB/ARG1/IL4R/TLR4/FCGR1A/STXBP2/CCR2/CLEC12B/IL1R1/TNFSF13/CORO1A/TNFRSF1B/CX3CR1/SPI1/RAC2/CLU/ZBTB1/C1QA/HLA-DMA/ITG…	73
BP	GO:0043312	neutrophil degranulation	10/1631	12/18614	1.45571e-09	3.53739e-07	2.99698e-07	PRAM1/SYK/ITGAM/VAMP7/PTAFR/ANXA3/STXBP3/STXBP2/SPI1/ITGB2	10
BP	GO:0002831	regulation of response to biotic stimulus	80/1631	463/18614	2.64857e-09	6.0256e-07	5.10508e-07	BTK/TICAM2/UBE2K/SYK/NLRC4/ELMOD2/POLR3F/EP300/PPP2R3C/PYCARD/PPM1B/TBK1/MNDA/CD1D/YTHDF3/RNF135/YTHDF2/ATG5/CTSS/APPL2/TLR8/FGL2/EMILIN2/CD55/TLR1/NAIP/AHR/RTN4/NMI/XRCC5/RPS6KA3/MYD88/FBXO38/AKIRIN2/ZMPSTE24/FCN1/CASP1/VAV1/HCK/CD300LF/TYROBP/PTPN6/CD14/IL18RAP/EVPL/TLR6/IL15/MICB/RBM47/APPL1/FGR/CR1/TLR5/GRN/LILRA2/RAB11FIP2/ARG1/TLR4/NLRC5/IRAK3/PELI1/CLEC12B/LY96/ALPK1/MAP2K6/HMGB2/TLR2/SPI1…	80
BP	GO:0002697	regulation of immune effector process	70/1631	384/18614	2.68631e-09	6.0256e-07	5.10508e-07	ANXA1/IL18/BTK/SNX4/PRAM1/TICAM2/SYK/NCKAP1L/STX7/TMBIM6/PYCARD/DUSP22/CFP/CD1D/ITGAM/VAMP7/ATG5/APPL2/FGL2/CD55/FES/PTAFR/AHR/BCL6/MYD88/FBXO38/VAMP8/FCN1/PAXIP1/VAV1/DNAJB9/TYROBP/MYO18A/GAB2/PTPN6/IL18RAP/EVPL/CD46/C3/MICB/RC3H1/APPL1/FGR/CR1/HMOX1/C12orf4/GRN/ARG1/IL4R/TLR4/FCGR1A/STXBP2/IRAK3/CCR2/CLEC12B/IL1R1/GPI/TNFSF13/PGLYRP1/TNFRSF1B/CX3CR1/SPI1/SIRT1/RAC2/ZBTB1/NCF1/ITGB2/FFAR2/CEACAM…	70
BP	GO:0051650	establishment of vesicle localization	44/1631	197/18614	5.24746e-09	1.13345e-06	9.60296e-07	STAM/SNAP29/TRAPPC11/CUL3/CDK5/KLHL12/PAFAH1B1/MKKS/CHMP2A/MYO5A/TRAPPC6B/EXOC6/TMEM230/LIN7A/RAB11A/WIPI1/TMED10/EXOC8/VPS4B/BLOC1S6/TRAPPC12/STARD3NL/TBC1D23/PDCD6IP/RAB27A/ARFGAP3/COPS5/EXOC1/BLOC1S2/KIF13A/RAB1A/MYO1F/CTNNB1/ACTN4/PICALM/TCIRG1/ITGA4/SNAP23/LRRK2/SEC16A/TMED2/CEP19/FNBP1L/WDR11	44
BP	GO:0016197	endosomal transport	51/1631	248/18614	6.60301e-09	1.37531e-06	1.16521e-06	HEATR5A/RAB9A/SNX2/VPS35/RAB10/STAM/ARL8B/SNX4/STAM2/DPY30/VPS37A/VAMP4/CORO1C/CHMP3/LAMTOR1/CHMP2A/LEPROT/RAB11A/VPS54/CLN5/SNX30/ANKRD27/VPS25/VPS37B/CMTM6/VPS4B/ARFIP1/SNX6/CHMP4A/TBC1D23/TMEM50A/STX12/EPS15/MVB12A/BLOC1S2/DENND5A/TRIM27/ACAP2/GOLT1B/VPS26A/RCSD1/CHMP2B/SORL1/VAMP3/PICALM/REPS2/LRRK2/AP5B1/RAB13/CHMP5/SORT1	51
BP	GO:0007034	vacuolar transport	39/1631	165/18614	7.24979e-09	1.45796e-06	1.23523e-06	VPS35/STAM/UEVLD/ARL8B/STAM2/VPS41/VPS37A/ADRB2/CHMP3/CHMP2A/HMGXB4/LEPROT/VPS54/VPS25/VPS37B/VPS4B/CHMP4A/TMEM50A/VAMP7/MVB12A/MTM1/KIF13A/PSAP/C9orf72/LAMP2/NEDD4/CHMP2B/SORL1/SNX16/ARSB/MGRN1/ATP6V0D1/PLEKHF2/LRRK2/GRN/CHMP5/IGF2R/CLU/SORT1	39
BP	GO:0051648	vesicle localization	46/1631	215/18614	9.9662e-09	1.93743e-06	1.64145e-06	STAM/SNAP29/TRAPPC11/CUL3/CDK5/KLHL12/PAFAH1B1/MKKS/CHMP2A/MYO5A/TRAPPC6B/EXOC6/TMEM230/LIN7A/RAB11A/WIPI1/TMED10/EXOC8/VPS4B/BLOC1S6/TRAPPC12/STARD3NL/TBC1D23/PDCD6IP/RAB27A/ARFGAP3/COPS5/EXOC1/BLOC1S2/PIK3CG/KIF13A/RAB1A/MYO1F/CTNNB1/ACTN4/PICALM/PTEN/TCIRG1/ITGA4/SNAP23/LRRK2/SEC16A/TMED2/CEP19/FNBP1L/WDR11	46
BP	GO:0045088	regulation of innate immune response	67/1631	373/18614	1.08337e-08	2.03813e-06	1.72677e-06	BTK/TICAM2/UBE2K/SYK/NLRC4/POLR3F/EP300/PYCARD/TBK1/MNDA/CD1D/YTHDF3/RNF135/YTHDF2/ATG5/CTSS/APPL2/TLR8/TLR1/NAIP/RTN4/NMI/XRCC5/RPS6KA3/MYD88/AKIRIN2/FCN1/CASP1/VAV1/HCK/CD300LF/TYROBP/PTPN6/CD14/IL18RAP/TLR6/RBM47/APPL1/FGR/CR1/TLR5/GRN/LILRA2/RAB11FIP2/ARG1/TLR4/NLRC5/IRAK3/PELI1/CLEC12B/LY96/ALPK1/MAP2K6/HMGB2/TLR2/SPI1/PIK3AP1/PLSCR1/TRIM56/NCF1/FPR2/CLEC4E/LTF/FFAR2/IFI35/CEACAM1/VSIG4	67
BP	GO:0036257	multivesicular body organization	15/1631	32/18614	1.74009e-08	3.17132e-06	2.68684e-06	STAM/STAM2/VPS37A/CHMP3/CHMP2A/RAB11A/VPS25/VPS37B/VPS4B/CHMP4A/PDCD6IP/RAB27A/MVB12A/CHMP2B/CHMP5	15
BP	GO:0002833	positive regulation of response to biotic stimulus	60/1631	327/18614	2.85259e-08	5.0413e-06	4.27115e-06	BTK/TICAM2/UBE2K/SYK/NLRC4/POLR3F/EP300/PYCARD/TBK1/MNDA/CD1D/RNF135/CTSS/APPL2/TLR8/EMILIN2/TLR1/NAIP/RTN4/NMI/XRCC5/RPS6KA3/MYD88/FBXO38/AKIRIN2/FCN1/CASP1/VAV1/HCK/CD300LF/TYROBP/CD14/IL18RAP/TLR6/RBM47/APPL1/TLR5/GRN/LILRA2/RAB11FIP2/ARG1/TLR4/NLRC5/IRAK3/PELI1/LY96/ALPK1/MAP2K6/HMGB2/TLR2/SPI1/PIK3AP1/PLSCR1/TRIM56/LY86/FPR2/CLEC4E/LTF/FFAR2/IFI35	60
BP	GO:0050867	positive regulation of cell activation	68/1631	394/18614	4.32888e-08	7.42531e-06	6.29095e-06	PLA2G4A/ANXA1/IL18/NKAP/BTK/SNX4/TICAM2/SYK/NCKAP1L/VAV3/LILRB2/MAP3K8/BST1/BLOC1S6/PPP2R3C/PYCARD/CD1D/CTSC/ITGAM/VAMP7/CD55/PTAFR/TYK2/PPP3CA/IRS2/BCL6/MYD88/NCK1/VAMP8/AKIRIN2/CSK/SH3KBP1/JAK2/PAXIP1/VAV1/SIRPA/LGALS1/CAPN3/TYROBP/RPS6KA1/GAB2/PTPN6/TLR6/CD46/IL15/CEBPA/FGR/CR1/LRRK2/LILRA2/TNFSF13B/IL4R/TLR4/PELI1/CCR2/TNFSF13/CORO1A/ACTL6A/SPI1/FLOT2/BMI1/ZBTB1/MMP8/HLA-DMA/ITGB2/VNN1/CD24/F…	68
BP	GO:0002696	positive regulation of leukocyte activation	65/1631	377/18614	8.91068e-08	1.48477e-05	1.25795e-05	PLA2G4A/ANXA1/IL18/NKAP/BTK/SNX4/TICAM2/SYK/NCKAP1L/VAV3/LILRB2/MAP3K8/BST1/BLOC1S6/PPP2R3C/PYCARD/CD1D/CTSC/ITGAM/VAMP7/CD55/PTAFR/TYK2/PPP3CA/IRS2/BCL6/MYD88/NCK1/VAMP8/AKIRIN2/CSK/SH3KBP1/JAK2/PAXIP1/VAV1/SIRPA/LGALS1/TYROBP/GAB2/PTPN6/TLR6/CD46/IL15/CEBPA/FGR/CR1/LRRK2/TNFSF13B/IL4R/TLR4/PELI1/CCR2/TNFSF13/CORO1A/ACTL6A/SPI1/FLOT2/BMI1/ZBTB1/MMP8/HLA-DMA/ITGB2/VNN1/CD24/FCGR3A	65
BP	GO:0036258	multivesicular body assembly	14/1631	31/18614	9.44302e-08	1.52977e-05	1.29607e-05	STAM/STAM2/VPS37A/CHMP3/CHMP2A/RAB11A/VPS25/VPS37B/VPS4B/CHMP4A/PDCD6IP/MVB12A/CHMP2B/CHMP5	14
BP	GO:0002703	regulation of leukocyte mediated immunity	48/1631	246/18614	1.00949e-07	1.59118e-05	1.3481e-05	IL18/BTK/SNX4/PRAM1/TICAM2/SYK/NCKAP1L/STX7/DUSP22/CD1D/ITGAM/VAMP7/CD55/FES/PTAFR/AHR/BCL6/FBXO38/VAMP8/PAXIP1/VAV1/TYROBP/GAB2/PTPN6/IL18RAP/CD46/C3/MICB/FGR/CR1/HMOX1/C12orf4/ARG1/IL4R/TLR4/FCGR1A/STXBP2/CCR2/CLEC12B/IL1R1/TNFSF13/TNFRSF1B/CX3CR1/SPI1/RAC2/ZBTB1/ITGB2/CEACAM1	48
BP	GO:0045089	positive regulation of innate immune response	55/1631	300/18614	1.10062e-07	1.68916e-05	1.43111e-05	BTK/TICAM2/UBE2K/SYK/NLRC4/POLR3F/EP300/PYCARD/TBK1/MNDA/CD1D/RNF135/CTSS/APPL2/TLR8/TLR1/NAIP/RTN4/NMI/XRCC5/RPS6KA3/MYD88/AKIRIN2/FCN1/CASP1/VAV1/HCK/CD300LF/TYROBP/CD14/IL18RAP/TLR6/RBM47/APPL1/TLR5/LILRA2/RAB11FIP2/TLR4/NLRC5/IRAK3/PELI1/LY96/ALPK1/MAP2K6/HMGB2/TLR2/SPI1/PIK3AP1/PLSCR1/TRIM56/FPR2/CLEC4E/LTF/FFAR2/IFI35	55
BP	GO:0002699	positive regulation of immune effector process	50/1631	267/18614	2.09881e-07	3.13852e-05	2.65906e-05	ANXA1/IL18/BTK/SNX4/TICAM2/SYK/STX7/PYCARD/CFP/CD1D/ITGAM/VAMP7/APPL2/CD55/FES/PTAFR/MYD88/FBXO38/VAMP8/FCN1/PAXIP1/VAV1/DNAJB9/TYROBP/MYO18A/GAB2/PTPN6/IL18RAP/CD46/C3/MICB/FGR/CR1/HMOX1/C12orf4/ARG1/IL4R/TLR4/FCGR1A/STXBP2/CCR2/IL1R1/GPI/TNFSF13/SPI1/SIRT1/RAC2/ZBTB1/ITGB2/FFAR2	50
BP	GO:0017157	regulation of exocytosis	40/1631	194/18614	2.55244e-07	3.72146e-05	3.15293e-05	ANXA1/RAB9A/STAM/SNX4/CDK5/PRAM1/SYK/NCKAP1L/CHMP2A/STXBP5/VPS4B/MICAL1/PDCD6IP/ITGAM/VAMP7/RAB27A/FBXL20/FES/PTAFR/VAMP8/RAB33B/RAB8B/RAP1B/STXBP3/GAB2/P2RX1/FMR1/FGR/HMOX1/LRRK2/C12orf4/IL4R/RAB13/RALA/STXBP2/CCR2/SPI1/RAC2/ITGB2/CEACAM1	40
BP	GO:0007041	lysosomal transport	31/1631	132/18614	2.86716e-07	4.07836e-05	3.45532e-05	VPS35/UEVLD/ARL8B/VPS41/ADRB2/CHMP3/CHMP2A/HMGXB4/VPS54/VPS4B/CHMP4A/VAMP7/MVB12A/MTM1/KIF13A/PSAP/C9orf72/LAMP2/NEDD4/CHMP2B/SORL1/SNX16/ARSB/MGRN1/PLEKHF2/LRRK2/GRN/CHMP5/IGF2R/CLU/SORT1	31
BP	GO:0062197	cellular response to chemical stress	60/1631	349/18614	3.06528e-07	4.25636e-05	3.60612e-05	ANXA1/MGST1/MICU1/BTK/OXSR1/MSRA/MAPK1/CAT/GSKIP/CAMKK2/VRK2/PYCARD/IMPACT/SLC12A6/PRKAA1/CYP1B1/ATG5/GLRX2/DHFR/G6PD/SLC25A24/NME8/MAP3K5/PARK7/XRCC5/CHUK/SOD3/GSR/RCSD1/PKD2/TSPO/CASP1/CTNNB1/JAK2/SIRPA/CASP3/CAPN3/EGFR/ALOX5/CAB39/PRKCD/IL18RAP/TLR6/PYROXD1/PDCD10/MCL1/HMOX1/LRRK2/ARG1/ARL6IP5/TLR4/TXN/MMP9/SIRT1/FAS/NCF1/EZH2/PCNA/VNN1/HGF	60
BP	GO:0050729	positive regulation of inflammatory response	34/1631	154/18614	3.74541e-07	5.07983e-05	4.30379e-05	IL18/BTK/SNX4/NLRC4/PYCARD/CTSC/VAMP7/NLRP12/PARK7/PIK3CG/NAIP/NMI/VAMP8/CASP1/APP/JAK2/LGALS1/S100A12/TNFRSF1A/IL15/C3/CEBPA/IL17RA/LRRK2/GRN/TLR4/FCGR1A/CCR2/TLR2/CASP4/MMP8/FFAR2/IFI35/NKG7	34
BP	GO:0033003	regulation of mast cell activation	16/1631	44/18614	4.36266e-07	5.70596e-05	4.83427e-05	SNX4/SYK/MILR1/VAMP7/FES/VAMP8/CD300LF/GAB2/PTPN6/FGR/HMOX1/C12orf4/IL4R/STXBP2/PLSCR1/RAC2	16
BP	GO:0016052	carbohydrate catabolic process	35/1631	162/18614	4.40275e-07	5.70596e-05	4.83427e-05	DERA/MANBA/HEXB/GLB1/PGM2/NAGA/AGL/PGAM1/EP300/MAN2B1/HDAC4/PRKAA1/PGM1/AOAH/PYGL/NEU1/CBFA2T3/APP/IDS/MGAM/NUDT5/PGD/LDHA/HK3/PGK1/CTBS/ENO1/ALDOA/MAN2B2/RB1CC1/GPI/PPP1R3B/PPP1R3D/GK/PFKFB2	35
BP	GO:0030099	myeloid cell differentiation	68/1631	421/18614	5.64361e-07	7.03991e-05	5.96443e-05	RBPJ/NKAP/TSPAN2/PAFAH1B1/NCKAP1L/RB1/TMEM14C/OSTM1/THOC5/CTR9/VPS54/DHRS7B/SLC25A40/JAG1/EP300/GABPA/GPR137B/LEO1/ALAS1/SMAP1/OSCAR/EVI2B/CDC73/TET2/G6PD/SH2B3/FES/MAFB/PPP3CA/CDK5RAP3/RASSF2/LBR/BCL6/CBFA2T3/SNX10/ID2/APP/CTNNB1/JAK2/CASP3/HCLS1/TYROBP/GAB2/KLF10/PTPN6/TCIRG1/SRP54/IL15/CEBPA/KMT2E/CCR1/FLVCR1/ABCB10/MAPK14/TLR4/HMGB2/TLR2/SPI1/CSF3R/PRMT6/MMP9/SIRT1/ARID4A/RACGAP1/LTF/DMTN/CEA…	68
BP	GO:0002269	leukocyte activation involved in inflammatory response	17/1631	50/18614	5.80901e-07	7.03991e-05	5.96443e-05	CTSC/ITGAM/MYD88/APP/JAK2/TYROBP/C5AR1/LRRK2/GRN/IFNGR1/CX3CR1/TLR2/CST7/CLU/C1QA/MMP8/ITGB2	17
BP	GO:0002446	neutrophil mediated immunity	14/1631	35/18614	5.9037e-07	7.03991e-05	5.96443e-05	PRAM1/SYK/ITGAM/VAMP7/PTAFR/ANXA3/MYD88/STXBP3/KMT2E/ARG1/STXBP2/SPI1/ITGB2/CTSG	14
BP	GO:0001819	positive regulation of cytokine production	76/1631	489/18614	5.91488e-07	7.03991e-05	5.96443e-05	ANXA1/IL18/BTK/TICAM2/SYK/NLRC4/LILRB2/LAMTOR5/CD58/POLR3F/TMED10/PYCARD/TBK1/MNDA/CYP1B1/RNF135/NFAM1/NLRP12/PIBF1/TLR8/CD55/PTAFR/TLR1/PARK7/PIK3CG/TYK2/NAIP/RAB1A/TRIM27/CHUK/MYD88/AKIRIN2/FCN1/CASP1/SORL1/APP/JAK2/HPSE/IL6R/TYROBP/CD14/TLR6/CD46/IL15/C3/RBM47/APPL1/FGR/C5AR1/IL17RA/HMOX1/LRRK2/TLR5/LILRA2/IFNGR1/MAPK14/IL4R/TLR4/IRAK3/PELI1/CCR2/IL1R1/LY96/HMGB2/TLR2/SIRT1/TRIM56/SLC11A1/C3AR…	76
BP	GO:0007032	endosome organization	25/1631	97/18614	6.25749e-07	7.20116e-05	6.10105e-05	STAM/STAM2/VPS37A/VAMP4/CORO1C/CHMP3/LAMTOR1/CHMP2A/ATP6V0B/RAB11A/VPS25/EXOC8/VPS37B/VPS4B/CHMP4A/DNAJC13/PDCD6IP/RAB27A/MVB12A/RAB22A/SNX10/ATP6V1A/CHMP2B/PLEKHF2/CHMP5	25
BP	GO:0006643	membrane lipid metabolic process	41/1631	208/18614	6.39464e-07	7.20116e-05	6.10105e-05	SUMF1/HEXB/GLB1/PIGX/TM9SF2/PIGB/PPT1/SPTSSA/SGMS1/PIGF/GLA/NAGA/GALC/ST8SIA4/VPS54/DPM1/PIGA/ELOVL1/SERINC1/SGMS2/PRKAA1/CYP1B1/ACER3/PIGH/SPTLC1/SAMD8/NEU1/CERK/GLTP/PSAP/ST3GAL6/PRKCD/B4GALT5/P2RX1/ST6GALNAC3/SPTLC2/DEGS1/SGPP1/B3GNT5/CYP4F22/UGCG	41
BP	GO:1902774	late endosome to lysosome transport	11/1631	22/18614	6.42079e-07	7.20116e-05	6.10105e-05	VPS35/ARL8B/VPS41/CHMP3/CHMP2A/VPS4B/CHMP4A/C9orf72/CHMP2B/LRRK2/CHMP5	11
BP	GO:1903305	regulation of regulated secretory pathway	30/1631	130/18614	6.62163e-07	7.28629e-05	6.17318e-05	SNX4/CDK5/PRAM1/SYK/NCKAP1L/STXBP5/MICAL1/ITGAM/VAMP7/RAB27A/FBXL20/FES/PTAFR/VAMP8/RAP1B/STXBP3/GAB2/P2RX1/FMR1/FGR/HMOX1/LRRK2/C12orf4/IL4R/STXBP2/CCR2/SPI1/RAC2/ITGB2/CEACAM1	30
BP	GO:0050670	regulation of lymphocyte proliferation	45/1631	239/18614	7.16238e-07	7.7006e-05	6.52419e-05	ANXA1/IL18/BTK/SYK/NCKAP1L/VAV3/PRKAR1A/LILRB2/BST1/PYCARD/MNDA/CD1D/CD55/TYK2/AHR/PPP3CA/LST1/IRS2/BCL6/MYD88/NCK1/PLA2G2D/CTNNB1/JAK2/CASP3/TYROBP/PTPN6/BID/CD46/IL15/RC3H1/CR1/SOS2/TNFSF13B/ARG1/TLR4/PELI1/CCR2/CORO1A/TNFRSF1B/RAC2/BMI1/CD24/FCGR3A/VSIG4	45
BP	GO:0051051	negative regulation of transport	75/1631	483/18614	7.26223e-07	7.7006e-05	6.52419e-05	ANXA1/RAC1/ITGAV/VPS35/HMGCR/OXSR1/CDK5/NCKAP1L/SUMO1/SRI/LILRB2/LRPAP1/TMBIM6/ANKRD27/VPS4B/ARFIP1/SLC30A1/DPH3/ATG5/APPL2/YWHAQ/PARK7/CRBN/PPP3CA/TRIM27/IRS2/KCNE3/VAMP8/NEDD4/RAB33B/COMMD1/RAP1B/GSTO1/PKD2/TSPO/ATG3/RIN3/CSK/MCTP1/STXBP3/CYFIP1/SIRPA/VAMP3/CD300LF/CAB39/PICALM/PTEN/ABAT/GRB10/TNFRSF1A/FMR1/SESTD1/APPL1/HMOX1/LRRK2/ARL6IP5/LYPLA1/TXN/CCR2/SP100/CORO1A/TNFRSF1B/DYSF/TLR2/SPI1/PL…	75
BP	GO:0008654	phospholipid biosynthetic process	47/1631	255/18614	7.73987e-07	7.98845e-05	6.76806e-05	PLA2G4A/IDH1/HEXB/PIGX/PIGB/GNPAT/SGMS1/PIGF/ETNK1/IPMK/DPM1/MBOAT1/DHRS7B/PIGA/FAR1/FDPS/SERINC1/MTMR6/SGMS2/LCLAT1/IMPA2/MBOAT2/PIGH/SPTLC1/ABHD5/MTM1/FIG4/SAMD8/PIK3CG/INPP1/SACM1L/ABHD3/PLD1/LPCAT2/PI4KA/IMPA1/PTEN/SPTLC2/ACSL3/PGS1/EFR3A/IDI1/PCYT1A/SERINC5/PLSCR1/BMX/LPGAT1	47
BP	GO:0007033	vacuole organization	42/1631	217/18614	7.80764e-07	7.98845e-05	6.76806e-05	VPS35/HEXB/ARL8B/SNX4/PPT1/CHMP3/LAMTOR1/CHMP2A/ATP6V0B/VPS54/CLN5/WIPI1/SNX30/VPS4B/TMEM165/CHMP4A/ZFYVE26/ATG5/STX12/MTM1/FIG4/RAB1A/C9orf72/RAB33B/TMEM41B/ATP6V1A/UBXN2B/CHMP2B/ATG3/ARSB/TCIRG1/MAN2A1/SH3GLB1/LRRK2/RALB/GRN/RB1CC1/ATG16L2/CORO1A/CHMP5/CTSD/UBQLN2	42
BP	GO:0016241	regulation of macroautophagy	34/1631	159/18614	8.23157e-07	8.27699e-05	7.01252e-05	VPS35/SNX4/CDK5/ADRB2/ATP6V0B/ATP6V1E1/WIPI1/SNX30/EXOC8/GNAI3/SNX6/CHMP4A/TBK1/ATG5/ATP6V1C1/SPTLC1/EXOC1/MTM1/SCOC/C9orf72/NEDD4/ATP6V1A/VPS26A/ATP6V0D1/CASP3/ATP6V0E1/SPTLC2/ATP6V1B2/SH3GLB1/HMOX1/LRRK2/RALB/SIRT1/UBQLN2	34
BP	GO:0032509	endosome transport via multivesicular body sorting pathway	15/1631	41/18614	9.13284e-07	9.02758e-05	7.64845e-05	STAM/STAM2/VPS37A/CHMP3/CHMP2A/LEPROT/VPS25/VPS37B/VPS4B/CHMP4A/TMEM50A/MVB12A/CHMP2B/CHMP5/SORT1	15
BP	GO:0002253	activation of immune response	76/1631	495/18614	9.57577e-07	9.30765e-05	7.88573e-05	BTK/PRAM1/TICAM2/SYK/NCKAP1L/NLRC4/VAV3/MAPK1/EP300/PYCARD/DUSP22/CFP/TBK1/MNDA/RNF135/NFAM1/CTSS/APPL2/TLR8/CD55/TLR1/THEMIS2/NAIP/RTN4/NMI/XRCC5/C1RL/RPS6KA3/LPXN/MYD88/FCN1/CASP1/CSK/VAV1/HCK/CD300LF/TYROBP/PTPN6/EIF2B1/PRKCD/CD14/TLR6/CD46/C3/MICB/RC3H1/APPL1/FGR/CFD/CR1/C5AR1/C1QB/TLR5/LILRA2/RAB11FIP2/TLR4/IRAK3/PELI1/LY96/FPR1/ALPK1/MAP2K6/TLR2/PIK3AP1/PLSCR1/C3AR1/CLU/C1QA/FPR2/CLEC4E/BMX…	76
BP	GO:1901136	carbohydrate derivative catabolic process	36/1631	175/18614	1.05686e-06	0.000101043	8.56067e-05	DERA/MANBA/HEXB/GLB1/BTK/GLA/NAGA/GALC/EDEM3/SUCLA2/STT3B/MBD4/DPYD/FUCA2/NPL/NUDT19/NT5C2/ENTPD7/TDG/AOAH/NEU1/GNS/MAN1A1/SUCLG2/IDS/HPSE/NAGK/PRKCD/CTBS/EDEM2/CDA/NGLY1/PGLYRP1/UPP1/ENPP4/APOBEC3A	36
BP	GO:0045576	mast cell activation	20/1631	69/18614	1.10832e-06	0.000104254	8.83269e-05	BTK/SNX4/SYK/MILR1/VAMP7/FES/PIK3CG/VAMP8/CD300LF/GAB2/S100A12/PTPN6/SNAP23/FGR/HMOX1/C12orf4/IL4R/STXBP2/PLSCR1/RAC2	20
BP	GO:0032944	regulation of mononuclear cell proliferation	45/1631	243/18614	1.15398e-06	0.000106826	9.05063e-05	ANXA1/IL18/BTK/SYK/NCKAP1L/VAV3/PRKAR1A/LILRB2/BST1/PYCARD/MNDA/CD1D/CD55/TYK2/AHR/PPP3CA/LST1/IRS2/BCL6/MYD88/NCK1/PLA2G2D/CTNNB1/JAK2/CASP3/TYROBP/PTPN6/BID/CD46/IL15/RC3H1/CR1/SOS2/TNFSF13B/ARG1/TLR4/PELI1/CCR2/CORO1A/TNFRSF1B/RAC2/BMI1/CD24/FCGR3A/VSIG4	45
BP	GO:0001774	microglial cell activation	16/1631	47/18614	1.22142e-06	0.00010959	9.28479e-05	CTSC/ITGAM/APP/JAK2/TYROBP/C5AR1/LRRK2/GRN/IFNGR1/CX3CR1/TLR2/CST7/CLU/C1QA/MMP8/ITGB2	16
BP	GO:0071985	multivesicular body sorting pathway	16/1631	47/18614	1.22142e-06	0.00010959	9.28479e-05	STAM/STAM2/VPS37A/CHMP3/CHMP2A/LEPROT/VPS25/VPS37B/VPS4B/CHMP4A/TMEM50A/RAB27A/MVB12A/CHMP2B/CHMP5/SORT1	16
BP	GO:0045324	late endosome to vacuole transport	14/1631	37/18614	1.31406e-06	0.000114991	9.74239e-05	STAM/STAM2/VPS37A/CHMP3/CHMP2A/LEPROT/VPS25/VPS37B/VPS4B/CHMP4A/TMEM50A/MVB12A/CHMP2B/CHMP5	14
BP	GO:0050727	regulation of inflammatory response	66/1631	414/18614	1.32105e-06	0.000114991	9.74239e-05	ANXA1/IL18/VPS35/BTK/SNX4/SYK/RB1/NLRC4/BST1/PYCARD/NDUFC2/FNDC4/CTSC/VAMP7/TNFAIP8L2/NLRP12/AOAH/METRNL/PARK7/PIK3CG/NAIP/NMI/BCL6/MYD88/DROSHA/VAMP8/PLA2G2D/CASP1/APP/JAK2/SIRPA/LGALS1/HCK/ZYX/ALOX5/PSMA1/S100A12/PRKCD/TNFRSF1A/IL15/C3/CEBPA/FGR/IL17RA/SIGLEC10/LRRK2/GRN/MAPK14/TLR4/FCGR1A/CCR2/IL1R1/PGLYRP1/TNFRSF1B/TLR2/CST7/PIK3AP1/CASP4/MMP9/NCF1/FPR2/MMP8/FFAR2/IFI35/HGF/NKG7	66
BP	GO:0070663	regulation of leukocyte proliferation	48/1631	268/18614	1.39552e-06	0.000119687	0.000101402	ANXA1/IL18/BTK/SYK/NCKAP1L/VAV3/PRKAR1A/MAPK1/LILRB2/CSF2RA/BST1/PYCARD/MNDA/CD1D/HHEX/CD55/TYK2/AHR/PPP3CA/LST1/IRS2/BCL6/MYD88/NCK1/PLA2G2D/CTNNB1/JAK2/CASP3/TYROBP/PTPN6/BID/CD46/IL15/RC3H1/CR1/SOS2/TNFSF13B/ARG1/TLR4/PELI1/CCR2/CORO1A/TNFRSF1B/RAC2/BMI1/CD24/FCGR3A/VSIG4	48
BP	GO:0002764	immune response-regulating signaling pathway	70/1631	450/18614	1.58606e-06	0.000134056	0.000113577	BTK/PRAM1/TICAM2/SYK/NCKAP1L/NLRC4/VAV3/MAPK1/LILRB2/EP300/PYCARD/DUSP22/MNDA/RNF135/NFAM1/CTSS/APPL2/TLR8/TLR1/THEMIS2/NAIP/RTN4/NMI/RPS6KA3/LPXN/MYD88/FCN1/CASP1/CSK/VAV1/HCK/CD300LF/TYROBP/PTPN6/EIF2B1/PRKCD/CD14/TLR6/MAP3K1/MICB/RC3H1/APPL1/FGR/CR1/C5AR1/TLR5/LILRA2/RAB11FIP2/TLR4/FCGR1A/IRAK3/PELI1/CLEC12B/LY96/FPR1/ALPK1/MAP2K6/TLR2/PIK3AP1/PLSCR1/C3AR1/FPR2/CLEC4E/BMX/LTF/FFAR2/CD24/FCGR3A…	70
BP	GO:0006892	post-Golgi vesicle-mediated transport	25/1631	102/18614	1.7168e-06	0.000143034	0.000121183	RAB10/MYO5A/EXOC6/ARL3/VPS54/GOLPH3/WIPI1/EXOC8/ATP2C1/RP2/EPS15/EXOC1/KIF13A/GOLGA7/COMMD1/SORL1/CSK/VAMP3/RAB31/SNAP23/ACSL3/GOLGA4/SEC16A/LYPLA1/SORT1	25
BP	GO:0140029	exocytic process	22/1631	83/18614	1.7475e-06	0.000143541	0.000121612	SNAP29/BTK/SNX4/SYK/EXOC6/STXBP5/EXOC8/BLOC1S6/VAMP7/EXOC1/VAMP8/RAB8B/STX11/STXBP3/VAMP3/P2RX1/SNAP23/STX3/RALB/RAB13/STXBP2/DMTN	22
BP	GO:0033006	regulation of mast cell activation involved in immune response	13/1631	33/18614	1.84015e-06	0.000149052	0.000126282	SNX4/SYK/VAMP7/FES/VAMP8/GAB2/PTPN6/FGR/HMOX1/C12orf4/IL4R/STXBP2/RAC2	13
BP	GO:0006903	vesicle targeting	19/1631	66/18614	2.29284e-06	0.000183176	0.000155193	SNAP29/TRAPPC11/CUL3/KLHL12/TRAPPC6B/EXOC6/WIPI1/TMED10/EXOC8/TRAPPC12/STARD3NL/TBC1D23/ARFGAP3/EXOC1/SNAP23/SEC16A/TMED2/CEP19/WDR11	19
BP	GO:0019693	ribose phosphate metabolic process	72/1631	473/18614	2.53048e-06	0.00019943	0.000168963	HMGCR/PPT1/MCEE/PPCS/SUCLA2/SDHC/PGAM1/NDUFB5/NMNAT1/EP300/ELOVL1/DPYD/HDAC4/GNAI3/FAR1/DLD/NDUFC2/PDHA1/CLPX/AMPD2/NUDT19/RFK/NT5C2/PRKAA1/FAR2/TPST2/ENTPD7/PGM1/G6PD/PYGL/ACOT9/SULT1B1/NME6/MFN1/PDK3/CBFA2T3/PDHX/ATP6V1A/SUCLG2/TSPO/PAPSS1/APP/GMPR2/ACSL4/NDUFA8/NDUFA13/PDK4/ADSL/NUDT5/NDUFA6/LDHA/HK3/PGK1/NDUFB9/ATP6V1B2/AK3/ACSL3/ENO1/ALDOA/LRRK2/NDUFAB1/DGAT2/CDA/GPI/PPCDC/NDUFS5/NDUFB3/ACSL…	72
BP	GO:0002279	mast cell activation involved in immune response	17/1631	56/18614	3.47856e-06	0.000266934	0.000226155	BTK/SNX4/SYK/MILR1/VAMP7/FES/PIK3CG/VAMP8/GAB2/PTPN6/SNAP23/FGR/HMOX1/C12orf4/IL4R/STXBP2/RAC2	17
BP	GO:0002752	cell surface pattern recognition receptor signaling pathway	17/1631	56/18614	3.47856e-06	0.000266934	0.000226155	TICAM2/APPL2/TLR1/NMI/FCN1/CD14/TLR6/APPL1/LILRA2/RAB11FIP2/TLR4/PELI1/LY96/PIK3AP1/LTF/FFAR2/IFI35	17
BP	GO:0002888	positive regulation of myeloid leukocyte mediated immunity	10/1631	21/18614	3.71366e-06	0.000277667	0.000235249	BTK/TICAM2/ITGAM/PTAFR/TYROBP/C3/ARG1/FCGR1A/SPI1/ITGB2	10
BP	GO:0050765	negative regulation of phagocytosis	10/1631	21/18614	3.71366e-06	0.000277667	0.000235249	ATG5/ATG3/CSK/SIRPA/CD300LF/APPL1/DYSF/TLR2/PLSCR1/PRTN3	10
BP	GO:0022900	electron transport chain	35/1631	177/18614	3.82444e-06	0.000282331	0.000239199	ETFDH/SDHAF2/SDHC/VPS54/NDUFB5/GHITM/NQO2/DLD/NDUFC2/ETFA/GLRX2/NCF2/ME2/NDUFAF1/ALDH2/PARK7/UQCRFS1/SRD5A1/GSR/ASPH/COX8A/UQCRC1/NDUFA8/BID/NDUFA6/NDUFB9/DEGS1/NDUFA4/NDUFAB1/NDUFS5/NDUFB3/UQCRQ/STEAP4/NCF1/COX6C	35
BP	GO:0006906	vesicle fusion	27/1631	120/18614	3.94536e-06	0.000287617	0.000243678	ANXA1/SNAP29/ARL8B/VPS41/VAMP4/CHMP3/CHMP2A/VAV3/YIPF4/STX7/YIPF5/ANKRD27/GNAI3/CHMP4A/VAMP7/STX12/VAMP8/RAB8B/CHMP2B/STX11/VAMP3/C2CD5/SNAP23/STX3/RAB13/CORO1A/CHMP5	27
BP	GO:0048284	organelle fusion	32/1631	156/18614	4.38394e-06	0.000315644	0.000267423	ANXA1/SNAP29/ARL8B/VPS41/VAMP4/CHMP3/CHMP2A/VAV3/YIPF4/STX7/YIPF5/ANKRD27/ZDHHC6/GNAI3/CHMP4A/VAMP7/STX12/MFN1/VAMP8/RAB8B/CHMP2B/STX11/VAMP3/C2CD5/OMA1/SNAP23/MCL1/STX3/RAB13/CORO1A/CHMP5/BCL2A1	32
BP	GO:0098876	vesicle-mediated transport to the plasma membrane	31/1631	149/18614	4.52526e-06	0.000321846	0.000272678	VPS35/RAB10/SNX4/VAMP4/EXOC6/ARL3/RAB11A/GOLPH3/SNX30/ANKRD27/EXOC8/CMTM6/ATP2C1/STX12/EPS15/EXOC1/KIF13A/GOLGA7/ACAP2/COMMD1/VPS26A/SORL1/CSK/VAMP3/RAB31/ACSL3/STX3/GOLGA4/SEC16A/RAB13/LYPLA1	31
BP	GO:0009259	ribonucleotide metabolic process	70/1631	464/18614	4.7799e-06	0.000334851	0.000283697	HMGCR/PPT1/MCEE/PPCS/SUCLA2/SDHC/PGAM1/NDUFB5/NMNAT1/EP300/ELOVL1/DPYD/HDAC4/GNAI3/FAR1/DLD/NDUFC2/PDHA1/CLPX/AMPD2/NUDT19/RFK/NT5C2/PRKAA1/FAR2/TPST2/ENTPD7/PGM1/ACOT9/SULT1B1/NME6/MFN1/PDK3/CBFA2T3/PDHX/ATP6V1A/SUCLG2/TSPO/PAPSS1/APP/GMPR2/ACSL4/NDUFA8/NDUFA13/PDK4/ADSL/NUDT5/NDUFA6/LDHA/HK3/PGK1/NDUFB9/ATP6V1B2/AK3/ACSL3/ENO1/ALDOA/LRRK2/NDUFAB1/DGAT2/CDA/GPI/PPCDC/NDUFS5/NDUFB3/ACSL1/UPP1/DCK…	70
BP	GO:0002758	innate immune response-activating signaling pathway	39/1631	209/18614	4.82296e-06	0.000334851	0.000283697	BTK/TICAM2/SYK/NLRC4/EP300/PYCARD/RNF135/CTSS/APPL2/TLR8/TLR1/NAIP/RTN4/NMI/RPS6KA3/MYD88/FCN1/CASP1/HCK/CD300LF/TYROBP/CD14/TLR6/APPL1/TLR5/LILRA2/RAB11FIP2/TLR4/IRAK3/PELI1/LY96/ALPK1/MAP2K6/TLR2/PIK3AP1/CLEC4E/LTF/FFAR2/IFI35	39
BP	GO:0002768	immune response-regulating cell surface receptor signaling pathway	54/1631	329/18614	4.97302e-06	0.000341208	0.000289082	BTK/PRAM1/TICAM2/SYK/NCKAP1L/VAV3/MAPK1/LILRB2/EP300/DUSP22/MNDA/NFAM1/APPL2/TLR1/THEMIS2/NMI/LPXN/FCN1/CSK/VAV1/HCK/TYROBP/PTPN6/EIF2B1/PRKCD/CD14/TLR6/MAP3K1/MICB/RC3H1/APPL1/FGR/CR1/C5AR1/LILRA2/RAB11FIP2/TLR4/FCGR1A/PELI1/CLEC12B/LY96/FPR1/PIK3AP1/PLSCR1/C3AR1/FPR2/CLEC4E/BMX/LTF/FFAR2/CD24/FCGR3A/IFI35/CEACAM1	54
BP	GO:0050866	negative regulation of cell activation	41/1631	225/18614	5.15121e-06	0.000348644	0.000295382	ANXA1/BTK/NCKAP1L/PRKAR1A/LILRB2/MILR1/DUSP22/MNDA/TNFAIP8L2/PIBF1/SH2B3/FGL2/LST1/BCL6/PLA2G2D/ID2/CASP3/CD300LF/TYROBP/ABAT/PTPN6/PRKCD/RC3H1/FGR/CR1/HMOX1/GRN/THBD/MERTK/ARG1/IL4R/BPI/PELI1/CCR2/PGLYRP1/SPI1/CST7/CTSG/SAMSN1/CEACAM1/VSIG4	41
BP	GO:1903509	liposaccharide metabolic process	25/1631	108/18614	5.20097e-06	0.000348644	0.000295382	SUMF1/HEXB/GLB1/PIGX/TM9SF2/PIGB/PIGF/GLA/NAGA/GALC/ST8SIA4/DPM1/PIGA/PRKAA1/PIGH/AOAH/NEU1/CERK/GLTP/ST3GAL6/PRKCD/B4GALT5/ST6GALNAC3/B3GNT5/UGCG	25
BP	GO:0002218	activation of innate immune response	42/1631	233/18614	5.27178e-06	0.000349375	0.000296002	BTK/TICAM2/SYK/NLRC4/EP300/PYCARD/TBK1/MNDA/RNF135/CTSS/APPL2/TLR8/TLR1/NAIP/RTN4/NMI/XRCC5/RPS6KA3/MYD88/FCN1/CASP1/HCK/CD300LF/TYROBP/CD14/TLR6/APPL1/TLR5/LILRA2/RAB11FIP2/TLR4/IRAK3/PELI1/LY96/ALPK1/MAP2K6/TLR2/PIK3AP1/CLEC4E/LTF/FFAR2/IFI35	42
BP	GO:0006900	vesicle budding from membrane	21/1631	82/18614	5.41064e-06	0.000354549	0.000300385	TRAPPC11/CUL3/KLHL12/TRAPPC6B/GOLPH3/TMED10/TRAPPC12/SEC24B/CHMP4A/SEC23B/ARFGAP3/SEC24D/RAB1A/SEC23A/SEC24A/MYO18A/PICALM/SEC16A/CHMP5/TMED2/FNBP1L	21
BP	GO:0090174	organelle membrane fusion	27/1631	122/18614	5.4917e-06	0.000355862	0.000301498	ANXA1/SNAP29/ARL8B/VPS41/VAMP4/CHMP3/CHMP2A/VAV3/YIPF4/STX7/YIPF5/ANKRD27/GNAI3/CHMP4A/VAMP7/STX12/VAMP8/RAB8B/CHMP2B/STX11/VAMP3/C2CD5/SNAP23/STX3/RAB13/CORO1A/CHMP5	27
BP	GO:0043304	regulation of mast cell degranulation	12/1631	31/18614	5.71592e-06	0.000362263	0.00030692	SNX4/SYK/VAMP7/FES/VAMP8/GAB2/FGR/HMOX1/C12orf4/IL4R/STXBP2/RAC2	12
BP	GO:0150076	neuroinflammatory response	20/1631	76/18614	5.75537e-06	0.000362263	0.00030692	IL18/VPS54/CTSC/ITGAM/APP/JAK2/TYROBP/C5AR1/LRRK2/GRN/IFNGR1/TNFRSF1B/CX3CR1/TLR2/CST7/MMP9/CLU/C1QA/MMP8/ITGB2	20
BP	GO:0019068	virion assembly	13/1631	36/18614	5.77682e-06	0.000362263	0.00030692	VPS37A/CHMP3/CHMP2A/VPS37B/VPS4B/CHMP4A/SPCS1/PDCD6IP/MVB12A/RAB1A/NEDD4/CHMP2B/CHMP5	13
BP	GO:0006893	Golgi to plasma membrane transport	17/1631	58/18614	5.92148e-06	0.000367384	0.000311259	RAB10/EXOC6/ARL3/GOLPH3/EXOC8/ATP2C1/EXOC1/KIF13A/GOLGA7/COMMD1/CSK/VAMP3/RAB31/ACSL3/GOLGA4/SEC16A/LYPLA1	17
BP	GO:0050864	regulation of B cell activation	28/1631	130/18614	6.45211e-06	0.000396092	0.000335581	BTK/SYK/NCKAP1L/VAV3/BST1/PPP2R3C/MNDA/NFAM1/THEMIS2/AHR/IRS2/BCL6/ID2/AKIRIN2/SH3KBP1/PAXIP1/CASP3/TYROBP/PTPN6/RC3H1/CR1/TNFSF13B/TLR4/PELI1/TNFSF13/SPI1/BMI1/SAMSN1	28
BP	GO:0031663	lipopolysaccharide-mediated signaling pathway	18/1631	65/18614	7.70176e-06	0.000467882	0.000396404	IL18/TICAM2/MAPK1/CD55/PTAFR/MTDH/MYD88/HCK/CD14/LILRA2/MAPK14/BPI/TLR4/LY96/TLR2/SPI1/LY86/LTF	18
BP	GO:0046755	viral budding	11/1631	27/18614	7.85533e-06	0.000472291	0.00040014	VPS37A/CHMP3/CHMP2A/VPS37B/VPS4B/CHMP4A/PDCD6IP/MVB12A/NEDD4/CHMP2B/CHMP5	11
BP	GO:0043162	ubiquitin-dependent protein catabolic process via the multivesicular body sorting pathway	13/1631	37/18614	8.19415e-06	0.000487636	0.00041314	STAM/STAM2/VPS37A/CHMP3/CHMP2A/VPS25/VPS37B/VPS4B/CHMP4A/MVB12A/NEDD4/CHMP2B/CHMP5	13
BP	GO:0002220	innate immune response activating cell surface receptor signaling pathway	20/1631	78/18614	8.8199e-06	0.000519572	0.000440198	TICAM2/SYK/EP300/APPL2/TLR1/NMI/FCN1/TYROBP/CD14/TLR6/APPL1/LILRA2/RAB11FIP2/TLR4/PELI1/LY96/PIK3AP1/LTF/FFAR2/IFI35	20
BP	GO:0002460	adaptive immune response based on somatic recombination of immune receptors built from immunoglobulin superfamily domains	51/1631	311/18614	9.25222e-06	0.000539589	0.000457157	PLA2G4A/ANXA1/IL18/BTK/NCKAP1L/STX7/GAPT/JAG1/DUSP22/CD1D/CTSC/RAB27A/ENTPD7/TLR8/CD55/TYK2/AHR/C1RL/BCL6/MYD88/FBXO38/LIG4/JAK2/PAXIP1/IL6R/PTPN6/PRKCD/TCIRG1/CD46/C3/MICB/RC3H1/CR1/IL17RA/C1QB/TNFSF13B/ARG1/IL4R/TLR4/FCGR1A/CCR2/IL1R1/TNFSF13/TNFRSF1B/SLC11A1/CLU/ZBTB1/C1QA/HLA-DMA/FCGR3A/CEACAM1	51
BP	GO:0043303	mast cell degranulation	16/1631	54/18614	9.4989e-06	0.000548491	0.000464699	BTK/SNX4/SYK/MILR1/VAMP7/FES/PIK3CG/VAMP8/GAB2/SNAP23/FGR/HMOX1/C12orf4/IL4R/STXBP2/RAC2	16
BP	GO:0043161	proteasome-mediated ubiquitin-dependent protein catabolic process	66/1631	439/18614	9.93844e-06	0.000568245	0.000481435	SH3BGRL/ERLIN2/CUL3/PSMD1/TRIP4/NEMF/FBXO33/JKAMP/PSMD7/UBE2K/SUMO1/PSMD12/EDEM3/RNF217/PSMD6/SPOPL/STT3B/PSMA7/RCHY1/KBTBD7/UBE4A/ANAPC4/NHLRC3/PSMC6/FBXL4/MTM1/FBXL20/PARK7/CRBN/PSMD13/MAN1A1/KLHL15/RAD23B/PSMB7/PSMA2/FBXO38/CBFA2T3/KLHDC2/ZYG11B/PSMB3/COMMD1/UBE2G1/CUL2/UBXN2B/AKIRIN2/CTNNB1/BCAP31/FBXL5/DNAJB9/PSMA1/RNF4/CEBPA/PIAS1/PSMC5/EDEM2/LRRK2/FEM1C/PSMD14/UBXN7/PELI1/PSMA4/SIRT1/FAM8A…	66
BP	GO:0039702	viral budding via host ESCRT complex	10/1631	23/18614	1.02274e-05	0.000579087	0.00049062	VPS37A/CHMP3/CHMP2A/VPS37B/VPS4B/CHMP4A/PDCD6IP/MVB12A/CHMP2B/CHMP5	10
BP	GO:0002757	immune response-activating signaling pathway	64/1631	423/18614	1.09813e-05	0.000615798	0.000521723	BTK/PRAM1/TICAM2/SYK/NCKAP1L/NLRC4/VAV3/MAPK1/EP300/PYCARD/DUSP22/MNDA/RNF135/NFAM1/CTSS/APPL2/TLR8/TLR1/THEMIS2/NAIP/RTN4/NMI/RPS6KA3/LPXN/MYD88/FCN1/CASP1/CSK/VAV1/HCK/CD300LF/TYROBP/PTPN6/EIF2B1/PRKCD/CD14/TLR6/MICB/RC3H1/APPL1/FGR/CR1/C5AR1/TLR5/LILRA2/RAB11FIP2/TLR4/IRAK3/PELI1/LY96/FPR1/ALPK1/MAP2K6/TLR2/PIK3AP1/PLSCR1/C3AR1/FPR2/CLEC4E/BMX/LTF/FFAR2/IFI35/CEACAM1	64
BP	GO:0140895	cell surface toll-like receptor signaling pathway	15/1631	49/18614	1.15802e-05	0.000640459	0.000542617	TICAM2/APPL2/TLR1/NMI/CD14/TLR6/APPL1/LILRA2/RAB11FIP2/TLR4/PELI1/LY96/PIK3AP1/LTF/IFI35	15
BP	GO:0050766	positive regulation of phagocytosis	19/1631	73/18614	1.16407e-05	0.000640459	0.000542617	BTK/NCKAP1L/PYCARD/CFP/RAB27A/APPL2/FCN1/SIRPA/CD300LF/MYO18A/IL15/C3/RAB31/MERTK/FCGR1A/CAMK1D/SLC11A1/FPR2/PTX3	19
BP	GO:0098543	detection of other organism	9/1631	19/18614	1.22141e-05	0.000664971	0.000563384	NLRC4/CD1D/TLR1/NAIP/TLR6/TLR4/PGLYRP1/TLR2/SSC5D	9
BP	GO:0061900	glial cell activation	16/1631	55/18614	1.23143e-05	0.000664971	0.000563384	CTSC/ITGAM/APP/JAK2/TYROBP/C5AR1/LRRK2/GRN/IFNGR1/CX3CR1/TLR2/CST7/CLU/C1QA/MMP8/ITGB2	16
BP	GO:0070661	leukocyte proliferation	55/1631	348/18614	1.2737e-05	0.000681487	0.000577377	ANXA1/IL18/BTK/SYK/NCKAP1L/VAV3/PRKAR1A/MAPK1/LILRB2/CSF2RA/GAPT/BST1/PYCARD/TBK1/MNDA/CD1D/HHEX/CD55/PIK3CG/TYK2/AHR/PPP3CA/LST1/IRS2/BCL6/MYD88/NCK1/PLA2G2D/CTNNB1/JAK2/CASP3/TYROBP/PTPN6/PRKCD/BID/TCIRG1/CD46/IL15/RC3H1/CR1/SOS2/TNFSF13B/ARG1/TLR4/PELI1/CCR2/CORO1A/TNFRSF1B/RAC2/SLC11A1/BMI1/CLU/CD24/FCGR3A/VSIG4	55
BP	GO:0002695	negative regulation of leukocyte activation	37/1631	202/18614	1.29306e-05	0.000685559	0.000580827	ANXA1/BTK/NCKAP1L/PRKAR1A/LILRB2/MILR1/DUSP22/MNDA/TNFAIP8L2/PIBF1/FGL2/LST1/BCL6/PLA2G2D/ID2/CASP3/CD300LF/TYROBP/PTPN6/RC3H1/FGR/CR1/HMOX1/GRN/MERTK/ARG1/IL4R/BPI/PELI1/CCR2/PGLYRP1/SPI1/CST7/CTSG/SAMSN1/CEACAM1/VSIG4	37
BP	GO:0006664	glycolipid metabolic process	24/1631	107/18614	1.40973e-05	0.000740681	0.000627528	SUMF1/HEXB/GLB1/PIGX/TM9SF2/PIGB/PIGF/GLA/NAGA/GALC/ST8SIA4/DPM1/PIGA/PRKAA1/PIGH/NEU1/CERK/GLTP/ST3GAL6/PRKCD/B4GALT5/ST6GALNAC3/B3GNT5/UGCG	24
BP	GO:0008333	endosome to lysosome transport	19/1631	74/18614	1.43883e-05	0.000749221	0.000634763	UEVLD/ARL8B/VPS41/ADRB2/CHMP3/CHMP2A/HMGXB4/VPS4B/CHMP4A/VAMP7/MVB12A/MTM1/KIF13A/CHMP2B/SNX16/MGRN1/PLEKHF2/CHMP5/SORT1	19
BP	GO:0002573	myeloid leukocyte differentiation	40/1631	227/18614	1.52575e-05	0.000787449	0.000667151	RBPJ/NKAP/TSPAN2/PAFAH1B1/RB1/OSTM1/THOC5/VPS54/DHRS7B/GPR137B/OSCAR/EVI2B/FES/MAFB/PPP3CA/RASSF2/LBR/CBFA2T3/SNX10/ID2/APP/CTNNB1/HCLS1/TYROBP/GAB2/KLF10/TCIRG1/SRP54/IL15/CEBPA/CCR1/MAPK14/TLR4/TLR2/SPI1/MMP9/SIRT1/LTF/CEACAM1/PRTN3	40
BP	GO:0045730	respiratory burst	13/1631	39/18614	1.58179e-05	0.000809209	0.000685587	RAC1/PGAM1/NCF2/CD55/PIK3CG/HCK/NCF4/GRN/CAMK1D/RAC2/SLC11A1/NCF1/CD24	13
BP	GO:0098581	detection of external biotic stimulus	10/1631	24/18614	1.61569e-05	0.000814583	0.00069014	NLRC4/CD1D/TLR1/NAIP/TLR6/TLR4/LY96/PGLYRP1/TLR2/SSC5D	10
BP	GO:0072665	protein localization to vacuole	20/1631	81/18614	1.62023e-05	0.000814583	0.00069014	MFSD1/STAM/STAM2/VPS41/VPS37A/VPS54/LAMTOR5/VPS25/VPS37B/GPR137B/MVB12A/RTN4/LAMP2/NEDD4/SORL1/SNX16/SH3GLB1/LMBRD1/CLU/SORT1	20
BP	GO:0002221	pattern recognition receptor signaling pathway	35/1631	189/18614	1.71922e-05	0.000856965	0.000726048	BTK/TICAM2/NLRC4/PYCARD/RNF135/CTSS/APPL2/TLR8/TLR1/NAIP/RTN4/NMI/RPS6KA3/MYD88/FCN1/CASP1/CD300LF/CD14/TLR6/APPL1/TLR5/LILRA2/RAB11FIP2/TLR4/IRAK3/PELI1/LY96/ALPK1/MAP2K6/TLR2/PIK3AP1/CLEC4E/LTF/FFAR2/IFI35	35
BP	GO:0002819	regulation of adaptive immune response	37/1631	205/18614	1.8182e-05	0.000898623	0.000761341	PLA2G4A/ANXA1/IL18/BTK/NCKAP1L/STX7/PYCARD/DUSP22/CD1D/CD55/TYK2/AHR/TRIM27/BCL6/FBXO38/AKIRIN2/JAK2/PAXIP1/PTPN6/CD46/C3/MICB/RC3H1/CR1/TNFSF13B/ARG1/IL4R/FCGR1A/CCR2/IL1R1/TNFSF13/TNFRSF1B/SIRT1/SLC11A1/ZBTB1/SAMSN1/CEACAM1	37
BP	GO:0034614	cellular response to reactive oxygen species	30/1631	152/18614	1.90389e-05	0.000933064	0.000790521	ANXA1/BTK/MAPK1/CAT/CAMKK2/IMPACT/PRKAA1/CYP1B1/GLRX2/DHFR/NME8/MAP3K5/PARK7/CHUK/SOD3/PKD2/SIRPA/EGFR/PRKCD/IL18RAP/PDCD10/LRRK2/ARG1/TXN/MMP9/SIRT1/NCF1/EZH2/PCNA/HGF	30
BP	GO:0002532	production of molecular mediator involved in inflammatory response	23/1631	102/18614	1.92892e-05	0.000937456	0.000794242	BTK/SNX4/TICAM2/SYK/PYCARD/VAMP7/APPL2/MYD88/VAMP8/SIRPA/ALOX5/TLR6/P2RX1/SNAP23/APPL1/IL17RA/GRN/MAPK14/IL4R/TLR4/NCF1/EZH2/IL1R2	23
BP	GO:0002448	mast cell mediated immunity	16/1631	57/18614	2.02558e-05	0.000976296	0.000827148	BTK/SNX4/SYK/MILR1/VAMP7/FES/PIK3CG/VAMP8/GAB2/SNAP23/FGR/HMOX1/C12orf4/IL4R/STXBP2/RAC2	16
BP	GO:0006665	sphingolipid metabolic process	31/1631	160/18614	2.04334e-05	0.000976783	0.000827561	SUMF1/HEXB/GLB1/TM9SF2/PPT1/SPTSSA/SGMS1/GLA/GALC/ST8SIA4/VPS54/ELOVL1/SERINC1/SGMS2/PRKAA1/ACER3/SPTLC1/SAMD8/NEU1/CERK/GLTP/PSAP/PRKCD/B4GALT5/P2RX1/ST6GALNAC3/SPTLC2/DEGS1/SGPP1/CYP4F22/UGCG	31
BP	GO:1901503	ether biosynthetic process	7/1631	12/18614	2.08867e-05	0.000987445	0.000836594	PLA2G4A/AGPS/GNPAT/DHRS7B/FAR1/LPCAT2/ALOX5	7
BP	GO:0042129	regulation of T cell proliferation	34/1631	183/18614	2.09951e-05	0.000987445	0.000836594	ANXA1/IL18/SYK/NCKAP1L/PRKAR1A/LILRB2/PYCARD/CD1D/CD55/TYK2/PPP3CA/BCL6/NCK1/PLA2G2D/CTNNB1/JAK2/CASP3/PTPN6/BID/CD46/IL15/RC3H1/CR1/SOS2/TNFSF13B/ARG1/PELI1/CCR2/CORO1A/TNFRSF1B/RAC2/BMI1/CD24/VSIG4	34
BP	GO:0006888	endoplasmic reticulum to Golgi vesicle-mediated transport	27/1631	131/18614	2.18139e-05	0.00101775	0.00086227	TRAPPC11/SPAST/CUL3/KLHL12/RNF139/TRAPPC6B/YIPF4/YIPF5/TMED7/TMED10/TRAPPC12/SEC24B/SEC23B/VAMP7/CNIH4/SEC24D/RAB1A/COPA/SEC23A/RINT1/GOLT1B/SORL1/BCAP31/SEC24A/LRRK2/SEC16A/TMED2	27
BP	GO:0016045	detection of bacterium	8/1631	16/18614	2.31378e-05	0.00106727	0.00090422	NLRC4/CD1D/TLR1/NAIP/TLR6/PGLYRP1/TLR2/SSC5D	8
BP	GO:0032943	mononuclear cell proliferation	50/1631	313/18614	2.32412e-05	0.00106727	0.00090422	ANXA1/IL18/BTK/SYK/NCKAP1L/VAV3/PRKAR1A/LILRB2/GAPT/BST1/PYCARD/TBK1/MNDA/CD1D/CD55/PIK3CG/TYK2/AHR/PPP3CA/LST1/IRS2/BCL6/MYD88/NCK1/PLA2G2D/CTNNB1/JAK2/CASP3/TYROBP/PTPN6/PRKCD/BID/CD46/IL15/RC3H1/CR1/SOS2/TNFSF13B/ARG1/TLR4/PELI1/CCR2/CORO1A/TNFRSF1B/RAC2/SLC11A1/BMI1/CD24/FCGR3A/VSIG4	50
BP	GO:0043302	positive regulation of leukocyte degranulation	10/1631	25/18614	2.48169e-05	0.00113072	0.00095798	SNX4/SYK/ITGAM/VAMP7/PTAFR/VAMP8/GAB2/FGR/IL4R/ITGB2	10
BP	GO:0046651	lymphocyte proliferation	49/1631	306/18614	2.61865e-05	0.00118387	0.00100302	ANXA1/IL18/BTK/SYK/NCKAP1L/VAV3/PRKAR1A/LILRB2/GAPT/BST1/PYCARD/MNDA/CD1D/CD55/PIK3CG/TYK2/AHR/PPP3CA/LST1/IRS2/BCL6/MYD88/NCK1/PLA2G2D/CTNNB1/JAK2/CASP3/TYROBP/PTPN6/PRKCD/BID/CD46/IL15/RC3H1/CR1/SOS2/TNFSF13B/ARG1/TLR4/PELI1/CCR2/CORO1A/TNFRSF1B/RAC2/SLC11A1/BMI1/CD24/FCGR3A/VSIG4	49
BP	GO:0034599	cellular response to oxidative stress	47/1631	290/18614	2.77929e-05	0.00124683	0.00105636	ANXA1/MGST1/BTK/MSRA/MAPK1/CAT/GSKIP/CAMKK2/VRK2/IMPACT/PRKAA1/CYP1B1/GLRX2/DHFR/G6PD/SLC25A24/NME8/MAP3K5/PARK7/CHUK/SOD3/GSR/PKD2/CTNNB1/JAK2/SIRPA/EGFR/ALOX5/PRKCD/IL18RAP/TLR6/PYROXD1/PDCD10/MCL1/HMOX1/LRRK2/ARG1/ARL6IP5/TLR4/TXN/MMP9/SIRT1/NCF1/EZH2/PCNA/VNN1/HGF	47
BP	GO:0009150	purine ribonucleotide metabolic process	65/1631	445/18614	2.91499e-05	0.00129773	0.00109948	HMGCR/PPT1/MCEE/PPCS/SUCLA2/SDHC/PGAM1/NDUFB5/NMNAT1/EP300/ELOVL1/HDAC4/GNAI3/FAR1/DLD/NDUFC2/PDHA1/CLPX/AMPD2/NUDT19/NT5C2/PRKAA1/FAR2/TPST2/ENTPD7/PGM1/ACOT9/SULT1B1/NME6/MFN1/PDK3/CBFA2T3/PDHX/ATP6V1A/SUCLG2/TSPO/PAPSS1/APP/GMPR2/ACSL4/NDUFA8/NDUFA13/PDK4/ADSL/NUDT5/NDUFA6/LDHA/HK3/PGK1/NDUFB9/ATP6V1B2/AK3/ACSL3/ENO1/ALDOA/LRRK2/NDUFAB1/DGAT2/GPI/PPCDC/NDUFS5/NDUFB3/ACSL1/GIMAP7/PFKFB2	65
BP	GO:0006672	ceramide metabolic process	23/1631	105/18614	3.16062e-05	0.00139642	0.00118309	HEXB/TM9SF2/SPTSSA/SGMS1/GLA/GALC/ST8SIA4/ELOVL1/SGMS2/PRKAA1/ACER3/SPTLC1/SAMD8/NEU1/CERK/PRKCD/B4GALT5/P2RX1/ST6GALNAC3/SPTLC2/DEGS1/CYP4F22/UGCG	23
BP	GO:0019221	cytokine-mediated signaling pathway	70/1631	492/18614	3.48701e-05	0.00152778	0.00129438	IL18/OXSR1/PAFAH1B1/MKKS/TICAM2/UBE2K/SYK/CTR9/LILRB2/CSF2RA/VRK2/PYCARD/TBK1/YTHDF3/CCL25/YTHDF2/APPL2/SH2B3/WBP1L/TYK2/NAIP/SPPL2A/CHUK/MYD88/IL10RB/CASP1/JAK2/IL13RA1/HCK/ACTN4/CD300LF/PLP2/IL6R/PTPN6/IL18RAP/MFAP3/TNFRSF1A/LILRA1/IL15/CEBPA/RBM47/APPL1/IL17RA/CCR1/LILRA2/IFNGR1/TNFSF13B/ARG1/IL4R/LILRA3/NLRC5/IRAK3/CCR2/IL1R1/SP100/TNFRSF1B/CXCR2/ACSL1/CX3CR1/SPI1/CSF3R/CASP4/SIRT1/TRIM56/FAS…	70
BP	GO:0042113	B cell activation	45/1631	276/18614	3.51033e-05	0.00152778	0.00129438	RBPJ/BTK/SYK/NCKAP1L/VAV3/DOCK11/GAPT/BST1/EP300/PPP2R3C/HDAC4/MNDA/HHEX/NFAM1/SKAP2/THEMIS2/AHR/TOP2B/IRS2/BCL6/ID2/AKIRIN2/LIG4/SH3KBP1/PAXIP1/LGALS1/CASP3/DCLRE1C/DNAJB9/TYROBP/PTPN6/PRKCD/TCIRG1/ITGA4/RC3H1/CR1/TNFSF13B/TLR4/PELI1/TNFSF13/SPI1/BMI1/ZBTB1/EZH2/SAMSN1	45
BP	GO:0051251	positive regulation of lymphocyte activation	51/1631	327/18614	3.72121e-05	0.00160756	0.00136198	ANXA1/IL18/NKAP/BTK/TICAM2/SYK/NCKAP1L/VAV3/LILRB2/MAP3K8/BST1/BLOC1S6/PPP2R3C/PYCARD/CD1D/CD55/TYK2/PPP3CA/IRS2/BCL6/MYD88/NCK1/AKIRIN2/CSK/SH3KBP1/JAK2/PAXIP1/VAV1/SIRPA/LGALS1/TYROBP/PTPN6/CD46/IL15/CR1/TNFSF13B/IL4R/TLR4/PELI1/CCR2/TNFSF13/CORO1A/ACTL6A/SPI1/FLOT2/BMI1/ZBTB1/HLA-DMA/VNN1/CD24/FCGR3A	51
BP	GO:0032418	lysosome localization	20/1631	86/18614	4.12974e-05	0.001758	0.00148943	ARL8B/BTK/SNX4/SYK/LAMTOR1/MILR1/DEF8/VAMP7/BLOC1S2/FES/PIK3CG/VAMP8/GAB2/SNAP23/FGR/HMOX1/C12orf4/IL4R/STXBP2/RAC2	20
BP	GO:1990849	vacuolar localization	20/1631	86/18614	4.12974e-05	0.001758	0.00148943	ARL8B/BTK/SNX4/SYK/LAMTOR1/MILR1/DEF8/VAMP7/BLOC1S2/FES/PIK3CG/VAMP8/GAB2/SNAP23/FGR/HMOX1/C12orf4/IL4R/STXBP2/RAC2	20
BP	GO:0015980	energy derivation by oxidation of organic compounds	52/1631	337/18614	4.19911e-05	0.00177458	0.00150348	IDH1/ETFDH/PGM2/C2orf69/AGL/SDHAF2/SUCLA2/SDHC/TEFM/CAT/VPS54/PPP1CC/NDUFB5/GHITM/DLD/NDUFC2/PDHA1/ETFA/ACADM/GBE1/PYGL/MRPS36/NDUFAF1/MDH2/PARK7/UQCRFS1/IRS2/CBFA2T3/SUCLG2/IL10RB/COX8A/UQCRC1/GYG1/NDUFA8/PHKB/NDUFA13/PPP1CB/BID/KL/ADSL/NDUFA6/NDUFB9/NDUFA4/NDUFAB1/RB1CC1/PHLDA2/NDUFS5/NDUFB3/PPP1R3B/UQCRQ/PPP1R3D/COX6C	52
BP	GO:0001906	cell killing	35/1631	197/18614	4.25208e-05	0.00178013	0.00150818	IL18/ARL8B/SYK/NCKAP1L/STX7/HMGN2/CD1D/CTSC/ITGAM/VAMP7/RAB27A/CD55/MYD88/VAV1/TYROBP/S100A12/PTPN6/IL18RAP/LYZ/C3/MICB/CR1/ARG1/FCGR1A/STXBP2/CLEC12B/PGLYRP1/CORO1A/CX3CR1/SPI1/LTF/FCGR3A/CTSG/CEACAM1/NKG7	35
BP	GO:0000302	response to reactive oxygen species	36/1631	205/18614	4.29295e-05	0.00178013	0.00150818	ANXA1/BTK/MAPK1/ADAM9/CAT/CAMKK2/IMPACT/PRKAA1/CYP1B1/GLRX2/DHFR/SLC8A1/NME8/MAP3K5/PARK7/CHUK/SOD3/PKD2/PPP1R15B/SIRPA/CASP3/EGFR/PRKCD/IL18RAP/PDCD10/HMOX1/LRRK2/ARG1/TXN/HP/MMP9/SIRT1/NCF1/EZH2/PCNA/HGF	36
BP	GO:0070665	positive regulation of leukocyte proliferation	31/1631	166/18614	4.30382e-05	0.00178013	0.00150818	ANXA1/IL18/BTK/SYK/NCKAP1L/VAV3/MAPK1/LILRB2/CSF2RA/BST1/PYCARD/CD1D/CD55/TYK2/PPP3CA/IRS2/BCL6/MYD88/NCK1/JAK2/CD46/IL15/TNFSF13B/TLR4/PELI1/CCR2/CORO1A/RAC2/BMI1/CD24/FCGR3A	31
BP	GO:0006979	response to oxidative stress	63/1631	434/18614	4.64277e-05	0.00190681	0.00161551	IDH1/ANXA1/ETFDH/MGST1/BTK/OXSR1/MSRA/MAPK1/ADAM9/CAT/GSKIP/CAMKK2/RRM2B/VRK2/IMPACT/PRKAA1/CYP1B1/GLRX2/DHFR/G6PD/SLC8A1/SLC25A24/NME8/MAP3K5/PARK7/MSRB3/CHUK/SOD3/GSR/PKD2/APP/CTNNB1/JAK2/MCTP1/MTF1/PPP1R15B/SIRPA/CASP3/EGFR/ALOX5/PRKCD/IL18RAP/TLR6/PYROXD1/NDUFA6/MICB/PDCD10/MCL1/HMOX1/LRRK2/ARG1/ARL6IP5/TLR4/TXN/HP/MMP9/SIRT1/NCF1/PRDX4/EZH2/PCNA/VNN1/HGF	63
BP	GO:0090150	establishment of protein localization to membrane	44/1631	271/18614	4.72714e-05	0.00192788	0.00163336	VPS35/RAB10/VPS37A/CDK5/SGTB/RAB11A/SSR1/GOLPH3/VPS37B/ZDHHC6/ZDHHC20/CHMP4A/ATP2C1/EMC2/ITGAM/ZDHHC7/SRP9/MMGT1/KIF13A/TRAM1/GOLGA7/RAB8B/ATG3/SORL1/CSK/RILPL2/VAMP3/C2CD5/EGFR/NDUFA13/BID/SRP54/RAB31/ACSL3/STX3/GOLGA4/TOMM20/LYPLA1/KCNE1/NCF1/ZDHHC19/ITGB2/CD24/DMTN	44
BP	GO:0002698	negative regulation of immune effector process	25/1631	122/18614	4.79478e-05	0.00194189	0.00164523	ANXA1/NCKAP1L/TMBIM6/DUSP22/FGL2/CD55/AHR/BCL6/PTPN6/CD46/RC3H1/APPL1/CR1/HMOX1/GRN/ARG1/IL4R/IRAK3/CCR2/CLEC12B/PGLYRP1/CX3CR1/SPI1/CEACAM1/VSIG4	25
BP	GO:0072594	establishment of protein localization to organelle	65/1631	453/18614	5.06402e-05	0.00202691	0.00171726	RAB10/STAM/STAM2/VPS41/VPS37A/SYK/SUMO1/LEPROT/RANBP6/SGTB/RAB11A/VPS54/VPS25/VPS37B/UBR5/POT1/NUP85/RHOU/CHMP4A/IPO11/RBM22/HEATR3/SPCS1/PRKAA1/PTTG1IP/NXT2/SRP9/TMCO6/APPL2/STK3/MVB12A/PPP3CA/NPEPPS/KPNA2/MAN1A1/TRAM1/LAMP2/FAM53C/NEDD4/RAB8B/AKIRIN2/TSPO/SORL1/SNX16/JAK2/BCAP31/HCLS1/NDUFA13/PRKCD/BID/SRP54/CCT6A/TERF1/SH3GLB1/APPL1/CCT7/LRRK2/MAPK14/SPCS3/TOMM20/RALA/ZFAND6/RAC2/CLU/SORT1	65
BP	GO:0034142	toll-like receptor 4 signaling pathway	13/1631	43/18614	5.10898e-05	0.00202691	0.00171726	TICAM2/APPL2/NMI/CD14/APPL1/LILRA2/RAB11FIP2/TLR4/PELI1/LY96/PIK3AP1/LTF/IFI35	13
BP	GO:0090114	COPII-coated vesicle budding	13/1631	43/18614	5.10898e-05	0.00202691	0.00171726	TRAPPC11/CUL3/KLHL12/TMED10/TRAPPC12/SEC24B/SEC23B/SEC24D/RAB1A/SEC23A/SEC24A/SEC16A/TMED2	13
BP	GO:0050777	negative regulation of immune response	34/1631	191/18614	5.21907e-05	0.00205659	0.00174241	ANXA1/SYK/NCKAP1L/DUSP22/YTHDF3/YTHDF2/ATG5/FGL2/CD55/AHR/TRIM27/NMI/BCL6/HCK/PSMA1/PTPN6/CD46/RC3H1/FGR/CR1/HMOX1/GRN/MAPK14/ARG1/IL4R/NLRC5/IRAK3/CCR2/CLEC12B/PGLYRP1/SPI1/SAMSN1/CEACAM1/VSIG4	34
BP	GO:0071216	cellular response to biotic stimulus	43/1631	264/18614	5.3126e-05	0.0020794	0.00176173	IL18/HADHB/VIM/BTK/TICAM2/SYK/MAPK1/CTR9/LILRB2/ADAM9/APAF1/PYCARD/CDC73/CD55/PTAFR/TLR1/MTDH/MYD88/ZMPSTE24/TSPO/CASP1/JAK2/PPP1R15B/SIRPA/HCK/CD14/TLR6/LILRA2/MAPK14/CDA/ARG1/BPI/TLR4/LY96/TNFRSF1B/HMGB2/CX3CR1/TLR2/SPI1/CHMP5/LY86/LTF/CTSG	43
BP	GO:0050671	positive regulation of lymphocyte proliferation	28/1631	145/18614	5.35975e-05	0.00208387	0.00176552	ANXA1/IL18/BTK/SYK/NCKAP1L/VAV3/LILRB2/BST1/PYCARD/CD1D/CD55/TYK2/PPP3CA/IRS2/BCL6/MYD88/NCK1/JAK2/CD46/IL15/TNFSF13B/TLR4/PELI1/CCR2/CORO1A/BMI1/CD24/FCGR3A	28
BP	GO:0032511	late endosome to vacuole transport via multivesicular body sorting pathway	10/1631	27/18614	5.4411e-05	0.00210149	0.00178045	STAM/STAM2/VPS37A/LEPROT/VPS25/VPS37B/CHMP4A/TMEM50A/MVB12A/CHMP5	10
BP	GO:0009595	detection of biotic stimulus	12/1631	38/18614	6.14591e-05	0.00235809	0.00199784	NLRC4/CD1D/TLR1/NAIP/TSPO/TLR6/TLR4/DACH1/LY96/PGLYRP1/TLR2/SSC5D	12
BP	GO:0009313	oligosaccharide catabolic process	8/1631	18/18614	6.70431e-05	0.00252255	0.00213719	MANBA/HEXB/MAN2B1/NEU1/MGAM/PGD/CTBS/MAN2B2	8
BP	GO:0044247	cellular polysaccharide catabolic process	8/1631	18/18614	6.70431e-05	0.00252255	0.00213719	PGM2/AGL/AOAH/PYGL/MGAM/RB1CC1/PPP1R3B/PPP1R3D	8
BP	GO:0061952	midbody abscission	8/1631	18/18614	6.70431e-05	0.00252255	0.00213719	CHMP3/CHMP2A/VPS4B/CHMP4A/PDCD6IP/MITD1/CHMP2B/CHMP5	8
BP	GO:0044264	cellular polysaccharide metabolic process	21/1631	96/18614	7.01608e-05	0.00262293	0.00222223	PGM2/AGL/PPP1CC/ACADM/GBE1/AOAH/B3GNT3/PYGL/HAS1/IRS2/GYG1/PHKB/PPP1CB/B4GALT5/MGAM/CSGALNACT2/RB1CC1/CSGALNACT1/PHLDA2/PPP1R3B/PPP1R3D	21
BP	GO:0038094	Fc-gamma receptor signaling pathway	11/1631	33/18614	7.1211e-05	0.00264524	0.00224113	SYK/VAV3/APPL2/VAV1/HCK/PRKCD/APPL1/FGR/FCGR1A/CLEC4E/FCGR3A	11
BP	GO:0032757	positive regulation of interleukin-8 production	16/1631	63/18614	7.74361e-05	0.00282949	0.00239723	SYK/LAMTOR5/CD58/PYCARD/TLR8/TLR1/PARK7/RAB1A/MYD88/FCN1/CD14/TLR5/LILRA2/TLR4/TLR2/FFAR2	16
BP	GO:0006790	sulfur compound metabolic process	49/1631	319/18614	7.74611e-05	0.00282949	0.00239723	HEXB/GLB1/TM9SF2/PPT1/MCEE/PPCS/NFU1/MSRA/SUCLA2/DSE/GLCE/ELOVL1/FAR1/DLD/PDHA1/NUDT19/MICAL1/FAR2/SMS/TPST2/B3GNT3/ACOT9/GNS/SULT1B1/TST/PDK3/PDHX/ST3GAL6/SUCLG2/PAPSS1/NUBP1/GGTLC2/AMD1/CTNNB1/ACSL4/IDS/HPSE/PDK4/DPEP2/CSGALNACT2/ACSL3/NDUFAB1/DGAT2/TPK1/ENOPH1/CSGALNACT1/CHSY1/ACSL1/CHST13	49
BP	GO:0002429	immune response-activating cell surface receptor signaling pathway	47/1631	302/18614	7.78342e-05	0.00282949	0.00239723	BTK/PRAM1/TICAM2/SYK/NCKAP1L/VAV3/MAPK1/EP300/DUSP22/MNDA/NFAM1/APPL2/TLR1/THEMIS2/NMI/LPXN/FCN1/CSK/VAV1/HCK/TYROBP/PTPN6/EIF2B1/PRKCD/CD14/TLR6/MICB/RC3H1/APPL1/FGR/CR1/C5AR1/LILRA2/RAB11FIP2/TLR4/PELI1/LY96/FPR1/PIK3AP1/PLSCR1/C3AR1/FPR2/BMX/LTF/FFAR2/IFI35/CEACAM1	47
BP	GO:0032946	positive regulation of mononuclear cell proliferation	28/1631	148/18614	7.81117e-05	0.00282949	0.00239723	ANXA1/IL18/BTK/SYK/NCKAP1L/VAV3/LILRB2/BST1/PYCARD/CD1D/CD55/TYK2/PPP3CA/IRS2/BCL6/MYD88/NCK1/JAK2/CD46/IL15/TNFSF13B/TLR4/PELI1/CCR2/CORO1A/BMI1/CD24/FCGR3A	28
BP	GO:0072593	reactive oxygen species metabolic process	39/1631	237/18614	9.25073e-05	0.00333026	0.0028215	RAC1/SYK/CAT/BST1/GNAI3/NDUFC2/RFK/CYP1B1/ITGAM/RAB27A/ATG5/NCF2/DHFR/G6PD/PARK7/CYB5R4/PDK3/SOD3/TSPO/VAV1/ALOX5/TYROBP/NDUFA13/PRKCD/TLR6/PDK4/NCF4/LRRK2/MAPK14/TLR4/GADD45A/HP/RAC2/NCF1/FPR2/MMP8/PRDX4/ITGB2/HBM	39
BP	GO:0061515	myeloid cell development	19/1631	84/18614	9.51668e-05	0.00338645	0.00286911	TSPAN2/PAFAH1B1/NCKAP1L/SLC25A40/EP300/ALAS1/EVI2B/G6PD/SH2B3/BCL6/APP/TYROBP/PTPN6/FLVCR1/ABCB10/TLR2/ARID4A/LTF/DMTN	19
BP	GO:0043254	regulation of protein-containing complex assembly	59/1631	409/18614	9.52295e-05	0.00338645	0.00286911	RAC1/VPS35/CAPZA2/BTK/VPS41/ARFGEF1/MKKS/SYK/NCKAP1L/SUMO1/SENP6/RB1/ANKRA2/ARPC3/STXBP5/ARHGAP18/ARPC2/ANKRD27/TRAPPC12/EP300/BBS10/RASA1/PYCARD/IMPACT/MAPRE1/SVIL/PSMC6/RAF1/FES/PARK7/CRBN/CDKN1B/ADD3/MYD88/NCK1/EPS8/CAPG/RAP1B/SORL1/ICE1/MYADM/CYFIP1/HCK/HCLS1/PRKCD/BID/NEK7/TLR6/RNF4/TERF1/MTPN/SH3GLB1/LCP1/RALB/PFN1/TLR4/CORO1A/CLU/DMTN	59
BP	GO:0042098	T cell proliferation	36/1631	213/18614	9.72721e-05	0.00343813	0.00291289	ANXA1/IL18/SYK/NCKAP1L/PRKAR1A/LILRB2/PYCARD/CD1D/CD55/PIK3CG/TYK2/PPP3CA/BCL6/NCK1/PLA2G2D/CTNNB1/JAK2/CASP3/PTPN6/BID/CD46/IL15/RC3H1/CR1/SOS2/TNFSF13B/ARG1/PELI1/CCR2/CORO1A/TNFRSF1B/RAC2/SLC11A1/BMI1/CD24/VSIG4	36
BP	GO:0031647	regulation of protein stability	49/1631	322/18614	9.81284e-05	0.00344014	0.0029146	MFSD1/VPS35/SWSAP1/CUL3/CDK7/SUMO1/RNF139/MAPK1/CMTM6/EP300/PIN1/PYCARD/MORC3/DDOST/GNAQ/VBP1/STK3/STX12/CDC73/CCNH/IFI30/PARK7/RNF149/RTN4/RASSF2/GOLGA7/LAMP2/USP3/USP4/ASPH/SPAG1/CASP3/CAPN3/TYROBP/PTEN/PRKCD/B4GALT5/CCT6A/PDCD10/SH3GLB1/CCT7/LRRK2/PFN1/GRN/SEC16A/CTSA/SIRT1/FLOT2/CLU	49
BP	GO:0010506	regulation of autophagy	52/1631	348/18614	9.85089e-05	0.00344014	0.0029146	VPS35/SNX4/CDK5/ADRB2/ATP6V0B/ATP6V1E1/WIPI1/SNX30/EXOC8/CAMKK2/TMEM59/RRAGD/EP300/GNAI3/SNX6/PYCARD/GPR137B/CHMP4A/TBK1/PRKAA1/DRAM2/ATG5/ATP6V1C1/DRAM1/SPTLC1/EXOC1/MTM1/PARK7/SCOC/PSAP/C9orf72/MTDH/NEDD4/ATP6V1A/ZMPSTE24/VPS26A/TSPO/ATP6V0D1/CASP3/ATP6V0E1/SPTLC2/ATP6V1B2/SH3GLB1/MCL1/HMOX1/LRRK2/RALB/RB1CC1/CTSA/SIRT1/UBQLN2/HGF	52
BP	GO:0009100	glycoprotein metabolic process	58/1631	401/18614	0.000101025	0.00350702	0.00297125	AGA/MANBA/HEXB/GLB1/TM9SF2/BTK/ARFGEF1/SERP1/DPY19L3/ST8SIA4/RNF139/GALNT4/EDEM3/DSE/GCNT1/DPM1/GOLPH3/SOAT1/STT3B/TMEM59/GLCE/MAN2B1/TMEM165/DDOST/MAGT1/GALNT14/TET2/B3GNT3/ALG6/C1GALT1C1/PARK7/RAB1A/ITM2B/GALNT2/MAN1A1/EOGT/ST3GAL6/CTNNB1/RPN1/IDS/HPSE/GALNT3/MGAT4A/B4GALT5/MAN2A1/ST6GALNAC3/IL15/CSGALNACT2/EDEM2/GALNT9/GALNT1/NGLY1/CSGALNACT1/GALNT7/CHSY1/B3GNT5/CHST13/PTX3	58
BP	GO:0042742	defense response to bacterium	48/1631	314/18614	0.00010281	0.00354784	0.00300585	IL18/RBPJ/SYK/NLRC4/SLC30A1/PYCARD/CFP/TBK1/EMILIN2/ANXA3/NAIP/RAB1A/MPEG1/MYD88/DROSHA/AKIRIN2/IL6R/S100A12/PRKCD/EVPL/TLR6/LYZ/TNFRSF1A/DHX15/FGR/C5AR1/RNASE4/GRN/RARRES2/BPI/TLR4/FCGR1A/PGLYRP1/HMGB2/TLR2/HP/SSC5D/CASP4/PLAC8/SLPI/RNASE6/RNASE3/SLC11A1/FPR2/CLEC4E/LCN2/LTF/CTSG	48
BP	GO:0006644	phospholipid metabolic process	55/1631	375/18614	0.000104306	0.00357831	0.00303165	PLA2G4A/IDH1/HEXB/PIGX/PIGB/GNPAT/SGMS1/PIGF/ETNK1/PAFAH1B1/IPMK/DPM1/MBOAT1/DHRS7B/PIGA/FAR1/FDPS/SERINC1/MTMR6/SGMS2/GPCPD1/LCLAT1/IMPA2/MBOAT2/PLBD1/PIGH/SPTLC1/ABHD5/MTM1/FIG4/SAMD8/PIK3CG/INPP1/SACM1L/ABHD3/PLA2G2D/PLD1/LPCAT2/PI4KA/IMPA1/PTEN/PRKCD/SPTLC2/ACSL3/ABHD16B/PGS1/EFR3A/IDI1/PCYT1A/DBI/SGPP1/SERINC5/PLSCR1/BMX/LPGAT1	55
BP	GO:0044242	cellular lipid catabolic process	37/1631	222/18614	0.000105681	0.00360428	0.00305366	PLA2G4A/IDH1/ETFDH/HADHB/SCP2/HEXB/ACAA1/PPT1/GLA/MCEE/NAGA/GALC/ABCD3/CPT2/VPS54/ETFA/GPCPD1/NUDT19/ACADM/AUH/CYP1B1/ACER3/PLBD1/ABHD2/AOAH/ABHD5/PIK3CG/NEU1/IRS2/ABHD3/PLD1/SORL1/PRKCD/AIG1/PHYH/ABHD16B/CPT1C	37
BP	GO:1903532	positive regulation of secretion by cell	45/1631	289/18614	0.00010807	0.00366431	0.00310452	PLA2G4A/RAB9A/TM7SF3/VPS35/STAM/SNX4/CDK5/SERP1/SYK/CHMP2A/PRKAR1A/STXBP5/SRI/ADAM9/GOLPH3/TMED10/VPS4B/PPID/PDCD6IP/ITGAM/VAMP7/RAB27A/EXOC1/PTAFR/IRS2/VAMP8/RAB8B/NNAT/ACSL4/JAK2/SEC24A/MYO18A/GAB2/ABAT/FGR/IL4R/TLR4/MAP2K6/TLR2/RETN/WLS/GPR27/ITGB2/FFAR2/PFKFB2	45
BP	GO:0032386	regulation of intracellular transport	50/1631	332/18614	0.000109054	0.00367633	0.0031147	VPS35/SCP2/CDK5/CHMP3/SUMO1/RNF139/LEPROT/MAPK1/REEP5/YIPF5/RIOK2/PPP1CC/SEC24B/UBR5/ARFIP1/TMEM30A/RHOU/RBM22/PRKAA1/DNAJC13/ITGAM/FRAT1/MAP2K1/PARK7/NPEPPS/NEDD4/FRAT2/RINT1/SORL1/ICE1/JAK2/BCAP31/C2CD5/HCLS1/PRKCD/PDCD10/SH3GLB1/LCP1/EDEM2/LRRK2/MAPK14/PPP1R12A/TXN/SP100/ZFAND1/KCNE1/RAC2/ITGB2/MX2/DMTN	50
BP	GO:0051090	regulation of DNA-binding transcription factor activity	65/1631	465/18614	0.000111004	0.00372056	0.00315217	ANXA4/IL18/BTK/C8orf44-SGK3/TICAM2/RLIM/SYK/SUMO1/RB1/NLRC4/SRI/CAT/RWDD3/LAMTOR5/EP300/HDAC4/TAX1BP1/PYCARD/CYP1B1/NFAM1/STK3/NLRP12/COPS5/ANXA3/PARK7/PPP3CA/TRIM27/CDK5RAP3/CHUK/TAF12/MTDH/MYD88/COMMD1/ID2/PKD2/APP/CTNNB1/EGLN1/JAK2/PAXIP1/HCK/CAPN3/HCLS1/PTEN/S100A12/IL18RAP/TLR6/MTPN/HMOX1/LRRK2/TLR4/NLRC5/IRAK3/PELI1/SP100/CAMK1D/CX3CR1/TLR2/SPI1/SIRT1/FLOT2/CLU/SGK1/EZH2/LTF	65
BP	GO:0044262	cellular carbohydrate metabolic process	45/1631	290/18614	0.0001173	0.00390912	0.00331193	PLA2G4A/IDH1/PPIP5K2/GLB1/PGM2/AGL/PGAM1/PPP1CC/EP300/HDAC4/IMPA2/ACADM/GBE1/AOAH/B3GNT3/PYGL/PTAFR/HAS1/IRS2/INPP1/PDK3/CBFA2T3/ZMPSTE24/IMPA1/GYG1/NAGK/PHKB/PTEN/PPP1CB/B4GALT5/MGAM/PDK4/PGD/HK3/CSGALNACT2/DGAT2/RB1CC1/CSGALNACT1/PHLDA2/PPP1R3B/PPP1R3D/SIRT1/PFKFB3/GK/PFKFB2	45
BP	GO:0061025	membrane fusion	32/1631	183/18614	0.000121072	0.0040119	0.00339901	ANXA1/SNAP29/ARL8B/VPS41/VAMP4/CHMP3/CHMP2A/VAV3/YIPF4/STX7/YIPF5/ANKRD27/BLOC1S6/GNAI3/CHMP4A/VAMP7/STX12/HACE1/VAMP8/RAB8B/UBXN2B/CHMP2B/GCA/STX11/VAMP3/C2CD5/SNAP23/STX3/RAB13/CORO1A/CHMP5/FOLR3	32
BP	GO:1904951	positive regulation of establishment of protein localization	49/1631	325/18614	0.000123697	0.0040642	0.00344332	TM7SF3/VPS35/CDK5/SERP1/PRKAR1A/LEPROT/SRI/ADAM9/GOLPH3/TMED10/UBR5/PPID/TMEM30A/RHOU/RBM22/ATP2C1/PRKAA1/ITGAM/EXOC1/NPEPPS/IRS2/NNAT/SORL1/ICE1/ACSL4/JAK2/BCAP31/SEC24A/C2CD5/HCLS1/MYO18A/ABAT/PRKCD/CCT6A/PDCD10/SH3GLB1/ACSL3/EDEM2/CCT7/MAPK14/TLR4/TLR2/ZFAND1/RAC2/WLS/GPR27/ITGB2/FFAR2/PFKFB2	49
BP	GO:0042542	response to hydrogen peroxide	25/1631	129/18614	0.000124044	0.0040642	0.00344332	ANXA1/ADAM9/CAT/IMPACT/PRKAA1/CYP1B1/GLRX2/SLC8A1/MAP3K5/PARK7/PPP1R15B/SIRPA/CASP3/PRKCD/IL18RAP/PDCD10/HMOX1/LRRK2/ARG1/TXN/HP/SIRT1/EZH2/PCNA/HGF	25
BP	GO:0051047	positive regulation of secretion	48/1631	317/18614	0.000129916	0.0041562	0.00352126	PLA2G4A/RAB9A/TM7SF3/VPS35/STAM/SNX4/CDK5/SERP1/SYK/CHMP2A/PRKAR1A/STXBP5/SRI/ADAM9/GOLPH3/TMED10/VPS4B/PPID/PDCD6IP/ITGAM/VAMP7/RAB27A/ATG5/EXOC1/PTAFR/PPP3CA/IRS2/VAMP8/RAB8B/NNAT/ACSL4/JAK2/SEC24A/MYO18A/GAB2/ABAT/ACSL3/FGR/IL4R/TLR4/MAP2K6/TLR2/RETN/WLS/GPR27/ITGB2/FFAR2/PFKFB2	48
BP	GO:0002449	lymphocyte mediated immunity	46/1631	300/18614	0.000131939	0.0041562	0.00352126	IL18/ARL8B/BTK/NCKAP1L/STX7/GAPT/JAG1/DUSP22/CD1D/CTSC/VAMP7/RAB27A/TLR8/CD55/AHR/C1RL/BCL6/MYD88/FBXO38/LIG4/PAXIP1/VAV1/PTPN6/PRKCD/TCIRG1/IL18RAP/CD46/C3/MICB/CR1/C1QB/ARG1/FCGR1A/CCR2/CLEC12B/IL1R1/TNFSF13/CORO1A/TNFRSF1B/CLU/ZBTB1/C1QA/HLA-DMA/FCGR3A/CEACAM1/NKG7	46
BP	GO:0033865	nucleoside bisphosphate metabolic process	24/1631	122/18614	0.00013195	0.0041562	0.00352126	HMGCR/PPT1/MCEE/PPCS/SUCLA2/ELOVL1/FAR1/DLD/PDHA1/NUDT19/FAR2/TPST2/ACOT9/SULT1B1/PDK3/PDHX/SUCLG2/PAPSS1/ACSL4/PDK4/ACSL3/DGAT2/PPCDC/ACSL1	24
BP	GO:0033875	ribonucleoside bisphosphate metabolic process	24/1631	122/18614	0.00013195	0.0041562	0.00352126	HMGCR/PPT1/MCEE/PPCS/SUCLA2/ELOVL1/FAR1/DLD/PDHA1/NUDT19/FAR2/TPST2/ACOT9/SULT1B1/PDK3/PDHX/SUCLG2/PAPSS1/ACSL4/PDK4/ACSL3/DGAT2/PPCDC/ACSL1	24
BP	GO:0034032	purine nucleoside bisphosphate metabolic process	24/1631	122/18614	0.00013195	0.0041562	0.00352126	HMGCR/PPT1/MCEE/PPCS/SUCLA2/ELOVL1/FAR1/DLD/PDHA1/NUDT19/FAR2/TPST2/ACOT9/SULT1B1/PDK3/PDHX/SUCLG2/PAPSS1/ACSL4/PDK4/ACSL3/DGAT2/PPCDC/ACSL1	24
BP	GO:0033008	positive regulation of mast cell activation involved in immune response	7/1631	15/18614	0.000133979	0.0041562	0.00352126	SNX4/SYK/VAMP7/VAMP8/GAB2/FGR/IL4R	7
BP	GO:0043306	positive regulation of mast cell degranulation	7/1631	15/18614	0.000133979	0.0041562	0.00352126	SNX4/SYK/VAMP7/VAMP8/GAB2/FGR/IL4R	7
BP	GO:0046753	non-lytic viral release	7/1631	15/18614	0.000133979	0.0041562	0.00352126	ARL8B/CHMP3/CHMP2A/VPS4B/CHMP4A/CHMP2B/CHMP5	7
BP	GO:0098883	synapse pruning	7/1631	15/18614	0.000133979	0.0041562	0.00352126	CDK5/ITGAM/C3/C1QB/PLXNC1/CX3CR1/C1QA	7
BP	GO:1902563	regulation of neutrophil activation	7/1631	15/18614	0.000133979	0.0041562	0.00352126	PRAM1/SYK/ITGAM/PTAFR/GRN/SPI1/ITGB2	7
BP	GO:0051222	positive regulation of protein transport	47/1631	309/18614	0.000136293	0.00420562	0.00356313	TM7SF3/VPS35/CDK5/SERP1/PRKAR1A/LEPROT/SRI/ADAM9/GOLPH3/TMED10/UBR5/PPID/TMEM30A/RHOU/RBM22/ATP2C1/PRKAA1/ITGAM/EXOC1/NPEPPS/IRS2/NNAT/SORL1/ICE1/ACSL4/JAK2/BCAP31/SEC24A/C2CD5/HCLS1/MYO18A/ABAT/PRKCD/PDCD10/SH3GLB1/ACSL3/EDEM2/MAPK14/TLR4/TLR2/ZFAND1/RAC2/WLS/GPR27/ITGB2/FFAR2/PFKFB2	47
BP	GO:0008611	ether lipid biosynthetic process	6/1631	11/18614	0.000140708	0.00425186	0.00360231	PLA2G4A/AGPS/GNPAT/DHRS7B/FAR1/LPCAT2	6
BP	GO:0032490	detection of molecule of bacterial origin	6/1631	11/18614	0.000140708	0.00425186	0.00360231	TLR1/TLR6/TLR4/LY96/TLR2/SSC5D	6
BP	GO:0046504	glycerol ether biosynthetic process	6/1631	11/18614	0.000140708	0.00425186	0.00360231	PLA2G4A/AGPS/GNPAT/DHRS7B/FAR1/LPCAT2	6
BP	GO:0097384	cellular lipid biosynthetic process	6/1631	11/18614	0.000140708	0.00425186	0.00360231	PLA2G4A/AGPS/GNPAT/DHRS7B/FAR1/LPCAT2	6
BP	GO:0006413	translational initiation	24/1631	123/18614	0.000150544	0.00452563	0.00383426	SH3BGRL/DHX29/SLBP/IMPACT/BZW1/YTHDF3/PAIP1/YTHDF2/MTIF2/COPS5/EIF4H/NCK1/DNAJC3/CDC123/PPP1R15B/EIF2A/EIF3L/EIF4E3/EIF2B1/POLR2G/EIF1AX/EIF2S3/FMR1/TMED2	24
BP	GO:0045921	positive regulation of exocytosis	18/1631	80/18614	0.000154709	0.00462699	0.00392013	RAB9A/STAM/SNX4/CDK5/SYK/CHMP2A/STXBP5/VPS4B/PDCD6IP/ITGAM/VAMP7/RAB27A/PTAFR/VAMP8/GAB2/FGR/IL4R/ITGB2	18
BP	GO:0030041	actin filament polymerization	29/1631	162/18614	0.000162488	0.00481981	0.0040835	RAC1/CAPZA2/ARFGEF1/MKKS/NCKAP1L/ARPC3/ARHGAP18/ARPC2/RASA1/PYCARD/SVIL/PSTPIP1/DIAPH2/ADD3/NCK1/EPS8/CAPG/JAK2/MYADM/CYFIP1/HCK/HCLS1/PRKCD/MTPN/PFN1/GAS7/CORO1A/PSTPIP2/DMTN	29
BP	GO:0000272	polysaccharide catabolic process	8/1631	20/18614	0.000164545	0.00481981	0.0040835	PGM2/AGL/AOAH/PYGL/MGAM/RB1CC1/PPP1R3B/PPP1R3D	8
BP	GO:0006662	glycerol ether metabolic process	8/1631	20/18614	0.000164545	0.00481981	0.0040835	PLA2G4A/AGPS/GNPAT/PAFAH1B1/DHRS7B/FAR1/NCEH1/LPCAT2	8
BP	GO:0046485	ether lipid metabolic process	8/1631	20/18614	0.000164545	0.00481981	0.0040835	PLA2G4A/AGPS/GNPAT/PAFAH1B1/DHRS7B/FAR1/NCEH1/LPCAT2	8
BP	GO:0018904	ether metabolic process	9/1631	25/18614	0.000166369	0.00481981	0.0040835	PLA2G4A/AGPS/GNPAT/PAFAH1B1/DHRS7B/FAR1/NCEH1/LPCAT2/ALOX5	9
BP	GO:0001909	leukocyte mediated cytotoxicity	26/1631	139/18614	0.000167768	0.00481981	0.0040835	IL18/ARL8B/NCKAP1L/STX7/CD1D/CTSC/ITGAM/VAMP7/RAB27A/MYD88/VAV1/TYROBP/PTPN6/IL18RAP/MICB/ARG1/FCGR1A/STXBP2/CLEC12B/CORO1A/CX3CR1/SPI1/FCGR3A/CTSG/CEACAM1/NKG7	26
BP	GO:0034101	erythrocyte homeostasis	26/1631	139/18614	0.000167768	0.00481981	0.0040835	NCKAP1L/RB1/TMEM14C/SLC25A40/ALAS1/SMAP1/G6PD/SH2B3/MAFB/CDK5RAP3/BCL6/ID2/JAK2/CASP3/HCLS1/KMT2E/HMOX1/FLVCR1/ABCB10/MAPK14/GPI/HMGB2/SPI1/ARID4A/RACGAP1/DMTN	26
BP	GO:0042157	lipoprotein metabolic process	26/1631	139/18614	0.000167768	0.00481981	0.0040835	ITGAV/PIGX/PIGB/PPT1/PIGF/LYPLAL1/DPM1/WIPI1/PIGA/ZDHHC6/ZDHHC20/PPM1B/ATG5/ZDHHC7/ABHD13/PIGH/GOLGA7/ABHD17A/DGAT2/RB1CC1/LYPLA1/DBI/ATG16L2/CTSD/UGCG/ZDHHC19	26
BP	GO:0046686	response to cadmium ion	14/1631	54/18614	0.000168895	0.00482841	0.00409078	SUMO1/MAPK1/CAT/SLC30A1/CDKN1B/CHUK/MTF1/EGFR/HMOX1/ARG1/GPI/MMP9/NCF1/PCNA	14
BP	GO:0009620	response to fungus	16/1631	67/18614	0.000169863	0.0048324	0.00409416	BTK/SYK/CLEC4A/ATG5/MYD88/S100A12/IL17RA/RARRES2/ARG1/TLR4/CX3CR1/SPI1/CLEC4E/LTF/CTSG/PTX3	16
BP	GO:0022904	respiratory electron transport chain	24/1631	124/18614	0.000171427	0.00485322	0.0041118	ETFDH/SDHAF2/SDHC/VPS54/NDUFB5/GHITM/DLD/NDUFC2/ETFA/NDUFAF1/PARK7/UQCRFS1/COX8A/UQCRC1/NDUFA8/BID/NDUFA6/NDUFB9/NDUFA4/NDUFAB1/NDUFS5/NDUFB3/UQCRQ/COX6C	24
BP	GO:0042773	ATP synthesis coupled electron transport	21/1631	102/18614	0.00017497	0.0049059	0.00415643	SDHAF2/SDHC/NDUFB5/GHITM/DLD/NDUFC2/NDUFAF1/PARK7/UQCRFS1/COX8A/UQCRC1/NDUFA8/BID/NDUFA6/NDUFB9/NDUFA4/NDUFAB1/NDUFS5/NDUFB3/UQCRQ/COX6C	21
BP	GO:0042775	mitochondrial ATP synthesis coupled electron transport	21/1631	102/18614	0.00017497	0.0049059	0.00415643	SDHAF2/SDHC/NDUFB5/GHITM/DLD/NDUFC2/NDUFAF1/PARK7/UQCRFS1/COX8A/UQCRC1/NDUFA8/BID/NDUFA6/NDUFB9/NDUFA4/NDUFAB1/NDUFS5/NDUFB3/UQCRQ/COX6C	21
BP	GO:0048872	homeostasis of number of cells	46/1631	304/18614	0.000180461	0.00503564	0.00426635	ANXA1/BTK/NCKAP1L/RB1/TMEM14C/ZNHIT1/SLC40A1/VPS54/DOCK11/SLC25A40/GAPT/PPP2R3C/TUBA1A/ALAS1/SMAP1/G6PD/SH2B3/MAFB/CDK5RAP3/RASSF2/BCL6/ID2/JAK2/CASP3/HCLS1/TCIRG1/RC3H1/KMT2E/SOS2/HMOX1/FLVCR1/ABCB10/MERTK/TNFSF13B/MAPK14/GPI/CORO1A/HMGB2/CXCR2/CX3CR1/SPI1/ARID4A/FAS/RACGAP1/EZH2/DMTN	46
BP	GO:0042326	negative regulation of phosphorylation	55/1631	383/18614	0.000182109	0.00505742	0.0042848	HMGCR/CORO1C/RB1/PRKAR1A/YWHAG/GSKIP/VPS25/HDAC4/SNX6/PYCARD/IMPACT/DUSP22/GNAQ/MICAL1/HHEX/DUSP6/NLRP12/PIBF1/SH2B3/SLC8A1/PARK7/CDKN1B/TRIM27/CDK5RAP3/IRS2/RASSF2/C9orf72/NCK1/CBFA2T3/MVP/DNAJC3/ADNP/SORL1/CSK/MYADM/PPP1R15B/SIRPA/CASP3/PTEN/HIPK3/PTPN6/PRKCD/GRB10/CEBPA/LRRK2/CDKN2C/IRAK3/GADD45A/TMED2/SIRT1/RGS2/SAMSN1/DMTN/HGF/CEACAM1	55
BP	GO:0002262	myeloid cell homeostasis	30/1631	171/18614	0.00018313	0.00506168	0.00428842	ANXA1/BTK/NCKAP1L/RB1/TMEM14C/SLC25A40/ALAS1/SMAP1/G6PD/SH2B3/MAFB/CDK5RAP3/BCL6/ID2/JAK2/CASP3/HCLS1/KMT2E/HMOX1/FLVCR1/ABCB10/MERTK/MAPK14/GPI/HMGB2/CXCR2/SPI1/ARID4A/RACGAP1/DMTN	30
BP	GO:0002237	response to molecule of bacterial origin	53/1631	366/18614	0.000191466	0.00526711	0.00446246	IL18/PTGER2/HADHB/VIM/BTK/TICAM2/MAPK1/CTR9/LILRB2/ADAM9/PYCARD/CDC73/CD55/PTAFR/TLR1/RPS6KA3/MTDH/MYD88/AKIRIN2/TSPO/CASP1/JAK2/SIRPA/HCK/CASP3/CD14/TLR6/HPGD/C5AR1/LILRA2/THBD/MAPK14/ARG1/BPI/TLR4/IRAK3/PELI1/LY96/TNFRSF1B/HMGB2/CX3CR1/TLR2/SPI1/CHMP5/SSC5D/ADM/SLPI/SLC11A1/LY86/ALPL/LTF/CD24/CTSG	53
BP	GO:0009060	aerobic respiration	33/1631	196/18614	0.000200349	0.00548562	0.00464759	IDH1/C2orf69/SDHAF2/SUCLA2/SDHC/TEFM/CAT/NDUFB5/GHITM/DLD/NDUFC2/PDHA1/MRPS36/NDUFAF1/MDH2/PARK7/UQCRFS1/CBFA2T3/SUCLG2/COX8A/UQCRC1/NDUFA8/NDUFA13/BID/ADSL/NDUFA6/NDUFB9/NDUFA4/NDUFAB1/NDUFS5/NDUFB3/UQCRQ/COX6C	33
BP	GO:0032677	regulation of interleukin-8 production	21/1631	103/18614	0.000201921	0.00550282	0.00466216	ANXA1/ANXA4/SYK/LAMTOR5/CD58/PYCARD/TLR8/TLR1/PARK7/RAB1A/MYD88/FCN1/CD14/TLR6/TLR5/LILRA2/BPI/TLR4/TLR2/SSC5D/FFAR2	21
BP	GO:0046513	ceramide biosynthetic process	16/1631	68/18614	0.000204292	0.00554155	0.00469497	SPTSSA/SGMS1/ST8SIA4/ELOVL1/SGMS2/PRKAA1/SPTLC1/SAMD8/PRKCD/B4GALT5/P2RX1/ST6GALNAC3/SPTLC2/DEGS1/CYP4F22/UGCG	16
BP	GO:0042060	wound healing	61/1631	439/18614	0.000209948	0.00566859	0.0048026	PLA2G4A/ANXA1/ARL8B/ARFGEF1/CHMP3/SYK/CHMP2A/ENTPD1/VAV3/TGFBR1/VPS4B/BLOC1S6/MYOZ1/F8/CHMP4A/ANXA5/GNAQ/RAB27A/SH2B3/RAF1/HPS5/EMILIN2/C1GALT1C1/MAP3K5/PIK3CG/PPP3CA/TGFA/TIMP1/CHMP2B/CLIC1/JAK2/STXBP3/VAV1/HPSE/CASP3/ALOX5/PTEN/ABAT/SERPINB2/PTPN6/PRKCD/EVPL/P2RX1/PDCD10/AK3/HMOX1/THBD/MERTK/MAPK14/F5/TLR4/CHMP5/PLSCR1/LRG1/SLC11A1/ENPP4/MYOF/PROS1/CTSG/DMTN/CEACAM1	61
BP	GO:0001933	negative regulation of protein phosphorylation	50/1631	341/18614	0.000211938	0.00569596	0.0048258	HMGCR/CORO1C/RB1/PRKAR1A/YWHAG/GSKIP/VPS25/SNX6/PYCARD/IMPACT/DUSP22/GNAQ/MICAL1/HHEX/DUSP6/NLRP12/PIBF1/SH2B3/SLC8A1/PARK7/CDKN1B/TRIM27/CDK5RAP3/RASSF2/C9orf72/NCK1/MVP/DNAJC3/ADNP/SORL1/MYADM/PPP1R15B/SIRPA/CASP3/PTEN/HIPK3/PTPN6/PRKCD/CEBPA/LRRK2/CDKN2C/IRAK3/GADD45A/TMED2/SIRT1/RGS2/SAMSN1/DMTN/HGF/CEACAM1	50
BP	GO:0007599	hemostasis	37/1631	230/18614	0.000220788	0.00590658	0.00500424	PLA2G4A/SYK/ENTPD1/VAV3/BLOC1S6/F8/ANXA5/GNAQ/RAB27A/SH2B3/HPS5/EMILIN2/C1GALT1C1/PIK3CG/CLIC1/JAK2/STXBP3/VAV1/HPSE/ABAT/SERPINB2/PTPN6/PRKCD/P2RX1/AK3/THBD/MERTK/MAPK14/F5/TLR4/GPI/PLSCR1/ENPP4/PROS1/CTSG/DMTN/CEACAM1	37
BP	GO:0007030	Golgi organization	28/1631	157/18614	0.000222937	0.00593685	0.00502988	ATP8B4/TRAPPC11/VAMP4/ARFGEF1/COG5/YIPF4/MAPK1/YIPF5/GOLPH3/TMED7/TMED10/GOLGA8CP/TRAPPC12/GOLGA5/ATL3/LYSMD3/MAP2K1/RAB1A/HACE1/RAB33B/UBXN2B/MYO18A/PDCD10/VRK1/LRRK2/SEC16A/GOLGA8N/TMED2	28
BP	GO:0006605	protein targeting	49/1631	333/18614	0.000224069	0.00593987	0.00503244	VPS41/VPS37A/CDK5/LEPROT/YWHAG/SGTB/VPS54/SSR1/VPS37B/ZDHHC6/ZDHHC20/RHOU/CHMP4A/SPCS1/PRKAA1/ITGAM/ZDHHC7/SRP9/YWHAQ/YWHAB/NPEPPS/MAN1A1/TRAM1/GOLGA7/LAMP2/NEDD4/RAB8B/TSPO/ATG3/SORL1/SNX16/BCAP31/C2CD5/NDUFA13/BID/SRP54/SH3GLB1/LRRK2/SPCS3/TOMM20/ZFAND6/KCNE1/RAC2/CLU/NCF1/SORT1/ZDHHC19/ITGB2/DMTN	49
BP	GO:0045920	negative regulation of exocytosis	11/1631	37/18614	0.000226728	0.00597776	0.00506454	ANXA1/NCKAP1L/VPS4B/RAB33B/RAP1B/STXBP3/FMR1/HMOX1/CCR2/SPI1/CEACAM1	11
BP	GO:0006687	glycosphingolipid metabolic process	15/1631	62/18614	0.000230556	0.00597776	0.00506454	SUMF1/HEXB/GLB1/TM9SF2/GLA/GALC/ST8SIA4/PRKAA1/NEU1/CERK/GLTP/PRKCD/B4GALT5/ST6GALNAC3/UGCG	15
BP	GO:0061951	establishment of protein localization to plasma membrane	15/1631	62/18614	0.000230556	0.00597776	0.00506454	VPS35/RAB10/RAB11A/GOLPH3/ATP2C1/KIF13A/GOLGA7/SORL1/CSK/RILPL2/VAMP3/RAB31/ACSL3/GOLGA4/LYPLA1	15
BP	GO:0016266	O-glycan processing	12/1631	43/18614	0.000230623	0.00597776	0.00506454	GALNT4/GCNT1/GALNT14/B3GNT3/C1GALT1C1/GALNT2/GALNT3/B4GALT5/GALNT9/GALNT1/GALNT7/B3GNT5	12
BP	GO:0032814	regulation of natural killer cell activation	12/1631	43/18614	0.000230623	0.00597776	0.00506454	IL18/TICAM2/BLOC1S6/PIBF1/TYK2/JAK2/TYROBP/IL15/FGR/PGLYRP1/ZBTB1/FCGR3A	12
BP	GO:0032637	interleukin-8 production	21/1631	104/18614	0.000232457	0.00599862	0.00508222	ANXA1/ANXA4/SYK/LAMTOR5/CD58/PYCARD/TLR8/TLR1/PARK7/RAB1A/MYD88/FCN1/CD14/TLR6/TLR5/LILRA2/BPI/TLR4/TLR2/SSC5D/FFAR2	21
BP	GO:0006517	protein deglycosylation	9/1631	26/18614	0.00023477	0.00600516	0.00508776	AGA/RNF139/EDEM3/MAN2B1/PARK7/MAN1A1/MAN2A1/EDEM2/NGLY1	9
BP	GO:0032816	positive regulation of natural killer cell activation	9/1631	26/18614	0.00023477	0.00600516	0.00508776	IL18/TICAM2/BLOC1S6/TYK2/JAK2/TYROBP/IL15/ZBTB1/FCGR3A	9
BP	GO:0002683	negative regulation of immune system process	66/1631	487/18614	0.000243261	0.00619519	0.00524876	ANXA1/BTK/SYK/NCKAP1L/PRKAR1A/LILRB2/TMBIM6/MILR1/GPR137B/DUSP22/MNDA/YTHDF3/CCL25/YTHDF2/ATG5/TNFAIP8L2/PIBF1/FGL2/CD55/MAFB/AHR/TRIM27/LST1/NMI/BCL6/LPXN/PLA2G2D/ID2/RIN3/CTNNB1/HCK/CASP3/CD300LF/TYROBP/PSMA1/PTPN6/TLR6/CD46/RC3H1/CEBPA/APPL1/FGR/CR1/HMOX1/GRN/LILRA2/MERTK/MAPK14/ARG1/IL4R/BPI/TLR4/NLRC5/IRAK3/PELI1/CCR2/CLEC12B/PGLYRP1/CX3CR1/SPI1/CST7/LTF/CTSG/SAMSN1/CEACAM1/VSIG4	66
BP	GO:0046467	membrane lipid biosynthetic process	27/1631	150/18614	0.000245063	0.00621394	0.00526464	PIGX/TM9SF2/PIGB/SPTSSA/SGMS1/PIGF/ST8SIA4/DPM1/PIGA/ELOVL1/SGMS2/PRKAA1/ACER3/PIGH/SPTLC1/SAMD8/ST3GAL6/PRKCD/B4GALT5/P2RX1/ST6GALNAC3/SPTLC2/DEGS1/SGPP1/B3GNT5/CYP4F22/UGCG	27
BP	GO:0002822	regulation of adaptive immune response based on somatic recombination of immune receptors built from immunoglobulin superfamily domains	32/1631	190/18614	0.000246824	0.0062315	0.00527952	PLA2G4A/ANXA1/IL18/BTK/NCKAP1L/STX7/DUSP22/CD1D/CD55/TYK2/AHR/BCL6/FBXO38/JAK2/PAXIP1/PTPN6/CD46/C3/MICB/RC3H1/CR1/TNFSF13B/ARG1/IL4R/FCGR1A/CCR2/IL1R1/TNFSF13/TNFRSF1B/SLC11A1/ZBTB1/CEACAM1	32
BP	GO:0007229	integrin-mediated signaling pathway	22/1631	112/18614	0.000252538	0.00634828	0.00537847	ITGAV/ADAM10/CUL3/PRAM1/SYK/VAV3/CTNNA1/ADAM9/BST1/ITGAM/TIMP1/ITGAE/VAV1/HCK/ZYX/CD63/ITGA4/FGR/ZNF304/ITGB2/DMTN/CEACAM1	22
BP	GO:0032760	positive regulation of tumor necrosis factor production	21/1631	105/18614	0.000266975	0.00668239	0.00566153	BTK/SYK/PYCARD/PTAFR/TLR1/MYD88/APP/JAK2/TYROBP/CD14/LRRK2/LILRA2/IFNGR1/TLR4/CCR2/LY96/TLR2/CLU/MMP8/FCGR3A/ORM1	21
BP	GO:0007596	blood coagulation	36/1631	224/18614	0.000271799	0.00677408	0.00573921	PLA2G4A/SYK/ENTPD1/VAV3/BLOC1S6/F8/ANXA5/GNAQ/RAB27A/SH2B3/HPS5/EMILIN2/C1GALT1C1/PIK3CG/CLIC1/JAK2/STXBP3/VAV1/HPSE/ABAT/SERPINB2/PTPN6/PRKCD/P2RX1/AK3/THBD/MERTK/MAPK14/F5/TLR4/PLSCR1/ENPP4/PROS1/CTSG/DMTN/CEACAM1	36
BP	GO:0097529	myeloid leukocyte migration	38/1631	241/18614	0.000276967	0.00684786	0.00580172	ANXA1/RAC1/PAFAH1B1/SYK/NCKAP1L/VAV3/MAPK1/MOSPD2/BST1/NUP85/CCL25/PIK3CG/MYD88/RIN3/VAV1/SIRPA/IL6R/S100A12/SRP54/C5AR1/IL17RA/CCR1/RARRES2/CCR2/IL1R1/CAMK1D/CXCR2/CX3CR1/SPI1/CSF3R/PECAM1/CKLF/RAC2/C3AR1/FPR2/ITGB2/CTSG/PRTN3	38
BP	GO:0002431	Fc receptor mediated stimulatory signaling pathway	10/1631	32/18614	0.000277108	0.00684786	0.00580172	SYK/VAV3/APPL2/CSK/VAV1/HCK/PRKCD/APPL1/FGR/PLSCR1	10
BP	GO:0032731	positive regulation of interleukin-1 beta production	15/1631	63/18614	0.000278406	0.0068509	0.0058043	NLRC4/PYCARD/MNDA/NLRP12/TLR8/NAIP/MYD88/CASP1/APP/JAK2/TYROBP/TLR6/LILRA2/TLR4/ORM1	15
BP	GO:0045017	glycerolipid biosynthetic process	39/1631	250/18614	0.000289788	0.00710103	0.00601622	PLA2G4A/PIGX/PIGB/GNPAT/PIGF/ETNK1/IPMK/DPM1/DHRS7B/PIGA/FAR1/MTMR6/LCLAT1/IMPA2/PIGH/CNEP1R1/ABHD5/MTM1/FIG4/PIK3CG/INPP1/SACM1L/ABHD3/PLD1/LPCAT2/PI4KA/IMPA1/PTEN/C3/ACSL3/DGAT2/PGS1/EFR3A/PCYT1A/ACSL1/PLSCR1/BMX/LPGAT1/GK	39
BP	GO:2000379	positive regulation of reactive oxygen species metabolic process	16/1631	70/18614	0.000291661	0.00711701	0.00602975	SYK/GNAI3/CYP1B1/ITGAM/RAB27A/PARK7/TSPO/TYROBP/PRKCD/TLR6/MAPK14/TLR4/GADD45A/FPR2/MMP8/ITGB2	16
BP	GO:0043001	Golgi to plasma membrane protein transport	11/1631	38/18614	0.00029406	0.00714566	0.00605403	RAB10/GOLPH3/ATP2C1/KIF13A/GOLGA7/CSK/VAMP3/RAB31/ACSL3/GOLGA4/LYPLA1	11
BP	GO:0051258	protein polymerization	42/1631	276/18614	0.000298377	0.00722049	0.00611742	RAC1/CAPZA2/ORC4/TUBGCP3/ARFGEF1/MKKS/UBE2K/CHMP3/NCKAP1L/CHMP2A/ARPC3/ARHGAP18/ARPC2/NEDD1/RASA1/CEP192/TUBA1A/PYCARD/MAPRE1/CHMP4A/SVIL/RNF135/PSTPIP1/FES/CDKN1B/DIAPH2/ADD3/NCK1/EPS8/CAPG/JAK2/MYADM/CYFIP1/HCK/HCLS1/PRKCD/MTPN/PFN1/GAS7/CORO1A/PSTPIP2/DMTN	42
BP	GO:0051250	negative regulation of lymphocyte activation	29/1631	168/18614	0.000308765	0.00744098	0.00630423	ANXA1/BTK/NCKAP1L/PRKAR1A/LILRB2/DUSP22/MNDA/TNFAIP8L2/PIBF1/FGL2/LST1/BCL6/PLA2G2D/ID2/CASP3/TYROBP/PTPN6/RC3H1/FGR/CR1/MERTK/ARG1/IL4R/PELI1/PGLYRP1/CTSG/SAMSN1/CEACAM1/VSIG4	29
BP	GO:0009251	glucan catabolic process	7/1631	17/18614	0.00034608	0.00823811	0.00697959	PGM2/AGL/PYGL/MGAM/RB1CC1/PPP1R3B/PPP1R3D	7
BP	GO:0032510	endosome to lysosome transport via multivesicular body sorting pathway	7/1631	17/18614	0.00034608	0.00823811	0.00697959	CHMP3/CHMP2A/VPS4B/CHMP4A/MVB12A/CHMP2B/CHMP5	7
BP	GO:0051382	kinetochore assembly	7/1631	17/18614	0.00034608	0.00823811	0.00697959	SENP6/CENPC/TRAPPC12/MIS12/RNF4/CENPW/CENPK	7
BP	GO:0005976	polysaccharide metabolic process	21/1631	107/18614	0.000349716	0.00829083	0.00702425	PGM2/AGL/PPP1CC/ACADM/GBE1/AOAH/B3GNT3/PYGL/HAS1/IRS2/GYG1/PHKB/PPP1CB/B4GALT5/MGAM/CSGALNACT2/RB1CC1/CSGALNACT1/PHLDA2/PPP1R3B/PPP1R3D	21
BP	GO:0030218	erythrocyte differentiation	24/1631	130/18614	0.000359585	0.00849029	0.00719324	NCKAP1L/RB1/TMEM14C/SLC25A40/ALAS1/SMAP1/G6PD/SH2B3/MAFB/CDK5RAP3/BCL6/ID2/JAK2/CASP3/HCLS1/KMT2E/FLVCR1/ABCB10/MAPK14/HMGB2/SPI1/ARID4A/RACGAP1/DMTN	24
BP	GO:0007035	vacuolar acidification	10/1631	33/18614	0.000366629	0.00855848	0.00725101	PPT1/ATP6V0B/CLN5/ATP6V1A/ATP6V0D1/ATP6V0E1/TCIRG1/ATP6V1B2/GRN/SLC11A1	10
BP	GO:0035459	vesicle cargo loading	10/1631	33/18614	0.000366629	0.00855848	0.00725101	TMED10/SEC24B/SEC23B/SEC24D/KIF13A/RAB1A/SEC23A/SEC24A/PICALM/TMED2	10
BP	GO:1903307	positive regulation of regulated secretory pathway	12/1631	45/18614	0.000366876	0.00855848	0.00725101	SNX4/CDK5/SYK/ITGAM/VAMP7/RAB27A/PTAFR/VAMP8/GAB2/FGR/IL4R/ITGB2	12
BP	GO:1905037	autophagosome organization	22/1631	115/18614	0.000372564	0.00864328	0.00732286	SNX4/WIPI1/SNX30/CHMP4A/ZFYVE26/ATG5/STX12/MTM1/RAB1A/C9orf72/RAB33B/TMEM41B/UBXN2B/ATG3/TCIRG1/SH3GLB1/LRRK2/RALB/RB1CC1/ATG16L2/CTSD/UBQLN2	22
BP	GO:0006631	fatty acid metabolic process	55/1631	394/18614	0.000374687	0.00864328	0.00732286	PLA2G4A/ANXA1/ETFDH/HADHB/SCP2/CBR4/ERLIN2/ACAA1/GNPAT/MCEE/ABCD3/PAM/CPT2/TBXAS1/ELOVL1/ETFA/NUDT19/ACADM/AUH/PRKAA1/CYP1B1/APPL2/PIBF1/ABHD2/AOAH/ABHD5/INSIG2/IRS2/ABHD3/PDK3/MSMO1/ACSL4/ALOX5/AIG1/TNFRSF1A/PDK4/HPGD/C3/PHYH/ACSL3/DEGS1/NDUFAB1/DGAT2/MAPK14/LYPLA1/DBI/ACSL1/SLC27A3/SIRT1/CYP4F3/CPT1C/ECHDC3/LPGAT1/ERLIN1/CEACAM1	55
BP	GO:0046486	glycerolipid metabolic process	54/1631	385/18614	0.000374957	0.00864328	0.00732286	PLA2G4A/PIGX/PIGB/GNPAT/PIGF/ETNK1/PAFAH1B1/IPMK/CAT/DPM1/MBOAT1/DHRS7B/PIGA/FAR1/SERINC1/MTMR6/GPCPD1/LCLAT1/IMPA2/MBOAT2/PIGH/ABHD2/CNEP1R1/ABHD5/MTM1/FIG4/PIK3CG/INSIG2/INPP1/SACM1L/ABHD3/PLA2G2D/PLD1/LPCAT2/SORL1/PI4KA/IMPA1/PTEN/C3/ACSL3/SLC22A4/ABHD16B/DGAT2/PGS1/EFR3A/PCYT1A/DBI/ACSL1/SERINC5/PLSCR1/SIRT1/BMX/LPGAT1/GK	54
BP	GO:0097242	amyloid-beta clearance	11/1631	39/18614	0.00037747	0.00866695	0.00734291	HMGCR/RAB11A/LRPAP1/ITGAM/PICALM/C3/HDAC1/C5AR1/IFNGR1/CLU/ITGB2	11
BP	GO:1903829	positive regulation of protein localization	63/1631	468/18614	0.000399524	0.0091169	0.00772412	TM7SF3/VPS35/CDK5/RER1/SERP1/PRKAR1A/LEPROT/SRI/ADAM9/LAMTOR5/GOLPH3/TMED10/TRAPPC12/UBR5/PPID/TMEM30A/RHOU/GPR137B/RBM22/ATP2C1/PRKAA1/ITGAM/EXOC1/NPTN/PARK7/CDK5RAP3/NPEPPS/IRS2/RTN4/NNAT/SORL1/ICE1/ACSL4/JAK2/BCAP31/SEC24A/C2CD5/EGFR/HCLS1/TYROBP/MYO18A/ABAT/PRKCD/CCT6A/PDCD10/SH3GLB1/VRK1/ACSL3/EDEM2/STX3/CCT7/ABHD17A/MAPK14/TLR4/TLR2/ZFAND1/PECAM1/RAC2/WLS/GPR27/ITGB2/FFAR2/PFKFB2	63
BP	GO:0030888	regulation of B cell proliferation	15/1631	65/18614	0.000400193	0.0091169	0.00772412	BTK/NCKAP1L/VAV3/BST1/MNDA/AHR/IRS2/BCL6/CASP3/TYROBP/RC3H1/TNFSF13B/TLR4/PELI1/BMI1	15
BP	GO:0071219	cellular response to molecule of bacterial origin	37/1631	237/18614	0.000402945	0.00914016	0.00774383	IL18/HADHB/VIM/TICAM2/MAPK1/CTR9/LILRB2/ADAM9/PYCARD/CDC73/CD55/PTAFR/TLR1/MTDH/MYD88/TSPO/CASP1/JAK2/SIRPA/HCK/CD14/TLR6/LILRA2/MAPK14/ARG1/BPI/TLR4/LY96/TNFRSF1B/HMGB2/CX3CR1/TLR2/SPI1/CHMP5/LY86/LTF/CTSG	37
BP	GO:0051225	spindle assembly	24/1631	131/18614	0.000404349	0.00914016	0.00774383	TUBGCP3/CHMP3/CHMP2A/SENP6/HAUS4/RAB11A/CCDC69/GOLGA8CP/VPS4B/HAUS3/HAUS6/CEP192/MAPRE1/CHMP4A/PIBF1/MISP/GTF2B/CHMP2B/NEK7/RNF4/HAUS1/CHMP5/RACGAP1/KIF11	24
BP	GO:0050817	coagulation	36/1631	229/18614	0.000419018	0.00940076	0.00796462	PLA2G4A/SYK/ENTPD1/VAV3/BLOC1S6/F8/ANXA5/GNAQ/RAB27A/SH2B3/HPS5/EMILIN2/C1GALT1C1/PIK3CG/CLIC1/JAK2/STXBP3/VAV1/HPSE/ABAT/SERPINB2/PTPN6/PRKCD/P2RX1/AK3/THBD/MERTK/MAPK14/F5/TLR4/PLSCR1/ENPP4/PROS1/CTSG/DMTN/CEACAM1	36
BP	GO:0120161	regulation of cold-induced thermogenesis	26/1631	147/18614	0.000419669	0.00940076	0.00796462	IL18/RBPJ/ADRB2/SYK/RB1/CPT2/DHRS7B/BSCL2/ZNF516/ACOT13/APPL2/PDGFC/JAK2/GRB10/OMA1/IL15/ARRDC3/IL4R/TLR4/CCR2/MAP2K6/ACSL1/PLCL1/PLAC8/ALPL/LCN2	26
BP	GO:0010543	regulation of platelet activation	13/1631	52/18614	0.000421155	0.00940076	0.00796462	PLA2G4A/SYK/GNAQ/SH2B3/EMILIN2/JAK2/ABAT/PRKCD/THBD/TLR4/CTSG/DMTN/CEACAM1	13
BP	GO:0007040	lysosome organization	20/1631	101/18614	0.000423937	0.00940076	0.00796462	VPS35/HEXB/ARL8B/PPT1/CHMP3/LAMTOR1/CHMP2A/ATP6V0B/CLN5/TMEM165/CHMP4A/ZFYVE26/ATP6V1A/CHMP2B/ARSB/TCIRG1/LRRK2/GRN/CORO1A/CHMP5	20
BP	GO:0080171	lytic vacuole organization	20/1631	101/18614	0.000423937	0.00940076	0.00796462	VPS35/HEXB/ARL8B/PPT1/CHMP3/LAMTOR1/CHMP2A/ATP6V0B/CLN5/TMEM165/CHMP4A/ZFYVE26/ATP6V1A/CHMP2B/ARSB/TCIRG1/LRRK2/GRN/CORO1A/CHMP5	20
BP	GO:0006637	acyl-CoA metabolic process	19/1631	94/18614	0.000446483	0.00977972	0.00828568	PPT1/MCEE/PPCS/SUCLA2/ELOVL1/FAR1/DLD/PDHA1/NUDT19/FAR2/ACOT9/PDK3/PDHX/SUCLG2/ACSL4/PDK4/ACSL3/DGAT2/ACSL1	19
BP	GO:0019646	aerobic electron transport chain	19/1631	94/18614	0.000446483	0.00977972	0.00828568	SDHAF2/SDHC/NDUFB5/DLD/NDUFC2/NDUFAF1/PARK7/UQCRFS1/COX8A/UQCRC1/NDUFA8/NDUFA6/NDUFB9/NDUFA4/NDUFAB1/NDUFS5/NDUFB3/UQCRQ/COX6C	19
BP	GO:0035383	thioester metabolic process	19/1631	94/18614	0.000446483	0.00977972	0.00828568	PPT1/MCEE/PPCS/SUCLA2/ELOVL1/FAR1/DLD/PDHA1/NUDT19/FAR2/ACOT9/PDK3/PDHX/SUCLG2/ACSL4/PDK4/ACSL3/DGAT2/ACSL1	19
BP	GO:0007159	leukocyte cell-cell adhesion	57/1631	415/18614	0.000447734	0.00977972	0.00828568	ANXA1/IL18/NKAP/SYK/NCKAP1L/PRKAR1A/LILRB2/MAP3K8/GCNT1/GOLPH3/PYCARD/DUSP22/CD1D/CCL25/TNFAIP8L2/FGL2/CD55/PTAFR/TYK2/PPP3CA/BCL6/NCK1/PLA2G2D/CSK/JAK2/VAV1/SIRPA/LGALS1/CASP3/ALOX5/PTPN6/CD46/ITGA4/IL15/RC3H1/CR1/TNFSF13B/ARG1/IL4R/PELI1/CCR2/CORO1A/CX3CR1/ACTL6A/PECAM1/LRG1/RAC2/FLOT2/BMI1/ZBTB1/HLA-DMA/ITGB2/VNN1/CD24/CTSG/CEACAM1/VSIG4	57
BP	GO:0000045	autophagosome assembly	21/1631	109/18614	0.000454033	0.00984357	0.00833978	SNX4/WIPI1/SNX30/CHMP4A/ATG5/STX12/MTM1/RAB1A/C9orf72/RAB33B/TMEM41B/UBXN2B/ATG3/TCIRG1/SH3GLB1/LRRK2/RALB/RB1CC1/ATG16L2/CTSD/UBQLN2	21
BP	GO:1903557	positive regulation of tumor necrosis factor superfamily cytokine production	21/1631	109/18614	0.000454033	0.00984357	0.00833978	BTK/SYK/PYCARD/PTAFR/TLR1/MYD88/APP/JAK2/TYROBP/CD14/LRRK2/LILRA2/IFNGR1/TLR4/CCR2/LY96/TLR2/CLU/MMP8/FCGR3A/ORM1	21
BP	GO:0106106	cold-induced thermogenesis	26/1631	148/18614	0.000467502	0.0100867	0.00854574	IL18/RBPJ/ADRB2/SYK/RB1/CPT2/DHRS7B/BSCL2/ZNF516/ACOT13/APPL2/PDGFC/JAK2/GRB10/OMA1/IL15/ARRDC3/IL4R/TLR4/CCR2/MAP2K6/ACSL1/PLCL1/PLAC8/ALPL/LCN2	26
BP	GO:0097530	granulocyte migration	27/1631	156/18614	0.000468705	0.0100867	0.00854574	ANXA1/RAC1/SYK/NCKAP1L/VAV3/MAPK1/MOSPD2/BST1/CCL25/PIK3CG/MYD88/VAV1/S100A12/SRP54/C5AR1/IL17RA/RARRES2/IL1R1/CAMK1D/CXCR2/CSF3R/PECAM1/CKLF/RAC2/C3AR1/ITGB2/PRTN3	27
BP	GO:0006898	receptor-mediated endocytosis	39/1631	256/18614	0.000470569	0.0100896	0.00854819	RAC1/ITGAV/PPT1/ADRB2/SYK/LRPAP1/CAP1/SMAP1/DNAJC13/ITGAM/EPS15/NUMB/NEDD4/RIN3/SORL1/PICALM/FCHO2/CD14/CD63/ITGA4/ASGR1/GTF2H2/C3/RAB31/FMR1/RALB/LMBRD1/LDLRAD3/RALA/FCGR1A/CXCR2/IGF2R/ANKRD13A/ADM/FNBP1L/UBQLN2/CLU/ITGB2/CEACAM1	39
BP	GO:0140056	organelle localization by membrane tethering	17/1631	80/18614	0.000477829	0.010103	0.00855959	SNAP29/PDZD8/EXOC6/STX7/EXOC8/BLOC1S6/STX12/EXOC1/VAMP8/RAB8B/STX11/STXBP3/VAMP3/STX3/RALB/RAB13/STXBP2	17
BP	GO:0006516	glycoprotein catabolic process	10/1631	34/18614	0.000478981	0.010103	0.00855959	MANBA/GLB1/BTK/EDEM3/STT3B/MAN1A1/IDS/HPSE/EDEM2/NGLY1	10
BP	GO:0045577	regulation of B cell differentiation	10/1631	34/18614	0.000478981	0.010103	0.00855959	BTK/SYK/NCKAP1L/PPP2R3C/NFAM1/BCL6/ID2/PTPN6/CR1/SPI1	10
BP	GO:0048199	vesicle targeting, to, from or within Golgi	10/1631	34/18614	0.000478981	0.010103	0.00855959	TRAPPC11/CUL3/KLHL12/WIPI1/TMED10/TRAPPC12/ARFGAP3/SEC16A/TMED2/CEP19	10
BP	GO:0032506	cytokinetic process	11/1631	40/18614	0.000479859	0.010103	0.00855959	SPAST/CHMP3/CHMP2A/VPS4B/CHMP4A/PDCD6IP/MITD1/CHMP2B/CHMP5/RACGAP1/ANLN	11
BP	GO:0140112	extracellular vesicle biogenesis	8/1631	23/18614	0.000504535	0.0105843	0.00896739	STAM/CHMP2A/RAB11A/VPS4B/PDCD6IP/RAB27A/COPS5/ARRDC4	8
BP	GO:0030168	platelet activation	24/1631	133/18614	0.00050874	0.0106343	0.00900972	PLA2G4A/SYK/VAV3/GNAQ/SH2B3/EMILIN2/C1GALT1C1/PIK3CG/CLIC1/JAK2/STXBP3/VAV1/ABAT/PTPN6/PRKCD/P2RX1/THBD/MERTK/MAPK14/TLR4/PLSCR1/CTSG/DMTN/CEACAM1	24
BP	GO:1990778	protein localization to cell periphery	49/1631	345/18614	0.000514181	0.0107097	0.00907356	VPS35/RAB10/ADAM10/CDK5/RER1/PRAM1/MYO5A/STX7/ARL3/LIN7A/RAB11A/GOLPH3/TMEM59/TTC8/ARL13B/ATP2C1/LIN7C/ZDHHC7/NUMB/KIF13A/MISP/GOLGA7/SEC23A/VAMP8/RAB8B/EPB41L3/NUBP1/SORL1/CSK/MYADM/RILPL2/VAMP3/C2CD5/EGFR/PICALM/FCHO2/TNFRSF1A/RAB31/APPL1/ACSL3/STX3/GOLGA4/SEC16A/EFR3A/RAB13/ARL6IP5/LYPLA1/TMED2/FLOT2	49
BP	GO:0090594	inflammatory response to wounding	7/1631	18/18614	0.000523649	0.010868	0.00920774	TIMP1/ALOX5/SIGLEC10/HMOX1/GRN/TLR4/CCR2	7
BP	GO:0097193	intrinsic apoptotic signaling pathway	44/1631	301/18614	0.000526416	0.0108867	0.00922359	CUL3/SGMS1/TP53BP2/GSKIP/ARMC10/TMBIM6/EP300/RRM2B/APAF1/PYCARD/CYP1B1/PTTG1IP/USP47/SNW1/DDIAS/MAP3K5/PARK7/NCK1/CUL2/JAK2/BCAP31/CASP3/NDUFA13/PRKCD/BID/TNFRSF1A/HDAC1/PDCD10/MCL1/ENO1/HMOX1/LRRK2/ARL6IP5/TNFRSF1B/SGPP1/CASP4/MMP9/SIRT1/CLU/RPS27L/VNN1/CRIP1/CD24/BCL2A1	44
BP	GO:0030595	leukocyte chemotaxis	37/1631	241/18614	0.000558691	0.0115124	0.00975364	ANXA1/RAC1/ADAM10/OXSR1/SYK/NCKAP1L/VAV3/MAPK1/MOSPD2/BST1/NUP85/CCL25/PIK3CG/RIN3/VAV1/ALOX5/IL6R/S100A12/SRP54/C5AR1/IL17RA/CCR1/RARRES2/CCR2/CAMK1D/CORO1A/CXCR2/CX3CR1/SPI1/CSF3R/CKLF/RAC2/C3AR1/FPR2/ITGB2/FFAR2/CTSG	37
BP	GO:0071222	cellular response to lipopolysaccharide	35/1631	224/18614	0.000560616	0.0115124	0.00975364	IL18/HADHB/VIM/TICAM2/MAPK1/CTR9/LILRB2/ADAM9/PYCARD/CDC73/CD55/PTAFR/MTDH/MYD88/TSPO/CASP1/JAK2/SIRPA/HCK/CD14/LILRA2/MAPK14/ARG1/BPI/TLR4/LY96/TNFRSF1B/HMGB2/CX3CR1/TLR2/SPI1/CHMP5/LY86/LTF/CTSG	35
BP	GO:0032732	positive regulation of interleukin-1 production	16/1631	74/18614	0.000566346	0.0115892	0.00981875	NLRC4/TMED10/PYCARD/MNDA/NLRP12/TLR8/NAIP/MYD88/CASP1/APP/JAK2/TYROBP/TLR6/LILRA2/TLR4/ORM1	16
BP	GO:2000377	regulation of reactive oxygen species metabolic process	26/1631	150/18614	0.000577715	0.0117805	0.00998084	RAC1/SYK/BST1/GNAI3/NDUFC2/CYP1B1/ITGAM/RAB27A/ATG5/DHFR/G6PD/PARK7/PDK3/TSPO/ALOX5/TYROBP/PRKCD/TLR6/MAPK14/TLR4/GADD45A/HP/RAC2/FPR2/MMP8/ITGB2	26
BP	GO:0019076	viral release from host cell	9/1631	29/18614	0.000591378	0.0119754	0.0101459	ARL8B/CHMP3/CHMP2A/VPS37B/VPS4B/PPID/CHMP4A/CHMP2B/CHMP5	9
BP	GO:0035891	exit from host cell	9/1631	29/18614	0.000591378	0.0119754	0.0101459	ARL8B/CHMP3/CHMP2A/VPS37B/VPS4B/PPID/CHMP4A/CHMP2B/CHMP5	9
BP	GO:0016042	lipid catabolic process	47/1631	330/18614	0.000622045	0.0125332	0.0106185	PLA2G4A/IDH1/ETFDH/HADHB/SCP2/HEXB/ACAA1/PPT1/GLA/MCEE/PAFAH1B1/NAGA/GALC/ABCD3/CPT2/VPS54/BSCL2/HSD17B11/ETFA/GPCPD1/NUDT19/ACADM/AUH/PRKAA1/CYP1B1/ACER3/PLBD1/ABHD2/AOAH/ABHD5/PIK3CG/NEU1/IRS2/SRD5A1/ABHD3/PLA2G2D/NCEH1/PLD1/SORL1/PRKCD/AIG1/HPGD/DPEP2/PHYH/ABHD16B/RARRES2/CPT1C	47
BP	GO:0038093	Fc receptor signaling pathway	13/1631	54/18614	0.000623221	0.0125332	0.0106185	BTK/SYK/VAV3/APPL2/VAV1/HCK/PRKCD/MAP3K1/APPL1/FGR/FCGR1A/CLEC4E/FCGR3A	13
BP	GO:0045936	negative regulation of phosphate metabolic process	59/1631	439/18614	0.000626051	0.0125468	0.0106301	HMGCR/CORO1C/NCKAP1L/RB1/PRKAR1A/YWHAG/GSKIP/VPS25/HDAC4/SNX6/PYCARD/IMPACT/DUSP22/GNAQ/MICAL1/HHEX/DUSP6/NLRP12/PIBF1/SH2B3/SLC8A1/YWHAB/PARK7/CDKN1B/TRIM27/CDK5RAP3/IRS2/RASSF2/C9orf72/NCK1/CBFA2T3/MVP/DNAJC3/ADNP/TSPO/SORL1/CSK/MYADM/PPP1R15B/SIRPA/CASP3/PTEN/HIPK3/PTPN6/PRKCD/GRB10/CEBPA/LRRK2/CDA/CDKN2C/IRAK3/GADD45A/TMED2/SIRT1/RGS2/SAMSN1/DMTN/HGF/CEACAM1	59
BP	GO:0045333	cellular respiration	37/1631	243/18614	0.000654945	0.013081	0.0110826	IDH1/ETFDH/C2orf69/SDHAF2/SUCLA2/SDHC/TEFM/CAT/VPS54/NDUFB5/GHITM/DLD/NDUFC2/PDHA1/ETFA/MRPS36/NDUFAF1/MDH2/PARK7/UQCRFS1/CBFA2T3/SUCLG2/IL10RB/COX8A/UQCRC1/NDUFA8/NDUFA13/BID/ADSL/NDUFA6/NDUFB9/NDUFA4/NDUFAB1/NDUFS5/NDUFB3/UQCRQ/COX6C	37
BP	GO:0010563	negative regulation of phosphorus metabolic process	59/1631	440/18614	0.000662849	0.0131936	0.0111781	HMGCR/CORO1C/NCKAP1L/RB1/PRKAR1A/YWHAG/GSKIP/VPS25/HDAC4/SNX6/PYCARD/IMPACT/DUSP22/GNAQ/MICAL1/HHEX/DUSP6/NLRP12/PIBF1/SH2B3/SLC8A1/YWHAB/PARK7/CDKN1B/TRIM27/CDK5RAP3/IRS2/RASSF2/C9orf72/NCK1/CBFA2T3/MVP/DNAJC3/ADNP/TSPO/SORL1/CSK/MYADM/PPP1R15B/SIRPA/CASP3/PTEN/HIPK3/PTPN6/PRKCD/GRB10/CEBPA/LRRK2/CDA/CDKN2C/IRAK3/GADD45A/TMED2/SIRT1/RGS2/SAMSN1/DMTN/HGF/CEACAM1	59
BP	GO:1902410	mitotic cytokinetic process	8/1631	24/18614	0.000699098	0.0138465	0.0117312	CHMP3/CHMP2A/VPS4B/CHMP4A/PDCD6IP/MITD1/CHMP2B/CHMP5	8
BP	GO:1990266	neutrophil migration	23/1631	128/18614	0.000700398	0.0138465	0.0117312	RAC1/SYK/NCKAP1L/VAV3/MOSPD2/BST1/CCL25/PIK3CG/MYD88/VAV1/S100A12/SRP54/C5AR1/IL1R1/CAMK1D/CXCR2/CSF3R/PECAM1/CKLF/RAC2/C3AR1/ITGB2/PRTN3	23
BP	GO:0050863	regulation of T cell activation	52/1631	377/18614	0.000706311	0.0138826	0.0117617	ANXA1/IL18/NKAP/SYK/NCKAP1L/PRKAR1A/LILRB2/MAP3K8/PYCARD/DUSP22/CD1D/TNFAIP8L2/FGL2/CD55/TYK2/PPP3CA/BCL6/NCK1/DROSHA/PLA2G2D/CTNNB1/CSK/JAK2/VAV1/SIRPA/LGALS1/CASP3/PTPN6/BID/CD46/IL15/RC3H1/CR1/SOS2/TNFSF13B/ARG1/IL4R/PELI1/CCR2/CORO1A/TNFRSF1B/ACTL6A/RAC2/FLOT2/BMI1/ZBTB1/HLA-DMA/VNN1/CD24/CTSG/CEACAM1/VSIG4	52
BP	GO:0009205	purine ribonucleoside triphosphate metabolic process	37/1631	244/18614	0.000708353	0.0138826	0.0117617	SDHC/PGAM1/NDUFB5/NMNAT1/EP300/HDAC4/GNAI3/NDUFC2/CLPX/PRKAA1/ENTPD7/PGM1/NME6/MFN1/CBFA2T3/ATP6V1A/TSPO/APP/NDUFA8/NDUFA13/NUDT5/NDUFA6/LDHA/HK3/PGK1/NDUFB9/ATP6V1B2/AK3/ENO1/ALDOA/LRRK2/NDUFAB1/GPI/NDUFS5/NDUFB3/GIMAP7/PFKFB2	37
BP	GO:0007098	centrosome cycle	24/1631	136/18614	0.000709362	0.0138826	0.0117617	CHMP3/CHMP2A/MDM1/HAUS4/VPS4B/HAUS3/HAUS6/CEP192/TUBA1A/PDCD6IP/FES/UBXN2B/CETN3/PKD2/CHMP2B/NUBP1/CTNNB1/HAUS1/PPP1R12A/GADD45A/CHMP5/SIRT1/POC1B/KIF11	24
BP	GO:0046474	glycerophospholipid biosynthetic process	33/1631	210/18614	0.000717434	0.0139399	0.0118103	PLA2G4A/PIGX/PIGB/GNPAT/PIGF/ETNK1/IPMK/DPM1/DHRS7B/PIGA/FAR1/MTMR6/LCLAT1/IMPA2/PIGH/ABHD5/MTM1/FIG4/PIK3CG/INPP1/SACM1L/ABHD3/PLD1/LPCAT2/PI4KA/IMPA1/PTEN/ACSL3/PGS1/EFR3A/PCYT1A/PLSCR1/BMX	33
BP	GO:0022411	cellular component disassembly	64/1631	488/18614	0.000724183	0.0139399	0.0118103	CAPZA2/SNAP29/ADAM10/SPAST/TRIP4/CDK5/ADRB2/PAFAH1B1/CHMP3/CHMP2A/VPS54/SLC25A46/WIPI1/SNX30/WDR47/EXOC8/CAMKK2/TGFBR1/VPS4B/DFFB/APAF1/CHMP4A/PRKAA1/SVIL/MICAL1/ITGAM/ATG5/CTSS/MTIF2/FRAT1/SNX14/FBXL4/PELO/PARK7/CDK5RAP3/LAMP2/ADD3/VAMP8/FRAT2/EPS8/ZMPSTE24/CAPG/ASPH/TSPO/CHMP2B/ATG3/SCAF8/FUNDC1/C3/MTPN/VRK1/LCP1/C1QB/PLXNC1/RB1CC1/IRAK3/CX3CR1/ZFAND1/CHMP5/MMP9/C1QA/MMP8/CTSG/DMTN	64
BP	GO:0046761	viral budding from plasma membrane	6/1631	14/18614	0.00072601	0.0139399	0.0118103	CHMP3/CHMP2A/VPS4B/CHMP4A/CHMP2B/CHMP5	6
BP	GO:0098734	macromolecule depalmitoylation	6/1631	14/18614	0.00072601	0.0139399	0.0118103	PPT1/LYPLAL1/ABHD13/ABHD17A/ABHD16B/LYPLA1	6
BP	GO:0032640	tumor necrosis factor production	30/1631	185/18614	0.000726633	0.0139399	0.0118103	BTK/SYK/PYCARD/CLEC4A/PTAFR/TLR1/TRIM27/MYD88/TSPO/APP/JAK2/SIRPA/TYROBP/PTPN6/CD14/LRRK2/LILRA2/IFNGR1/BPI/TLR4/IRAK3/CCR2/LY96/CX3CR1/TLR2/CLU/MMP8/LTF/FCGR3A/ORM1	30
BP	GO:0032680	regulation of tumor necrosis factor production	30/1631	185/18614	0.000726633	0.0139399	0.0118103	BTK/SYK/PYCARD/CLEC4A/PTAFR/TLR1/TRIM27/MYD88/TSPO/APP/JAK2/SIRPA/TYROBP/PTPN6/CD14/LRRK2/LILRA2/IFNGR1/BPI/TLR4/IRAK3/CCR2/LY96/CX3CR1/TLR2/CLU/MMP8/LTF/FCGR3A/ORM1	30
BP	GO:0006650	glycerophospholipid metabolic process	43/1631	297/18614	0.000739563	0.0141414	0.011981	PLA2G4A/PIGX/PIGB/GNPAT/PIGF/ETNK1/PAFAH1B1/IPMK/DPM1/MBOAT1/DHRS7B/PIGA/FAR1/SERINC1/MTMR6/GPCPD1/LCLAT1/IMPA2/MBOAT2/PIGH/ABHD5/MTM1/FIG4/PIK3CG/INPP1/SACM1L/ABHD3/PLA2G2D/PLD1/LPCAT2/PI4KA/IMPA1/PTEN/ACSL3/ABHD16B/PGS1/EFR3A/PCYT1A/DBI/SERINC5/PLSCR1/BMX/LPGAT1	43
BP	GO:0050871	positive regulation of B cell activation	17/1631	83/18614	0.000746424	0.014226	0.0120527	BTK/SYK/NCKAP1L/VAV3/BST1/PPP2R3C/IRS2/BCL6/AKIRIN2/SH3KBP1/PAXIP1/TNFSF13B/TLR4/PELI1/TNFSF13/SPI1/BMI1	17
BP	GO:1903037	regulation of leukocyte cell-cell adhesion	52/1631	378/18614	0.000750983	0.0142662	0.0120868	ANXA1/IL18/NKAP/SYK/NCKAP1L/PRKAR1A/LILRB2/MAP3K8/GCNT1/PYCARD/DUSP22/CD1D/CCL25/TNFAIP8L2/FGL2/CD55/PTAFR/TYK2/PPP3CA/BCL6/NCK1/PLA2G2D/CSK/JAK2/VAV1/SIRPA/LGALS1/CASP3/ALOX5/PTPN6/CD46/ITGA4/IL15/RC3H1/CR1/TNFSF13B/ARG1/IL4R/PELI1/CCR2/CORO1A/ACTL6A/FLOT2/BMI1/ZBTB1/HLA-DMA/ITGB2/VNN1/CD24/CTSG/CEACAM1/VSIG4	52
BP	GO:0070085	glycosylation	37/1631	245/18614	0.000765568	0.0144246	0.012221	NANS/PIGB/ARFGEF1/SERP1/COG5/DPY19L3/ST8SIA4/GALNT4/EDEM3/GCNT1/DPM1/CLN5/STT3B/TMEM59/TMEM165/DDOST/MAGT1/GALNT14/TET2/B3GNT3/ALG6/C1GALT1C1/GALNT2/MAN1A1/EOGT/ST3GAL6/RPN1/GALNT3/MGAT4A/B4GALT5/MAN2A1/ST6GALNAC3/IL15/GALNT9/GALNT1/GALNT7/B3GNT5	37
BP	GO:0002281	macrophage activation involved in immune response	7/1631	19/18614	0.000766741	0.0144246	0.012221	SYK/NMI/TYROBP/GRN/DYSF/CX3CR1/IFI35	7
BP	GO:0032930	positive regulation of superoxide anion generation	7/1631	19/18614	0.000766741	0.0144246	0.012221	SYK/GNAI3/ITGAM/TYROBP/PRKCD/FPR2/ITGB2	7
BP	GO:1990845	adaptive thermogenesis	27/1631	161/18614	0.000775954	0.0144368	0.0122313	IL18/RBPJ/ADRB2/SYK/RB1/CPT2/DHRS7B/BSCL2/ZNF516/ACOT13/APPL2/PDGFC/SORL1/JAK2/GRB10/OMA1/IL15/ARRDC3/IL4R/TLR4/CCR2/MAP2K6/ACSL1/PLCL1/PLAC8/ALPL/LCN2	27
BP	GO:0043030	regulation of macrophage activation	14/1631	62/18614	0.000779544	0.0144368	0.0122313	PLA2G4A/GPR137B/CTSC/MYO18A/TLR6/CEBPA/LRRK2/GRN/IL4R/BPI/TLR4/CST7/MMP8/VSIG4	14
BP	GO:0045428	regulation of nitric oxide biosynthetic process	14/1631	62/18614	0.000779544	0.0144368	0.0122313	RAC1/GLA/ASL/PKD2/TSPO/JAK2/SIRPA/AGXT2/TLR6/TLR4/CX3CR1/CLU/MMP8/PTX3	14
BP	GO:0072666	establishment of protein localization to vacuole	14/1631	62/18614	0.000779544	0.0144368	0.0122313	STAM/STAM2/VPS41/VPS37A/VPS54/VPS25/VPS37B/MVB12A/LAMP2/NEDD4/SORL1/SNX16/CLU/SORT1	14
BP	GO:0090330	regulation of platelet aggregation	9/1631	30/18614	0.000779765	0.0144368	0.0122313	SYK/SH2B3/EMILIN2/JAK2/ABAT/PRKCD/CTSG/DMTN/CEACAM1	9
BP	GO:0044282	small molecule catabolic process	53/1631	388/18614	0.00079251	0.0146263	0.0123919	ETFDH/DERA/HADHB/SCP2/HEXB/GLB1/ACAA1/MCEE/ABCD3/CPT2/DPYD/NQO2/DLD/NPL/ETFA/NUDT19/IMPA2/ACADM/AUH/ENTPD7/ABHD2/ACAD8/ALDH2/PARK7/SULT1B1/IRS2/INPP1/TST/ABHD3/OAT/IDS/IMPA1/NAGK/PTEN/ABAT/HIBCH/AGXT2/AIG1/NUDT5/PGD/HK3/PGK1/DPEP2/PHYH/ENO1/CDA/ARG1/UPP1/ENPP4/CPT1C/APOBEC3A/GK/PFKFB2	53
BP	GO:0071470	cellular response to osmotic stress	12/1631	49/18614	0.000847831	0.0155979	0.0132151	MICU1/OXSR1/PYCARD/SLC12A6/XRCC5/RCSD1/PKD2/TSPO/CASP1/CASP3/CAPN3/CAB39	12
BP	GO:0016032	viral process	57/1631	426/18614	0.000853692	0.0156564	0.0132646	ITGAV/ARL8B/VPS37A/CHMP3/CHMP2A/LAMTOR5/VPS37B/VPS4B/EP300/PPID/ZDHHC20/CHMP4A/SPCS1/PAIP1/PDCD6IP/ATG5/SNW1/EPS15/MVB12A/CD55/RAB1A/TRIM27/TOP2B/KPNA2/UBP1/VAMP8/NEDD4/TMEM41B/GTF2B/LIG4/FCN1/CHMP2B/LGALS1/EGFR/EIF3L/MGAT4A/RNASEL/CD46/MAN2A1/ST6GALNAC3/HDAC1/FMR1/DEK/CR1/EDEM2/GALNT1/SPCS3/DYNLT1/ATG16L2/CHMP5/PLSCR1/IGF2R/SLPI/PKN2/APOBEC3A/LTF/PTX3	57
BP	GO:0000281	mitotic cytokinesis	17/1631	84/18614	0.000860761	0.0157014	0.0133027	SPAST/CHMP3/CHMP2A/EXOC6/ARL3/EXOC8/VPS4B/RASA1/CHMP4A/ZFYVE26/PDCD6IP/EXOC1/MITD1/CHMP2B/CHMP5/RACGAP1/ANLN	17
BP	GO:0046390	ribose phosphate biosynthetic process	36/1631	238/18614	0.000869097	0.0157014	0.0133027	PPT1/PPCS/SDHC/NDUFB5/ELOVL1/DLD/NDUFC2/PDHA1/AMPD2/RFK/G6PD/PYGL/NME6/PDK3/PDHX/ATP6V1A/PAPSS1/ACSL4/NDUFA8/NDUFA13/PDK4/ADSL/NDUFA6/NDUFB9/AK3/ACSL3/ENO1/ALDOA/NDUFAB1/CDA/PPCDC/NDUFS5/NDUFB3/ACSL1/UPP1/DCK	36
BP	GO:0030833	regulation of actin filament polymerization	23/1631	130/18614	0.00087414	0.0157014	0.0133027	CAPZA2/ARFGEF1/MKKS/NCKAP1L/ARPC3/ARHGAP18/ARPC2/RASA1/PYCARD/SVIL/ADD3/NCK1/EPS8/CAPG/MYADM/CYFIP1/HCK/HCLS1/PRKCD/MTPN/PFN1/CORO1A/DMTN	23
BP	GO:0008360	regulation of cell shape	24/1631	138/18614	0.000878535	0.0157014	0.0133027	ANXA1/RAC1/HEXB/MYL12B/ARHGAP18/RASA1/RHOU/FES/LST1/FGD4/EPS8/ZMPSTE24/EPB41L3/SH3KBP1/CYFIP1/HCK/TBCCD1/FGR/ALDOA/PLXNC1/CORO1A/DLC1/ITGB2/DMTN	24
BP	GO:0043281	regulation of cysteine-type endopeptidase activity involved in apoptotic process	32/1631	204/18614	0.000883254	0.0157014	0.0133027	SYK/NLRC4/DNAJB6/LAMTOR5/APAF1/PYCARD/MICAL1/USP47/NLRP12/RAF1/MAP3K5/PARK7/NAIP/TNFAIP8/RPS6KA3/CASP1/JAK2/BCAP31/RPS6KA1/NDUFA13/BID/P2RX1/TNFSF10/ARL6IP5/GPI/DLC1/CTSD/MMP9/SIRT1/FAS/RPS27L/HGF	32
BP	GO:0002084	protein depalmitoylation	5/1631	10/18614	0.000888455	0.0157014	0.0133027	PPT1/LYPLAL1/ABHD13/ABHD17A/LYPLA1	5
BP	GO:0006086	acetyl-CoA biosynthetic process from pyruvate	5/1631	10/18614	0.000888455	0.0157014	0.0133027	DLD/PDHA1/PDK3/PDHX/PDK4	5
BP	GO:0018243	protein O-linked glycosylation via threonine	5/1631	10/18614	0.000888455	0.0157014	0.0133027	GALNT4/GALNT2/EOGT/GALNT3/GALNT1	5
BP	GO:0032819	positive regulation of natural killer cell proliferation	5/1631	10/18614	0.000888455	0.0157014	0.0133027	IL18/TYK2/JAK2/IL15/FCGR3A	5
BP	GO:0033523	histone H2B ubiquitination	5/1631	10/18614	0.000888455	0.0157014	0.0133027	CTR9/RNF20/LEO1/CDC73/UBE2E1	5
BP	GO:0048194	Golgi vesicle budding	5/1631	10/18614	0.000888455	0.0157014	0.0133027	GOLPH3/TMED10/ARFGAP3/MYO18A/TMED2	5
BP	GO:0060628	regulation of ER to Golgi vesicle-mediated transport	5/1631	10/18614	0.000888455	0.0157014	0.0133027	RNF139/YIPF5/RINT1/SORL1/LRRK2	5
BP	GO:0140694	non-membrane-bounded organelle assembly	53/1631	390/18614	0.000892816	0.0157308	0.0133276	TUBGCP3/CNOT6/CHMP3/CHMP2A/MDM1/SENP6/HAUS4/DHX29/PRKAR1A/RAB11A/CENPC/CCDC69/BSCL2/GOLGA8CP/VPS4B/TRAPPC12/HAUS3/HAUS6/CEP192/MYOZ1/MAPRE1/CHMP4A/MEF2A/YTHDF3/PRKAA1/YTHDF2/PIBF1/XRCC5/C9orf72/MISP/GTF2B/CHMP2B/HCK/EIF2A/CAPN3/PAN3/BIN2/NEK7/MIS12/MTERF3/RNF4/RC3H1/LCP1/HAUS1/MRPL22/CHMP5/CENPW/RPS27L/POC1B/RACGAP1/ANLN/CENPK/KIF11	53
BP	GO:0032608	interferon-beta production	13/1631	56/18614	0.000901461	0.0157877	0.0133759	POLR3F/PYCARD/PPM1B/TBK1/RNF135/TLR8/NMI/SIRPA/REL/TLR4/HMGB2/TLR2/TRIM56	13
BP	GO:0032648	regulation of interferon-beta production	13/1631	56/18614	0.000901461	0.0157877	0.0133759	POLR3F/PYCARD/PPM1B/TBK1/RNF135/TLR8/NMI/SIRPA/REL/TLR4/HMGB2/TLR2/TRIM56	13
BP	GO:0002224	toll-like receptor signaling pathway	15/1631	70/18614	0.00091886	0.0160094	0.0135636	BTK/TICAM2/CTSS/TLR8/TLR1/RPS6KA3/MYD88/CD300LF/TLR6/TLR5/RAB11FIP2/TLR4/IRAK3/LY96/TLR2	15
BP	GO:0032496	response to lipopolysaccharide	48/1631	345/18614	0.000919605	0.0160094	0.0135636	IL18/PTGER2/HADHB/VIM/BTK/TICAM2/MAPK1/CTR9/LILRB2/ADAM9/PYCARD/CDC73/CD55/PTAFR/RPS6KA3/MTDH/MYD88/AKIRIN2/TSPO/CASP1/JAK2/SIRPA/HCK/CASP3/CD14/HPGD/LILRA2/THBD/MAPK14/ARG1/BPI/TLR4/IRAK3/PELI1/LY96/TNFRSF1B/HMGB2/CX3CR1/TLR2/SPI1/CHMP5/ADM/SLPI/SLC11A1/LY86/ALPL/LTF/CTSG	48
BP	GO:0031468	nuclear membrane reassembly	8/1631	25/18614	0.000949793	0.0164368	0.0139258	SPAST/CHMP3/CHMP2A/VPS4B/CHMP4A/UBXN2B/CHMP2B/CHMP5	8
BP	GO:0090023	positive regulation of neutrophil chemotaxis	8/1631	25/18614	0.000949793	0.0164368	0.0139258	RAC1/NCKAP1L/MOSPD2/C5AR1/CAMK1D/CXCR2/RAC2/C3AR1	8
BP	GO:0071621	granulocyte chemotaxis	23/1631	131/18614	0.000974188	0.0168091	0.0142412	ANXA1/RAC1/SYK/NCKAP1L/VAV3/MAPK1/MOSPD2/BST1/CCL25/PIK3CG/VAV1/S100A12/SRP54/C5AR1/IL17RA/RARRES2/CAMK1D/CXCR2/CSF3R/CKLF/RAC2/C3AR1/ITGB2	23
BP	GO:0044273	sulfur compound catabolic process	10/1631	37/18614	0.000998365	0.0171249	0.0145088	HEXB/GLB1/SUCLA2/NUDT19/GNS/TST/SUCLG2/IDS/HPSE/DPEP2	10
BP	GO:0046466	membrane lipid catabolic process	10/1631	37/18614	0.000998365	0.0171249	0.0145088	HEXB/PPT1/GLA/NAGA/GALC/VPS54/CYP1B1/ACER3/NEU1/PRKCD	10
BP	GO:0045948	positive regulation of translational initiation	9/1631	31/18614	0.00101424	0.0172954	0.0146532	SH3BGRL/DHX29/IMPACT/YTHDF3/YTHDF2/NCK1/DNAJC3/CDC123/POLR2G	9
BP	GO:0099022	vesicle tethering	9/1631	31/18614	0.00101424	0.0172954	0.0146532	TRAPPC11/TRAPPC6B/EXOC6/EXOC8/TRAPPC12/STARD3NL/TBC1D23/EXOC1/WDR11	9
BP	GO:0009144	purine nucleoside triphosphate metabolic process	37/1631	249/18614	0.00103722	0.0176357	0.0149415	SDHC/PGAM1/NDUFB5/NMNAT1/EP300/HDAC4/GNAI3/NDUFC2/CLPX/PRKAA1/ENTPD7/PGM1/NME6/MFN1/CBFA2T3/ATP6V1A/TSPO/APP/NDUFA8/NDUFA13/NUDT5/NDUFA6/LDHA/HK3/PGK1/NDUFB9/ATP6V1B2/AK3/ENO1/ALDOA/LRRK2/NDUFAB1/GPI/NDUFS5/NDUFB3/GIMAP7/PFKFB2	37
BP	GO:0070301	cellular response to hydrogen peroxide	18/1631	93/18614	0.00106437	0.0179736	0.0152278	ANXA1/CAT/IMPACT/PRKAA1/CYP1B1/MAP3K5/PARK7/SIRPA/PRKCD/IL18RAP/PDCD10/LRRK2/ARG1/TXN/SIRT1/EZH2/PCNA/HGF	18
BP	GO:0050900	leukocyte migration	53/1631	393/18614	0.00106443	0.0179736	0.0152278	ANXA1/RAC1/ADAM10/OXSR1/PAFAH1B1/SYK/NCKAP1L/VAV3/MAPK1/GCNT1/GOLPH3/MOSPD2/BST1/NUP85/PYCARD/CCL25/NLRP12/PTAFR/PIK3CG/MYD88/EPS8/RIN3/APP/VAV1/SIRPA/HCK/ALOX5/IL6R/S100A12/SRP54/ITGA4/C5AR1/IL17RA/CCR1/HMOX1/RARRES2/CCR2/IL1R1/CAMK1D/CORO1A/CXCR2/CX3CR1/SPI1/CSF3R/PECAM1/CKLF/RAC2/C3AR1/FPR2/ITGB2/FFAR2/CTSG/PRTN3	53
BP	GO:0007080	mitotic metaphase plate congression	13/1631	57/18614	0.00107558	0.0179736	0.0152278	RMDN1/CUL3/CHMP3/CHMP2A/RAB11A/CENPC/VPS4B/MAPRE1/CHMP4A/PIBF1/CHMP2B/MIS12/CHMP5	13
BP	GO:0033866	nucleoside bisphosphate biosynthetic process	13/1631	57/18614	0.00107558	0.0179736	0.0152278	PPT1/PPCS/ELOVL1/DLD/PDHA1/PDK3/PDHX/PAPSS1/ACSL4/PDK4/ACSL3/PPCDC/ACSL1	13
BP	GO:0034030	ribonucleoside bisphosphate biosynthetic process	13/1631	57/18614	0.00107558	0.0179736	0.0152278	PPT1/PPCS/ELOVL1/DLD/PDHA1/PDK3/PDHX/PAPSS1/ACSL4/PDK4/ACSL3/PPCDC/ACSL1	13
BP	GO:0034033	purine nucleoside bisphosphate biosynthetic process	13/1631	57/18614	0.00107558	0.0179736	0.0152278	PPT1/PPCS/ELOVL1/DLD/PDHA1/PDK3/PDHX/PAPSS1/ACSL4/PDK4/ACSL3/PPCDC/ACSL1	13
BP	GO:0048278	vesicle docking	14/1631	64/18614	0.00108741	0.0181194	0.0153513	EXOC6/STX7/EXOC8/BLOC1S6/STX12/EXOC1/RAB8B/STX11/STXBP3/VAMP3/STX3/RALB/RAB13/STXBP2	14
BP	GO:1990182	exosomal secretion	7/1631	20/18614	0.001091	0.0181274	0.0153581	STAM/CHMP2A/RAB11A/VPS4B/PDCD6IP/RAB27A/COPS5	7
BP	GO:0072659	protein localization to plasma membrane	41/1631	285/18614	0.00109907	0.0182096	0.0154277	VPS35/RAB10/CDK5/RER1/PRAM1/MYO5A/STX7/RAB11A/GOLPH3/TMEM59/TTC8/ATP2C1/ZDHHC7/NUMB/KIF13A/GOLGA7/SEC23A/VAMP8/RAB8B/EPB41L3/SORL1/CSK/RILPL2/VAMP3/C2CD5/EGFR/PICALM/FCHO2/TNFRSF1A/RAB31/APPL1/ACSL3/STX3/GOLGA4/SEC16A/EFR3A/RAB13/ARL6IP5/LYPLA1/TMED2/FLOT2	41
BP	GO:0043328	protein transport to vacuole involved in ubiquitin-dependent protein catabolic process via the multivesicular body sorting pathway	6/1631	15/18614	0.0011207	0.018463	0.0156424	STAM/STAM2/VPS37A/VPS25/VPS37B/MVB12A	6
BP	GO:0090110	COPII-coated vesicle cargo loading	6/1631	15/18614	0.0011207	0.018463	0.0156424	SEC24B/SEC23B/SEC24D/RAB1A/SEC23A/SEC24A	6
BP	GO:0071706	tumor necrosis factor superfamily cytokine production	30/1631	190/18614	0.00113028	0.0185163	0.0156876	BTK/SYK/PYCARD/CLEC4A/PTAFR/TLR1/TRIM27/MYD88/TSPO/APP/JAK2/SIRPA/TYROBP/PTPN6/CD14/LRRK2/LILRA2/IFNGR1/BPI/TLR4/IRAK3/CCR2/LY96/CX3CR1/TLR2/CLU/MMP8/LTF/FCGR3A/ORM1	30
BP	GO:1903555	regulation of tumor necrosis factor superfamily cytokine production	30/1631	190/18614	0.00113028	0.0185163	0.0156876	BTK/SYK/PYCARD/CLEC4A/PTAFR/TLR1/TRIM27/MYD88/TSPO/APP/JAK2/SIRPA/TYROBP/PTPN6/CD14/LRRK2/LILRA2/IFNGR1/BPI/TLR4/IRAK3/CCR2/LY96/CX3CR1/TLR2/CLU/MMP8/LTF/FCGR3A/ORM1	30
BP	GO:0044275	cellular carbohydrate catabolic process	11/1631	44/18614	0.00114947	0.018778	0.0159093	PGM2/AGL/PGAM1/AOAH/PYGL/MGAM/PGD/RB1CC1/PPP1R3B/PPP1R3D/GK	11
BP	GO:0009199	ribonucleoside triphosphate metabolic process	37/1631	251/18614	0.00120232	0.0195865	0.0165943	SDHC/PGAM1/NDUFB5/NMNAT1/EP300/HDAC4/GNAI3/NDUFC2/CLPX/PRKAA1/ENTPD7/PGM1/NME6/MFN1/CBFA2T3/ATP6V1A/TSPO/APP/NDUFA8/NDUFA13/NUDT5/NDUFA6/LDHA/HK3/PGK1/NDUFB9/ATP6V1B2/AK3/ENO1/ALDOA/LRRK2/NDUFAB1/GPI/NDUFS5/NDUFB3/GIMAP7/PFKFB2	37
BP	GO:0009141	nucleoside triphosphate metabolic process	39/1631	269/18614	0.00123787	0.0200657	0.0170003	SDHC/PGAM1/NDUFB5/NMNAT1/EP300/RRM2B/HDAC4/GNAI3/NDUFC2/CLPX/PRKAA1/ENTPD7/PGM1/NME6/MFN1/CBFA2T3/ATP6V1A/TSPO/APP/NDUFA8/NDUFA13/NUDT5/NDUFA6/LDHA/HK3/PGK1/NDUFB9/ATP6V1B2/AK3/ENO1/ALDOA/LRRK2/NDUFAB1/GPI/NDUFS5/NDUFB3/SMPDL3A/GIMAP7/PFKFB2	39
BP	GO:0006120	mitochondrial electron transport, NADH to ubiquinone	12/1631	51/18614	0.00123862	0.0200657	0.0170003	NDUFB5/DLD/NDUFC2/NDUFAF1/PARK7/NDUFA8/NDUFA6/NDUFB9/NDUFA4/NDUFAB1/NDUFS5/NDUFB3	12
BP	GO:2000116	regulation of cysteine-type endopeptidase activity	35/1631	234/18614	0.00124278	0.0200772	0.0170101	SYK/NLRC4/DNAJB6/LAMTOR5/APAF1/PYCARD/MICAL1/USP47/NLRP12/RAF1/MAP3K5/PARK7/NAIP/TNFAIP8/RPS6KA3/ASPH/CASP1/JAK2/BCAP31/RPS6KA1/NDUFA13/BID/P2RX1/TNFSF10/ARL6IP5/GPI/DLC1/CST7/CTSD/MMP9/SIRT1/FAS/RPS27L/LTF/HGF	35
BP	GO:0002433	immune response-regulating cell surface receptor signaling pathway involved in phagocytosis	8/1631	26/18614	0.00126758	0.0203092	0.0172066	SYK/VAV3/APPL2/VAV1/HCK/PRKCD/APPL1/FGR	8
BP	GO:0038096	Fc-gamma receptor signaling pathway involved in phagocytosis	8/1631	26/18614	0.00126758	0.0203092	0.0172066	SYK/VAV3/APPL2/VAV1/HCK/PRKCD/APPL1/FGR	8
BP	GO:1903306	negative regulation of regulated secretory pathway	8/1631	26/18614	0.00126758	0.0203092	0.0172066	NCKAP1L/RAP1B/STXBP3/FMR1/HMOX1/CCR2/SPI1/CEACAM1	8
BP	GO:0010324	membrane invagination	14/1631	65/18614	0.00127606	0.0203332	0.017227	RAC1/NCKAP1L/CHMP2A/CHMP4A/ITGAM/VAMP7/APPL2/FCHO2/BIN2/C3/RAB31/FCGR1A/FNBP1L/ITGB2	14
BP	GO:0080164	regulation of nitric oxide metabolic process	14/1631	65/18614	0.00127606	0.0203332	0.017227	RAC1/GLA/ASL/PKD2/TSPO/JAK2/SIRPA/AGXT2/TLR6/TLR4/CX3CR1/CLU/MMP8/PTX3	14
BP	GO:0008154	actin polymerization or depolymerization	30/1631	192/18614	0.00133961	0.0212877	0.0180356	RAC1/CAPZA2/ARFGEF1/MKKS/NCKAP1L/ARPC3/ARHGAP18/ARPC2/RASA1/PYCARD/SVIL/MICAL1/PSTPIP1/DIAPH2/ADD3/NCK1/EPS8/CAPG/JAK2/MYADM/CYFIP1/HCK/HCLS1/PRKCD/MTPN/PFN1/GAS7/CORO1A/PSTPIP2/DMTN	30
BP	GO:0070972	protein localization to endoplasmic reticulum	16/1631	80/18614	0.00137704	0.0217677	0.0184423	RAB10/RER1/SGTB/VPS54/CHMP4A/SPCS1/SRP9/INSIG2/RTN4/MAN1A1/TRAM1/BCAP31/SRP54/LRRK2/SEC16A/SPCS3	16
BP	GO:0022407	regulation of cell-cell adhesion	63/1631	491/18614	0.00137728	0.0217677	0.0184423	ANXA1/IL18/NKAP/SYK/NCKAP1L/PRKAR1A/LILRB2/MAP3K8/GCNT1/JAG1/PYCARD/DUSP22/CD1D/CCL25/YTHDF2/TNFAIP8L2/SH2B3/FGL2/EMILIN2/CD55/PTAFR/TYK2/PPP3CA/BCL6/NCK1/PLA2G2D/DENND6A/CSK/JAK2/MYADM/VAV1/SIRPA/LGALS1/CASP3/ALOX5/ABAT/PTPN6/PRKCD/CD46/ITGA4/IL15/RC3H1/CR1/TNFSF13B/MAPK14/ARG1/IL4R/PELI1/CCR2/CORO1A/ACTL6A/SPI1/FLOT2/BMI1/ZBTB1/HLA-DMA/ITGB2/VNN1/CD24/CTSG/DMTN/CEACAM1/VSIG4	63
BP	GO:0008631	intrinsic apoptotic signaling pathway in response to oxidative stress	11/1631	45/18614	0.00140267	0.0220495	0.018681	GSKIP/CYP1B1/MAP3K5/PARK7/JAK2/PRKCD/PDCD10/MCL1/ARL6IP5/SIRT1/VNN1	11
BP	GO:1902622	regulation of neutrophil migration	11/1631	45/18614	0.00140267	0.0220495	0.018681	RAC1/NCKAP1L/MOSPD2/BST1/MYD88/C5AR1/IL1R1/CAMK1D/CXCR2/RAC2/C3AR1	11
BP	GO:0006968	cellular defense response	12/1631	52/18614	0.00148386	0.0232324	0.0196832	LILRB2/MNDA/NCF2/TYROBP/TCIRG1/C5AR1/LSP1/CCR2/LY96/CXCR2/CX3CR1/NCF1	12
BP	GO:0001821	histamine secretion	5/1631	11/18614	0.00151158	0.0232324	0.0196832	BTK/SNX4/VAMP7/VAMP8/SNAP23	5
BP	GO:0006686	sphingomyelin biosynthetic process	5/1631	11/18614	0.00151158	0.0232324	0.0196832	SGMS1/SGMS2/SPTLC1/SAMD8/SPTLC2	5
BP	GO:0032493	response to bacterial lipoprotein	5/1631	11/18614	0.00151158	0.0232324	0.0196832	TLR1/CD14/TLR6/TLR2/SSC5D	5
BP	GO:0043320	natural killer cell degranulation	5/1631	11/18614	0.00151158	0.0232324	0.0196832	VAMP7/RAB27A/CORO1A/FCGR3A/NKG7	5
BP	GO:0051469	vesicle fusion with vacuole	5/1631	11/18614	0.00151158	0.0232324	0.0196832	CHMP3/CHMP2A/CHMP4A/CHMP2B/CHMP5	5
BP	GO:0061763	multivesicular body-lysosome fusion	5/1631	11/18614	0.00151158	0.0232324	0.0196832	CHMP3/CHMP2A/CHMP4A/CHMP2B/CHMP5	5
BP	GO:0033005	positive regulation of mast cell activation	7/1631	21/18614	0.00151377	0.0232324	0.0196832	SNX4/SYK/VAMP7/VAMP8/GAB2/FGR/IL4R	7
BP	GO:0097734	extracellular exosome biogenesis	7/1631	21/18614	0.00151377	0.0232324	0.0196832	STAM/CHMP2A/RAB11A/VPS4B/PDCD6IP/RAB27A/COPS5	7
BP	GO:0032868	response to insulin	39/1631	272/18614	0.00152413	0.02333	0.0197659	RAB10/MYO5A/RB1/MAPK1/YWHAG/CAT/GCNT1/PRKAA1/ZDHHC7/APPL2/RAF1/INSIG2/IRS2/SRD5A1/ZNF106/NCK1/SORL1/STXBP3/CYFIP1/C2CD5/PRKCD/GRB10/PDK4/TNFSF10/RAB31/APPL1/SOS2/RARRES2/MAPK14/RAB13/TLR2/CTSD/SIRT1/ADM/RETN/SORT1/ALPL/ECHDC3/CEACAM1	39
BP	GO:0030851	granulocyte differentiation	10/1631	39/18614	0.00155074	0.0236134	0.020006	NKAP/DHRS7B/EVI2B/LBR/CBFA2T3/HCLS1/SRP54/CEBPA/SPI1/CEACAM1	10
BP	GO:0048821	erythrocyte development	10/1631	39/18614	0.00155074	0.0236134	0.020006	NCKAP1L/SLC25A40/ALAS1/G6PD/SH2B3/BCL6/FLVCR1/ABCB10/ARID4A/DMTN	10
BP	GO:0002690	positive regulation of leukocyte chemotaxis	18/1631	96/18614	0.00155513	0.0236186	0.0200104	RAC1/ADAM10/OXSR1/NCKAP1L/MAPK1/MOSPD2/IL6R/C5AR1/CCR1/RARRES2/CCR2/CAMK1D/CXCR2/CX3CR1/SPI1/RAC2/C3AR1/FPR2	18
BP	GO:0016482	cytosolic transport	28/1631	177/18614	0.0015762	0.0238488	0.0202055	HEATR5A/RAB9A/SNX2/VPS35/ARL8B/CHMP3/MAPK1/VPS54/CLN5/WIPI1/ANKRD27/ARFIP1/SNX6/TBC1D23/DNAJC13/EPS15/MAP2K1/DENND5A/TRIM27/GOLT1B/VPS26A/RCSD1/SORL1/SNX16/VAMP3/LRRK2/CORO1A/SORT1	28
BP	GO:0031023	microtubule organizing center organization	25/1631	152/18614	0.00157847	0.0238488	0.0202055	PAFAH1B1/CHMP3/CHMP2A/MDM1/HAUS4/VPS4B/HAUS3/HAUS6/CEP192/TUBA1A/PDCD6IP/FES/UBXN2B/CETN3/PKD2/CHMP2B/NUBP1/CTNNB1/HAUS1/PPP1R12A/GADD45A/CHMP5/SIRT1/POC1B/KIF11	25
BP	GO:0052548	regulation of endopeptidase activity	46/1631	336/18614	0.00161997	0.0244125	0.0206831	SYK/NLRC4/DNAJB6/LAMTOR5/TMED10/APAF1/TIMP2/PYCARD/MICAL1/USP47/NLRP12/RAF1/MAP3K5/PARK7/NAIP/TNFAIP8/RPS6KA3/AKIRIN2/TIMP1/ASPH/CASP1/SORL1/JAK2/BCAP31/BIRC6/PICALM/RPS6KA1/SERPINB1/SERPINB2/NDUFA13/BID/P2RX1/TNFSF10/HDAC1/CR1/ARL6IP5/GPI/DLC1/CST7/CTSD/MMP9/SIRT1/FAS/RPS27L/LTF/HGF	46
BP	GO:1903039	positive regulation of leukocyte cell-cell adhesion	39/1631	273/18614	0.0016316	0.0245245	0.0207779	ANXA1/IL18/NKAP/SYK/NCKAP1L/LILRB2/MAP3K8/GCNT1/PYCARD/CD1D/CD55/PTAFR/TYK2/PPP3CA/BCL6/NCK1/CSK/JAK2/VAV1/SIRPA/LGALS1/ALOX5/PTPN6/CD46/ITGA4/IL15/CR1/TNFSF13B/IL4R/CCR2/CORO1A/ACTL6A/FLOT2/BMI1/ZBTB1/HLA-DMA/ITGB2/VNN1/CD24	39
BP	GO:0006090	pyruvate metabolic process	20/1631	112/18614	0.00163876	0.0245687	0.0208154	PGAM1/EP300/HDAC4/DLD/PDHA1/PRKAA1/PGM1/ME2/PDK3/CBFA2T3/PDHX/APP/PDK4/LDHA/HK3/PGK1/ENO1/ALDOA/GPI/PFKFB2	20
BP	GO:0005980	glycogen catabolic process	6/1631	16/18614	0.001661	0.0247634	0.0209803	PGM2/AGL/PYGL/RB1CC1/PPP1R3B/PPP1R3D	6
BP	GO:0042159	lipoprotein catabolic process	6/1631	16/18614	0.001661	0.0247634	0.0209803	PPT1/LYPLAL1/ABHD13/ABHD17A/LYPLA1/CTSD	6
BP	GO:0034143	regulation of toll-like receptor 4 signaling pathway	8/1631	27/18614	0.00166448	0.0247634	0.0209803	TICAM2/APPL2/CD14/APPL1/LILRA2/PELI1/LTF/IFI35	8
BP	GO:0035384	thioester biosynthetic process	11/1631	46/18614	0.0016998	0.0251605	0.0213168	PPT1/PPCS/ELOVL1/DLD/PDHA1/PDK3/PDHX/ACSL4/PDK4/ACSL3/ACSL1	11
BP	GO:0071616	acyl-CoA biosynthetic process	11/1631	46/18614	0.0016998	0.0251605	0.0213168	PPT1/PPCS/ELOVL1/DLD/PDHA1/PDK3/PDHX/ACSL4/PDK4/ACSL3/ACSL1	11
BP	GO:0005996	monosaccharide metabolic process	37/1631	256/18614	0.00171927	0.0253843	0.0215064	FPGT/HEXB/GLB1/PGM2/SERP1/DSE/EP300/MAN2B1/FUCA2/PDHA1/ACADM/PRKAA1/PGM1/G6PD/MDH2/IRS2/PDK3/ZMPSTE24/GSTO1/IDS/OMA1/PDK4/MAN2A1/NUDT5/PGD/HK3/PGK1/ENO1/ALDOA/MAN2B2/SLC2A3/DGAT2/MAPK14/GPI/SIRT1/PFKFB3/PFKFB2	37
BP	GO:0006497	protein lipidation	18/1631	97/18614	0.00175629	0.0258654	0.021914	PIGX/PIGB/PIGF/DPM1/WIPI1/PIGA/ZDHHC6/ZDHHC20/PPM1B/ATG5/ZDHHC7/PIGH/GOLGA7/RB1CC1/DBI/ATG16L2/UGCG/ZDHHC19	18
BP	GO:0042102	positive regulation of T cell proliferation	19/1631	105/18614	0.00180465	0.0263896	0.0223581	ANXA1/IL18/SYK/NCKAP1L/LILRB2/PYCARD/CD1D/CD55/TYK2/PPP3CA/NCK1/JAK2/CD46/IL15/TNFSF13B/CCR2/CORO1A/BMI1/CD24	19
BP	GO:0006446	regulation of translational initiation	16/1631	82/18614	0.00180546	0.0263896	0.0223581	SH3BGRL/DHX29/IMPACT/BZW1/YTHDF3/PAIP1/YTHDF2/MTIF2/EIF4H/NCK1/DNAJC3/CDC123/PPP1R15B/POLR2G/FMR1/TMED2	16
BP	GO:1901184	regulation of ERBB signaling pathway	16/1631	82/18614	0.00180546	0.0263896	0.0223581	RBPJ/VPS25/PTPN18/SNX6/MVB12A/RTN4/MVP/TGFA/EGFR/PTPN12/SHKBP1/RALB/RALA/MMP9/NCF1/CEACAM1	16
BP	GO:0002821	positive regulation of adaptive immune response	22/1631	129/18614	0.00182898	0.0266665	0.0225927	PLA2G4A/IL18/BTK/STX7/PYCARD/CD1D/CD55/TYK2/FBXO38/AKIRIN2/JAK2/PAXIP1/C3/MICB/TNFSF13B/FCGR1A/CCR2/IL1R1/TNFSF13/SIRT1/SLC11A1/ZBTB1	22
BP	GO:0070302	regulation of stress-activated protein kinase signaling cascade	30/1631	196/18614	0.00186082	0.0270631	0.0229287	PAFAH1B1/MAPK1/MAP3K3/NBR1/PYCARD/ANKRD6/DUSP22/STK3/MAP2K1/COPS5/MAP3K5/NAIP/RASSF2/MYD88/RNF13/ZMPSTE24/APP/SIRPA/EGFR/HIPK3/PDCD10/RB1CC1/ARL6IP5/TLR4/GADD45A/SPI1/FAS/NCF1/MMP8/HGF	30
BP	GO:0009260	ribonucleotide biosynthetic process	34/1631	231/18614	0.001904	0.0276131	0.0233946	PPT1/PPCS/SDHC/NDUFB5/ELOVL1/DLD/NDUFC2/PDHA1/AMPD2/RFK/NME6/PDK3/PDHX/ATP6V1A/PAPSS1/ACSL4/NDUFA8/NDUFA13/PDK4/ADSL/NDUFA6/NDUFB9/AK3/ACSL3/ENO1/ALDOA/NDUFAB1/CDA/PPCDC/NDUFS5/NDUFB3/ACSL1/UPP1/DCK	34
BP	GO:0022406	membrane docking	17/1631	90/18614	0.0019081	0.0276131	0.0233946	SNAP29/PDZD8/EXOC6/STX7/EXOC8/BLOC1S6/STX12/EXOC1/VAMP8/RAB8B/STX11/STXBP3/VAMP3/STX3/RALB/RAB13/STXBP2	17
BP	GO:0010038	response to metal ion	49/1631	367/18614	0.00198462	0.0286493	0.0242726	SUMO1/SLC40A1/PAM/MAPK1/ADAM9/CAT/VPS54/ARL13B/ATF1/TUBA1A/SLC30A1/MEF2A/IMPA2/PRKAA1/ATG5/G6PD/SLC25A24/PARK7/CDKN1B/PPP3CA/CPNE2/CHUK/NEDD4/SOD3/CPOX/LIG4/PKD2/TSPO/APP/MTF1/CASP3/CAPN3/EGFR/CPNE3/ABAT/CD14/TCIRG1/NEK7/CEBPA/HMOX1/LRRK2/ARG1/GPI/PLSCR1/MMP9/NCF1/PCNA/CRIP1/DMTN	49
BP	GO:0002704	negative regulation of leukocyte mediated immunity	14/1631	68/18614	0.00201311	0.0289174	0.0244997	NCKAP1L/DUSP22/AHR/BCL6/PTPN6/CD46/CR1/HMOX1/ARG1/CCR2/CLEC12B/CX3CR1/SPI1/CEACAM1	14
BP	GO:0070936	protein K48-linked ubiquitination	14/1631	68/18614	0.00201311	0.0289174	0.0244997	CUL3/UBE2K/RNF146/UBR5/KBTBD7/NMI/FBXO38/HACE1/UBE2G1/UBE2D1/RNF4/PELI1/UBE2E1/UBE2Q2	14
BP	GO:0032928	regulation of superoxide anion generation	7/1631	22/18614	0.00205395	0.0291185	0.0246701	SYK/GNAI3/ITGAM/TYROBP/PRKCD/FPR2/ITGB2	7
BP	GO:0043555	regulation of translation in response to stress	7/1631	22/18614	0.00205395	0.0291185	0.0246701	IMPACT/RPS6KA3/NCK1/DNAJC3/PPP1R15B/RPS6KA1/TMED2	7
BP	GO:0051383	kinetochore organization	7/1631	22/18614	0.00205395	0.0291185	0.0246701	SENP6/CENPC/TRAPPC12/MIS12/RNF4/CENPW/CENPK	7
BP	GO:0046209	nitric oxide metabolic process	16/1631	83/18614	0.00205837	0.0291185	0.0246701	RAC1/GLA/ASL/CYP1B1/PKD2/TSPO/JAK2/SIRPA/AGXT2/TLR6/TLR4/CX3CR1/TLR2/CLU/MMP8/PTX3	16
BP	GO:0050869	negative regulation of B cell activation	9/1631	34/18614	0.00207659	0.0291185	0.0246701	BTK/MNDA/BCL6/ID2/CASP3/TYROBP/RC3H1/CR1/SAMSN1	9
BP	GO:0090022	regulation of neutrophil chemotaxis	9/1631	34/18614	0.00207659	0.0291185	0.0246701	RAC1/NCKAP1L/MOSPD2/BST1/C5AR1/CAMK1D/CXCR2/RAC2/C3AR1	9
BP	GO:0090322	regulation of superoxide metabolic process	9/1631	34/18614	0.00207659	0.0291185	0.0246701	SYK/BST1/GNAI3/ITGAM/DHFR/TYROBP/PRKCD/FPR2/ITGB2	9
BP	GO:1901658	glycosyl compound catabolic process	9/1631	34/18614	0.00207659	0.0291185	0.0246701	DERA/GLA/NAGA/DPYD/FUCA2/CDA/UPP1/ENPP4/APOBEC3A	9
BP	GO:1902624	positive regulation of neutrophil migration	9/1631	34/18614	0.00207659	0.0291185	0.0246701	RAC1/NCKAP1L/MOSPD2/C5AR1/IL1R1/CAMK1D/CXCR2/RAC2/C3AR1	9
BP	GO:0002820	negative regulation of adaptive immune response	13/1631	61/18614	0.00207704	0.0291185	0.0246701	NCKAP1L/DUSP22/AHR/TRIM27/BCL6/PTPN6/CD46/RC3H1/CR1/ARG1/IL4R/SAMSN1/CEACAM1	13
BP	GO:0044272	sulfur compound biosynthetic process	25/1631	155/18614	0.00208241	0.0291237	0.0246745	TM9SF2/PPT1/PPCS/DSE/GLCE/ELOVL1/DLD/PDHA1/B3GNT3/PDK3/PDHX/ST3GAL6/PAPSS1/GGTLC2/CTNNB1/ACSL4/PDK4/CSGALNACT2/ACSL3/TPK1/ENOPH1/CSGALNACT1/CHSY1/ACSL1/CHST13	25
BP	GO:0071320	cellular response to cAMP	12/1631	54/18614	0.00209479	0.0292268	0.0247618	CYP1B1/SLC8A1/PTAFR/PIK3CG/AHR/SRD5A1/RAP1B/PKD2/APP/AQP9/KCNE1/DMTN	12
BP	GO:0044403	biological process involved in symbiotic interaction	43/1631	313/18614	0.00210872	0.0293509	0.024867	RAB9A/ITGAV/ARL8B/CHMP3/CHMP2A/THOC2/THOC5/VPS37B/VPS4B/EP300/FUCA2/PPID/ZDHHC20/CHMP4A/PAIP1/SNW1/EPS15/CD55/MPEG1/MYD88/VAMP8/TMEM41B/FCN1/CHMP2B/JAK2/PI4KA/LGALS1/EGFR/CD46/HDAC1/FMR1/CR1/ARG1/DYNLT1/PGLYRP1/CX3CR1/ALYREF/CHMP5/PLSCR1/IGF2R/LTF/CTSG/PTX3	43
BP	GO:0002687	positive regulation of leukocyte migration	24/1631	147/18614	0.00214266	0.0297524	0.0252072	RAC1/ADAM10/OXSR1/NCKAP1L/MAPK1/MOSPD2/PYCARD/PTAFR/APP/IL6R/ITGA4/C5AR1/CCR1/RARRES2/CCR2/IL1R1/CAMK1D/CORO1A/CXCR2/CX3CR1/SPI1/RAC2/C3AR1/FPR2	24
BP	GO:0071624	positive regulation of granulocyte chemotaxis	8/1631	28/18614	0.00215351	0.0297612	0.0252147	RAC1/NCKAP1L/MOSPD2/C5AR1/CAMK1D/CXCR2/RAC2/C3AR1	8
BP	GO:0150146	cell junction disassembly	8/1631	28/18614	0.00215351	0.0297612	0.0252147	CDK5/TGFBR1/ITGAM/C3/C1QB/PLXNC1/CX3CR1/C1QA	8
BP	GO:0033157	regulation of intracellular protein transport	33/1631	224/18614	0.0021667	0.0298728	0.0253092	CDK5/SUMO1/LEPROT/UBR5/TMEM30A/RHOU/RBM22/PRKAA1/ITGAM/FRAT1/PARK7/NPEPPS/FRAT2/SORL1/ICE1/JAK2/BCAP31/C2CD5/HCLS1/PRKCD/PDCD10/SH3GLB1/LCP1/EDEM2/LRRK2/MAPK14/TXN/SP100/ZFAND1/KCNE1/RAC2/ITGB2/DMTN	33
BP	GO:1903322	positive regulation of protein modification by small protein conjugation or removal	23/1631	139/18614	0.00219444	0.0301274	0.0255248	CUL3/FBXO33/RWDD3/SPRTN/RNF111/HDAC4/PIN1/PTTG1IP/RCHY1/WBP1L/CDKN1B/CDK5RAP3/NMI/COMMD1/UBE2D1/PAXIP1/PTEN/PIAS1/ARRDC3/LRRK2/ARRDC4/PELI1/BMI1	23
BP	GO:0006073	cellular glucan metabolic process	15/1631	76/18614	0.00220066	0.0301274	0.0255248	PGM2/AGL/PPP1CC/ACADM/GBE1/PYGL/IRS2/GYG1/PHKB/PPP1CB/MGAM/RB1CC1/PHLDA2/PPP1R3B/PPP1R3D	15
BP	GO:0044042	glucan metabolic process	15/1631	76/18614	0.00220066	0.0301274	0.0255248	PGM2/AGL/PPP1CC/ACADM/GBE1/PYGL/IRS2/GYG1/PHKB/PPP1CB/MGAM/RB1CC1/PHLDA2/PPP1R3B/PPP1R3D	15
BP	GO:0033108	mitochondrial respiratory chain complex assembly	18/1631	99/18614	0.00222488	0.0303871	0.0257449	NDUFAF7/COA5/SDHAF2/FASTKD3/NDUFB5/NDUFC2/NDUFAF1/UQCRFS1/NDUFA8/NDUFA13/OMA1/NDUFA6/NDUFB9/NDUFAB1/PET100/NDUFS5/NDUFB3/CHCHD7	18
BP	GO:0032612	interleukin-1 production	22/1631	131/18614	0.00223526	0.0303871	0.0257449	ANXA1/NLRC4/TMED10/PYCARD/MNDA/NLRP12/TLR8/NAIP/MYD88/CASP1/APP/JAK2/SIRPA/TYROBP/SERPINB1/TLR6/LILRA2/TLR4/CX3CR1/IL1R2/ORM1/CEACAM1	22
BP	GO:0032652	regulation of interleukin-1 production	22/1631	131/18614	0.00223526	0.0303871	0.0257449	ANXA1/NLRC4/TMED10/PYCARD/MNDA/NLRP12/TLR8/NAIP/MYD88/CASP1/APP/JAK2/SIRPA/TYROBP/SERPINB1/TLR6/LILRA2/TLR4/CX3CR1/IL1R2/ORM1/CEACAM1	22
BP	GO:0030593	neutrophil chemotaxis	19/1631	107/18614	0.0022611	0.0306116	0.0259351	RAC1/SYK/NCKAP1L/VAV3/MOSPD2/BST1/CCL25/PIK3CG/VAV1/S100A12/SRP54/C5AR1/CAMK1D/CXCR2/CSF3R/CKLF/RAC2/C3AR1/ITGB2	19
BP	GO:0071901	negative regulation of protein serine/threonine kinase activity	21/1631	123/18614	0.00226228	0.0306116	0.0259351	HMGCR/RB1/PRKAR1A/PYCARD/HHEX/SH2B3/SLC8A1/CDKN1B/CDK5RAP3/SORL1/CASP3/PTEN/HIPK3/PTPN6/PRKCD/CEBPA/CDKN2C/IRAK3/GADD45A/SIRT1/RGS2	21
BP	GO:2001057	reactive nitrogen species metabolic process	16/1631	84/18614	0.00234016	0.0315921	0.0267658	RAC1/GLA/ASL/CYP1B1/PKD2/TSPO/JAK2/SIRPA/AGXT2/TLR6/TLR4/CX3CR1/TLR2/CLU/MMP8/PTX3	16
BP	GO:0006119	oxidative phosphorylation	24/1631	148/18614	0.00234993	0.0316508	0.0268156	C2orf69/SDHAF2/SDHC/TEFM/NDUFB5/GHITM/DLD/NDUFC2/NDUFAF1/PARK7/UQCRFS1/COX8A/UQCRC1/NDUFA8/NDUFA13/BID/NDUFA6/NDUFB9/NDUFA4/NDUFAB1/NDUFS5/NDUFB3/UQCRQ/COX6C	24
BP	GO:0009101	glycoprotein biosynthetic process	44/1631	324/18614	0.00236145	0.0317327	0.0268849	TM9SF2/ARFGEF1/SERP1/DPY19L3/ST8SIA4/GALNT4/EDEM3/DSE/GCNT1/DPM1/GOLPH3/SOAT1/STT3B/TMEM59/GLCE/TMEM165/DDOST/MAGT1/GALNT14/TET2/B3GNT3/ALG6/C1GALT1C1/ITM2B/GALNT2/MAN1A1/EOGT/ST3GAL6/CTNNB1/RPN1/GALNT3/MGAT4A/B4GALT5/MAN2A1/ST6GALNAC3/IL15/CSGALNACT2/GALNT9/GALNT1/CSGALNACT1/GALNT7/CHSY1/B3GNT5/CHST13	44
BP	GO:0006085	acetyl-CoA biosynthetic process	6/1631	17/18614	0.00237823	0.0317388	0.0268901	PPCS/DLD/PDHA1/PDK3/PDHX/PDK4	6
BP	GO:0006677	glycosylceramide metabolic process	6/1631	17/18614	0.00237823	0.0317388	0.0268901	GLA/GALC/PRKAA1/PRKCD/ST6GALNAC3/UGCG	6
BP	GO:0019377	glycolipid catabolic process	6/1631	17/18614	0.00237823	0.0317388	0.0268901	HEXB/GLA/NAGA/GALC/NEU1/PRKCD	6
BP	GO:0032817	regulation of natural killer cell proliferation	5/1631	12/18614	0.00240518	0.0318073	0.0269482	IL18/TYK2/JAK2/IL15/FCGR3A	5
BP	GO:0034145	positive regulation of toll-like receptor 4 signaling pathway	5/1631	12/18614	0.00240518	0.0318073	0.0269482	TICAM2/CD14/PELI1/LTF/IFI35	5
BP	GO:0050655	dermatan sulfate proteoglycan metabolic process	5/1631	12/18614	0.00240518	0.0318073	0.0269482	HEXB/DSE/IDS/CSGALNACT2/CSGALNACT1	5
BP	GO:0097576	vacuole fusion	5/1631	12/18614	0.00240518	0.0318073	0.0269482	CHMP3/CHMP2A/CHMP4A/CHMP2B/CHMP5	5
BP	GO:0030865	cortical cytoskeleton organization	11/1631	48/18614	0.00244815	0.0323023	0.0273675	RAC1/CDK5/PAFAH1B1/NCKAP1L/PPP2R3C/PDCD6IP/EPB41L3/LCP1/RAB13/RACGAP1/ANLN	11
BP	GO:0006469	negative regulation of protein kinase activity	32/1631	217/18614	0.00246606	0.032439	0.0274833	HMGCR/CORO1C/RB1/PRKAR1A/YWHAG/GSKIP/VPS25/SNX6/PYCARD/DUSP22/GNAQ/HHEX/SH2B3/SLC8A1/PARK7/CDKN1B/TRIM27/CDK5RAP3/MVP/SORL1/CASP3/PTEN/HIPK3/PTPN6/PRKCD/CEBPA/CDKN2C/IRAK3/GADD45A/SIRT1/RGS2/CEACAM1	32
BP	GO:0061462	protein localization to lysosome	12/1631	55/18614	0.00246963	0.032439	0.0274833	MFSD1/VPS54/LAMTOR5/GPR137B/RTN4/LAMP2/NEDD4/SORL1/SNX16/LMBRD1/CLU/SORT1	12
BP	GO:0030101	natural killer cell activation	18/1631	100/18614	0.00249593	0.0326202	0.0276368	IL18/TICAM2/BLOC1S6/VAMP7/RAB27A/PIBF1/TYK2/JAK2/TYROBP/IL15/FGR/MERTK/PGLYRP1/NFIL3/CORO1A/ZBTB1/FCGR3A/NKG7	18
BP	GO:0032755	positive regulation of interleukin-6 production	18/1631	100/18614	0.00249593	0.0326202	0.0276368	BTK/SYK/LILRB2/PYCARD/TLR8/PTAFR/TLR1/MYD88/AKIRIN2/APP/IL6R/TYROBP/TLR6/IL17RA/LILRA2/TLR4/TLR2/MMP8	18
BP	GO:0006486	protein glycosylation	33/1631	226/18614	0.0025058	0.0326202	0.0276368	ARFGEF1/SERP1/DPY19L3/ST8SIA4/GALNT4/EDEM3/GCNT1/DPM1/STT3B/TMEM59/TMEM165/DDOST/MAGT1/GALNT14/TET2/B3GNT3/ALG6/C1GALT1C1/GALNT2/MAN1A1/EOGT/ST3GAL6/RPN1/GALNT3/MGAT4A/B4GALT5/MAN2A1/ST6GALNAC3/IL15/GALNT9/GALNT1/GALNT7/B3GNT5	33
BP	GO:0043413	macromolecule glycosylation	33/1631	226/18614	0.0025058	0.0326202	0.0276368	ARFGEF1/SERP1/DPY19L3/ST8SIA4/GALNT4/EDEM3/GCNT1/DPM1/STT3B/TMEM59/TMEM165/DDOST/MAGT1/GALNT14/TET2/B3GNT3/ALG6/C1GALT1C1/GALNT2/MAN1A1/EOGT/ST3GAL6/RPN1/GALNT3/MGAT4A/B4GALT5/MAN2A1/ST6GALNAC3/IL15/GALNT9/GALNT1/GALNT7/B3GNT5	33
BP	GO:0006809	nitric oxide biosynthetic process	15/1631	77/18614	0.00251621	0.0326827	0.0276898	RAC1/GLA/ASL/CYP1B1/PKD2/TSPO/JAK2/SIRPA/AGXT2/TLR6/TLR4/CX3CR1/CLU/MMP8/PTX3	15
BP	GO:0051091	positive regulation of DNA-binding transcription factor activity	38/1631	271/18614	0.00258871	0.0335497	0.0284243	IL18/BTK/TICAM2/NLRC4/CAT/LAMTOR5/EP300/HDAC4/PYCARD/NFAM1/STK3/COPS5/ANXA3/PARK7/PPP3CA/TRIM27/CHUK/TAF12/MTDH/MYD88/APP/CTNNB1/JAK2/CAPN3/HCLS1/PTEN/S100A12/IL18RAP/TLR6/MTPN/TLR4/IRAK3/CAMK1D/CX3CR1/TLR2/FLOT2/CLU/LTF	38
BP	GO:0007269	neurotransmitter secretion	23/1631	141/18614	0.00265016	0.034194	0.0289703	SNAP29/PPT1/CDK5/STXBP5/LIN7A/BLOC1S6/SLC30A1/LIN7C/FBXL20/RAP1B/MCTP1/STX11/STXBP3/SLC38A2/P2RX1/FMR1/SNAP23/STX3/LRRK2/MCTP2/STXBP2/DYSF/MYOF	23
BP	GO:0099643	signal release from synapse	23/1631	141/18614	0.00265016	0.034194	0.0289703	SNAP29/PPT1/CDK5/STXBP5/LIN7A/BLOC1S6/SLC30A1/LIN7C/FBXL20/RAP1B/MCTP1/STX11/STXBP3/SLC38A2/P2RX1/FMR1/SNAP23/STX3/LRRK2/MCTP2/STXBP2/DYSF/MYOF	23
BP	GO:0031098	stress-activated protein kinase signaling cascade	35/1631	245/18614	0.00274189	0.0351532	0.0297829	PAFAH1B1/MAPK1/MAP3K3/NBR1/PYCARD/ANKRD6/ARHGEF6/DUSP22/STK3/MAP2K1/COPS5/MAP3K5/NAIP/RASSF2/MAP4K3/MYD88/RNF13/ZMPSTE24/APP/SIRPA/EGFR/HIPK3/PDCD10/LRRK2/MAPK14/RB1CC1/ARL6IP5/TLR4/MAP2K6/GADD45A/SPI1/FAS/NCF1/MMP8/HGF	35
BP	GO:0001778	plasma membrane repair	8/1631	29/18614	0.0027486	0.0351532	0.0297829	ARL8B/CHMP3/CHMP2A/VPS4B/CHMP4A/CHMP2B/CHMP5/MYOF	8
BP	GO:0034508	centromere complex assembly	8/1631	29/18614	0.0027486	0.0351532	0.0297829	SENP6/RB1/CENPC/TRAPPC12/MIS12/RNF4/CENPW/CENPK	8
BP	GO:0035751	regulation of lysosomal lumen pH	8/1631	29/18614	0.0027486	0.0351532	0.0297829	PPT1/ATP6V0B/CLN5/TMEM165/ATP6V1A/TCIRG1/LRRK2/GRN	8
BP	GO:0018209	peptidyl-serine modification	44/1631	327/18614	0.00281728	0.0359527	0.0304603	C8orf44-SGK3/CDK5/SYK/GALNT4/MAPK1/TGFBR1/VRK2/MORC3/TBK1/STK38L/PRKAA1/RAF1/MARK3/PARK7/RASSF2/GALNT2/CHUK/RPS6KA3/PDK3/NCK1/APP/EGFR/HCLS1/GALNT3/CLK1/CAB39/PTEN/MKNK1/HIPK3/PRKCD/NEK7/PDCD10/MAST3/VRK1/LRRK2/MAPK14/GALNT1/TXN/CAMK1D/GADD45A/SGK1/PKN2/DMTN/HGF	44
BP	GO:0002437	inflammatory response to antigenic stimulus	15/1631	78/18614	0.00286826	0.0365234	0.0309438	RBPJ/BTK/SYK/PARK7/PNMA1/PLA2G2D/HCK/PSMA1/C3/FGR/MAPK14/FCGR1A/HMGB2/CXCR2/FCGR3A	15
BP	GO:1903320	regulation of protein modification by small protein conjugation or removal	36/1631	255/18614	0.00294468	0.0374148	0.031699	CUL3/CDK5/FBXO33/RWDD3/SPRTN/SPOPL/TGFBR1/UBR5/RNF111/HDAC4/PIN1/PTTG1IP/RCHY1/ATG5/COPS5/WBP1L/PARK7/CDKN1B/CDK5RAP3/NMI/USP4/COMMD1/TSPO/UBE2D1/CTNNB1/PRMT3/PAXIP1/CAPN3/PTEN/PIAS1/ARRDC3/LRRK2/ARRDC4/PELI1/HMG20A/BMI1	36
BP	GO:0042158	lipoprotein biosynthetic process	18/1631	102/18614	0.00312124	0.0395356	0.0334958	PIGX/PIGB/PIGF/DPM1/WIPI1/PIGA/ZDHHC6/ZDHHC20/PPM1B/ATG5/ZDHHC7/PIGH/GOLGA7/RB1CC1/DBI/ATG16L2/UGCG/ZDHHC19	18
BP	GO:0030148	sphingolipid biosynthetic process	19/1631	110/18614	0.00312515	0.0395356	0.0334958	TM9SF2/SPTSSA/SGMS1/ST8SIA4/ELOVL1/SGMS2/PRKAA1/ACER3/SPTLC1/SAMD8/PRKCD/B4GALT5/P2RX1/ST6GALNAC3/SPTLC2/DEGS1/SGPP1/CYP4F22/UGCG	19
BP	GO:0060759	regulation of response to cytokine stimulus	27/1631	177/18614	0.00320295	0.040432	0.0342553	PAFAH1B1/TICAM2/UBE2K/SYK/VRK2/PYCARD/TBK1/YTHDF3/YTHDF2/SH2B3/NAIP/SPPL2A/CASP1/CD300LF/PTPN6/TNFRSF1A/RBM47/ARG1/TLR4/NLRC5/IRAK3/IL1R1/TLR2/CASP4/TRIM56/CD24/IL1R2	27
BP	GO:0033059	cellular pigmentation	13/1631	64/18614	0.00325021	0.040764	0.0345365	MKKS/MYO5A/RAB32/RAB11A/ZEB2/ANKRD27/BLOC1S6/RAB27A/HPS5/BLOC1S2/KIF13A/RAB1A/CD63	13
BP	GO:0044091	membrane biogenesis	13/1631	64/18614	0.00325021	0.040764	0.0345365	SPAST/CHMP3/CHMP2A/VPS4B/SERINC1/CHMP4A/MAFB/UBXN2B/CHMP2B/PICALM/PTEN/CHMP5/UGCG	13
BP	GO:0070050	neuron cellular homeostasis	13/1631	64/18614	0.00325021	0.040764	0.0345365	HEXB/CDK5/ATP6V1E1/PRKAA1/ATP6V1C1/ATP6V1A/CHMP2B/CALB2/APP/ATP6V0D1/IMMT/P2RX1/ATP6V1B2	13
BP	GO:0006612	protein targeting to membrane	22/1631	135/18614	0.00327991	0.0410166	0.0347506	VPS37A/CDK5/SGTB/SSR1/VPS37B/ZDHHC6/ZDHHC20/CHMP4A/ITGAM/ZDHHC7/SRP9/TRAM1/GOLGA7/RAB8B/ATG3/C2CD5/SRP54/KCNE1/NCF1/ZDHHC19/ITGB2/DMTN	22
BP	GO:0071214	cellular response to abiotic stimulus	45/1631	339/18614	0.00329895	0.0410166	0.0347506	MICU1/OXSR1/EP300/PPID/PYCARD/IMPACT/SLC12A6/SLC24A4/USP47/CUL4B/TLR8/PTAFR/XRCC5/MYD88/NEDD4/ZMPSTE24/LIG4/RCSD1/TIMP1/PKD2/TSPO/CASP1/CASP3/CAPN3/CAB39/PTEN/PRKCD/SLC38A2/MAP3K1/TNFRSF1A/MTPN/TLR5/MAPK14/TLR4/RAD51AP1/GADD45A/NSMF/MMP9/SIRT1/KCNE1/FAS/ZBTB1/PCNA/CASP5/CRIP1	45
BP	GO:0104004	cellular response to environmental stimulus	45/1631	339/18614	0.00329895	0.0410166	0.0347506	MICU1/OXSR1/EP300/PPID/PYCARD/IMPACT/SLC12A6/SLC24A4/USP47/CUL4B/TLR8/PTAFR/XRCC5/MYD88/NEDD4/ZMPSTE24/LIG4/RCSD1/TIMP1/PKD2/TSPO/CASP1/CASP3/CAPN3/CAB39/PTEN/PRKCD/SLC38A2/MAP3K1/TNFRSF1A/MTPN/TLR5/MAPK14/TLR4/RAD51AP1/GADD45A/NSMF/MMP9/SIRT1/KCNE1/FAS/ZBTB1/PCNA/CASP5/CRIP1	45
BP	GO:0007249	I-kappaB kinase/NF-kappaB signaling	40/1631	293/18614	0.00329993	0.0410166	0.0347506	BTK/TICAM2/MAP3K3/LAMTOR5/PYCARD/PPM1B/ATP2C1/TBK1/NLRP12/TLR8/C18orf32/CHUK/MTDH/MYD88/S100A4/GOLT1B/CASP1/CTNNB1/SIRPA/LGALS1/CAPN3/S100A12/TLR6/TNFRSF1A/TNFSF10/HDAC1/DHX15/REL/HMOX1/TLR4/PELI1/ZFAND6/ALPK1/CX3CR1/TLR2/SIRT1/SLC20A1/WLS/PRDX4/LTF	40
BP	GO:0051770	positive regulation of nitric-oxide synthase biosynthetic process	6/1631	18/18614	0.00330552	0.0410166	0.0347506	JAK2/LRRK2/TLR4/MAP2K6/TLR2/NAMPT	6
BP	GO:0033673	negative regulation of kinase activity	34/1631	239/18614	0.00334294	0.0413929	0.0350693	HMGCR/CORO1C/RB1/PRKAR1A/YWHAG/GSKIP/VPS25/SNX6/PYCARD/DUSP22/GNAQ/HHEX/SH2B3/SLC8A1/PARK7/CDKN1B/TRIM27/CDK5RAP3/IRS2/MVP/SORL1/CSK/CASP3/PTEN/HIPK3/PTPN6/PRKCD/CEBPA/CDKN2C/IRAK3/GADD45A/SIRT1/RGS2/CEACAM1	34
BP	GO:0006904	vesicle docking involved in exocytosis	10/1631	43/18614	0.00339082	0.0416514	0.0352884	EXOC6/EXOC8/BLOC1S6/EXOC1/RAB8B/STXBP3/VAMP3/RALB/RAB13/STXBP2	10
BP	GO:0042554	superoxide anion generation	10/1631	43/18614	0.00339082	0.0416514	0.0352884	SYK/GNAI3/ITGAM/NCF2/TYROBP/PRKCD/NCF4/NCF1/FPR2/ITGB2	10
BP	GO:0071763	nuclear membrane organization	10/1631	43/18614	0.00339082	0.0416514	0.0352884	SPAST/PAFAH1B1/CHMP3/CHMP2A/VPS4B/CHMP4A/UBXN2B/CHMP2B/VRK1/CHMP5	10
BP	GO:0022409	positive regulation of cell-cell adhesion	43/1631	321/18614	0.00339239	0.0416514	0.0352884	ANXA1/IL18/NKAP/SYK/NCKAP1L/LILRB2/MAP3K8/GCNT1/PYCARD/CD1D/EMILIN2/CD55/PTAFR/TYK2/PPP3CA/BCL6/NCK1/DENND6A/CSK/JAK2/VAV1/SIRPA/LGALS1/ALOX5/PTPN6/CD46/ITGA4/IL15/CR1/TNFSF13B/IL4R/CCR2/CORO1A/ACTL6A/FLOT2/BMI1/ZBTB1/HLA-DMA/ITGB2/VNN1/CD24/CTSG/DMTN	43
BP	GO:0060326	cell chemotaxis	42/1631	312/18614	0.00343413	0.0420754	0.0356476	ANXA1/RAC1/ADAM10/OXSR1/SYK/NCKAP1L/VAV3/MAPK1/MOSPD2/BST1/NUP85/CCL25/PIK3CG/RIN3/VAV1/ALOX5/IL6R/S100A12/PRKCD/BIN2/SRP54/C5AR1/IL17RA/CCR1/RARRES2/RAB13/CCR2/CAMK1D/CORO1A/HMGB2/CXCR2/CX3CR1/SPI1/CSF3R/CKLF/RAC2/C3AR1/FPR2/ITGB2/FFAR2/CTSG/HGF	42
BP	GO:0044088	regulation of vacuole organization	11/1631	50/18614	0.00344264	0.0420912	0.0356609	SNX4/WIPI1/SNX30/CHMP4A/MTM1/C9orf72/SH3GLB1/LRRK2/RALB/GRN/UBQLN2	11
BP	GO:0043032	positive regulation of macrophage activation	8/1631	30/18614	0.00346454	0.0421425	0.0357044	PLA2G4A/CTSC/TLR6/CEBPA/LRRK2/IL4R/TLR4/MMP8	8
BP	GO:0032635	interleukin-6 production	27/1631	178/18614	0.00346852	0.0421425	0.0357044	BTK/SYK/NCKAP1L/LILRB2/PYCARD/NLRP12/TLR8/PTAFR/TLR1/MYD88/AKIRIN2/APP/CSK/SIRPA/IL6R/TYROBP/PTPN6/TLR6/IL17RA/LILRA2/BPI/TLR4/IRAK3/TLR2/MMP8/ORM1/HGF	27
BP	GO:0032675	regulation of interleukin-6 production	27/1631	178/18614	0.00346852	0.0421425	0.0357044	BTK/SYK/NCKAP1L/LILRB2/PYCARD/NLRP12/TLR8/PTAFR/TLR1/MYD88/AKIRIN2/APP/CSK/SIRPA/IL6R/TYROBP/PTPN6/TLR6/IL17RA/LILRA2/BPI/TLR4/IRAK3/TLR2/MMP8/ORM1/HGF	27
BP	GO:1903706	regulation of hemopoiesis	53/1631	415/18614	0.00348669	0.0422752	0.0358169	ANXA1/IL18/NKAP/BTK/SYK/NCKAP1L/RB1/CTR9/LILRB2/JAG1/PPP2R3C/GABPA/GPR137B/LEO1/SMAP1/NFAM1/EVI2B/CDC73/FGL2/FES/MAFB/PPP3CA/RASSF2/BCL6/DROSHA/ID2/CTNNB1/HCLS1/TYROBP/KLF10/PTPN6/CD46/IL15/RC3H1/CEBPA/CR1/SOS2/CCR1/ABCB10/MAPK14/IL4R/TLR4/CCR2/PGLYRP1/HMGB2/ACTL6A/SPI1/CSF3R/PRMT6/ZBTB1/LTF/VNN1/CEACAM1	53
BP	GO:0051310	metaphase plate congression	14/1631	72/18614	0.00351251	0.0424999	0.0360073	RMDN1/CUL3/CHMP3/CHMP2A/RAB11A/CENPC/VPS4B/TRAPPC12/MAPRE1/CHMP4A/PIBF1/CHMP2B/MIS12/CHMP5	14
BP	GO:0002430	complement receptor mediated signaling pathway	5/1631	13/18614	0.00362843	0.0436309	0.0369655	CR1/C5AR1/FPR1/C3AR1/FPR2	5
BP	GO:0002756	MyD88-independent toll-like receptor signaling pathway	5/1631	13/18614	0.00362843	0.0436309	0.0369655	TICAM2/CD300LF/TLR6/RAB11FIP2/TLR4	5
BP	GO:0009437	carnitine metabolic process	5/1631	13/18614	0.00362843	0.0436309	0.0369655	CPT2/TMLHE/ACADM/SLC22A4/CPT1C	5
BP	GO:0030183	B cell differentiation	24/1631	153/18614	0.00365982	0.0438277	0.0371322	RBPJ/BTK/SYK/NCKAP1L/DOCK11/EP300/PPP2R3C/HDAC4/HHEX/NFAM1/TOP2B/BCL6/ID2/LGALS1/DCLRE1C/DNAJB9/PTPN6/TCIRG1/ITGA4/CR1/TNFSF13B/SPI1/ZBTB1/EZH2	24
BP	GO:0034763	negative regulation of transmembrane transport	24/1631	153/18614	0.00365982	0.0438277	0.0371322	OXSR1/SUMO1/SRI/TMBIM6/SLC30A1/APPL2/YWHAQ/CRBN/PPP3CA/IRS2/KCNE3/NEDD4/COMMD1/GSTO1/PKD2/STXBP3/CAB39/GRB10/FMR1/SESTD1/ARL6IP5/MMP9/KCNE1/RGS2	24
BP	GO:0051098	regulation of binding	48/1631	369/18614	0.00368664	0.0440583	0.0373276	CDK5/ADRB2/CCPG1/SUMO1/RB1/SRI/LAMTOR5/CLN5/LRPAP1/TMBIM6/DHRS7B/TGFBR1/EP300/HDAC4/PIN1/MAPRE1/DPH3/BTBD1/STK3/TDG/MARK3/PARK7/PPP3CA/MITD1/C9orf72/ZMPSTE24/GTF2B/ADNP/SORL1/APP/CTNNB1/JAK2/BTAF1/PRKCD/ITGA4/FMR1/HMOX1/LRRK2/RALB/TXN/PHLDA2/SP100/HMGB2/PLCL1/MMP9/SLPI/GMNN/MMP8	48
BP	GO:0001659	temperature homeostasis	27/1631	179/18614	0.00375246	0.0447532	0.0379163	IL18/RBPJ/ADRB2/SYK/RB1/CPT2/DHRS7B/BSCL2/ZNF516/ACOT13/APPL2/PDGFC/JAK2/ABAT/GRB10/OMA1/IL15/ARRDC3/IL4R/TLR4/CCR2/MAP2K6/ACSL1/PLCL1/PLAC8/ALPL/LCN2	27
BP	GO:0034976	response to endoplasmic reticulum stress	36/1631	259/18614	0.00381835	0.0454462	0.0385034	ERLIN2/JKAMP/SERP1/RNF139/EDEM3/TMBIM6/STT3B/APAF1/RNFT1/NRBF2/UBE4A/PSMC6/COPS5/MAP3K5/PARK7/CDK5RAP3/MAN1A1/TMX1/NCK1/DNAJC3/BCAP31/TMEM33/PPP1R15B/ALOX5/DNAJB9/EDEM2/LRRK2/SEC16A/NGLY1/TMED2/CASP4/SIRT1/FAM8A1/UBQLN2/CLU/ERLIN1	36
BP	GO:0032479	regulation of type I interferon production	18/1631	104/18614	0.00387157	0.0458902	0.0388796	SYK/POLR3F/PYCARD/PPM1B/TBK1/RNF135/ATG5/TLR8/NMI/CHUK/MYD88/SIRPA/CD14/REL/TLR4/HMGB2/TLR2/TRIM56	18
BP	GO:0032606	type I interferon production	18/1631	104/18614	0.00387157	0.0458902	0.0388796	SYK/POLR3F/PYCARD/PPM1B/TBK1/RNF135/ATG5/TLR8/NMI/CHUK/MYD88/SIRPA/CD14/REL/TLR4/HMGB2/TLR2/TRIM56	18
BP	GO:0034110	regulation of homotypic cell-cell adhesion	9/1631	37/18614	0.00387926	0.0458902	0.0388796	SYK/SH2B3/EMILIN2/JAK2/ABAT/PRKCD/CTSG/DMTN/CEACAM1	9
BP	GO:0006956	complement activation	12/1631	58/18614	0.00393256	0.0462393	0.0391754	CFP/CD55/C1RL/FCN1/CD46/C3/CFD/CR1/C1QB/CLU/C1QA/VSIG4	12
BP	GO:0030225	macrophage differentiation	12/1631	58/18614	0.00393256	0.0462393	0.0391754	TSPAN2/RB1/VPS54/ID2/APP/HCLS1/IL15/CEBPA/TLR2/SPI1/MMP9/SIRT1	12
BP	GO:0097352	autophagosome maturation	12/1631	58/18614	0.00393256	0.0462393	0.0391754	SNAP29/ADRB2/CHMP3/CHMP2A/VPS4B/CHMP4A/ATG5/SNX14/LAMP2/VAMP8/CHMP2B/CHMP5	12
BP	GO:0009615	response to virus	52/1631	408/18614	0.00394342	0.0462737	0.0392045	CHMP3/ELMOD2/LAMTOR5/POLR3F/PYCARD/PPM1B/TBK1/SLFN11/RNF135/ATG5/TLR8/FGL2/EXOC1/TYK2/TRIM27/SENP7/NMI/CHUK/MYD88/PSMA2/VAMP8/ZMPSTE24/DNAJC3/NPC2/IL10RB/CASP1/JAK2/RNASEL/IRF2/IL15/MICB/FMR1/DHX15/FGR/ENO1/IL17RA/MLKL/IFNGR1/MAPK14/NLRC5/IRAK3/DDX60L/TLR2/SERINC5/PLSCR1/LGALS8/TRIM56/RNASE6/RNASE2/CLU/APOBEC3A/MX2	52
BP	GO:2000785	regulation of autophagosome assembly	10/1631	44/18614	0.00405003	0.0474293	0.0401836	SNX4/WIPI1/SNX30/CHMP4A/MTM1/C9orf72/SH3GLB1/LRRK2/RALB/UBQLN2	10
BP	GO:0006354	DNA-templated transcription elongation	21/1631	129/18614	0.00406215	0.0474758	0.040223	INTS2/INTS8/THOC5/CTR9/TEFM/NELFB/EAPP/LEO1/SOX10/ENY2/INTS12/CDC73/MED4/WDR82/EAF1/CTNNB1/SCAF8/MED6/MED29/ALYREF/EZH2	21
BP	GO:2001234	negative regulation of apoptotic signaling pathway	33/1631	233/18614	0.00407464	0.0475266	0.040266	ITGAV/C8orf44-SGK3/RB1/CTNNA1/ARMC10/TMBIM6/GHITM/TGFBR1/RRM2B/GNAI3/PTTG1IP/USP47/DDIAS/RAF1/PARK7/CTNNB1/BIRC6/NDUFA13/BID/HDAC1/MCL1/ENO1/HMOX1/LRRK2/RB1CC1/SLC25A6/HMGB2/CX3CR1/MMP9/SIRT1/BMI1/CLU/HGF	33
BP	GO:0050714	positive regulation of protein secretion	23/1631	146/18614	0.00415061	0.048316	0.0409348	TM7SF3/VPS35/SERP1/PRKAR1A/SRI/ADAM9/GOLPH3/TMED10/PPID/EXOC1/IRS2/NNAT/ACSL4/JAK2/SEC24A/MYO18A/ABAT/TLR4/TLR2/WLS/GPR27/FFAR2/PFKFB2	23
BP	GO:0031398	positive regulation of protein ubiquitination	20/1631	121/18614	0.00416708	0.0484112	0.0410154	CUL3/FBXO33/SPRTN/RNF111/PIN1/PTTG1IP/RCHY1/WBP1L/CDKN1B/CDK5RAP3/NMI/COMMD1/UBE2D1/PAXIP1/PTEN/ARRDC3/LRRK2/ARRDC4/PELI1/BMI1	20
BP	GO:0060760	positive regulation of response to cytokine stimulus	13/1631	66/18614	0.00429624	0.0498124	0.0422026	PAFAH1B1/TICAM2/UBE2K/TBK1/CASP1/CD300LF/RBM47/TLR4/NLRC5/IL1R1/TLR2/CASP4/TRIM56	13
BP	GO:0030149	sphingolipid catabolic process	8/1631	31/18614	0.00431682	0.0499518	0.0423207	HEXB/PPT1/GLA/GALC/VPS54/ACER3/NEU1/PRKCD	8
BP	GO:0002755	MyD88-dependent toll-like receptor signaling pathway	6/1631	19/18614	0.00447727	0.0515018	0.043634	BTK/MYD88/CD300LF/TLR6/TLR4/IRAK3	6
BP	GO:0006684	sphingomyelin metabolic process	6/1631	19/18614	0.00447727	0.0515018	0.043634	SGMS1/SGMS2/SPTLC1/SAMD8/PRKCD/SPTLC2	6
BP	GO:0097494	regulation of vesicle size	6/1631	19/18614	0.00447727	0.0515018	0.043634	CHMP3/RAB11A/BLOC1S2/RAB22A/RIN3/PICALM	6
BP	GO:0032535	regulation of cellular component size	46/1631	354/18614	0.00449379	0.0515901	0.0437087	RAC1/CAPZA2/ARFGEF1/CDK5/PAFAH1B1/MKKS/CHMP3/NCKAP1L/VAV3/ARPC3/ARHGAP18/RAB11A/LAMTOR5/ARPC2/RAP1GAP2/PEX11B/RASA1/PYCARD/SLC12A6/SVIL/SEMA6C/BLOC1S2/RAB22A/RTN4/ADD3/NCK1/EPS8/CAPG/ADNP/RIN3/DIP2B/MYADM/CYFIP1/VAV1/HCK/HCLS1/PICALM/PTEN/PRKCD/IFRD1/MTPN/GOLGA4/PFN1/RB1CC1/CORO1A/DMTN	46
BP	GO:0070997	neuron death	48/1631	373/18614	0.00454126	0.0518543	0.0439326	VPS35/PPT1/CDK5/BTBD10/RB1/VPS54/TMBIM6/NMNAT1/APAF1/RASA1/SNX6/TUBA1A/CHMP4A/TBK1/ITGAM/GBE1/G6PD/MAP3K5/PARK7/NAIP/LIG4/ADNP/SORL1/APP/CTNNB1/EGLN1/JAK2/CASP3/TYROBP/PICALM/BID/TLR6/MCL1/HMOX1/LRRK2/GRN/ARL6IP5/TLR4/GPI/CORO1A/TNFRSF1B/CX3CR1/NSMF/SIRT1/CLU/FAS/C1QA/ITGB2	48
BP	GO:0006801	superoxide metabolic process	14/1631	74/18614	0.00454834	0.0518543	0.0439326	SYK/BST1/GNAI3/ITGAM/NCF2/DHFR/CYB5R4/SOD3/TYROBP/PRKCD/NCF4/NCF1/FPR2/ITGB2	14
BP	GO:0009247	glycolipid biosynthetic process	14/1631	74/18614	0.00454834	0.0518543	0.0439326	PIGX/TM9SF2/PIGB/PIGF/ST8SIA4/DPM1/PIGA/PRKAA1/PIGH/ST3GAL6/B4GALT5/ST6GALNAC3/B3GNT5/UGCG	14
BP	GO:0033233	regulation of protein sumoylation	7/1631	25/18614	0.00458733	0.0518543	0.0439326	RWDD3/HDAC4/PARK7/CTNNB1/CAPN3/PIAS1/HMG20A	7
BP	GO:0035336	long-chain fatty-acyl-CoA metabolic process	7/1631	25/18614	0.00458733	0.0518543	0.0439326	ELOVL1/FAR1/FAR2/ACSL4/ACSL3/DGAT2/ACSL1	7
BP	GO:0046039	GTP metabolic process	7/1631	25/18614	0.00458733	0.0518543	0.0439326	GNAI3/ENTPD7/NME6/MFN1/AK3/LRRK2/GIMAP7	7
BP	GO:0060333	type II interferon-mediated signaling pathway	7/1631	25/18614	0.00458733	0.0518543	0.0439326	TYK2/JAK2/HCK/IFNGR1/ARG1/NLRC5/SP100	7
BP	GO:0002285	lymphocyte activation involved in immune response	30/1631	208/18614	0.00458793	0.0518543	0.0439326	ANXA1/IL18/NCKAP1L/DOCK11/GAPT/VAMP7/RAB27A/ENTPD7/FGL2/BCL6/LIG4/PAXIP1/LGALS1/IL6R/CD46/RC3H1/LCP1/CR1/APBB1IP/IL4R/TLR4/TNFSF13/PGLYRP1/CORO1A/SPI1/SLC11A1/CLEC4E/FCGR3A/CEACAM1/NKG7	30
BP	GO:0120162	positive regulation of cold-induced thermogenesis	17/1631	98/18614	0.00480025	0.0539059	0.0456708	IL18/ADRB2/SYK/CPT2/BSCL2/ZNF516/APPL2/PDGFC/JAK2/GRB10/OMA1/IL4R/CCR2/ACSL1/PLAC8/ALPL/LCN2	17
BP	GO:0006623	protein targeting to vacuole	10/1631	45/18614	0.00480642	0.0539059	0.0456708	VPS41/VPS37A/VPS54/VPS37B/LAMP2/NEDD4/SORL1/SNX16/CLU/SORT1	10
BP	GO:0030890	positive regulation of B cell proliferation	10/1631	45/18614	0.00480642	0.0539059	0.0456708	BTK/NCKAP1L/VAV3/BST1/IRS2/BCL6/TNFSF13B/TLR4/PELI1/BMI1	10
BP	GO:0062208	positive regulation of pattern recognition receptor signaling pathway	10/1631	45/18614	0.00480642	0.0539059	0.0456708	TICAM2/TLR1/RTN4/CD14/TLR5/TLR4/PELI1/TLR2/LTF/IFI35	10
BP	GO:0001959	regulation of cytokine-mediated signaling pathway	25/1631	165/18614	0.00486121	0.0544157	0.0461027	PAFAH1B1/TICAM2/UBE2K/SYK/VRK2/PYCARD/TBK1/YTHDF3/YTHDF2/SH2B3/NAIP/SPPL2A/CASP1/CD300LF/PTPN6/TNFRSF1A/RBM47/ARG1/NLRC5/IRAK3/IL1R1/CASP4/TRIM56/CD24/IL1R2	25
BP	GO:0072329	monocarboxylic acid catabolic process	21/1631	131/18614	0.00487867	0.0544808	0.0461578	ETFDH/HADHB/SCP2/HEXB/ACAA1/MCEE/ABCD3/CPT2/ETFA/NUDT19/ACADM/AUH/ABHD2/IRS2/ABHD3/IDS/AGXT2/AIG1/PGD/PHYH/CPT1C	21
BP	GO:0045862	positive regulation of proteolysis	47/1631	365/18614	0.00488571	0.0544808	0.0461578	SYK/SUMO1/RNF139/NLRC4/ADAM9/RNF217/APAF1/PYCARD/RNFT1/AGTPBP1/CTSC/RCHY1/CTSS/NLRP12/PSMC6/MAP3K5/CBFA2T3/ZYG11B/AKIRIN2/ASPH/CASP1/JAK2/BCAP31/CAPN3/PICALM/PTEN/NDUFA13/BID/P2RX1/TNFSF10/CEBPA/FMR1/PIAS1/ENO1/CR1/PSMC5/LRRK2/GRN/ARL6IP5/TNFRSF1B/DLC1/CTSD/SIRT1/UBQLN2/CLU/FAS/RPS27L	47
BP	GO:1901224	positive regulation of NIK/NF-kappaB signaling	13/1631	67/18614	0.00491259	0.054676	0.0463232	IL18/EP300/NLRP12/NMI/APP/ACTN4/EGFR/CD14/RC3H1/TLR4/TLR2/MMP8/IFI35	13
BP	GO:0046777	protein autophosphorylation	32/1631	227/18614	0.00496506	0.0551547	0.0467288	BTK/OXSR1/CDK5/SYK/SLK/MAP3K3/RIOK2/CAMKK2/VRK2/IMPACT/NLRP12/RAP2C/MARK3/STK17B/FES/RASSF2/PDGFC/MVP/CSK/JAK2/HCK/EGFR/CLK1/MKNK1/VRK1/FGR/MOB1B/LRRK2/RB1CC1/IRAK3/CLK4/BMX	32
BP	GO:0006913	nucleocytoplasmic transport	43/1631	328/18614	0.00501785	0.0554244	0.0469573	CDK5/NEMF/SYK/SUMO1/THOC2/THOC5/RANBP6/RIOK2/PPP1CC/UBR5/NUP85/IPO11/RBM22/HEATR3/PTTG1IP/ENY2/HHEX/NXT2/TMCO6/FRAT1/APPL2/STK3/PARK7/CDKN1B/PPP3CA/KPNA2/FAM53C/NEDD4/FRAT2/XPOT/AKIRIN2/JAK2/HCLS1/AGFG1/PRKCD/APPL1/LRRK2/MAPK14/PPP1R12A/TXN/SP100/ALYREF/MX2	43
BP	GO:0046394	carboxylic acid biosynthetic process	43/1631	328/18614	0.00501785	0.0554244	0.0469573	PLA2G4A/ANXA1/SCP2/CBR4/ERLIN2/SYK/ABCD3/NLRC4/SUCLA2/ASL/DSE/TBXAS1/ELOVL1/DPYD/PYCARD/PRKAA1/OSBPL9/DHFR/PIBF1/ABHD2/PARK7/NAIP/INSIG2/SEPHS2/ABHD3/OAT/CASP1/GGTLC2/PRMT3/ALOX5/ABAT/AGXT2/PDK4/ASNSD1/DEGS1/NDUFAB1/BCAT1/ENOPH1/SERINC5/SIRT1/LPGAT1/ERLIN1/CEACAM1	43
BP	GO:0051169	nuclear transport	43/1631	328/18614	0.00501785	0.0554244	0.0469573	CDK5/NEMF/SYK/SUMO1/THOC2/THOC5/RANBP6/RIOK2/PPP1CC/UBR5/NUP85/IPO11/RBM22/HEATR3/PTTG1IP/ENY2/HHEX/NXT2/TMCO6/FRAT1/APPL2/STK3/PARK7/CDKN1B/PPP3CA/KPNA2/FAM53C/NEDD4/FRAT2/XPOT/AKIRIN2/JAK2/HCLS1/AGFG1/PRKCD/APPL1/LRRK2/MAPK14/PPP1R12A/TXN/SP100/ALYREF/MX2	43
BP	GO:0009266	response to temperature stimulus	27/1631	183/18614	0.00509196	0.0561367	0.0475608	IGFBP7/SLU7/ADRB2/SUMO1/DNAJA2/LXN/HSBP1/DNAJB6/WDR47/EP300/ZNF516/ACADM/PRKAA1/GLRX2/APPL2/METRNL/DNAJC3/EIF2B1/CD14/MICB/IER5/HMOX1/RBBP7/TFEC/SIRT1/ADM/PLAC8	27
BP	GO:0005977	glycogen metabolic process	14/1631	75/18614	0.00515188	0.056477	0.047849	PGM2/AGL/PPP1CC/ACADM/GBE1/PYGL/IRS2/GYG1/PHKB/PPP1CB/RB1CC1/PHLDA2/PPP1R3B/PPP1R3D	14
BP	GO:0016239	positive regulation of macroautophagy	14/1631	75/18614	0.00515188	0.056477	0.047849	SNX4/ADRB2/WIPI1/SNX30/GNAI3/TBK1/SPTLC1/SCOC/C9orf72/SPTLC2/SH3GLB1/HMOX1/RALB/SIRT1	14
BP	GO:0034637	cellular carbohydrate biosynthetic process	14/1631	75/18614	0.00515188	0.056477	0.047849	AGL/IMPA2/ACADM/GBE1/B3GNT3/HAS1/IRS2/IMPA1/GYG1/B4GALT5/CSGALNACT2/CSGALNACT1/PPP1R3B/PPP1R3D	14
BP	GO:0032688	negative regulation of interferon-beta production	5/1631	14/18614	0.00524088	0.056865	0.0481778	PYCARD/PPM1B/NMI/SIRPA/REL	5
BP	GO:0043301	negative regulation of leukocyte degranulation	5/1631	14/18614	0.00524088	0.056865	0.0481778	NCKAP1L/HMOX1/CCR2/SPI1/CEACAM1	5
BP	GO:0046479	glycosphingolipid catabolic process	5/1631	14/18614	0.00524088	0.056865	0.0481778	HEXB/GLA/GALC/NEU1/PRKCD	5
BP	GO:0051608	histamine transport	5/1631	14/18614	0.00524088	0.056865	0.0481778	BTK/SNX4/VAMP7/VAMP8/SNAP23	5
BP	GO:1902947	regulation of tau-protein kinase activity	5/1631	14/18614	0.00524088	0.056865	0.0481778	RB1/SORL1/C5AR1/CLU/HGF	5
BP	GO:0071709	membrane assembly	12/1631	60/18614	0.00524578	0.056865	0.0481778	SPAST/CHMP3/CHMP2A/VPS4B/CHMP4A/MAFB/UBXN2B/CHMP2B/PICALM/PTEN/CHMP5/UGCG	12
BP	GO:0046822	regulation of nucleocytoplasmic transport	18/1631	107/18614	0.0052714	0.0570367	0.0483233	CDK5/SUMO1/RIOK2/PPP1CC/UBR5/RBM22/FRAT1/PARK7/NEDD4/FRAT2/JAK2/HCLS1/PRKCD/MAPK14/PPP1R12A/TXN/SP100/MX2	18
BP	GO:0051403	stress-activated MAPK cascade	33/1631	237/18614	0.00529828	0.0572215	0.0484798	PAFAH1B1/MAPK1/MAP3K3/NBR1/PYCARD/ANKRD6/ARHGEF6/DUSP22/STK3/MAP2K1/COPS5/MAP3K5/NAIP/RASSF2/MAP4K3/MYD88/APP/SIRPA/EGFR/HIPK3/PDCD10/LRRK2/MAPK14/RB1CC1/ARL6IP5/TLR4/MAP2K6/GADD45A/SPI1/FAS/NCF1/MMP8/HGF	33
BP	GO:0006099	tricarboxylic acid cycle	8/1631	32/18614	0.00532154	0.0573664	0.0486026	IDH1/SDHAF2/SUCLA2/SDHC/PDHA1/MRPS36/MDH2/SUCLG2	8
BP	GO:0036473	cell death in response to oxidative stress	17/1631	99/18614	0.00533416	0.0573964	0.048628	GSKIP/CYP1B1/MAP3K5/PARK7/CTNNB1/JAK2/PRKCD/TLR6/PDCD10/MCL1/LRRK2/ARL6IP5/TLR4/TXN/SIRT1/VNN1/HGF	17
BP	GO:0008064	regulation of actin polymerization or depolymerization	23/1631	149/18614	0.00535167	0.0574787	0.0486978	CAPZA2/ARFGEF1/MKKS/NCKAP1L/ARPC3/ARHGAP18/ARPC2/RASA1/PYCARD/SVIL/ADD3/NCK1/EPS8/CAPG/MYADM/CYFIP1/HCK/HCLS1/PRKCD/MTPN/PFN1/CORO1A/DMTN	23
BP	GO:0002706	regulation of lymphocyte mediated immunity	27/1631	184/18614	0.00548307	0.0587817	0.0498017	IL18/BTK/NCKAP1L/STX7/DUSP22/CD1D/CD55/AHR/BCL6/FBXO38/PAXIP1/VAV1/PTPN6/IL18RAP/CD46/C3/MICB/CR1/ARG1/FCGR1A/CCR2/CLEC12B/IL1R1/TNFSF13/TNFRSF1B/ZBTB1/CEACAM1	27
BP	GO:0071622	regulation of granulocyte chemotaxis	11/1631	53/18614	0.00551451	0.0590103	0.0499954	RAC1/NCKAP1L/MAPK1/MOSPD2/BST1/C5AR1/RARRES2/CAMK1D/CXCR2/RAC2/C3AR1	11
BP	GO:0032872	regulation of stress-activated MAPK cascade	28/1631	193/18614	0.00555801	0.0593669	0.0502975	PAFAH1B1/MAPK1/MAP3K3/NBR1/PYCARD/ANKRD6/DUSP22/STK3/MAP2K1/COPS5/MAP3K5/NAIP/RASSF2/MYD88/APP/SIRPA/EGFR/HIPK3/PDCD10/RB1CC1/ARL6IP5/TLR4/GADD45A/SPI1/FAS/NCF1/MMP8/HGF	28
BP	GO:0071674	mononuclear cell migration	29/1631	202/18614	0.00561138	0.0598274	0.0506877	ANXA1/ADAM10/OXSR1/MAPK1/MOSPD2/PYCARD/CCL25/NLRP12/PIK3CG/EPS8/APP/SIRPA/ALOX5/IL6R/S100A12/ITGA4/C5AR1/CCR1/RARRES2/CCR2/CORO1A/CXCR2/CX3CR1/SPI1/PECAM1/CKLF/C3AR1/FPR2/CTSG	29
BP	GO:0052547	regulation of peptidase activity	53/1631	425/18614	0.00565361	0.0601677	0.0509759	SYK/NLRC4/LXN/DNAJB6/LAMTOR5/TMED10/APAF1/TIMP2/PYCARD/MICAL1/USP47/CTSS/NLRP12/RAF1/MAP3K5/PARK7/NAIP/TNFAIP8/RPS6KA3/AKIRIN2/APLP2/TIMP1/ASPH/CASP1/SORL1/APP/JAK2/BCAP31/BIRC6/PICALM/RPS6KA1/CSTA/SERPINB1/SERPINB2/NDUFA13/BID/P2RX1/TNFSF10/HDAC1/CR1/GRN/ARL6IP5/GPI/DLC1/CST7/CTSD/MMP9/SIRT1/SLPI/FAS/RPS27L/LTF/HGF	53
BP	GO:0007162	negative regulation of cell adhesion	41/1631	312/18614	0.00579861	0.0615983	0.052188	ANXA1/ADAM10/CORO1C/NCKAP1L/CD164/PRKAR1A/LILRB2/JAG1/RASA1/DUSP22/CYP1B1/CCL25/YTHDF2/TNFAIP8L2/SH2B3/FGL2/CBLL1/BCL6/LPXN/PLA2G2D/JAK2/MYADM/CASP3/ACTN4/PTEN/ABAT/PTPN6/PRKCD/RC3H1/CR1/PLXNC1/ARG1/IL4R/PELI1/DLC1/SPI1/TGFBI/CTSG/DMTN/CEACAM1/VSIG4	41
BP	GO:0002438	acute inflammatory response to antigenic stimulus	7/1631	26/18614	0.0058104	0.0616114	0.0521991	BTK/PARK7/PLA2G2D/C3/FCGR1A/CXCR2/FCGR3A	7
BP	GO:0016053	organic acid biosynthetic process	43/1631	331/18614	0.00589468	0.0620989	0.0526121	PLA2G4A/ANXA1/SCP2/CBR4/ERLIN2/SYK/ABCD3/NLRC4/SUCLA2/ASL/DSE/TBXAS1/ELOVL1/DPYD/PYCARD/PRKAA1/OSBPL9/DHFR/PIBF1/ABHD2/PARK7/NAIP/INSIG2/SEPHS2/ABHD3/OAT/CASP1/GGTLC2/PRMT3/ALOX5/ABAT/AGXT2/PDK4/ASNSD1/DEGS1/NDUFAB1/BCAT1/ENOPH1/SERINC5/SIRT1/LPGAT1/ERLIN1/CEACAM1	43
BP	GO:0042053	regulation of dopamine metabolic process	6/1631	20/18614	0.00592853	0.0620989	0.0526121	VPS35/ITGAM/ALDH2/PARK7/ABAT/ITGB2	6
BP	GO:0042069	regulation of catecholamine metabolic process	6/1631	20/18614	0.00592853	0.0620989	0.0526121	VPS35/ITGAM/ALDH2/PARK7/ABAT/ITGB2	6
BP	GO:0045056	transcytosis	6/1631	20/18614	0.00592853	0.0620989	0.0526121	VPS35/RAB11A/LRPAP1/FCGRT/PTAFR/PICALM	6
BP	GO:0045342	MHC class II biosynthetic process	6/1631	20/18614	0.00592853	0.0620989	0.0526121	RFXANK/JAK2/TLR4/SPI1/SIRT1/SLC11A1	6
BP	GO:0046514	ceramide catabolic process	6/1631	20/18614	0.00592853	0.0620989	0.0526121	HEXB/GLA/GALC/ACER3/NEU1/PRKCD	6
BP	GO:0051303	establishment of chromosome localization	15/1631	84/18614	0.00593091	0.0620989	0.0526121	RMDN1/CUL3/CHMP3/CHMP2A/RAB11A/CENPC/VPS4B/TRAPPC12/MAPRE1/CHMP4A/PIBF1/CHMP2B/MIS12/TERF1/CHMP5	15
BP	GO:0043433	negative regulation of DNA-binding transcription factor activity	28/1631	194/18614	0.00596757	0.0623707	0.0528424	ANXA4/RLIM/SUMO1/RB1/SRI/CAT/RWDD3/HDAC4/TAX1BP1/PYCARD/CYP1B1/NLRP12/CDK5RAP3/CHUK/COMMD1/ID2/PKD2/EGLN1/PAXIP1/HMOX1/LRRK2/NLRC5/IRAK3/PELI1/SP100/SPI1/SIRT1/EZH2	28
BP	GO:0071900	regulation of protein serine/threonine kinase activity	47/1631	369/18614	0.00598472	0.0623989	0.0528663	HMGCR/CDK7/ADRB2/SYK/RB1/PRKAR1A/ADAM9/PYCARD/HHEX/SH2B3/SLC8A1/MAP2K1/CCNH/MAP3K5/PIK3CG/CDKN1B/CDK5RAP3/PDGFC/TGFA/PKD2/SORL1/CSK/CASP3/EGFR/CAB39/PTEN/CCNG1/S100A12/HIPK3/PTPN6/PRKCD/TLR6/CEBPA/PDCD10/LRRK2/RALB/CDKN2C/TLR4/IRAK3/MAP2K6/ACSL1/GADD45A/SIRT1/RGS2/EZH2/LTF/CD24	47
BP	GO:0051092	positive regulation of NF-kappaB transcription factor activity	24/1631	159/18614	0.00599166	0.0623989	0.0528663	IL18/BTK/TICAM2/NLRC4/CAT/LAMTOR5/EP300/PYCARD/CHUK/MTDH/MYD88/APP/CAPN3/S100A12/IL18RAP/TLR6/MTPN/TLR4/IRAK3/CX3CR1/TLR2/FLOT2/CLU/LTF	24
BP	GO:0046456	icosanoid biosynthetic process	12/1631	61/18614	0.00602179	0.0626009	0.0530374	PLA2G4A/ANXA1/SYK/NLRC4/TBXAS1/PYCARD/PIBF1/NAIP/CASP1/GGTLC2/ALOX5/SIRT1	12
BP	GO:0002456	T cell mediated immunity	20/1631	125/18614	0.00604629	0.0627438	0.0531585	IL18/NCKAP1L/STX7/JAG1/DUSP22/CD1D/CTSC/RAB27A/CD55/AHR/FBXO38/CD46/MICB/CR1/ARG1/CCR2/IL1R1/TNFRSF1B/ZBTB1/CEACAM1	20
BP	GO:0009311	oligosaccharide metabolic process	13/1631	69/18614	0.00635751	0.0657858	0.0557358	MANBA/HEXB/GLA/NAGA/ST8SIA4/MAN2B1/NEU1/ST3GAL6/MGAM/PGD/ST6GALNAC3/CTBS/MAN2B2	13
BP	GO:0050870	positive regulation of T cell activation	34/1631	249/18614	0.006362	0.0657858	0.0557358	ANXA1/IL18/NKAP/SYK/NCKAP1L/LILRB2/MAP3K8/PYCARD/CD1D/CD55/TYK2/PPP3CA/BCL6/NCK1/CSK/JAK2/VAV1/SIRPA/LGALS1/PTPN6/CD46/IL15/CR1/TNFSF13B/IL4R/CCR2/CORO1A/ACTL6A/FLOT2/BMI1/ZBTB1/HLA-DMA/VNN1/CD24	34
BP	GO:0034766	negative regulation of monoatomic ion transmembrane transport	18/1631	109/18614	0.00641639	0.0662307	0.0561128	OXSR1/SUMO1/SRI/TMBIM6/SLC30A1/YWHAQ/CRBN/PPP3CA/KCNE3/NEDD4/COMMD1/GSTO1/PKD2/CAB39/FMR1/SESTD1/MMP9/KCNE1	18
BP	GO:0050821	protein stabilization	30/1631	213/18614	0.00645767	0.0664566	0.0563041	MFSD1/SWSAP1/CDK7/SUMO1/EP300/PIN1/MORC3/GNAQ/VBP1/STK3/STX12/CCNH/IFI30/PARK7/RTN4/RASSF2/GOLGA7/LAMP2/SPAG1/TYROBP/PTEN/PRKCD/CCT6A/PDCD10/CCT7/PFN1/GRN/SEC16A/FLOT2/CLU	30
BP	GO:0006958	complement activation, classical pathway	8/1631	33/18614	0.00649525	0.0664566	0.0563041	CD55/C1RL/CD46/C3/CR1/C1QB/CLU/C1QA	8
BP	GO:0036336	dendritic cell migration	8/1631	33/18614	0.00649525	0.0664566	0.0563041	NLRP12/PIK3CG/EPS8/ALOX5/CCR1/CCR2/CXCR2/SPI1	8
BP	GO:0090169	regulation of spindle assembly	8/1631	33/18614	0.00649525	0.0664566	0.0563041	CHMP3/CHMP2A/SENP6/VPS4B/CHMP4A/CHMP2B/RNF4/CHMP5	8
BP	GO:1902992	negative regulation of amyloid precursor protein catabolic process	8/1631	33/18614	0.00649525	0.0664566	0.0563041	TMED10/PIN1/RTN3/RTN4/SORL1/PICALM/FLOT2/CLU	8
BP	GO:1901568	fatty acid derivative metabolic process	14/1631	77/18614	0.00655207	0.0669206	0.0566973	PPT1/PAM/ELOVL1/FAR1/NUDT19/FAR2/GGTLC2/ACSL4/ALOX5/HPGD/DPEP2/ACSL3/DGAT2/ACSL1	14
BP	GO:0002688	regulation of leukocyte chemotaxis	20/1631	126/18614	0.00661116	0.0673899	0.0570948	RAC1/ADAM10/OXSR1/NCKAP1L/MAPK1/MOSPD2/BST1/RIN3/IL6R/C5AR1/CCR1/RARRES2/CCR2/CAMK1D/CXCR2/CX3CR1/SPI1/RAC2/C3AR1/FPR2	20
BP	GO:0034250	positive regulation of amide metabolic process	25/1631	169/18614	0.00662112	0.0673899	0.0570948	SH3BGRL/VIM/SERP1/DHX29/FASTKD3/IMPACT/YTHDF3/CYP1B1/PAIP1/YTHDF2/PTAFR/NCK1/DNAJC3/PLD1/CDC123/CASP3/PICALM/PRKCD/POLR2G/TOB1/FMR1/GSAP/IFNGR1/CLU/RPS27L	25
BP	GO:0002861	regulation of inflammatory response to antigenic stimulus	10/1631	47/18614	0.00664857	0.0674338	0.0571321	BTK/SYK/PARK7/PLA2G2D/HCK/PSMA1/C3/FGR/MAPK14/FCGR1A	10
BP	GO:0046677	response to antibiotic	10/1631	47/18614	0.00664857	0.0674338	0.0571321	PLA2G4A/VPS54/CYB5R4/CDKN1B/SRD5A1/JAK2/CASP3/EZH2/ALPL/CRIP1	10
BP	GO:0006901	vesicle coating	9/1631	40/18614	0.0067218	0.0678227	0.0574615	TRAPPC11/CUL3/KLHL12/TRAPPC6B/TMED10/TRAPPC12/ARFGAP3/SEC16A/TMED2	9
BP	GO:0035337	fatty-acyl-CoA metabolic process	9/1631	40/18614	0.0067218	0.0678227	0.0574615	PPT1/ELOVL1/FAR1/NUDT19/FAR2/ACSL4/ACSL3/DGAT2/ACSL1	9
BP	GO:0048489	synaptic vesicle transport	9/1631	40/18614	0.0067218	0.0678227	0.0574615	CDK5/TMEM230/LIN7A/BLOC1S6/RAB27A/BLOC1S2/CTNNB1/PICALM/LRRK2	9
BP	GO:2001233	regulation of apoptotic signaling pathway	48/1631	381/18614	0.00676642	0.068155	0.057743	ITGAV/C8orf44-SGK3/SGMS1/RB1/CTNNA1/ARMC10/TMBIM6/GHITM/TGFBR1/RRM2B/APAF1/GNAI3/PYCARD/CTSC/PTTG1IP/USP47/CTSS/STK3/DDIAS/RAF1/PARK7/NCK1/CTNNB1/JAK2/BCAP31/BIRC6/PTEN/NDUFA13/PRKCD/BID/TNFSF10/HDAC1/MCL1/ENO1/HMOX1/LRRK2/RB1CC1/SLC25A6/SP100/HMGB2/CX3CR1/MMP9/SIRT1/BMI1/CLU/FAS/VNN1/HGF	48
BP	GO:0030832	regulation of actin filament length	23/1631	152/18614	0.00682721	0.0686488	0.0581614	CAPZA2/ARFGEF1/MKKS/NCKAP1L/ARPC3/ARHGAP18/ARPC2/RASA1/PYCARD/SVIL/ADD3/NCK1/EPS8/CAPG/MYADM/CYFIP1/HCK/HCLS1/PRKCD/MTPN/PFN1/CORO1A/DMTN	23
BP	GO:0050830	defense response to Gram-positive bacterium	19/1631	118/18614	0.00684951	0.0687544	0.0582509	IL18/PYCARD/TBK1/MPEG1/MYD88/DROSHA/LYZ/FGR/C5AR1/RNASE4/RARRES2/PGLYRP1/HMGB2/TLR2/SSC5D/CASP4/RNASE6/RNASE3/CTSG	19
BP	GO:0032481	positive regulation of type I interferon production	12/1631	62/18614	0.00688592	0.0690012	0.0584599	SYK/POLR3F/TBK1/RNF135/TLR8/CHUK/MYD88/CD14/TLR4/HMGB2/TLR2/TRIM56	12
BP	GO:0046434	organophosphate catabolic process	24/1631	161/18614	0.00699986	0.0700226	0.0593253	PLA2G4A/IDH1/DERA/ENTPD1/SUCLA2/MBD4/DPYD/GPCPD1/NUDT19/IMPA2/NT5C2/ENTPD7/PLBD1/TDG/INPP1/SUCLG2/PLD1/IMPA1/PTEN/PRKCD/NUDT5/ABHD16B/UPP1/SMPDL3A	24
BP	GO:0042552	myelination	22/1631	144/18614	0.00717787	0.0716804	0.0607298	HEXB/TSPAN2/GNPAT/GALC/SLC25A46/CTSC/SOX10/ACER3/FIG4/EPB41L3/CTNNB1/CYFIP1/PTEN/B4GALT5/DEGS1/SBF2/TNFRSF1B/TLR2/CST7/SERINC5/CLU/HGF	22
BP	GO:0030316	osteoclast differentiation	17/1631	102/18614	0.00723241	0.0716823	0.0607315	PAFAH1B1/OSTM1/GPR137B/OSCAR/MAFB/PPP3CA/RASSF2/SNX10/CTNNB1/TYROBP/GAB2/KLF10/TCIRG1/CCR1/MAPK14/TLR4/LTF	17
BP	GO:1904063	negative regulation of cation transmembrane transport	17/1631	102/18614	0.00723241	0.0716823	0.0607315	OXSR1/SUMO1/SRI/TMBIM6/SLC30A1/CRBN/PPP3CA/KCNE3/NEDD4/COMMD1/GSTO1/PKD2/CAB39/FMR1/SESTD1/MMP9/KCNE1	17
BP	GO:0016188	synaptic vesicle maturation	7/1631	27/18614	0.00726147	0.0716823	0.0607315	ATP6V1E1/ZDHHC20/ATP6V1C1/ATP6V1A/ATP6V0D1/PICALM/ATP6V1B2	7
BP	GO:0048207	vesicle targeting, rough ER to cis-Golgi	7/1631	27/18614	0.00726147	0.0716823	0.0607315	TRAPPC11/CUL3/KLHL12/TMED10/TRAPPC12/SEC16A/TMED2	7
BP	GO:0048208	COPII vesicle coating	7/1631	27/18614	0.00726147	0.0716823	0.0607315	TRAPPC11/CUL3/KLHL12/TMED10/TRAPPC12/SEC16A/TMED2	7
BP	GO:0001787	natural killer cell proliferation	5/1631	15/18614	0.00730097	0.0716823	0.0607315	IL18/TYK2/JAK2/IL15/FCGR3A	5
BP	GO:0002864	regulation of acute inflammatory response to antigenic stimulus	5/1631	15/18614	0.00730097	0.0716823	0.0607315	BTK/PARK7/PLA2G2D/C3/FCGR1A	5
BP	GO:0032933	SREBP signaling pathway	5/1631	15/18614	0.00730097	0.0716823	0.0607315	ERLIN2/INSIG2/EIF2A/TMED2/ERLIN1	5
BP	GO:0043558	regulation of translational initiation in response to stress	5/1631	15/18614	0.00730097	0.0716823	0.0607315	IMPACT/NCK1/DNAJC3/PPP1R15B/TMED2	5
BP	GO:0097212	lysosomal membrane organization	5/1631	15/18614	0.00730097	0.0716823	0.0607315	CHMP3/CHMP2A/CHMP4A/CHMP2B/CHMP5	5
BP	GO:1902991	regulation of amyloid precursor protein catabolic process	11/1631	55/18614	0.00736925	0.072231	0.0611964	TMED10/PIN1/RTN3/RTN4/SORL1/CASP3/PICALM/GSAP/IFNGR1/FLOT2/CLU	11
BP	GO:0030098	lymphocyte differentiation	52/1631	422/18614	0.00765809	0.0749147	0.0634701	ANXA1/IL18/RBPJ/NKAP/BTK/SYK/NCKAP1L/LILRB2/DOCK11/EP300/PPP2R3C/HDAC4/CD1D/HHEX/NFAM1/ATG5/ENTPD7/FGL2/MAFB/TOP2B/BCL6/DROSHA/PLA2G2D/ID2/LIG4/CTNNB1/VAV1/LGALS1/DCLRE1C/IL6R/DNAJB9/PTPN6/TCIRG1/CD46/ITGA4/IL15/RC3H1/CR1/SOS2/MERTK/TNFSF13B/IL4R/CCR2/PGLYRP1/NFIL3/ACTL6A/SPI1/BMI1/ZBTB1/EZH2/CLEC4E/VNN1	52
BP	GO:0007042	lysosomal lumen acidification	6/1631	21/18614	0.00769443	0.0749147	0.0634701	PPT1/ATP6V0B/CLN5/ATP6V1A/TCIRG1/GRN	6
BP	GO:0007252	I-kappaB phosphorylation	6/1631	21/18614	0.00769443	0.0749147	0.0634701	CHUK/SIRPA/TLR4/CX3CR1/TLR2/PRDX4	6
BP	GO:0044090	positive regulation of vacuole organization	6/1631	21/18614	0.00769443	0.0749147	0.0634701	SNX4/WIPI1/SNX30/SH3GLB1/RALB/GRN	6
BP	GO:0035987	endodermal cell differentiation	10/1631	48/18614	0.00775394	0.0750163	0.0635562	ITGAV/CTR9/LEO1/CDC73/MAP2K1/CTNNB1/ITGA4/MMP9/MMP8/ITGB2	10
BP	GO:1902003	regulation of amyloid-beta formation	10/1631	48/18614	0.00775394	0.0750163	0.0635562	TMED10/PIN1/RTN3/RTN4/SORL1/CASP3/PICALM/GSAP/IFNGR1/CLU	10
BP	GO:0016064	immunoglobulin mediated immune response	22/1631	145/18614	0.0077813	0.0750163	0.0635562	BTK/GAPT/TLR8/CD55/C1RL/BCL6/MYD88/LIG4/PAXIP1/PTPN6/PRKCD/TCIRG1/CD46/C3/CR1/C1QB/FCGR1A/TNFSF13/CLU/C1QA/HLA-DMA/FCGR3A	22
BP	GO:0033692	cellular polysaccharide biosynthetic process	12/1631	63/18614	0.00784475	0.0750163	0.0635562	AGL/ACADM/GBE1/B3GNT3/HAS1/IRS2/GYG1/B4GALT5/CSGALNACT2/CSGALNACT1/PPP1R3B/PPP1R3D	12
BP	GO:0070542	response to fatty acid	12/1631	63/18614	0.00784475	0.0750163	0.0635562	GNPAT/CAT/TBXAS1/PTAFR/INSIG2/XRCC5/PDK3/PDK4/DGAT2/ACSL1/TLR2/FFAR2	12
BP	GO:0001782	B cell homeostasis	8/1631	34/18614	0.00785483	0.0750163	0.0635562	NCKAP1L/DOCK11/GAPT/PPP2R3C/CASP3/RC3H1/SOS2/TNFSF13B	8
BP	GO:0007051	spindle organization	28/1631	198/18614	0.00786522	0.0750163	0.0635562	RMDN1/SPAST/TUBGCP3/CHMP3/CHMP2A/SENP6/HAUS4/RAB11A/CCDC69/GOLGA8CP/VPS4B/HAUS3/HAUS6/CEP192/MAPRE1/CHMP4A/PIBF1/MISP/GTF2B/CHMP2B/TACC3/DCTN6/NEK7/RNF4/HAUS1/CHMP5/RACGAP1/KIF11	28
BP	GO:1902115	regulation of organelle assembly	29/1631	207/18614	0.00787223	0.0750163	0.0635562	STAM/SNX4/CNOT6/CHMP3/CHMP2A/MDM1/SENP6/WIPI1/SNX30/VPS4B/TRAPPC12/CHMP4A/GDI2/PRKAA1/PDCD6IP/ATG5/MTM1/C9orf72/CHMP2B/ATG3/HCK/PAN3/RNF4/SH3GLB1/LCP1/LRRK2/RALB/CHMP5/UBQLN2	29
BP	GO:0140467	integrated stress response signaling	9/1631	41/18614	0.00795753	0.0750163	0.0635562	IMPACT/MAFB/NCK1/TMEM33/PPP1R15B/OMA1/CEBPA/CEBPD/TMED2	9
BP	GO:0001776	leukocyte homeostasis	17/1631	103/18614	0.00797422	0.0750163	0.0635562	ANXA1/BTK/NCKAP1L/SLC40A1/DOCK11/GAPT/PPP2R3C/SH2B3/CASP3/TCIRG1/RC3H1/SOS2/MERTK/TNFSF13B/CORO1A/CXCR2/FAS	17
BP	GO:0042100	B cell proliferation	17/1631	103/18614	0.00797422	0.0750163	0.0635562	BTK/NCKAP1L/VAV3/GAPT/BST1/MNDA/AHR/IRS2/BCL6/CASP3/TYROBP/PRKCD/RC3H1/TNFSF13B/TLR4/PELI1/BMI1	17
BP	GO:0018242	protein O-linked glycosylation via serine	4/1631	10/18614	0.00801357	0.0750163	0.0635562	GALNT4/GALNT2/GALNT3/GALNT1	4
BP	GO:0035646	endosome to melanosome transport	4/1631	10/18614	0.00801357	0.0750163	0.0635562	RAB32/ANKRD27/BLOC1S6/CD63	4
BP	GO:0043485	endosome to pigment granule transport	4/1631	10/18614	0.00801357	0.0750163	0.0635562	RAB32/ANKRD27/BLOC1S6/CD63	4
BP	GO:0048757	pigment granule maturation	4/1631	10/18614	0.00801357	0.0750163	0.0635562	RAB32/ANKRD27/BLOC1S6/CD63	4
BP	GO:0060368	regulation of Fc receptor mediated stimulatory signaling pathway	4/1631	10/18614	0.00801357	0.0750163	0.0635562	APPL2/CSK/APPL1/PLSCR1	4
BP	GO:0070339	response to bacterial lipopeptide	4/1631	10/18614	0.00801357	0.0750163	0.0635562	TLR1/CD14/TLR6/TLR2	4
BP	GO:0070391	response to lipoteichoic acid	4/1631	10/18614	0.00801357	0.0750163	0.0635562	CD14/MAPK14/TLR4/TLR2	4
BP	GO:0071220	cellular response to bacterial lipoprotein	4/1631	10/18614	0.00801357	0.0750163	0.0635562	TLR1/CD14/TLR6/TLR2	4
BP	GO:0071221	cellular response to bacterial lipopeptide	4/1631	10/18614	0.00801357	0.0750163	0.0635562	TLR1/CD14/TLR6/TLR2	4
BP	GO:0071223	cellular response to lipoteichoic acid	4/1631	10/18614	0.00801357	0.0750163	0.0635562	CD14/MAPK14/TLR4/TLR2	4
BP	GO:0071476	cellular hypotonic response	4/1631	10/18614	0.00801357	0.0750163	0.0635562	OXSR1/SLC12A6/TSPO/CAB39	4
BP	GO:1904896	ESCRT complex disassembly	4/1631	10/18614	0.00801357	0.0750163	0.0635562	CHMP2A/VPS4B/CHMP2B/CHMP5	4
BP	GO:1904903	ESCRT III complex disassembly	4/1631	10/18614	0.00801357	0.0750163	0.0635562	CHMP2A/VPS4B/CHMP2B/CHMP5	4
BP	GO:0018105	peptidyl-serine phosphorylation	40/1631	309/18614	0.00816249	0.0762879	0.0646335	C8orf44-SGK3/CDK5/SYK/MAPK1/TGFBR1/VRK2/MORC3/TBK1/STK38L/PRKAA1/RAF1/MARK3/PARK7/RASSF2/CHUK/RPS6KA3/PDK3/NCK1/APP/EGFR/HCLS1/CLK1/CAB39/PTEN/MKNK1/HIPK3/PRKCD/NEK7/PDCD10/MAST3/VRK1/LRRK2/MAPK14/TXN/CAMK1D/GADD45A/SGK1/PKN2/DMTN/HGF	40
BP	GO:0009152	purine ribonucleotide biosynthetic process	30/1631	217/18614	0.00837581	0.0781564	0.0662165	PPT1/PPCS/SDHC/NDUFB5/ELOVL1/DLD/NDUFC2/PDHA1/AMPD2/NME6/PDK3/PDHX/ATP6V1A/PAPSS1/ACSL4/NDUFA8/NDUFA13/PDK4/ADSL/NDUFA6/NDUFB9/AK3/ACSL3/ENO1/ALDOA/NDUFAB1/PPCDC/NDUFS5/NDUFB3/ACSL1	30
BP	GO:1902105	regulation of leukocyte differentiation	41/1631	319/18614	0.0084169	0.0782441	0.0662908	ANXA1/IL18/NKAP/BTK/SYK/NCKAP1L/RB1/LILRB2/PPP2R3C/GPR137B/NFAM1/EVI2B/FGL2/FES/MAFB/PPP3CA/RASSF2/BCL6/DROSHA/ID2/CTNNB1/HCLS1/TYROBP/KLF10/PTPN6/CD46/IL15/RC3H1/CR1/SOS2/CCR1/IL4R/TLR4/CCR2/PGLYRP1/ACTL6A/SPI1/ZBTB1/LTF/VNN1/CEACAM1	41
BP	GO:0007272	ensheathment of neurons	22/1631	146/18614	0.00842546	0.0782441	0.0662908	HEXB/TSPAN2/GNPAT/GALC/SLC25A46/CTSC/SOX10/ACER3/FIG4/EPB41L3/CTNNB1/CYFIP1/PTEN/B4GALT5/DEGS1/SBF2/TNFRSF1B/TLR2/CST7/SERINC5/CLU/HGF	22
BP	GO:0008366	axon ensheathment	22/1631	146/18614	0.00842546	0.0782441	0.0662908	HEXB/TSPAN2/GNPAT/GALC/SLC25A46/CTSC/SOX10/ACER3/FIG4/EPB41L3/CTNNB1/CYFIP1/PTEN/B4GALT5/DEGS1/SBF2/TNFRSF1B/TLR2/CST7/SERINC5/CLU/HGF	22
BP	GO:0002823	negative regulation of adaptive immune response based on somatic recombination of immune receptors built from immunoglobulin superfamily domains	11/1631	56/18614	0.00846238	0.078462	0.0664755	NCKAP1L/DUSP22/AHR/BCL6/PTPN6/CD46/RC3H1/CR1/ARG1/IL4R/CEACAM1	11
BP	GO:0032611	interleukin-1 beta production	18/1631	112/18614	0.008505	0.0786072	0.0665985	NLRC4/PYCARD/MNDA/NLRP12/TLR8/NAIP/MYD88/CASP1/APP/JAK2/SIRPA/TYROBP/SERPINB1/TLR6/LILRA2/TLR4/CX3CR1/ORM1	18
BP	GO:0032651	regulation of interleukin-1 beta production	18/1631	112/18614	0.008505	0.0786072	0.0665985	NLRC4/PYCARD/MNDA/NLRP12/TLR8/NAIP/MYD88/CASP1/APP/JAK2/SIRPA/TYROBP/SERPINB1/TLR6/LILRA2/TLR4/CX3CR1/ORM1	18
BP	GO:0090316	positive regulation of intracellular protein transport	23/1631	155/18614	0.00862143	0.0795573	0.0674034	CDK5/LEPROT/UBR5/TMEM30A/RHOU/RBM22/PRKAA1/ITGAM/NPEPPS/SORL1/ICE1/JAK2/BCAP31/C2CD5/HCLS1/PRKCD/PDCD10/SH3GLB1/EDEM2/MAPK14/ZFAND1/RAC2/ITGB2	23
BP	GO:0002685	regulation of leukocyte migration	31/1631	227/18614	0.0088593	0.0816231	0.0691537	ANXA1/RAC1/ADAM10/OXSR1/NCKAP1L/MAPK1/GCNT1/MOSPD2/BST1/PYCARD/CCL25/PTAFR/MYD88/RIN3/APP/IL6R/ITGA4/C5AR1/CCR1/HMOX1/RARRES2/CCR2/IL1R1/CAMK1D/CORO1A/CXCR2/CX3CR1/SPI1/RAC2/C3AR1/FPR2	31
BP	GO:0051156	glucose 6-phosphate metabolic process	7/1631	28/18614	0.00896413	0.0823678	0.0697846	DERA/PGAM1/TALDO1/G6PD/PGD/HK3/GPI	7
BP	GO:0032271	regulation of protein polymerization	27/1631	191/18614	0.00898035	0.0823678	0.0697846	RAC1/CAPZA2/ARFGEF1/MKKS/NCKAP1L/ARPC3/ARHGAP18/ARPC2/RASA1/PYCARD/MAPRE1/SVIL/FES/CDKN1B/ADD3/NCK1/EPS8/CAPG/MYADM/CYFIP1/HCK/HCLS1/PRKCD/MTPN/PFN1/CORO1A/DMTN	27
BP	GO:0006911	phagocytosis, engulfment	10/1631	49/18614	0.00899562	0.0823678	0.0697846	RAC1/NCKAP1L/ITGAM/VAMP7/APPL2/BIN2/C3/RAB31/FCGR1A/ITGB2	10
BP	GO:0032088	negative regulation of NF-kappaB transcription factor activity	16/1631	96/18614	0.00899662	0.0823678	0.0697846	ANXA4/CAT/RWDD3/TAX1BP1/PYCARD/CYP1B1/NLRP12/CDK5RAP3/CHUK/COMMD1/LRRK2/NLRC5/IRAK3/PELI1/SPI1/SIRT1	16
BP	GO:0061640	cytoskeleton-dependent cytokinesis	18/1631	113/18614	0.0093115	0.085117	0.0721138	SPAST/ORC4/CHMP3/CHMP2A/EXOC6/ARL3/EXOC8/VPS4B/RASA1/CHMP4A/ZFYVE26/PDCD6IP/EXOC1/MITD1/CHMP2B/CHMP5/RACGAP1/ANLN	18
BP	GO:0045429	positive regulation of nitric oxide biosynthetic process	9/1631	42/18614	0.00935875	0.0854151	0.0723663	ASL/PKD2/JAK2/AGXT2/TLR6/TLR4/CLU/MMP8/PTX3	9
BP	GO:0006779	porphyrin-containing compound biosynthetic process	8/1631	35/18614	0.00941735	0.0856818	0.0725923	TMEM14C/SUCLA2/ALAS1/CPOX/TSPO/FLVCR1/ABCB10/SLC25A39	8
BP	GO:0033014	tetrapyrrole biosynthetic process	8/1631	35/18614	0.00941735	0.0856818	0.0725923	TMEM14C/SUCLA2/ALAS1/CPOX/TSPO/FLVCR1/ABCB10/SLC25A39	8
BP	GO:0046034	ATP metabolic process	30/1631	219/18614	0.00949814	0.0862822	0.073101	SDHC/PGAM1/NDUFB5/NMNAT1/EP300/HDAC4/NDUFC2/CLPX/PRKAA1/PGM1/CBFA2T3/ATP6V1A/TSPO/APP/NDUFA8/NDUFA13/NUDT5/NDUFA6/LDHA/HK3/PGK1/NDUFB9/ATP6V1B2/ENO1/ALDOA/NDUFAB1/GPI/NDUFS5/NDUFB3/PFKFB2	30
BP	GO:0043123	positive regulation of I-kappaB kinase/NF-kappaB signaling	27/1631	192/18614	0.0096035	0.0871036	0.0737969	TICAM2/MAP3K3/LAMTOR5/ATP2C1/TBK1/C18orf32/CHUK/MTDH/MYD88/S100A4/GOLT1B/CASP1/CTNNB1/LGALS1/S100A12/TLR6/TNFRSF1A/TNFSF10/DHX15/REL/HMOX1/TLR4/PELI1/ALPK1/SLC20A1/WLS/LTF	27
BP	GO:0009062	fatty acid catabolic process	17/1631	105/18614	0.00964071	0.0871065	0.0737993	ETFDH/HADHB/SCP2/ACAA1/MCEE/ABCD3/CPT2/ETFA/NUDT19/ACADM/AUH/ABHD2/IRS2/ABHD3/AIG1/PHYH/CPT1C	17
BP	GO:0032784	regulation of DNA-templated transcription elongation	17/1631	105/18614	0.00964071	0.0871065	0.0737993	INTS2/INTS8/THOC5/NELFB/EAPP/LEO1/INTS12/CDC73/MED4/WDR82/EAF1/CTNNB1/SCAF8/MED6/MED29/ALYREF/EZH2	17
BP	GO:0031348	negative regulation of defense response	37/1631	284/18614	0.00964862	0.0871065	0.0737993	VPS35/SYK/RB1/PPM1B/FNDC4/YTHDF3/YTHDF2/ATG5/TNFAIP8L2/NLRP12/AOAH/FGL2/METRNL/NMI/SIRPA/HCK/ALOX5/PSMA1/PRKCD/TNFRSF1A/MICB/FGR/CR1/SIGLEC10/GRN/MAPK14/ARG1/NLRC5/IRAK3/CLEC12B/PGLYRP1/TNFRSF1B/CST7/FPR2/HGF/CEACAM1/VSIG4	37
BP	GO:0043388	positive regulation of DNA binding	11/1631	57/18614	0.00967699	0.0872275	0.0739019	RB1/LAMTOR5/EP300/PARK7/GTF2B/CTNNB1/JAK2/TXN/HMGB2/MMP9/MMP8	11
BP	GO:0034655	nucleobase-containing compound catabolic process	54/1631	447/18614	0.00978779	0.0872994	0.0739628	DERA/VIM/CNOT6/ENTPD1/AGO4/SUCLA2/FASTKD3/DNASE1L1/VPS54/MBD4/DFFB/APAF1/DPYD/NUDT19/YTHDF3/NT5C2/XRN2/PAIP1/YTHDF2/ENTPD7/TDG/PELO/RBM7/MYD88/WDR82/SUCLG2/PAN3/RNASEL/PRKCD/LSM6/POLR2G/NUDT5/RC3H1/SLFN12/TOB1/RBM47/FMR1/MAPK14/FASTKD1/CDA/EXOSC8/LSM5/TNFRSF1B/XRN1/UPP1/RNASE6/RNASE3/SLC11A1/ENPP4/RNASE2/SMPDL3A/APOBEC3A/SLIRP/IGF2BP3	54
BP	GO:0032069	regulation of nuclease activity	6/1631	22/18614	0.00980961	0.0872994	0.0739628	TMBIM6/PRKCD/TERF1/HMGB2/SIRT1/PCNA	6
BP	GO:0032402	melanosome transport	6/1631	22/18614	0.00980961	0.0872994	0.0739628	MKKS/MYO5A/RAB11A/BLOC1S6/RAB27A/RAB1A	6
BP	GO:0051767	nitric-oxide synthase biosynthetic process	6/1631	22/18614	0.00980961	0.0872994	0.0739628	JAK2/LRRK2/TLR4/MAP2K6/TLR2/NAMPT	6
BP	GO:0051769	regulation of nitric-oxide synthase biosynthetic process	6/1631	22/18614	0.00980961	0.0872994	0.0739628	JAK2/LRRK2/TLR4/MAP2K6/TLR2/NAMPT	6
BP	GO:0002705	positive regulation of leukocyte mediated immunity	22/1631	148/18614	0.00984376	0.0872994	0.0739628	IL18/BTK/TICAM2/STX7/CD1D/ITGAM/CD55/PTAFR/FBXO38/PAXIP1/VAV1/TYROBP/IL18RAP/C3/MICB/ARG1/FCGR1A/IL1R1/TNFSF13/SPI1/ZBTB1/ITGB2	22
BP	GO:0019724	B cell mediated immunity	22/1631	148/18614	0.00984376	0.0872994	0.0739628	BTK/GAPT/TLR8/CD55/C1RL/BCL6/MYD88/LIG4/PAXIP1/PTPN6/PRKCD/TCIRG1/CD46/C3/CR1/C1QB/FCGR1A/TNFSF13/CLU/C1QA/HLA-DMA/FCGR3A	22
BP	GO:0031333	negative regulation of protein-containing complex assembly	22/1631	148/18614	0.00984376	0.0872994	0.0739628	VPS35/CAPZA2/ARFGEF1/MKKS/ANKRD27/EP300/IMPACT/MAPRE1/SVIL/RAF1/PARK7/CRBN/ADD3/EPS8/CAPG/SORL1/MYADM/PRKCD/MTPN/PFN1/CLU/DMTN	22
BP	GO:0006825	copper ion transport	5/1631	16/18614	0.0098646	0.0872994	0.0739628	SLC31A1/SLC31A2/CUTC/MMGT1/STEAP4	5
BP	GO:0045579	positive regulation of B cell differentiation	5/1631	16/18614	0.0098646	0.0872994	0.0739628	BTK/SYK/NCKAP1L/PPP2R3C/SPI1	5
BP	GO:0071501	cellular response to sterol depletion	5/1631	16/18614	0.0098646	0.0872994	0.0739628	ERLIN2/INSIG2/EIF2A/TMED2/ERLIN1	5
BP	GO:0097401	synaptic vesicle lumen acidification	5/1631	16/18614	0.0098646	0.0872994	0.0739628	ATP6V1E1/ATP6V1C1/ATP6V1A/ATP6V0D1/ATP6V1B2	5
BP	GO:0042147	retrograde transport, endosome to Golgi	16/1631	97/18614	0.00992221	0.0876762	0.074282	HEATR5A/RAB9A/SNX2/VPS35/VPS54/CLN5/ARFIP1/SNX6/TBC1D23/DENND5A/TRIM27/GOLT1B/VPS26A/RCSD1/VAMP3/LRRK2	16
BP	GO:0030837	negative regulation of actin filament polymerization	12/1631	65/18614	0.0100736	0.0888795	0.0753015	CAPZA2/ARFGEF1/MKKS/SVIL/ADD3/EPS8/CAPG/MYADM/PRKCD/MTPN/PFN1/DMTN	12
BP	GO:0038127	ERBB signaling pathway	20/1631	131/18614	0.0101166	0.0889891	0.0753944	RBPJ/MAPK1/VPS25/PTPN18/SNX6/MVB12A/RTN4/RASSF2/MVP/TGFA/EGFR/CPNE3/PTPN12/SHKBP1/REPS2/RALB/RALA/MMP9/NCF1/CEACAM1	20
BP	GO:0098732	macromolecule deacylation	20/1631	131/18614	0.0101166	0.0889891	0.0753944	PPT1/MORF4L1/LYPLAL1/DR1/EP300/HDAC4/PRKAA1/ABHD13/SMARCA5/BCL6/HDAC1/ABHD17A/LRRK2/ABHD16B/RBBP7/LYPLA1/JDP2/PRDM5/PRMT6/SIRT1	20
BP	GO:0006112	energy reserve metabolic process	15/1631	89/18614	0.0101359	0.0890247	0.0754245	PGM2/AGL/PPP1CC/ACADM/GBE1/PYGL/IRS2/GYG1/PHKB/PPP1CB/KL/RB1CC1/PHLDA2/PPP1R3B/PPP1R3D	15
BP	GO:0019882	antigen processing and presentation	18/1631	114/18614	0.0101781	0.0891509	0.0755314	RAB10/ARL8B/RAB32/LILRB2/PYCARD/CD1D/CLEC4A/RAB27A/ATG5/CTSS/FGL2/IFI30/RAB8B/MICB/FCGR1A/CTSD/SLC11A1/HLA-DMA	18
BP	GO:0032869	cellular response to insulin stimulus	29/1631	211/18614	0.0101808	0.0891509	0.0755314	RAB10/MYO5A/RB1/MAPK1/YWHAG/PRKAA1/ZDHHC7/APPL2/RAF1/INSIG2/IRS2/SRD5A1/ZNF106/NCK1/SORL1/CYFIP1/C2CD5/PRKCD/GRB10/PDK4/RAB31/APPL1/SOS2/RARRES2/RAB13/CTSD/SIRT1/ECHDC3/CEACAM1	29
BP	GO:0070527	platelet aggregation	13/1631	73/18614	0.0102491	0.0894234	0.0757623	SYK/SH2B3/EMILIN2/PIK3CG/CLIC1/JAK2/STXBP3/ABAT/PTPN6/PRKCD/CTSG/DMTN/CEACAM1	13
BP	GO:1902107	positive regulation of leukocyte differentiation	26/1631	184/18614	0.0102579	0.0894234	0.0757623	ANXA1/IL18/NKAP/BTK/SYK/NCKAP1L/RB1/LILRB2/PPP2R3C/EVI2B/FES/PPP3CA/BCL6/ID2/HCLS1/TYROBP/KLF10/CD46/IL15/CR1/CCR1/IL4R/ACTL6A/SPI1/ZBTB1/VNN1	26
BP	GO:1903708	positive regulation of hemopoiesis	26/1631	184/18614	0.0102579	0.0894234	0.0757623	ANXA1/IL18/NKAP/BTK/SYK/NCKAP1L/RB1/LILRB2/PPP2R3C/EVI2B/FES/PPP3CA/BCL6/ID2/HCLS1/TYROBP/KLF10/CD46/IL15/CR1/CCR1/IL4R/ACTL6A/SPI1/ZBTB1/VNN1	26
BP	GO:0016311	dephosphorylation	43/1631	342/18614	0.0102955	0.0896172	0.0759265	NCKAP1L/SDHAF2/LILRB2/HDHD2/RPRD1A/PPP1CC/PPP2R3C/PTPN18/PIN1/PPM1B/MTMR6/DUSP22/IMPA2/DUSP11/DUSP6/CNEP1R1/YWHAB/MTM1/FIG4/PPP3CA/FAM220A/CDK5RAP3/INPP1/SACM1L/NCK1/NCEH1/JAK2/PPP1R15B/IMPA1/PTPN12/PTEN/PTPN6/PPP1CB/PRKCD/PPTC7/UBLCP1/PPP4R1/PPM1M/PPP1R12A/DLC1/SGPP1/NSMF/ALPL	43
BP	GO:0046165	alcohol biosynthetic process	21/1631	140/18614	0.0104027	0.0904149	0.0766023	PPIP5K2/HMGCR/ERLIN2/SPTSSA/IPMK/FDPS/IMPA2/PRKAA1/ACER3/DHFR/G6PD/SPTLC1/PTAFR/PARK7/INSIG2/LBR/MSMO1/IMPA1/SPTLC2/IDI1/ERLIN1	21
BP	GO:0009165	nucleotide biosynthetic process	38/1631	295/18614	0.0105086	0.0912	0.0772675	PPT1/PPCS/SDHC/NDUFB5/NMNAT1/RRM2B/ELOVL1/DLD/NDUFC2/PDHA1/AMPD2/RFK/NME6/PDK3/PDHX/ATP6V1A/ASPDH/PAPSS1/ACSL4/NDUFA8/NDUFA13/PDK4/ADSL/NDUFA6/NDUFB9/AK3/ACSL3/ENO1/ALDOA/NDUFAB1/CDA/PPCDC/NDUFS5/NDUFB3/ACSL1/UPP1/DCK/NAMPT	38
BP	GO:0002824	positive regulation of adaptive immune response based on somatic recombination of immune receptors built from immunoglobulin superfamily domains	19/1631	123/18614	0.0106181	0.0920127	0.077956	PLA2G4A/IL18/BTK/STX7/CD1D/CD55/TYK2/FBXO38/JAK2/PAXIP1/C3/MICB/TNFSF13B/FCGR1A/CCR2/IL1R1/TNFSF13/SLC11A1/ZBTB1	19
BP	GO:0043122	regulation of I-kappaB kinase/NF-kappaB signaling	34/1631	258/18614	0.0107725	0.0932126	0.0789727	TICAM2/MAP3K3/LAMTOR5/PYCARD/PPM1B/ATP2C1/TBK1/NLRP12/C18orf32/CHUK/MTDH/MYD88/S100A4/GOLT1B/CASP1/CTNNB1/LGALS1/CAPN3/S100A12/TLR6/TNFRSF1A/TNFSF10/HDAC1/DHX15/REL/HMOX1/TLR4/PELI1/ZFAND6/ALPK1/SIRT1/SLC20A1/WLS/LTF	34
BP	GO:1903649	regulation of cytoplasmic transport	7/1631	29/18614	0.0109418	0.0944878	0.0800531	CHMP3/MAPK1/ARFIP1/DNAJC13/MAP2K1/SORL1/LRRK2	7
BP	GO:0006470	protein dephosphorylation	33/1631	249/18614	0.0109523	0.0944878	0.0800531	NCKAP1L/SDHAF2/LILRB2/RPRD1A/PPP1CC/PTPN18/PIN1/PPM1B/MTMR6/DUSP22/DUSP11/DUSP6/CNEP1R1/YWHAB/MTM1/PPP3CA/FAM220A/NCK1/NCEH1/JAK2/PPP1R15B/PTPN12/PTEN/PTPN6/PPP1CB/PRKCD/PPTC7/UBLCP1/PPP4R1/PPM1M/PPP1R12A/DLC1/NSMF	33
BP	GO:0000910	cytokinesis	26/1631	185/18614	0.0109707	0.0945071	0.0800694	SPAST/ORC4/CUL3/CHMP3/CHMP2A/EXOC6/ARL3/RAB11A/EXOC8/VPS4B/RASA1/PIN1/CHMP4A/SVIL/ZFYVE26/PDCD6IP/EXOC1/KIF13A/MITD1/CHMP2B/BIRC6/SH3GLB1/CHMP5/PKN2/RACGAP1/ANLN	26
BP	GO:0006998	nuclear envelope organization	11/1631	58/18614	0.0110214	0.0948038	0.0803208	SPAST/PAFAH1B1/CHMP3/CHMP2A/VPS4B/CHMP4A/UBXN2B/ZMPSTE24/CHMP2B/VRK1/CHMP5	11
BP	GO:0050829	defense response to Gram-negative bacterium	15/1631	90/18614	0.0112061	0.0962503	0.0815463	PYCARD/MPEG1/DROSHA/IL6R/LYZ/RARRES2/BPI/TLR4/HMGB2/SSC5D/RNASE6/RNASE3/SLC11A1/LTF/CTSG	15
BP	GO:1905897	regulation of response to endoplasmic reticulum stress	14/1631	82/18614	0.0113985	0.0977591	0.0828246	TMBIM6/RNFT1/COPS5/PARK7/NCK1/BCAP31/TMEM33/PPP1R15B/ALOX5/DNAJB9/LRRK2/SIRT1/UBQLN2/CLU	14
BP	GO:0045123	cellular extravasation	13/1631	74/18614	0.011464	0.0981763	0.083178	GCNT1/GOLPH3/BST1/CCL25/PTAFR/PIK3CG/SIRPA/ITGA4/CCR2/IL1R1/CX3CR1/PECAM1/PRTN3	13
BP	GO:0031396	regulation of protein ubiquitination	29/1631	213/18614	0.0115272	0.0983961	0.0833643	CUL3/CDK5/FBXO33/SPRTN/SPOPL/TGFBR1/UBR5/RNF111/PIN1/PTTG1IP/RCHY1/ATG5/WBP1L/PARK7/CDKN1B/CDK5RAP3/NMI/USP4/COMMD1/TSPO/UBE2D1/PRMT3/PAXIP1/PTEN/ARRDC3/LRRK2/ARRDC4/PELI1/BMI1	29
BP	GO:0006575	cellular modified amino acid metabolic process	19/1631	124/18614	0.0115403	0.0983961	0.0833643	CPT2/MBOAT1/TMLHE/SERINC1/CPQ/ACADM/MBOAT2/DHFR/PARK7/SULT1B1/GGH/SLC22A4/ABHD16B/VNN2/SERINC5/PLSCR1/SLC25A32/CPT1C/VNN1	19
BP	GO:0043280	positive regulation of cysteine-type endopeptidase activity involved in apoptotic process	19/1631	124/18614	0.0115403	0.0983961	0.0833643	SYK/NLRC4/APAF1/PYCARD/NLRP12/MAP3K5/CASP1/JAK2/BCAP31/NDUFA13/BID/P2RX1/TNFSF10/ARL6IP5/DLC1/CTSD/SIRT1/FAS/RPS27L	19
BP	GO:0006959	humoral immune response	33/1631	250/18614	0.0115896	0.0985642	0.0835067	RBPJ/BST1/PPP2R3C/CFP/HMGN2/YTHDF2/CD55/C1RL/FCN1/ALOX5/S100A12/PTPN6/EVPL/LYZ/CD46/C3/CFD/CR1/C1QB/RARRES2/GPI/PGLYRP1/SLPI/RNASE6/RNASE3/SLC11A1/BMI1/CLU/C1QA/LTF/CTSG/PRTN3/VSIG4	33
BP	GO:1901293	nucleoside phosphate biosynthetic process	38/1631	297/18614	0.0116546	0.0985642	0.0835067	PPT1/PPCS/SDHC/NDUFB5/NMNAT1/RRM2B/ELOVL1/DLD/NDUFC2/PDHA1/AMPD2/RFK/NME6/PDK3/PDHX/ATP6V1A/ASPDH/PAPSS1/ACSL4/NDUFA8/NDUFA13/PDK4/ADSL/NDUFA6/NDUFB9/AK3/ACSL3/ENO1/ALDOA/NDUFAB1/CDA/PPCDC/NDUFS5/NDUFB3/ACSL1/UPP1/DCK/NAMPT	38
BP	GO:0031334	positive regulation of protein-containing complex assembly	27/1631	195/18614	0.0116876	0.0985642	0.0835067	RAC1/BTK/SYK/NCKAP1L/SUMO1/ARPC2/PYCARD/MAPRE1/PSMC6/FES/PARK7/CRBN/CDKN1B/MYD88/NCK1/RAP1B/ICE1/HCK/BID/NEK7/TLR6/TERF1/SH3GLB1/LCP1/PFN1/TLR4/CLU	27
BP	GO:0010998	regulation of translational initiation by eIF2 alpha phosphorylation	4/1631	11/18614	0.011729	0.0985642	0.0835067	NCK1/DNAJC3/PPP1R15B/TMED2	4
BP	GO:0030167	proteoglycan catabolic process	4/1631	11/18614	0.011729	0.0985642	0.0835067	GLB1/BTK/IDS/HPSE	4
BP	GO:0033234	negative regulation of protein sumoylation	4/1631	11/18614	0.011729	0.0985642	0.0835067	PARK7/CTNNB1/CAPN3/HMG20A	4
BP	GO:0036490	regulation of translation in response to endoplasmic reticulum stress	4/1631	11/18614	0.011729	0.0985642	0.0835067	NCK1/DNAJC3/PPP1R15B/TMED2	4
BP	GO:0045628	regulation of T-helper 2 cell differentiation	4/1631	11/18614	0.011729	0.0985642	0.0835067	ANXA1/IL18/BCL6/IL4R	4
BP	GO:0070673	response to interleukin-18	4/1631	11/18614	0.011729	0.0985642	0.0835067	IL18/TICAM2/IL18RAP/CASP4	4
BP	GO:0097278	complement-dependent cytotoxicity	4/1631	11/18614	0.011729	0.0985642	0.0835067	RAB27A/CD55/C3/CR1	4
BP	GO:0051346	negative regulation of hydrolase activity	43/1631	345/18614	0.0118839	0.0997222	0.0844877	ANXA1/ARFGEF1/MKKS/NCKAP1L/LXN/DNAJB6/LAMTOR5/TMBIM6/TMED10/TTC8/TIMP2/MICAL1/USP47/RAF1/PARK7/NAIP/TNFAIP8/RPS6KA3/APLP2/TIMP1/SORL1/APP/EGLN1/BIRC6/PICALM/RPS6KA1/CSTA/SERPINB1/SERPINB2/TERF1/CR1/LRRK2/GPI/CST7/TMED2/PRMT6/MMP9/SLPI/SORT1/RGS2/LTF/PTX3/HGF	43
BP	GO:0051646	mitochondrion localization	10/1631	51/18614	0.011929	0.099957	0.0846867	SPAST/ACTR10/HSBP1/AGTPBP1/MEF2A/RHOT1/MTM1/MFN1/ARMCX3/LRRK2	10
BP	GO:0006493	protein O-linked glycosylation	16/1631	99/18614	0.0119987	0.100397	0.0850592	GALNT4/GCNT1/DPM1/GALNT14/TET2/B3GNT3/C1GALT1C1/GALNT2/EOGT/GALNT3/B4GALT5/IL15/GALNT9/GALNT1/GALNT7/B3GNT5	16
BP	GO:0009185	ribonucleoside diphosphate metabolic process	18/1631	116/18614	0.0121035	0.100839	0.085434	PGAM1/EP300/RRM2B/HDAC4/PRKAA1/ENTPD7/PGM1/CBFA2T3/APP/NUDT5/LDHA/HK3/PGK1/AK3/ENO1/ALDOA/GPI/PFKFB2	18
BP	GO:0034440	lipid oxidation	18/1631	116/18614	0.0121035	0.100839	0.085434	ETFDH/HADHB/SCP2/ACAA1/ABCD3/CPT2/ETFA/ACADM/AUH/PRKAA1/APPL2/IRS2/ALOX5/PDK4/PHYH/DGAT2/MAPK14/CPT1C	18
BP	GO:0071346	cellular response to type II interferon	18/1631	116/18614	0.0121035	0.100839	0.085434	VIM/CD58/CCL25/TYK2/CASP1/JAK2/STXBP3/SIRPA/HCK/ZYX/VAMP3/IFNGR1/ARG1/TLR4/STXBP2/NLRC5/SP100/TLR2	18
BP	GO:0051348	negative regulation of transferase activity	36/1631	279/18614	0.0121908	0.101382	0.0858937	HMGCR/CORO1C/RB1/PRKAR1A/YWHAG/GSKIP/VPS25/POT1/SNX6/PYCARD/DUSP22/GNAQ/HHEX/SH2B3/SLC8A1/PARK7/CDKN1B/TRIM27/CDK5RAP3/IRS2/MVP/SORL1/CSK/CASP3/PTEN/HIPK3/PTPN6/PRKCD/TERF1/CEBPA/CDKN2C/IRAK3/GADD45A/SIRT1/RGS2/CEACAM1	36
BP	GO:0045637	regulation of myeloid cell differentiation	29/1631	214/18614	0.0122527	0.101382	0.0858937	NCKAP1L/RB1/CTR9/JAG1/GABPA/GPR137B/LEO1/SMAP1/EVI2B/CDC73/FES/MAFB/PPP3CA/RASSF2/ID2/CTNNB1/HCLS1/TYROBP/KLF10/CCR1/ABCB10/MAPK14/TLR4/HMGB2/SPI1/CSF3R/PRMT6/LTF/CEACAM1	29
BP	GO:0006658	phosphatidylserine metabolic process	6/1631	23/18614	0.0123077	0.101382	0.0858937	MBOAT1/SERINC1/MBOAT2/ABHD16B/SERINC5/PLSCR1	6
BP	GO:0032401	establishment of melanosome localization	6/1631	23/18614	0.0123077	0.101382	0.0858937	MKKS/MYO5A/RAB11A/BLOC1S6/RAB27A/RAB1A	6
BP	GO:0045717	negative regulation of fatty acid biosynthetic process	6/1631	23/18614	0.0123077	0.101382	0.0858937	ERLIN2/PIBF1/INSIG2/SIRT1/ERLIN1/CEACAM1	6
BP	GO:0051131	chaperone-mediated protein complex assembly	6/1631	23/18614	0.0123077	0.101382	0.0858937	MKKS/BBS10/NDUFAF1/PSMG2/CLU/PSMG1	6
BP	GO:0051904	pigment granule transport	6/1631	23/18614	0.0123077	0.101382	0.0858937	MKKS/MYO5A/RAB11A/BLOC1S6/RAB27A/RAB1A	6
BP	GO:1901673	regulation of mitotic spindle assembly	6/1631	23/18614	0.0123077	0.101382	0.0858937	CHMP3/CHMP2A/VPS4B/CHMP4A/CHMP2B/CHMP5	6
BP	GO:2000117	negative regulation of cysteine-type endopeptidase activity	15/1631	91/18614	0.0123629	0.101601	0.0860792	DNAJB6/LAMTOR5/MICAL1/USP47/RAF1/PARK7/NAIP/TNFAIP8/RPS6KA3/RPS6KA1/GPI/CST7/MMP9/LTF/HGF	15
BP	GO:0022408	negative regulation of cell-cell adhesion	28/1631	205/18614	0.0123691	0.101601	0.0860792	ANXA1/NCKAP1L/PRKAR1A/LILRB2/JAG1/DUSP22/CCL25/YTHDF2/TNFAIP8L2/SH2B3/FGL2/BCL6/PLA2G2D/JAK2/MYADM/CASP3/ABAT/PTPN6/PRKCD/RC3H1/CR1/ARG1/IL4R/PELI1/SPI1/CTSG/CEACAM1/VSIG4	28
BP	GO:0010951	negative regulation of endopeptidase activity	23/1631	160/18614	0.0124501	0.101877	0.0863138	DNAJB6/LAMTOR5/TMED10/TIMP2/MICAL1/USP47/RAF1/PARK7/NAIP/TNFAIP8/RPS6KA3/TIMP1/SORL1/PICALM/RPS6KA1/SERPINB1/SERPINB2/CR1/GPI/CST7/MMP9/LTF/HGF	23
BP	GO:0001961	positive regulation of cytokine-mediated signaling pathway	11/1631	59/18614	0.0125041	0.101877	0.0863138	PAFAH1B1/TICAM2/UBE2K/TBK1/CASP1/CD300LF/RBM47/NLRC5/IL1R1/CASP4/TRIM56	11
BP	GO:0010257	NADH dehydrogenase complex assembly	11/1631	59/18614	0.0125041	0.101877	0.0863138	NDUFAF7/NDUFB5/NDUFC2/NDUFAF1/NDUFA8/NDUFA13/NDUFA6/NDUFB9/NDUFAB1/NDUFS5/NDUFB3	11
BP	GO:0032981	mitochondrial respiratory chain complex I assembly	11/1631	59/18614	0.0125041	0.101877	0.0863138	NDUFAF7/NDUFB5/NDUFC2/NDUFAF1/NDUFA8/NDUFA13/NDUFA6/NDUFB9/NDUFAB1/NDUFS5/NDUFB3	11
BP	GO:1901653	cellular response to peptide	46/1631	375/18614	0.012515	0.101877	0.0863138	RAB10/VIM/CDK5/ADRB2/MYO5A/RB1/LEPROT/MAPK1/YWHAG/SNX6/PRKAA1/CYP1B1/ZDHHC7/APPL2/RAF1/INSIG2/IRS2/SRD5A1/ZNF106/NCK1/SORL1/APP/CSK/JAK2/CYFIP1/C2CD5/PRKCD/GRB10/TLR6/PDK4/ITGA4/AGTRAP/RAB31/APPL1/SOS2/RARRES2/ARG1/RAB13/TLR4/CHMP5/CTSD/CASP4/SIRT1/FPR2/ECHDC3/CEACAM1	46
BP	GO:0006690	icosanoid metabolic process	19/1631	125/18614	0.0125251	0.101877	0.0863138	PLA2G4A/ANXA1/SYK/NLRC4/TBXAS1/PYCARD/CYP1B1/PIBF1/NAIP/CASP1/GGTLC2/ALOX5/TNFRSF1A/HPGD/DPEP2/TLR2/SIRT1/CYP4F22/CYP4F3	19
BP	GO:0031623	receptor internalization	19/1631	125/18614	0.0125251	0.101877	0.0863138	SYK/LRPAP1/NUMB/NEDD4/RIN3/PICALM/CD63/GTF2H2/RAB31/FMR1/RALB/LMBRD1/RALA/CXCR2/ANKRD13A/ADM/UBQLN2/ITGB2/CEACAM1	19
BP	GO:1904407	positive regulation of nitric oxide metabolic process	9/1631	44/18614	0.0127098	0.103093	0.0873433	ASL/PKD2/JAK2/AGXT2/TLR6/TLR4/CLU/MMP8/PTX3	9
BP	GO:1904646	cellular response to amyloid-beta	9/1631	44/18614	0.0127098	0.103093	0.0873433	CDK5/ADRB2/SNX6/APP/TLR6/ITGA4/TLR4/CASP4/FPR2	9
BP	GO:0042058	regulation of epidermal growth factor receptor signaling pathway	13/1631	75/18614	0.0127875	0.103398	0.0876019	VPS25/SNX6/MVB12A/MVP/TGFA/EGFR/PTPN12/SHKBP1/RALB/RALA/MMP9/NCF1/CEACAM1	13
BP	GO:0045669	positive regulation of osteoblast differentiation	13/1631	75/18614	0.0127875	0.103398	0.0876019	SUCO/JAG1/SMAD1/ATRAID/PPP3CA/CLIC1/CTNNB1/IL6R/CEBPA/CEBPD/FBN2/LTF/HGF	13
BP	GO:0023061	signal release	57/1631	483/18614	0.0128006	0.103398	0.0876019	PLA2G4A/ANXA1/TM7SF3/VPS35/SNAP29/BTK/SNX4/PPT1/CDK5/SERP1/SYK/PRKAR1A/STXBP5/SRI/LIN7A/BLOC1S6/SLC30A1/LIN7C/VAMP7/RAF1/FBXL20/PARK7/CYB5R4/RAB1A/PPP3CA/IRS2/VAMP8/RAB8B/RAP1B/TSPO/NNAT/ACSL4/JAK2/MCTP1/STX11/STXBP3/ALOX5/ABAT/TCIRG1/SLC38A2/P2RX1/FMR1/SNAP23/STX3/LRRK2/MCTP2/RAB11FIP2/STXBP2/MAP2K6/DYSF/ADM/RETN/WLS/MYOF/GPR27/FFAR2/PFKFB2	57
BP	GO:0009132	nucleoside diphosphate metabolic process	20/1631	134/18614	0.0128504	0.103656	0.0878209	ENTPD1/PGAM1/EP300/RRM2B/HDAC4/PRKAA1/ENTPD7/PGM1/NME6/CBFA2T3/APP/NUDT5/LDHA/HK3/PGK1/AK3/ENO1/ALDOA/GPI/PFKFB2	20
BP	GO:0002921	negative regulation of humoral immune response	5/1631	17/18614	0.0129839	0.104014	0.0881239	CD55/PTPN6/CD46/CR1/VSIG4	5
BP	GO:0006577	amino-acid betaine metabolic process	5/1631	17/18614	0.0129839	0.104014	0.0881239	CPT2/TMLHE/ACADM/SLC22A4/CPT1C	5
BP	GO:0030889	negative regulation of B cell proliferation	5/1631	17/18614	0.0129839	0.104014	0.0881239	BTK/MNDA/CASP3/TYROBP/RC3H1	5
BP	GO:0051895	negative regulation of focal adhesion assembly	5/1631	17/18614	0.0129839	0.104014	0.0881239	CORO1C/DUSP22/PTEN/DLC1/DMTN	5
BP	GO:0150118	negative regulation of cell-substrate junction organization	5/1631	17/18614	0.0129839	0.104014	0.0881239	CORO1C/DUSP22/PTEN/DLC1/DMTN	5
BP	GO:0072522	purine-containing compound biosynthetic process	35/1631	271/18614	0.0131325	0.10506	0.0890101	PPT1/PGM2/PPCS/SDHC/NDUFB5/NMNAT1/ELOVL1/DLD/NDUFC2/PDHA1/AMPD2/NME6/PDK3/PDHX/ATP6V1A/ASPDH/PAPSS1/ACSL4/NDUFA8/NDUFA13/PDK4/ADSL/NDUFA6/NDUFB9/AK3/ACSL3/ENO1/ALDOA/NDUFAB1/PPCDC/NDUFS5/NDUFB3/ACSL1/DCK/NAMPT	35
BP	GO:0140888	interferon-mediated signaling pathway	16/1631	100/18614	0.0131574	0.105115	0.0890569	UBE2K/TBK1/YTHDF3/YTHDF2/TYK2/MYD88/IL10RB/JAK2/HCK/PTPN6/RBM47/IFNGR1/ARG1/NLRC5/SP100/TRIM56	16
BP	GO:0002825	regulation of T-helper 1 type immune response	7/1631	30/18614	0.0132175	0.105163	0.0890973	PLA2G4A/ANXA1/IL18/IL4R/CCR2/IL1R1/SLC11A1	7
BP	GO:0034656	nucleobase-containing small molecule catabolic process	7/1631	30/18614	0.0132175	0.105163	0.0890973	DERA/DPYD/ENTPD7/CDA/UPP1/ENPP4/APOBEC3A	7
BP	GO:0043094	cellular metabolic compound salvage	7/1631	30/18614	0.0132175	0.105163	0.0890973	PGM2/AMPD2/ADSL/ENOPH1/CDA/UPP1/DCK	7
BP	GO:0030258	lipid modification	27/1631	197/18614	0.0132699	0.105436	0.0893289	ETFDH/HADHB/SCP2/ACAA1/ABCD3/CPT2/MBOAT1/MTMR6/ETFA/ACADM/MBOAT2/AUH/PRKAA1/APPL2/MTM1/FIG4/CERK/IRS2/SACM1L/ALOX5/PTEN/PDK4/PHYH/DGAT2/MAPK14/SGPP1/CPT1C	27
BP	GO:0006164	purine nucleotide biosynthetic process	34/1631	262/18614	0.0134126	0.106425	0.0901666	PPT1/PPCS/SDHC/NDUFB5/NMNAT1/ELOVL1/DLD/NDUFC2/PDHA1/AMPD2/NME6/PDK3/PDHX/ATP6V1A/ASPDH/PAPSS1/ACSL4/NDUFA8/NDUFA13/PDK4/ADSL/NDUFA6/NDUFB9/AK3/ACSL3/ENO1/ALDOA/NDUFAB1/PPCDC/NDUFS5/NDUFB3/ACSL1/DCK/NAMPT	34
BP	GO:0050000	chromosome localization	15/1631	92/18614	0.0136108	0.107801	0.091332	RMDN1/CUL3/CHMP3/CHMP2A/RAB11A/CENPC/VPS4B/TRAPPC12/MAPRE1/CHMP4A/PIBF1/CHMP2B/MIS12/TERF1/CHMP5	15
BP	GO:0072599	establishment of protein localization to endoplasmic reticulum	10/1631	52/18614	0.0136414	0.107801	0.091332	RAB10/SGTB/VPS54/CHMP4A/SPCS1/SRP9/MAN1A1/TRAM1/SRP54/SPCS3	10
BP	GO:1901570	fatty acid derivative biosynthetic process	10/1631	52/18614	0.0136414	0.107801	0.091332	PPT1/PAM/ELOVL1/FAR1/FAR2/GGTLC2/ACSL4/ALOX5/ACSL3/ACSL1	10
BP	GO:0019395	fatty acid oxidation	17/1631	109/18614	0.0137993	0.108901	0.0922641	ETFDH/HADHB/SCP2/ACAA1/ABCD3/CPT2/ETFA/ACADM/AUH/PRKAA1/APPL2/IRS2/PDK4/PHYH/DGAT2/MAPK14/CPT1C	17
BP	GO:0000209	protein polyubiquitination	32/1631	244/18614	0.0139484	0.109928	0.0931346	CUL3/UBE2K/RNF146/RNF20/RNF217/UBR5/RNF111/RNF135/KBTBD7/UBE4A/ANAPC4/NHLRC3/TRIM27/NPEPPS/WSB2/NMI/RNF114/FBXO38/HACE1/NEDD4/UBE2G1/SHPRH/UBE2D1/CTNNB1/MGRN1/RNF4/RC3H1/RNF166/PELI1/UBE2E1/TRIM56/UBE2Q2	32
BP	GO:0019058	viral life cycle	40/1631	320/18614	0.0141912	0.11154	0.0945005	ITGAV/ARL8B/VPS37A/CHMP3/CHMP2A/LAMTOR5/VPS37B/VPS4B/PPID/CHMP4A/SPCS1/PDCD6IP/ATG5/EPS15/MVB12A/CD55/RAB1A/TOP2B/KPNA2/VAMP8/NEDD4/TMEM41B/FCN1/CHMP2B/LGALS1/EGFR/RNASEL/CD46/FMR1/DEK/CR1/DYNLT1/ATG16L2/CHMP5/PLSCR1/SLPI/PKN2/APOBEC3A/LTF/PTX3	40
BP	GO:0042063	gliogenesis	40/1631	320/18614	0.0141912	0.11154	0.0945005	ANXA1/HEXB/TSPAN2/VIM/CDK5/PAFAH1B1/RB1/MAPK1/VPS54/PPP1CC/SLC25A46/WDR47/TUBA1A/SOX10/CUL4B/MAP2K1/ORC3/RTN4/ID2/TSPO/APP/CTNNB1/CSK/PTEN/EIF2B1/B4GALT5/HDAC1/C5AR1/GRN/IFNGR1/CDKN2C/TLR4/CCR2/TNFRSF1B/CX3CR1/TLR2/OLIG1/CLU/C1QA/EZH2	40
BP	GO:0002700	regulation of production of molecular mediator of immune response	26/1631	189/18614	0.0142333	0.111721	0.0946533	IL18/BTK/TICAM2/SYK/TMBIM6/PYCARD/ATG5/CD55/BCL6/MYD88/PAXIP1/DNAJB9/EVPL/CR1/HMOX1/ARG1/IL4R/TLR4/IRAK3/CCR2/IL1R1/GPI/TNFSF13/TNFRSF1B/SIRT1/FFAR2	26
BP	GO:0042987	amyloid precursor protein catabolic process	12/1631	68/18614	0.0142991	0.111989	0.0948807	ADAM10/TMED10/PIN1/RTN3/RTN4/SORL1/CASP3/PICALM/GSAP/IFNGR1/FLOT2/CLU	12
BP	GO:0051702	biological process involved in interaction with symbiont	18/1631	118/18614	0.0143059	0.111989	0.0948807	RAB9A/EP300/ZDHHC20/PAIP1/SNW1/MPEG1/MYD88/TMEM41B/JAK2/PI4KA/HDAC1/FMR1/ARG1/CX3CR1/IGF2R/LTF/CTSG/PTX3	18
BP	GO:0044270	cellular nitrogen compound catabolic process	57/1631	486/18614	0.0143801	0.112419	0.0952448	DERA/VIM/CNOT6/ENTPD1/AGO4/SUCLA2/FASTKD3/DNASE1L1/VPS54/MBD4/DFFB/APAF1/DPYD/NUDT19/YTHDF3/NT5C2/XRN2/PAIP1/YTHDF2/ENTPD7/TET2/TDG/PELO/RBM7/TST/MYD88/WDR82/SUCLG2/PAN3/RNASEL/PRKCD/LSM6/POLR2G/NUDT5/RC3H1/SLFN12/TOB1/RBM47/FMR1/HMOX1/MAPK14/FASTKD1/CDA/EXOSC8/LSM5/TNFRSF1B/XRN1/UPP1/RNASE6/RNASE3/SLC11A1/ENPP4/RNASE2/SMPDL3A/APOBEC3A/SLIRP/IGF2BP3	57
BP	GO:0043434	response to peptide hormone	51/1631	427/18614	0.0144341	0.112691	0.0954751	ANXA1/RAB10/MYO5A/RB1/LEPROT/MAPK1/YWHAG/CAT/GCNT1/PRKAA1/CYP1B1/SLC24A4/ZDHHC7/APPL2/RAF1/INSIG2/CDKN1B/IRS2/SRD5A1/ZNF106/NCK1/TIMP1/SORL1/CSK/JAK2/STXBP3/CYFIP1/C2CD5/EIF2B1/PRKCD/KL/GRB10/PDK4/TNFSF10/AGTRAP/RAB31/APPL1/SOS2/RARRES2/MAPK14/ARG1/RAB13/TLR2/CTSD/SIRT1/ADM/RETN/SORT1/ALPL/ECHDC3/CEACAM1	51
BP	GO:0035601	protein deacylation	19/1631	127/18614	0.0146935	0.114562	0.0970608	PPT1/MORF4L1/LYPLAL1/DR1/EP300/HDAC4/PRKAA1/ABHD13/SMARCA5/BCL6/HDAC1/ABHD17A/LRRK2/RBBP7/LYPLA1/JDP2/PRDM5/PRMT6/SIRT1	19
BP	GO:1901222	regulation of NIK/NF-kappaB signaling	17/1631	110/18614	0.0150312	0.117039	0.0991587	IL18/EP300/NDUFC2/PPM1B/NLRP12/RASSF2/NMI/APP/ACTN4/EGFR/CD14/RC3H1/TLR4/TLR2/SPI1/MMP8/IFI35	17
BP	GO:0031099	regeneration	26/1631	190/18614	0.0151595	0.117881	0.0998722	ANXA1/CTNNA1/VPS54/MYOZ1/CPQ/DHFR/MAP2K1/ANXA3/CDKN1B/PPP3CA/TSPO/JAK2/GJD4/CAPN3/PTPN12/IFRD1/MTPN/LCP1/HMOX1/GRN/IGF2R/ADM/EZH2/PCNA/KREMEN1/HGF	26
BP	GO:0002320	lymphoid progenitor cell differentiation	6/1631	24/18614	0.0152206	0.118041	0.100008	ZNHIT1/NUDT21/LIG4/SOS2/SPI1/ZBTB1	6
BP	GO:0051905	establishment of pigment granule localization	6/1631	24/18614	0.0152206	0.118041	0.100008	MKKS/MYO5A/RAB11A/BLOC1S6/RAB27A/RAB1A	6
BP	GO:0009411	response to UV	22/1631	154/18614	0.0152859	0.11839	0.100303	CAT/SPRTN/ERCC5/EP300/PPID/IMPACT/PRKAA1/USP47/CUL4B/MAP4K3/NEDD4/TIMP1/CASP3/EGFR/PRKCD/GTF2H2/MAPK14/MMP9/SIRT1/ZBTB1/PCNA/CRIP1	22
BP	GO:0006606	protein import into nucleus	23/1631	163/18614	0.0153335	0.118444	0.100349	SYK/SUMO1/RANBP6/UBR5/NUP85/IPO11/RBM22/HEATR3/PTTG1IP/NXT2/TMCO6/APPL2/STK3/PPP3CA/KPNA2/FAM53C/AKIRIN2/JAK2/HCLS1/PRKCD/APPL1/LRRK2/MAPK14	23
BP	GO:0051100	negative regulation of binding	23/1631	163/18614	0.0153335	0.118444	0.100349	ADRB2/SUMO1/SRI/LRPAP1/TMBIM6/DHRS7B/PIN1/TDG/PARK7/PPP3CA/MITD1/C9orf72/ADNP/SORL1/JAK2/BTAF1/PRKCD/ITGA4/HMOX1/LRRK2/RALB/SP100/SLPI	23
BP	GO:0006096	glycolytic process	14/1631	85/18614	0.015428	0.119016	0.100834	PGAM1/EP300/HDAC4/PRKAA1/PGM1/CBFA2T3/APP/LDHA/HK3/PGK1/ENO1/ALDOA/GPI/PFKFB2	14
BP	GO:0032728	positive regulation of interferon-beta production	8/1631	38/18614	0.0154925	0.119027	0.100843	POLR3F/TBK1/RNF135/TLR8/TLR4/HMGB2/TLR2/TRIM56	8
BP	GO:0072529	pyrimidine-containing compound catabolic process	8/1631	38/18614	0.0154925	0.119027	0.100843	MBD4/DPYD/ENTPD7/TET2/TDG/CDA/UPP1/APOBEC3A	8
BP	GO:0002718	regulation of cytokine production involved in immune response	18/1631	119/18614	0.0155189	0.119027	0.100843	IL18/BTK/TICAM2/SYK/PYCARD/ATG5/CD55/BCL6/MYD88/HMOX1/ARG1/TLR4/IRAK3/CCR2/IL1R1/TNFRSF1B/SIRT1/FFAR2	18
BP	GO:0018210	peptidyl-threonine modification	18/1631	119/18614	0.0155189	0.119027	0.100843	OXSR1/CDK5/UBE2K/GALNT4/MAPK1/TGFBR1/TBK1/GALNT2/EOGT/APP/GALNT3/CLK1/CAB39/HIPK3/PRKCD/LRRK2/GALNT1/DMTN	18
BP	GO:0050873	brown fat cell differentiation	10/1631	53/18614	0.0155314	0.119027	0.100843	ADRB2/DHRS7B/ZNF516/METRNL/CEBPA/MAPK14/SIRT1/PLAC8/LRG1/RGS2	10
BP	GO:0006783	heme biosynthetic process	7/1631	31/18614	0.0158135	0.120555	0.102138	TMEM14C/ALAS1/CPOX/TSPO/FLVCR1/ABCB10/SLC25A39	7
BP	GO:0009218	pyrimidine ribonucleotide metabolic process	7/1631	31/18614	0.0158135	0.120555	0.102138	DPYD/ENTPD7/NME6/AK3/CDA/UPP1/DCK	7
BP	GO:0010390	histone monoubiquitination	7/1631	31/18614	0.0158135	0.120555	0.102138	CTR9/RNF20/LEO1/CUL4B/CDC73/UBE2E1/BMI1	7
BP	GO:0071276	cellular response to cadmium ion	7/1631	31/18614	0.0158135	0.120555	0.102138	SUMO1/MAPK1/CHUK/EGFR/HMOX1/MMP9/NCF1	7
BP	GO:0001818	negative regulation of cytokine production	45/1631	371/18614	0.0160916	0.122514	0.103798	ANXA1/ANXA4/RAC1/BTK/NCKAP1L/PYCARD/PPM1B/CLEC4A/ATG5/APPL2/NLRP12/PIBF1/TLR8/NPTN/TRIM27/NMI/BCL6/TSPO/CSK/SIRPA/TYROBP/SERPINB1/PTPN6/TLR6/REL/CR1/HMOX1/MERTK/ARG1/BPI/TLR4/IRAK3/PGLYRP1/CX3CR1/SSC5D/SLC11A1/MMP8/EZH2/LTF/CD24/IL1R2/ORM1/HGF/CEACAM1/VSIG4	45
BP	GO:0019318	hexose metabolic process	30/1631	228/18614	0.0161735	0.122653	0.103915	FPGT/GLB1/PGM2/SERP1/EP300/MAN2B1/FUCA2/PDHA1/ACADM/PRKAA1/PGM1/G6PD/MDH2/IRS2/PDK3/ZMPSTE24/OMA1/PDK4/MAN2A1/HK3/PGK1/ENO1/ALDOA/MAN2B2/DGAT2/MAPK14/GPI/SIRT1/PFKFB3/PFKFB2	30
BP	GO:0010508	positive regulation of autophagy	21/1631	146/18614	0.0163039	0.122653	0.103915	SNX4/ADRB2/WIPI1/SNX30/CAMKK2/TMEM59/GNAI3/TBK1/PRKAA1/SPTLC1/PARK7/SCOC/C9orf72/MTDH/SPTLC2/SH3GLB1/HMOX1/LRRK2/RALB/RB1CC1/SIRT1	21
BP	GO:0002887	negative regulation of myeloid leukocyte mediated immunity	4/1631	12/18614	0.0163909	0.122653	0.103915	HMOX1/CCR2/CX3CR1/SPI1	4
BP	GO:0006971	hypotonic response	4/1631	12/18614	0.0163909	0.122653	0.103915	OXSR1/SLC12A6/TSPO/CAB39	4
BP	GO:0043248	proteasome assembly	4/1631	12/18614	0.0163909	0.122653	0.103915	POMP/PSMG2/OTUD6B/PSMG1	4
BP	GO:0043476	pigment accumulation	4/1631	12/18614	0.0163909	0.122653	0.103915	RAB32/ANKRD27/BLOC1S6/CD63	4
BP	GO:0043482	cellular pigment accumulation	4/1631	12/18614	0.0163909	0.122653	0.103915	RAB32/ANKRD27/BLOC1S6/CD63	4
BP	GO:0071472	cellular response to salt stress	4/1631	12/18614	0.0163909	0.122653	0.103915	MICU1/SLC12A6/XRCC5/CAPN3	4
BP	GO:0090331	negative regulation of platelet aggregation	4/1631	12/18614	0.0163909	0.122653	0.103915	SH2B3/ABAT/PRKCD/CEACAM1	4
BP	GO:1901731	positive regulation of platelet aggregation	4/1631	12/18614	0.0163909	0.122653	0.103915	EMILIN2/JAK2/CTSG/DMTN	4
BP	GO:1905245	regulation of aspartic-type peptidase activity	4/1631	12/18614	0.0163909	0.122653	0.103915	TMED10/SORL1/PICALM/GRN	4
BP	GO:1905456	regulation of lymphoid progenitor cell differentiation	4/1631	12/18614	0.0163909	0.122653	0.103915	ZNHIT1/NUDT21/SOS2/ZBTB1	4
BP	GO:0046031	ADP metabolic process	15/1631	94/18614	0.0163977	0.122653	0.103915	PGAM1/EP300/HDAC4/PRKAA1/PGM1/CBFA2T3/APP/LDHA/HK3/PGK1/AK3/ENO1/ALDOA/GPI/PFKFB2	15
BP	GO:0035966	response to topologically incorrect protein	23/1631	164/18614	0.0164042	0.122653	0.103915	TM7SF3/CUL3/JKAMP/SERP1/EDEM3/TMBIM6/STT3B/COPS5/CDK5RAP3/KLHL15/TRAM1/NCK1/AKIRIN2/DNAJC3/TMEM33/PPP1R15B/DNAJB9/EDEM2/ABCB10/HSPA13/NGLY1/TMED2/CLU	23
BP	GO:0002827	positive regulation of T-helper 1 type immune response	5/1631	18/18614	0.0167064	0.123644	0.104755	PLA2G4A/IL18/CCR2/IL1R1/SLC11A1	5
BP	GO:0006957	complement activation, alternative pathway	5/1631	18/18614	0.0167064	0.123644	0.104755	CFP/C3/CFD/CR1/VSIG4	5
BP	GO:0006991	response to sterol depletion	5/1631	18/18614	0.0167064	0.123644	0.104755	ERLIN2/INSIG2/EIF2A/TMED2/ERLIN1	5
BP	GO:0019896	axonal transport of mitochondrion	5/1631	18/18614	0.0167064	0.123644	0.104755	SPAST/ACTR10/HSBP1/AGTPBP1/ARMCX3	5
BP	GO:0030206	chondroitin sulfate biosynthetic process	5/1631	18/18614	0.0167064	0.123644	0.104755	DSE/CSGALNACT2/CSGALNACT1/CHSY1/CHST13	5
BP	GO:0043173	nucleotide salvage	5/1631	18/18614	0.0167064	0.123644	0.104755	AMPD2/ADSL/CDA/UPP1/DCK	5
BP	GO:0060263	regulation of respiratory burst	5/1631	18/18614	0.0167064	0.123644	0.104755	RAC1/GRN/CAMK1D/RAC2/NCF1	5
BP	GO:0090083	regulation of inclusion body assembly	5/1631	18/18614	0.0167064	0.123644	0.104755	DNAJB6/PSMC6/SORL1/PSMC5/CLU	5
BP	GO:0002455	humoral immune response mediated by circulating immunoglobulin	9/1631	46/18614	0.0168788	0.124289	0.105302	CD55/C1RL/PTPN6/CD46/C3/CR1/C1QB/CLU/C1QA	9
BP	GO:0016574	histone ubiquitination	9/1631	46/18614	0.0168788	0.124289	0.105302	CTR9/RNF20/UBR5/LEO1/CUL4B/CDC73/PARK7/UBE2E1/BMI1	9
BP	GO:0034314	Arp2/3 complex-mediated actin nucleation	9/1631	46/18614	0.0168788	0.124289	0.105302	GMFB/ARPC3/ARPC2/ARFIP1/ARPC1B/TRIM27/CYFIP1/GMFG/IQGAP2	9
BP	GO:0035307	positive regulation of protein dephosphorylation	9/1631	46/18614	0.0168788	0.124289	0.105302	LILRB2/PIN1/CNEP1R1/JAK2/PPP1R15B/PRKCD/PPP1R12A/DLC1/NSMF	9
BP	GO:0043393	regulation of protein binding	27/1631	201/18614	0.01695	0.124627	0.105588	CDK5/ADRB2/LRPAP1/TMBIM6/DHRS7B/TGFBR1/EP300/HDAC4/PIN1/MAPRE1/BTBD1/STK3/TDG/MARK3/PARK7/MITD1/ADNP/SORL1/APP/PRKCD/ITGA4/LRRK2/RALB/PHLDA2/PLCL1/MMP9/SLPI	27
BP	GO:0071692	protein localization to extracellular region	46/1631	382/18614	0.0169854	0.124627	0.105588	ANXA1/TM7SF3/VPS35/HMGCR/SERP1/PAFAH1B1/PRKAR1A/PAM/TMEM167A/STXBP5/SRI/ADAM9/GOLPH3/TMED10/TVP23B/BLOC1S6/ARFIP1/PPID/DPH3/ARFGAP3/RAF1/EXOC1/PARK7/CYB5R4/PPP3CA/IRS2/RAB8B/NNAT/ACSL4/JAK2/STXBP3/SEC24A/ALOX5/MYO18A/ABAT/TCIRG1/RAB11FIP2/RAB13/TLR4/TLR2/FBN2/WLS/GPR27/FFAR2/PFKFB2/DMTN	46
BP	GO:0006757	ATP generation from ADP	14/1631	86/18614	0.0169888	0.124627	0.105588	PGAM1/EP300/HDAC4/PRKAA1/PGM1/CBFA2T3/APP/LDHA/HK3/PGK1/ENO1/ALDOA/GPI/PFKFB2	14
BP	GO:0002534	cytokine production involved in inflammatory response	13/1631	78/18614	0.0174696	0.127513	0.108033	TICAM2/PYCARD/APPL2/MYD88/SIRPA/ALOX5/TLR6/APPL1/IL17RA/MAPK14/TLR4/EZH2/IL1R2	13
BP	GO:0043154	negative regulation of cysteine-type endopeptidase activity involved in apoptotic process	13/1631	78/18614	0.0174696	0.127513	0.108033	DNAJB6/LAMTOR5/MICAL1/USP47/RAF1/PARK7/NAIP/TNFAIP8/RPS6KA3/RPS6KA1/GPI/MMP9/HGF	13
BP	GO:1900015	regulation of cytokine production involved in inflammatory response	13/1631	78/18614	0.0174696	0.127513	0.108033	TICAM2/PYCARD/APPL2/MYD88/SIRPA/ALOX5/TLR6/APPL1/IL17RA/MAPK14/TLR4/EZH2/IL1R2	13
BP	GO:1903533	regulation of protein targeting	13/1631	78/18614	0.0174696	0.127513	0.108033	CDK5/LEPROT/RHOU/PRKAA1/ITGAM/NPEPPS/C2CD5/SH3GLB1/LRRK2/KCNE1/RAC2/ITGB2/DMTN	13
BP	GO:0009306	protein secretion	45/1631	373/18614	0.0175398	0.127732	0.108219	ANXA1/TM7SF3/VPS35/HMGCR/SERP1/PAFAH1B1/PRKAR1A/PAM/TMEM167A/STXBP5/SRI/ADAM9/GOLPH3/TMED10/TVP23B/BLOC1S6/ARFIP1/PPID/DPH3/ARFGAP3/RAF1/EXOC1/PARK7/CYB5R4/PPP3CA/IRS2/RAB8B/NNAT/ACSL4/JAK2/STXBP3/SEC24A/ALOX5/MYO18A/ABAT/TCIRG1/RAB11FIP2/RAB13/TLR4/TLR2/WLS/GPR27/FFAR2/PFKFB2/DMTN	45
BP	GO:1903531	negative regulation of secretion by cell	22/1631	156/18614	0.0175523	0.127732	0.108219	ANXA1/HMGCR/NCKAP1L/VPS4B/SLC30A1/DPH3/PPP3CA/VAMP8/RAB33B/RAP1B/TSPO/STXBP3/VAMP3/ABAT/TNFRSF1A/FMR1/HMOX1/CCR2/TNFRSF1B/SPI1/FFAR2/CEACAM1	22
BP	GO:0051452	intracellular pH reduction	10/1631	54/18614	0.0176092	0.127732	0.108219	PPT1/ATP6V0B/CLN5/ATP6V1A/ATP6V0D1/ATP6V0E1/TCIRG1/ATP6V1B2/GRN/SLC11A1	10
BP	GO:0097479	synaptic vesicle localization	10/1631	54/18614	0.0176092	0.127732	0.108219	CDK5/TMEM230/LIN7A/BLOC1S6/RAB27A/BLOC1S2/CTNNB1/PICALM/PTEN/LRRK2	10
BP	GO:1904645	response to amyloid-beta	10/1631	54/18614	0.0176092	0.127732	0.108219	CDK5/ADRB2/SNX6/APP/TLR6/ITGA4/TLR4/CASP4/MMP9/FPR2	10
BP	GO:0000271	polysaccharide biosynthetic process	12/1631	70/18614	0.0177864	0.128698	0.109037	AGL/ACADM/GBE1/B3GNT3/HAS1/IRS2/GYG1/B4GALT5/CSGALNACT2/CSGALNACT1/PPP1R3B/PPP1R3D	12
BP	GO:0032722	positive regulation of chemokine production	12/1631	70/18614	0.0177864	0.128698	0.109037	IL18/SYK/PYCARD/MYD88/APP/IL6R/IL17RA/HMOX1/IL4R/TLR4/TLR2/FFAR2	12
BP	GO:0043403	skeletal muscle tissue regeneration	8/1631	39/18614	0.0180354	0.130337	0.110426	ANXA1/MYOZ1/PPP3CA/GJD4/CAPN3/IFRD1/MTPN/EZH2	8
BP	GO:0002367	cytokine production involved in immune response	18/1631	121/18614	0.0181842	0.131251	0.1112	IL18/BTK/TICAM2/SYK/PYCARD/ATG5/CD55/BCL6/MYD88/HMOX1/ARG1/TLR4/IRAK3/CCR2/IL1R1/TNFRSF1B/SIRT1/FFAR2	18
BP	GO:0035592	establishment of protein localization to extracellular region	45/1631	374/18614	0.0183025	0.131941	0.111784	ANXA1/TM7SF3/VPS35/HMGCR/SERP1/PAFAH1B1/PRKAR1A/PAM/TMEM167A/STXBP5/SRI/ADAM9/GOLPH3/TMED10/TVP23B/BLOC1S6/ARFIP1/PPID/DPH3/ARFGAP3/RAF1/EXOC1/PARK7/CYB5R4/PPP3CA/IRS2/RAB8B/NNAT/ACSL4/JAK2/STXBP3/SEC24A/ALOX5/MYO18A/ABAT/TCIRG1/RAB11FIP2/RAB13/TLR4/TLR2/WLS/GPR27/FFAR2/PFKFB2/DMTN	45
BP	GO:0009164	nucleoside catabolic process	6/1631	25/18614	0.0185785	0.132944	0.112635	DERA/DPYD/CDA/UPP1/ENPP4/APOBEC3A	6
BP	GO:0019985	translesion synthesis	6/1631	25/18614	0.0185785	0.132944	0.112635	POLI/SPRTN/RCHY1/REV3L/ZBTB1/PCNA	6
BP	GO:0032400	melanosome localization	6/1631	25/18614	0.0185785	0.132944	0.112635	MKKS/MYO5A/RAB11A/BLOC1S6/RAB27A/RAB1A	6
BP	GO:0046641	positive regulation of alpha-beta T cell proliferation	6/1631	25/18614	0.0185785	0.132944	0.112635	IL18/SYK/CD55/TYK2/JAK2/CCR2	6
BP	GO:0051016	barbed-end actin filament capping	6/1631	25/18614	0.0185785	0.132944	0.112635	CAPZA2/SVIL/ADD3/EPS8/CAPG/MTPN	6
BP	GO:2000679	positive regulation of transcription regulatory region DNA binding	6/1631	25/18614	0.0185785	0.132944	0.112635	RB1/LAMTOR5/EP300/PARK7/GTF2B/CTNNB1	6
BP	GO:0046939	nucleotide phosphorylation	16/1631	104/18614	0.0186878	0.1332	0.112851	PGAM1/EP300/HDAC4/NT5C2/PRKAA1/PGM1/NME6/CBFA2T3/APP/LDHA/HK3/PGK1/ENO1/ALDOA/GPI/PFKFB2	16
BP	GO:0006622	protein targeting to lysosome	7/1631	32/18614	0.0187513	0.1332	0.112851	VPS54/LAMP2/NEDD4/SORL1/SNX16/CLU/SORT1	7
BP	GO:0010165	response to X-ray	7/1631	32/18614	0.0187513	0.1332	0.112851	ANXA1/IKBIP/XRCC4/XRCC5/LIG4/CASP3/THBD	7
BP	GO:0019082	viral protein processing	7/1631	32/18614	0.0187513	0.1332	0.112851	SPCS1/MGAT4A/MAN2A1/ST6GALNAC3/EDEM2/GALNT1/SPCS3	7
BP	GO:0046685	response to arsenic-containing substance	7/1631	32/18614	0.0187513	0.1332	0.112851	CYP1B1/CPOX/GSTO1/SLC38A2/RNF4/HMOX1/ZFAND1	7
BP	GO:0046825	regulation of protein export from nucleus	7/1631	32/18614	0.0187513	0.1332	0.112851	CDK5/RBM22/FRAT1/PARK7/FRAT2/TXN/SP100	7
BP	GO:0010824	regulation of centrosome duplication	9/1631	47/18614	0.0193018	0.136778	0.115882	CHMP3/CHMP2A/MDM1/VPS4B/PDCD6IP/CHMP2B/NUBP1/CHMP5/SIRT1	9
BP	GO:0090224	regulation of spindle organization	9/1631	47/18614	0.0193018	0.136778	0.115882	CHMP3/CHMP2A/SENP6/VPS4B/CHMP4A/CHMP2B/TACC3/RNF4/CHMP5	9
BP	GO:1903131	mononuclear cell differentiation	55/1631	474/18614	0.0193384	0.136871	0.115961	ANXA1/IL18/RBPJ/NKAP/BTK/SYK/NCKAP1L/THOC5/LILRB2/DOCK11/EP300/PPP2R3C/HDAC4/CD1D/HHEX/NFAM1/ATG5/ENTPD7/FGL2/FES/MAFB/TOP2B/BCL6/DROSHA/PLA2G2D/ID2/LIG4/CTNNB1/VAV1/LGALS1/DCLRE1C/IL6R/DNAJB9/PTPN6/TCIRG1/CD46/ITGA4/IL15/RC3H1/CR1/SOS2/MERTK/TNFSF13B/IL4R/CCR2/PGLYRP1/NFIL3/ACTL6A/SPI1/BMI1/ZBTB1/EZH2/CLEC4E/VNN1/PRTN3	55
BP	GO:0032091	negative regulation of protein binding	15/1631	96/18614	0.0196031	0.137918	0.116848	ADRB2/LRPAP1/TMBIM6/DHRS7B/PIN1/TDG/PARK7/MITD1/ADNP/SORL1/PRKCD/ITGA4/LRRK2/RALB/SLPI	15
BP	GO:0045807	positive regulation of endocytosis	15/1631	96/18614	0.0196031	0.137918	0.116848	PPT1/SYK/NCKAP1L/APPL2/CBLL1/PPP3CA/CD14/CD63/C3/RAB31/FMR1/APPL1/LRRK2/CLU/ABCA13	15
BP	GO:0070664	negative regulation of leukocyte proliferation	15/1631	96/18614	0.0196031	0.137918	0.116848	BTK/PRKAR1A/LILRB2/MNDA/LST1/BCL6/PLA2G2D/CASP3/TYROBP/PTPN6/RC3H1/CR1/ARG1/PELI1/VSIG4	15
BP	GO:1903510	mucopolysaccharide metabolic process	15/1631	96/18614	0.0196031	0.137918	0.116848	HEXB/GLB1/DSE/GLCE/B3GNT3/HAS1/GNS/ST3GAL6/IDS/HPSE/IL15/CSGALNACT2/CSGALNACT1/CHSY1/CHST13	15
BP	GO:0010952	positive regulation of peptidase activity	25/1631	185/18614	0.0196045	0.137918	0.116848	SYK/NLRC4/APAF1/PYCARD/CTSS/NLRP12/MAP3K5/AKIRIN2/ASPH/CASP1/JAK2/BCAP31/PICALM/NDUFA13/BID/P2RX1/TNFSF10/CR1/GRN/ARL6IP5/DLC1/CTSD/SIRT1/FAS/RPS27L	25
BP	GO:1901214	regulation of neuron death	40/1631	327/18614	0.0196383	0.137989	0.116908	VPS35/PPT1/CDK5/BTBD10/VPS54/NMNAT1/RASA1/SNX6/CHMP4A/TBK1/ITGAM/GBE1/G6PD/MAP3K5/PARK7/NAIP/LIG4/ADNP/SORL1/CTNNB1/EGLN1/JAK2/CASP3/TYROBP/PICALM/TLR6/MCL1/HMOX1/LRRK2/GRN/TLR4/GPI/CORO1A/TNFRSF1B/CX3CR1/NSMF/SIRT1/CLU/C1QA/ITGB2	40
BP	GO:0051099	positive regulation of binding	24/1631	176/18614	0.0198132	0.139034	0.117794	CDK5/RB1/LAMTOR5/CLN5/EP300/PIN1/MAPRE1/DPH3/STK3/MARK3/PARK7/GTF2B/APP/CTNNB1/JAK2/FMR1/LRRK2/RALB/TXN/HMGB2/PLCL1/MMP9/GMNN/MMP8	24
BP	GO:0007059	chromosome segregation	51/1631	435/18614	0.0198528	0.139034	0.117794	DYNC1LI1/RMDN1/ARL8B/CUL3/TUBGCP3/CHMP3/CHMP2A/SENP6/HAUS4/RB1/RMI1/AGO4/RIOK2/RAB11A/DSN1/CENPC/CCDC69/GOLGA8CP/VPS4B/CTCF/TRAPPC12/HAUS3/NAA50/HAUS6/CEP192/MAPRE1/CHMP4A/ANAPC4/PIBF1/SMARCA5/TOP2B/SKA2/MISP/GTF2B/CHMP2B/TACC3/PSMG2/NEK7/MIS12/DPF2/RNF4/TERF1/SYCP2/HAUS1/ACTL6A/CHMP5/PLSCR1/CENPW/RACGAP1/CENPK/KIF11	51
BP	GO:0006661	phosphatidylinositol biosynthetic process	19/1631	131/18614	0.0199063	0.139034	0.117794	PIGX/PIGB/PIGF/IPMK/DPM1/PIGA/MTMR6/IMPA2/PIGH/MTM1/FIG4/PIK3CG/INPP1/SACM1L/PI4KA/IMPA1/PTEN/EFR3A/BMX	19
BP	GO:0050868	negative regulation of T cell activation	19/1631	131/18614	0.0199063	0.139034	0.117794	ANXA1/NCKAP1L/PRKAR1A/LILRB2/DUSP22/TNFAIP8L2/FGL2/BCL6/PLA2G2D/CASP3/PTPN6/RC3H1/CR1/ARG1/IL4R/PELI1/CTSG/CEACAM1/VSIG4	19
BP	GO:0070304	positive regulation of stress-activated protein kinase signaling cascade	19/1631	131/18614	0.0199063	0.139034	0.117794	MAP3K3/PYCARD/ANKRD6/DUSP22/STK3/MAP3K5/NAIP/RASSF2/MYD88/RNF13/APP/PDCD10/RB1CC1/ARL6IP5/TLR4/GADD45A/SPI1/NCF1/MMP8	19
BP	GO:0043271	negative regulation of monoatomic ion transport	20/1631	140/18614	0.0200546	0.139903	0.11853	OXSR1/SUMO1/SRI/LILRB2/TMBIM6/SLC30A1/YWHAQ/CRBN/PPP3CA/TRIM27/KCNE3/NEDD4/COMMD1/GSTO1/PKD2/CAB39/FMR1/SESTD1/MMP9/KCNE1	20
BP	GO:0050672	negative regulation of lymphocyte proliferation	14/1631	88/18614	0.0204681	0.142616	0.120829	BTK/PRKAR1A/LILRB2/MNDA/LST1/PLA2G2D/CASP3/TYROBP/PTPN6/RC3H1/CR1/ARG1/PELI1/VSIG4	14
BP	GO:0043405	regulation of MAP kinase activity	25/1631	186/18614	0.0208284	0.143827	0.121855	HMGCR/SYK/ADAM9/SH2B3/MAP3K5/PIK3CG/CDK5RAP3/PDGFC/TGFA/SORL1/CSK/EGFR/S100A12/HIPK3/PTPN6/PRKCD/TLR6/PDCD10/LRRK2/TLR4/IRAK3/MAP2K6/RGS2/EZH2/CD24	25
BP	GO:0002526	acute inflammatory response	17/1631	114/18614	0.0208336	0.143827	0.121855	BTK/F8/PARK7/PIK3CG/PLA2G2D/IL6R/KL/C3/FCGR1A/CXCR2/PLSCR1/HP/VNN1/FFAR2/CD163/FCGR3A/ORM1	17
BP	GO:0000731	DNA synthesis involved in DNA repair	8/1631	40/18614	0.0208638	0.143827	0.121855	POLI/SPRTN/RRM2B/RCHY1/REV3L/SIRT1/ZBTB1/PCNA	8
BP	GO:0001953	negative regulation of cell-matrix adhesion	8/1631	40/18614	0.0208638	0.143827	0.121855	CORO1C/JAG1/RASA1/DUSP22/BCL6/PTEN/DLC1/DMTN	8
BP	GO:0030866	cortical actin cytoskeleton organization	8/1631	40/18614	0.0208638	0.143827	0.121855	CDK5/NCKAP1L/PDCD6IP/EPB41L3/LCP1/RAB13/RACGAP1/ANLN	8
BP	GO:0032570	response to progesterone	8/1631	40/18614	0.0208638	0.143827	0.121855	PTGER2/VPS54/SOX10/CYP1B1/ABHD2/TSPO/GPI/TLR2	8
BP	GO:0045922	negative regulation of fatty acid metabolic process	8/1631	40/18614	0.0208638	0.143827	0.121855	ERLIN2/APPL2/PIBF1/INSIG2/DGAT2/SIRT1/ERLIN1/CEACAM1	8
BP	GO:1901186	positive regulation of ERBB signaling pathway	8/1631	40/18614	0.0208638	0.143827	0.121855	RBPJ/RTN4/TGFA/SHKBP1/RALB/RALA/MMP9/NCF1	8
BP	GO:1901532	regulation of hematopoietic progenitor cell differentiation	8/1631	40/18614	0.0208638	0.143827	0.121855	ZNHIT1/NUDT21/YTHDF2/N4BP2L2/DPF2/SOS2/SPI1/ZBTB1	8
BP	GO:0016051	carbohydrate biosynthetic process	28/1631	214/18614	0.0209998	0.144252	0.122215	NANS/AGL/DSE/EP300/IMPA2/ACADM/GBE1/PGM1/G6PD/B3GNT3/MDH2/PTAFR/HAS1/IRS2/ST3GAL6/IMPA1/GYG1/B4GALT5/PGD/PGK1/CSGALNACT2/DGAT2/CSGALNACT1/GPI/PPP1R3B/PPP1R3D/SIRT1/CHST13	28
BP	GO:0006098	pentose-phosphate shunt	5/1631	19/18614	0.0210739	0.144252	0.122215	DERA/PGAM1/TALDO1/G6PD/PGD	5
BP	GO:0010544	negative regulation of platelet activation	5/1631	19/18614	0.0210739	0.144252	0.122215	SH2B3/ABAT/PRKCD/THBD/CEACAM1	5
BP	GO:0044804	autophagy of nucleus	5/1631	19/18614	0.0210739	0.144252	0.122215	WIPI1/SNX30/ATG5/ATG3/RB1CC1	5
BP	GO:0045346	regulation of MHC class II biosynthetic process	5/1631	19/18614	0.0210739	0.144252	0.122215	RFXANK/JAK2/TLR4/SPI1/SIRT1	5
BP	GO:2000786	positive regulation of autophagosome assembly	5/1631	19/18614	0.0210739	0.144252	0.122215	SNX4/WIPI1/SNX30/SH3GLB1/RALB	5
BP	GO:0032272	negative regulation of protein polymerization	13/1631	80/18614	0.0212437	0.145244	0.123055	CAPZA2/ARFGEF1/MKKS/MAPRE1/SVIL/ADD3/EPS8/CAPG/MYADM/PRKCD/MTPN/PFN1/DMTN	13
BP	GO:0051170	import into nucleus	23/1631	168/18614	0.0212881	0.145377	0.123168	SYK/SUMO1/RANBP6/UBR5/NUP85/IPO11/RBM22/HEATR3/PTTG1IP/NXT2/TMCO6/APPL2/STK3/PPP3CA/KPNA2/FAM53C/AKIRIN2/JAK2/HCLS1/PRKCD/APPL1/LRRK2/MAPK14	23
BP	GO:0000041	transition metal ion transport	15/1631	97/18614	0.021374	0.145623	0.123376	SLC31A1/SLC31A2/SLC40A1/CUTC/SLC30A1/TMEM165/ATP2C1/MMGT1/FLVCR1/FLVCR2/SLC11A1/STEAP4/TCN1/LCN2/LTF	15
BP	GO:0002709	regulation of T cell mediated immunity	15/1631	97/18614	0.021374	0.145623	0.123376	IL18/NCKAP1L/STX7/DUSP22/CD1D/CD55/AHR/FBXO38/MICB/ARG1/CCR2/IL1R1/TNFRSF1B/ZBTB1/CEACAM1	15
BP	GO:0002260	lymphocyte homeostasis	12/1631	72/18614	0.0218753	0.14756	0.125017	NCKAP1L/SLC40A1/DOCK11/GAPT/PPP2R3C/CASP3/TCIRG1/RC3H1/SOS2/TNFSF13B/CORO1A/FAS	12
BP	GO:0071677	positive regulation of mononuclear cell migration	12/1631	72/18614	0.0218753	0.14756	0.125017	ADAM10/OXSR1/MOSPD2/PYCARD/APP/ITGA4/CCR1/CCR2/CORO1A/CX3CR1/SPI1/FPR2	12
BP	GO:0090307	mitotic spindle assembly	12/1631	72/18614	0.0218753	0.14756	0.125017	CHMP3/CHMP2A/RAB11A/VPS4B/CEP192/CHMP4A/PIBF1/MISP/CHMP2B/CHMP5/RACGAP1/KIF11	12
BP	GO:0032008	positive regulation of TOR signaling	9/1631	48/18614	0.0219666	0.14756	0.125017	NCKAP1L/LAMTOR1/LAMTOR5/GOLPH3/LAMTOR2/RRAGD/GPR137B/LAMTOR3/SLC38A9	9
BP	GO:0045047	protein targeting to ER	9/1631	48/18614	0.0219666	0.14756	0.125017	SGTB/VPS54/CHMP4A/SPCS1/SRP9/MAN1A1/TRAM1/SRP54/SPCS3	9
BP	GO:1905476	negative regulation of protein localization to membrane	7/1631	33/18614	0.022051	0.14756	0.125017	TMEM59/NUMB/CSK/PICALM/LYPLA1/KCNE1/DMTN	7
BP	GO:0002024	diet induced thermogenesis	4/1631	13/18614	0.0220631	0.14756	0.125017	ADRB2/APPL2/SORL1/OMA1	4
BP	GO:0002524	hypersensitivity	4/1631	13/18614	0.0220631	0.14756	0.125017	BTK/C3/FCGR1A/FCGR3A	4
BP	GO:0002863	positive regulation of inflammatory response to antigenic stimulus	4/1631	13/18614	0.0220631	0.14756	0.125017	BTK/PARK7/C3/FCGR1A	4
BP	GO:0033262	regulation of nuclear cell cycle DNA replication	4/1631	13/18614	0.0220631	0.14756	0.125017	BCL6/ZMPSTE24/DACH1/DBF4	4
BP	GO:0035589	G protein-coupled purinergic nucleotide receptor signaling pathway	4/1631	13/18614	0.0220631	0.14756	0.125017	P2RY13/PTAFR/GPR34/P2RY8	4
BP	GO:0045916	negative regulation of complement activation	4/1631	13/18614	0.0220631	0.14756	0.125017	CD55/CD46/CR1/VSIG4	4
BP	GO:0051132	NK T cell activation	4/1631	13/18614	0.0220631	0.14756	0.125017	IL18/TYK2/JAK2/IL15	4
BP	GO:0060100	positive regulation of phagocytosis, engulfment	4/1631	13/18614	0.0220631	0.14756	0.125017	NCKAP1L/APPL2/C3/RAB31	4
BP	GO:0071236	cellular response to antibiotic	4/1631	13/18614	0.0220631	0.14756	0.125017	PLA2G4A/CDKN1B/EZH2/CRIP1	4
BP	GO:1905155	positive regulation of membrane invagination	4/1631	13/18614	0.0220631	0.14756	0.125017	NCKAP1L/APPL2/C3/RAB31	4
BP	GO:0002707	negative regulation of lymphocyte mediated immunity	10/1631	56/18614	0.0223678	0.148341	0.125679	NCKAP1L/DUSP22/AHR/BCL6/PTPN6/CD46/CR1/ARG1/CLEC12B/CEACAM1	10
BP	GO:0006695	cholesterol biosynthetic process	10/1631	56/18614	0.0223678	0.148341	0.125679	HMGCR/ERLIN2/FDPS/PRKAA1/G6PD/INSIG2/LBR/MSMO1/IDI1/ERLIN1	10
BP	GO:0034205	amyloid-beta formation	10/1631	56/18614	0.0223678	0.148341	0.125679	TMED10/PIN1/RTN3/RTN4/SORL1/CASP3/PICALM/GSAP/IFNGR1/CLU	10
BP	GO:0050832	defense response to fungus	10/1631	56/18614	0.0223678	0.148341	0.125679	CLEC4A/S100A12/IL17RA/RARRES2/ARG1/CX3CR1/SPI1/CLEC4E/LTF/CTSG	10
BP	GO:1902653	secondary alcohol biosynthetic process	10/1631	56/18614	0.0223678	0.148341	0.125679	HMGCR/ERLIN2/FDPS/PRKAA1/G6PD/INSIG2/LBR/MSMO1/IDI1/ERLIN1	10
BP	GO:0046700	heterocycle catabolic process	56/1631	488/18614	0.0223892	0.148341	0.125679	DERA/VIM/CNOT6/ENTPD1/AGO4/SUCLA2/FASTKD3/DNASE1L1/VPS54/MBD4/DFFB/APAF1/DPYD/NUDT19/YTHDF3/NT5C2/XRN2/PAIP1/YTHDF2/ENTPD7/TET2/TDG/PELO/RBM7/MYD88/WDR82/SUCLG2/PAN3/RNASEL/PRKCD/LSM6/POLR2G/NUDT5/RC3H1/SLFN12/TOB1/RBM47/FMR1/HMOX1/MAPK14/FASTKD1/CDA/EXOSC8/LSM5/TNFRSF1B/XRN1/UPP1/RNASE6/RNASE3/SLC11A1/ENPP4/RNASE2/SMPDL3A/APOBEC3A/SLIRP/IGF2BP3	56
BP	GO:0032945	negative regulation of mononuclear cell proliferation	14/1631	89/18614	0.0223968	0.148341	0.125679	BTK/PRKAR1A/LILRB2/MNDA/LST1/PLA2G2D/CASP3/TYROBP/PTPN6/RC3H1/CR1/ARG1/PELI1/VSIG4	14
BP	GO:0055072	iron ion homeostasis	14/1631	89/18614	0.0223968	0.148341	0.125679	SLC40A1/SRI/ATP6V1A/NUBP1/EGLN1/FBXL5/ATP6V0D1/PICALM/HMOX1/FLVCR1/SLC11A1/STEAP4/LCN2/LTF	14
BP	GO:0051875	pigment granule localization	6/1631	26/18614	0.0224089	0.148341	0.125679	MKKS/MYO5A/RAB11A/BLOC1S6/RAB27A/RAB1A	6
BP	GO:0051701	biological process involved in interaction with host	27/1631	206/18614	0.0226405	0.149705	0.126834	ITGAV/ARL8B/CHMP3/CHMP2A/THOC2/THOC5/VPS37B/VPS4B/FUCA2/PPID/CHMP4A/EPS15/CD55/VAMP8/FCN1/CHMP2B/LGALS1/EGFR/CD46/CR1/DYNLT1/PGLYRP1/ALYREF/CHMP5/PLSCR1/LTF/PTX3	27
BP	GO:0038061	NIK/NF-kappaB signaling	20/1631	142/18614	0.0230471	0.151976	0.128759	IL18/EP300/NDUFC2/PPM1B/NLRP12/RASSF2/NMI/CHUK/APP/ACTN4/EGFR/CD14/TLR6/RC3H1/REL/TLR4/TLR2/SPI1/MMP8/IFI35	20
BP	GO:2001056	positive regulation of cysteine-type endopeptidase activity	20/1631	142/18614	0.0230471	0.151976	0.128759	SYK/NLRC4/APAF1/PYCARD/NLRP12/MAP3K5/ASPH/CASP1/JAK2/BCAP31/NDUFA13/BID/P2RX1/TNFSF10/ARL6IP5/DLC1/CTSD/SIRT1/FAS/RPS27L	20
BP	GO:0032388	positive regulation of intracellular transport	26/1631	197/18614	0.0230622	0.151976	0.128759	SCP2/CDK5/LEPROT/RIOK2/UBR5/TMEM30A/RHOU/RBM22/PRKAA1/ITGAM/NPEPPS/NEDD4/SORL1/ICE1/JAK2/BCAP31/C2CD5/HCLS1/PRKCD/PDCD10/SH3GLB1/EDEM2/MAPK14/ZFAND1/RAC2/ITGB2	26
BP	GO:0062207	regulation of pattern recognition receptor signaling pathway	16/1631	107/18614	0.0238876	0.15706	0.133066	TICAM2/APPL2/TLR1/RTN4/CD300LF/CD14/TLR6/APPL1/TLR5/LILRA2/TLR4/IRAK3/PELI1/TLR2/LTF/IFI35	16
BP	GO:1901655	cellular response to ketone	16/1631	107/18614	0.0238876	0.15706	0.133066	PTGER2/VPS54/GOLPH3/SOX10/PRKAA1/CYP1B1/PARK7/AHR/SRD5A1/JAK2/ARG1/XRN1/SIRT1/BMI1/SGK1/NCF1	16
BP	GO:0072595	maintenance of protein localization in organelle	8/1631	41/18614	0.0239926	0.157395	0.13335	CDK5/RER1/MORC3/PARK7/INSIG2/TSPO/TXN/SP100	8
BP	GO:0150077	regulation of neuroinflammatory response	8/1631	41/18614	0.0239926	0.157395	0.13335	IL18/CTSC/LRRK2/GRN/TNFRSF1B/CST7/MMP9/MMP8	8
BP	GO:0042176	regulation of protein catabolic process	43/1631	361/18614	0.0240984	0.157623	0.133543	VPS35/HMGCR/TIPARP/PSMD1/UBE2K/SUMO1/ADAM9/RNF217/TIMP2/PIN1/RNFT1/ATRAID/RCHY1/CUL4B/AZIN1/PSMC6/MTM1/FBXL20/PARK7/CDKN1B/CDK5RAP3/RAD23B/CBFA2T3/NEDD4/ZYG11B/COMMD1/TIMP1/SORL1/BCAP31/FBXL5/EGFR/NDUFA13/CEBPA/FMR1/PIAS1/PSMC5/LRRK2/PSMD14/CTSA/IRAK3/TNFRSF1B/UBQLN2/CLU	43
BP	GO:0050878	regulation of body fluid levels	43/1631	361/18614	0.0240984	0.157623	0.133543	PLA2G4A/SYK/ENTPD1/VAV3/PAM/BLOC1S6/F8/ANXA5/GNAQ/RAB27A/ATG5/SH2B3/HPS5/EMILIN2/C1GALT1C1/PIK3CG/PPP3CA/COPA/VAMP8/CLIC1/JAK2/STXBP3/VAV1/HPSE/ABAT/SERPINB2/PTPN6/PRKCD/P2RX1/AK3/THBD/MERTK/MAPK14/F5/TLR4/GPI/PLSCR1/ADM/ENPP4/PROS1/CTSG/DMTN/CEACAM1	43
BP	GO:0007009	plasma membrane organization	23/1631	170/18614	0.0241194	0.157623	0.133543	ARL8B/SERP1/CHMP3/CHMP2A/VPS4B/CHMP4A/MAFB/TMEM41B/EPB41L3/CHMP2B/PTEN/PRKCD/BIN2/SH3GLB1/CR1/DEGS1/CHMP5/PLSCR1/FNBP1L/CLU/UGCG/MYOF/FOLR3	23
BP	GO:0042246	tissue regeneration	12/1631	73/18614	0.0241624	0.157623	0.133543	ANXA1/VPS54/MYOZ1/CPQ/CDKN1B/PPP3CA/GJD4/CAPN3/PTPN12/IFRD1/MTPN/EZH2	12
BP	GO:0071260	cellular response to mechanical stimulus	12/1631	73/18614	0.0241624	0.157623	0.133543	TLR8/MYD88/CASP1/SLC38A2/MAP3K1/TNFRSF1A/MTPN/TLR5/TLR4/GADD45A/FAS/CASP5	12
BP	GO:0002832	negative regulation of response to biotic stimulus	18/1631	125/18614	0.0245622	0.160052	0.135601	PPM1B/YTHDF3/YTHDF2/ATG5/FGL2/AHR/NMI/MICB/CR1/GRN/LILRA2/ARG1/NLRC5/IRAK3/CLEC12B/LTF/CEACAM1/VSIG4	18
BP	GO:0006879	intracellular iron ion homeostasis	11/1631	65/18614	0.0247738	0.161251	0.136617	SLC40A1/SRI/ATP6V1A/NUBP1/EGLN1/ATP6V0D1/HMOX1/FLVCR1/SLC11A1/STEAP4/LCN2	11
BP	GO:0001706	endoderm formation	10/1631	57/18614	0.025068	0.162802	0.137931	ITGAV/CTR9/LEO1/CDC73/MAP2K1/CTNNB1/ITGA4/MMP9/MMP8/ITGB2	10
BP	GO:0045010	actin nucleation	10/1631	57/18614	0.025068	0.162802	0.137931	GMFB/ARPC3/ARPC2/ARFIP1/ARPC1B/TRIM27/CYFIP1/GMFG/IQGAP2/CORO1A	10
BP	GO:0018212	peptidyl-tyrosine modification	44/1631	372/18614	0.025272	0.163778	0.138758	IL18/BTK/SYK/VPS25/CAMKK2/BST1/SNX6/DUSP22/TPST2/PIBF1/SH2B3/MAP2K1/RAP2C/FES/TYK2/PDGFC/MVP/TGFA/ADNP/APP/CSK/JAK2/HCK/EGFR/HCLS1/IL6R/CLK1/HIPK3/PTPN6/PRKCD/TNFRSF1A/IL15/FGR/MERTK/FCGR1A/MAP2K6/PECAM1/NCF1/CLK4/BMX/ITGB2/SAMSN1/DMTN/HGF	44
BP	GO:2001243	negative regulation of intrinsic apoptotic signaling pathway	15/1631	99/18614	0.0252744	0.163778	0.138758	ARMC10/TMBIM6/RRM2B/PTTG1IP/USP47/DDIAS/PARK7/NDUFA13/BID/HDAC1/ENO1/LRRK2/MMP9/SIRT1/CLU	15
BP	GO:0097191	extrinsic apoptotic signaling pathway	29/1631	227/18614	0.0254857	0.164964	0.139762	ITGAV/C8orf44-SGK3/CTNNA1/TGFBR1/PYCARD/STK3/RAF1/BLOC1S2/PARK7/JAK2/BIRC6/IL6R/PTEN/NDUFA13/BID/TNFRSF1A/TNFSF10/MCL1/HMOX1/RB1CC1/SP100/TNFRSF1B/HMGB2/SGPP1/SPI1/FAS/SORT1/BCL2A1/HGF	29
BP	GO:0010950	positive regulation of endopeptidase activity	23/1631	171/18614	0.0256396	0.165616	0.140315	SYK/NLRC4/APAF1/PYCARD/NLRP12/MAP3K5/AKIRIN2/ASPH/CASP1/JAK2/BCAP31/PICALM/NDUFA13/BID/P2RX1/TNFSF10/CR1/ARL6IP5/DLC1/CTSD/SIRT1/FAS/RPS27L	23
BP	GO:0006691	leukotriene metabolic process	7/1631	34/18614	0.0257314	0.165616	0.140315	PLA2G4A/SYK/GGTLC2/ALOX5/DPEP2/TLR2/CYP4F3	7
BP	GO:0032212	positive regulation of telomere maintenance via telomerase	7/1631	34/18614	0.0257314	0.165616	0.140315	MAPK1/POT1/XRCC5/CTNNB1/NEK7/CCT6A/CCT7	7
BP	GO:0033238	regulation of amine metabolic process	7/1631	34/18614	0.0257314	0.165616	0.140315	VPS35/ITGAM/ALDH2/PARK7/ABAT/SLC7A7/ITGB2	7
BP	GO:2000406	positive regulation of T cell migration	7/1631	34/18614	0.0257314	0.165616	0.140315	ADAM10/OXSR1/PYCARD/APP/ITGA4/CCR2/CORO1A	7
BP	GO:0090066	regulation of anatomical structure size	56/1631	492/18614	0.0257763	0.165616	0.140315	RAC1/CAPZA2/ARFGEF1/CDK5/ADRB2/PAFAH1B1/MKKS/CHMP3/NCKAP1L/VAV3/ARPC3/ARHGAP18/RAB11A/LAMTOR5/ARPC2/TBXAS1/RAP1GAP2/PEX11B/RASA1/PYCARD/SLC12A6/SVIL/SCPEP1/ATG5/SEMA6C/SLC8A1/BLOC1S2/RAB22A/RTN4/ADD3/NCK1/SOD3/EPS8/CAPG/ADNP/RIN3/DIP2B/MYADM/CYFIP1/VAV1/HCK/HCLS1/PICALM/PTEN/PRKCD/P2RX1/IFRD1/MTPN/LRRK2/GOLGA4/PFN1/RB1CC1/CORO1A/ADM/RGS2/DMTN	56
BP	GO:0034504	protein localization to nucleus	37/1631	304/18614	0.0257853	0.165616	0.140315	CDK5/SYK/SUMO1/CTNNA1/DNAJB6/RANBP6/LAMTOR5/UBR5/NUP85/PIN1/MORC3/IPO11/RBM22/HEATR3/PTTG1IP/HHEX/NXT2/TMCO6/APPL2/STK3/CNEP1R1/PARK7/PPP3CA/CDK5RAP3/KPNA2/FAM53C/AKIRIN2/JAK2/HCLS1/PRKCD/CCT6A/APPL1/CCT7/LRRK2/MAPK14/TXN/SP100	37
BP	GO:0001780	neutrophil homeostasis	5/1631	20/18614	0.0261224	0.165954	0.140601	ANXA1/BTK/SH2B3/MERTK/CXCR2	5
BP	GO:0006670	sphingosine metabolic process	5/1631	20/18614	0.0261224	0.165954	0.140601	SPTSSA/ACER3/SPTLC1/SPTLC2/SGPP1	5
BP	GO:0018195	peptidyl-arginine modification	5/1631	20/18614	0.0261224	0.165954	0.140601	NDUFAF7/PARK7/PRMT3/METTL23/PRMT6	5
BP	GO:0060340	positive regulation of type I interferon-mediated signaling pathway	5/1631	20/18614	0.0261224	0.165954	0.140601	UBE2K/TBK1/RBM47/NLRC5/TRIM56	5
BP	GO:0071786	endoplasmic reticulum tubular network organization	5/1631	20/18614	0.0261224	0.165954	0.140601	RAB10/ATL3/RTN3/RTN4/TMEM33	5
BP	GO:0097284	hepatocyte apoptotic process	5/1631	20/18614	0.0261224	0.165954	0.140601	RB1/PRKAA1/STK3/PIK3CG/BID	5
BP	GO:1900221	regulation of amyloid-beta clearance	5/1631	20/18614	0.0261224	0.165954	0.140601	HMGCR/LRPAP1/HDAC1/IFNGR1/CLU	5
BP	GO:1900227	positive regulation of NLRP3 inflammasome complex assembly	5/1631	20/18614	0.0261224	0.165954	0.140601	BTK/MYD88/NEK7/TLR6/TLR4	5
BP	GO:1902004	positive regulation of amyloid-beta formation	5/1631	20/18614	0.0261224	0.165954	0.140601	CASP3/PICALM/GSAP/IFNGR1/CLU	5
BP	GO:1903978	regulation of microglial cell activation	5/1631	20/18614	0.0261224	0.165954	0.140601	CTSC/LRRK2/GRN/CST7/MMP8	5
BP	GO:0019751	polyol metabolic process	17/1631	117/18614	0.0262036	0.166289	0.140885	PLA2G4A/PPIP5K2/SPTSSA/IPMK/IMPA2/ACER3/DHFR/SPTLC1/PTAFR/INPP1/IMPA1/PTEN/SPTLC2/DGAT2/SGPP1/MINPP1/GK	17
BP	GO:0006022	aminoglycan metabolic process	18/1631	126/18614	0.0263933	0.167311	0.141751	HEXB/GLB1/DSE/GLCE/B3GNT3/HAS1/GNS/ST3GAL6/IDS/HPSE/B4GALT5/IL15/CTBS/CSGALNACT2/CSGALNACT1/CHSY1/PGLYRP1/CHST13	18
BP	GO:0051298	centrosome duplication	12/1631	74/18614	0.0266202	0.168566	0.142814	CHMP3/CHMP2A/MDM1/VPS4B/CEP192/PDCD6IP/PKD2/CHMP2B/NUBP1/CHMP5/SIRT1/POC1B	12
BP	GO:0032740	positive regulation of interleukin-17 production	6/1631	27/18614	0.0267367	0.168571	0.142819	IL18/BTK/TYK2/MYD88/JAK2/IL15	6
BP	GO:0034643	establishment of mitochondrion localization, microtubule-mediated	6/1631	27/18614	0.0267367	0.168571	0.142819	SPAST/ACTR10/HSBP1/AGTPBP1/RHOT1/ARMCX3	6
BP	GO:0036010	protein localization to endosome	6/1631	27/18614	0.0267367	0.168571	0.142819	VPS35/TMEM30A/RCSD1/SORL1/ABHD17A/ANKRD13A	6
BP	GO:0047497	mitochondrion transport along microtubule	6/1631	27/18614	0.0267367	0.168571	0.142819	SPAST/ACTR10/HSBP1/AGTPBP1/RHOT1/ARMCX3	6
BP	GO:0019080	viral gene expression	15/1631	100/18614	0.0274127	0.172183	0.145879	EP300/SPCS1/ATG5/SNW1/TRIM27/UBP1/GTF2B/EIF3L/MGAT4A/MAN2A1/ST6GALNAC3/HDAC1/EDEM2/GALNT1/SPCS3	15
BP	GO:0032733	positive regulation of interleukin-10 production	8/1631	42/18614	0.0274358	0.172183	0.145879	SYK/PYCARD/PIBF1/CD46/RBM47/TLR4/TLR2/HGF	8
BP	GO:0060338	regulation of type I interferon-mediated signaling pathway	8/1631	42/18614	0.0274358	0.172183	0.145879	UBE2K/TBK1/YTHDF3/YTHDF2/PTPN6/RBM47/NLRC5/TRIM56	8
BP	GO:0032613	interleukin-10 production	11/1631	66/18614	0.0274571	0.172183	0.145879	BTK/SYK/PYCARD/PIBF1/TYROBP/CD46/RBM47/TLR4/TLR2/MMP8/HGF	11
BP	GO:0032653	regulation of interleukin-10 production	11/1631	66/18614	0.0274571	0.172183	0.145879	BTK/SYK/PYCARD/PIBF1/TYROBP/CD46/RBM47/TLR4/TLR2/MMP8/HGF	11
BP	GO:0036503	ERAD pathway	16/1631	109/18614	0.0279142	0.174098	0.147501	ERLIN2/JKAMP/RNF139/EDEM3/STT3B/RNFT1/UBE4A/PSMC6/MAN1A1/BCAP31/DNAJB9/EDEM2/NGLY1/FAM8A1/UBQLN2/ERLIN1	16
BP	GO:0046488	phosphatidylinositol metabolic process	21/1631	154/18614	0.0279257	0.174098	0.147501	PIGX/PIGB/PIGF/IPMK/DPM1/PIGA/MTMR6/LCLAT1/IMPA2/PIGH/MTM1/FIG4/PIK3CG/INPP1/SACM1L/PI4KA/IMPA1/PTEN/EFR3A/BMX/LPGAT1	21
BP	GO:0006767	water-soluble vitamin metabolic process	10/1631	58/18614	0.0279944	0.174098	0.147501	RFK/DHFR/GSTO1/MMADHC/SLC2A3/TPK1/VNN2/SLC25A32/ALPL/VNN1	10
BP	GO:0050732	negative regulation of peptidyl-tyrosine phosphorylation	10/1631	58/18614	0.0279944	0.174098	0.147501	VPS25/SNX6/DUSP22/PIBF1/SH2B3/MVP/PTPN6/PRKCD/SAMSN1/DMTN	10
BP	GO:0099024	plasma membrane invagination	10/1631	58/18614	0.0279944	0.174098	0.147501	RAC1/NCKAP1L/ITGAM/VAMP7/APPL2/BIN2/C3/RAB31/FCGR1A/ITGB2	10
BP	GO:0030433	ubiquitin-dependent ERAD pathway	13/1631	83/18614	0.0280013	0.174098	0.147501	ERLIN2/JKAMP/EDEM3/STT3B/UBE4A/PSMC6/MAN1A1/BCAP31/DNAJB9/EDEM2/FAM8A1/UBQLN2/ERLIN1	13
BP	GO:0051851	modulation by host of symbiont process	13/1631	83/18614	0.0280013	0.174098	0.147501	RAB9A/EP300/ZDHHC20/PAIP1/SNW1/TMEM41B/PI4KA/HDAC1/FMR1/CX3CR1/IGF2R/LTF/PTX3	13
BP	GO:0072527	pyrimidine-containing compound metabolic process	13/1631	83/18614	0.0280013	0.174098	0.147501	MAPK1/MBD4/DPYD/ENTPD7/TET2/TDG/NME6/AK3/TPK1/CDA/UPP1/DCK/APOBEC3A	13
BP	GO:0042304	regulation of fatty acid biosynthetic process	9/1631	50/18614	0.0280683	0.174329	0.147697	ANXA1/ERLIN2/PIBF1/INSIG2/PDK4/SIRT1/LPGAT1/ERLIN1/CEACAM1	9
BP	GO:1903828	negative regulation of protein localization	27/1631	210/18614	0.0281844	0.174863	0.148149	VPS35/HMGCR/CDK5/SUMO1/LEPROT/CTNNA1/TMEM59/GDI2/DPH3/NUMB/PARK7/PPP3CA/COMMD1/UBXN2B/CSK/PICALM/TERF1/ABHD17A/LRRK2/LYPLA1/TXN/SP100/SPI1/ANKRD13A/KCNE1/FFAR2/DMTN	27
BP	GO:0002829	negative regulation of type 2 immune response	4/1631	14/18614	0.028792	0.175827	0.148966	ANXA1/BCL6/ARG1/CCR2	4
BP	GO:0006465	signal peptide processing	4/1631	14/18614	0.028792	0.175827	0.148966	SEC11A/CLN5/SPCS1/SPCS3	4
BP	GO:0016322	neuron remodeling	4/1631	14/18614	0.028792	0.175827	0.148966	ANKS1A/APP/C3/C1QA	4
BP	GO:0033004	negative regulation of mast cell activation	4/1631	14/18614	0.028792	0.175827	0.148966	MILR1/CD300LF/PTPN6/HMOX1	4
BP	GO:0034111	negative regulation of homotypic cell-cell adhesion	4/1631	14/18614	0.028792	0.175827	0.148966	SH2B3/ABAT/PRKCD/CEACAM1	4
BP	GO:0036151	phosphatidylcholine acyl-chain remodeling	4/1631	14/18614	0.028792	0.175827	0.148966	PLA2G4A/MBOAT2/LPCAT2/DBI	4
BP	GO:0042762	regulation of sulfur metabolic process	4/1631	14/18614	0.028792	0.175827	0.148966	TM9SF2/PDK3/CTNNB1/PDK4	4
BP	GO:0045348	positive regulation of MHC class II biosynthetic process	4/1631	14/18614	0.028792	0.175827	0.148966	RFXANK/JAK2/TLR4/SIRT1	4
BP	GO:0046512	sphingosine biosynthetic process	4/1631	14/18614	0.028792	0.175827	0.148966	SPTSSA/ACER3/SPTLC1/SPTLC2	4
BP	GO:0046520	sphingoid biosynthetic process	4/1631	14/18614	0.028792	0.175827	0.148966	SPTSSA/ACER3/SPTLC1/SPTLC2	4
BP	GO:0048308	organelle inheritance	4/1631	14/18614	0.028792	0.175827	0.148966	MAPK1/MAP2K1/PDCD10/VRK1	4
BP	GO:0048313	Golgi inheritance	4/1631	14/18614	0.028792	0.175827	0.148966	MAPK1/MAP2K1/PDCD10/VRK1	4
BP	GO:0070141	response to UV-A	4/1631	14/18614	0.028792	0.175827	0.148966	PPID/TIMP1/EGFR/MMP9	4
BP	GO:0072672	neutrophil extravasation	4/1631	14/18614	0.028792	0.175827	0.148966	PIK3CG/IL1R1/PECAM1/PRTN3	4
BP	GO:1905049	negative regulation of metallopeptidase activity	4/1631	14/18614	0.028792	0.175827	0.148966	TIMP2/TIMP1/SORL1/PICALM	4
BP	GO:0099003	vesicle-mediated transport in synapse	28/1631	220/18614	0.028991	0.176537	0.149568	VPS35/SNAP29/VAMP4/CDK5/STXBP5/ATP6V1E1/BLOC1S6/ATP6V1C1/NUMB/FBXL20/ATP6V1A/RAP1B/PLD1/CTNNB1/STX11/CYFIP1/ATP6V0D1/PICALM/PTEN/FCHO2/P2RX1/FMR1/SNAP23/ATP6V1B2/STX3/LRRK2/RALA/ABCA13	28
BP	GO:0045185	maintenance of protein location	14/1631	92/18614	0.028999	0.176537	0.149568	CDK5/RER1/SRI/GOLPH3/MORC3/YWHAB/PARK7/INSIG2/PKD2/TSPO/SORL1/TXN/SP100/FBN2	14
BP	GO:1901216	positive regulation of neuron death	14/1631	92/18614	0.028999	0.176537	0.149568	CDK5/ITGAM/MAP3K5/CTNNB1/CASP3/TYROBP/PICALM/TLR6/MCL1/GRN/TLR4/CLU/C1QA/ITGB2	14
BP	GO:0110053	regulation of actin filament organization	33/1631	268/18614	0.0291861	0.177491	0.150376	RAC1/CAPZA2/ARFGEF1/MKKS/NCKAP1L/GMFB/ARPC3/ARHGAP18/ARPC2/TGFBR1/TTC8/ARFIP1/RASA1/PYCARD/SVIL/TRIM27/C9orf72/ADD3/NCK1/EPS8/CAPG/GPR65/MYADM/CYFIP1/HCK/HCLS1/PRKCD/MTPN/GMFG/PFN1/CORO1A/DLC1/DMTN	33
BP	GO:0046323	glucose import	12/1631	75/18614	0.029255	0.177539	0.150417	MEF2A/ZDHHC7/APPL2/IRS2/STXBP3/RNASEL/GRB10/APPL1/SLC2A3/MAPK14/SLC2A14/SORT1	12
BP	GO:0050818	regulation of coagulation	12/1631	75/18614	0.029255	0.177539	0.150417	ANXA5/SH2B3/EMILIN2/HPSE/ABAT/SERPINB2/PRKCD/THBD/ENPP4/PROS1/DMTN/CEACAM1	12
BP	GO:1902903	regulation of supramolecular fiber organization	44/1631	376/18614	0.0296093	0.179503	0.15208	RAC1/CAPZA2/SPAST/ARFGEF1/MKKS/NCKAP1L/COLGALT1/GMFB/RB1/ARPC3/ARHGAP18/ARPC2/WDR47/TGFBR1/TTC8/ARFIP1/RASA1/PYCARD/MAPRE1/SVIL/VBP1/FES/PARK7/CDKN1B/TRIM27/C9orf72/ADD3/NCK1/EPS8/CAPG/GPR65/APP/MYADM/CYFIP1/HCK/HCLS1/PRKCD/MTPN/GMFG/PFN1/CORO1A/DLC1/CLU/DMTN	44
BP	GO:0071496	cellular response to external stimulus	39/1631	327/18614	0.0299666	0.18148	0.153755	VPS41/MAPK1/WIPI1/RRAGD/IMPACT/PRKAA1/ATG5/GLRX2/SNW1/TLR8/FES/MAP3K5/SRD5A1/LAMP2/MYD88/ADNP/CASP1/KLF10/SLC38A2/MAP3K1/TNFRSF1A/PDK4/ITGA4/ASGR1/IL15/MTPN/SH3GLB1/HMOX1/LRRK2/RALB/TLR5/CDA/TLR4/GADD45A/UPP1/SIRT1/DSC2/FAS/CASP5	39
BP	GO:0001676	long-chain fatty acid metabolic process	16/1631	110/18614	0.0301071	0.181764	0.153997	PLA2G4A/SCP2/ACAA1/ABCD3/PAM/CPT2/TBXAS1/ELOVL1/CYP1B1/ACSL4/ALOX5/AIG1/ACSL3/ACSL1/SLC27A3/CYP4F3	16
BP	GO:0006368	transcription elongation by RNA polymerase II	16/1631	110/18614	0.0301071	0.181764	0.153997	INTS2/INTS8/CTR9/NELFB/EAPP/LEO1/SOX10/ENY2/INTS12/CDC73/MED4/EAF1/CTNNB1/MED6/MED29/EZH2	16
BP	GO:0031341	regulation of cell killing	16/1631	110/18614	0.0301071	0.181764	0.153997	SYK/NCKAP1L/STX7/CD1D/ITGAM/CD55/VAV1/TYROBP/IL18RAP/MICB/CR1/ARG1/CLEC12B/CX3CR1/SPI1/CEACAM1	16
BP	GO:1903052	positive regulation of proteolysis involved in protein catabolic process	19/1631	137/18614	0.0302607	0.182503	0.154622	SUMO1/RNF139/RNF217/RNFT1/AGTPBP1/CTSC/RCHY1/PSMC6/CBFA2T3/ZYG11B/BCAP31/PTEN/CEBPA/FMR1/PIAS1/PSMC5/LRRK2/UBQLN2/CLU	19
BP	GO:0021782	glial cell development	17/1631	119/18614	0.0303208	0.182676	0.154769	TSPAN2/VIM/CDK5/SLC25A46/SOX10/APP/PTEN/EIF2B1/B4GALT5/C5AR1/GRN/IFNGR1/TLR4/TLR2/OLIG1/CLU/C1QA	17
BP	GO:0000819	sister chromatid segregation	31/1631	250/18614	0.0309862	0.186108	0.157677	DYNC1LI1/RMDN1/CUL3/CHMP3/CHMP2A/RB1/RIOK2/RAB11A/DSN1/CENPC/VPS4B/NAA50/CEP192/MAPRE1/CHMP4A/ANAPC4/PIBF1/SMARCA5/TOP2B/MISP/GTF2B/CHMP2B/TACC3/PSMG2/MIS12/DPF2/ACTL6A/CHMP5/RACGAP1/CENPK/KIF11	31
BP	GO:0016054	organic acid catabolic process	31/1631	250/18614	0.0309862	0.186108	0.157677	ETFDH/HADHB/SCP2/HEXB/ACAA1/MCEE/ABCD3/CPT2/DLD/NPL/ETFA/NUDT19/ACADM/AUH/ABHD2/ACAD8/IRS2/TST/ABHD3/OAT/IDS/NAGK/ABAT/HIBCH/AGXT2/AIG1/PGD/DPEP2/PHYH/ARG1/CPT1C	31
BP	GO:0046395	carboxylic acid catabolic process	31/1631	250/18614	0.0309862	0.186108	0.157677	ETFDH/HADHB/SCP2/HEXB/ACAA1/MCEE/ABCD3/CPT2/DLD/NPL/ETFA/NUDT19/ACADM/AUH/ABHD2/ACAD8/IRS2/TST/ABHD3/OAT/IDS/NAGK/ABAT/HIBCH/AGXT2/AIG1/PGD/DPEP2/PHYH/ARG1/CPT1C	31
BP	GO:0009161	ribonucleoside monophosphate metabolic process	10/1631	59/18614	0.0311556	0.186664	0.158147	DPYD/AMPD2/RFK/NT5C2/GMPR2/ADSL/AK3/CDA/UPP1/DCK	10
BP	GO:2001258	negative regulation of cation channel activity	10/1631	59/18614	0.0311556	0.186664	0.158147	SUMO1/SRI/CRBN/PPP3CA/KCNE3/GSTO1/PKD2/FMR1/MMP9/KCNE1	10
BP	GO:0006739	NADP metabolic process	8/1631	43/18614	0.0312066	0.186664	0.158147	IDH1/DERA/PGAM1/TALDO1/G6PD/ME2/TP53I3/PGD	8
BP	GO:0014002	astrocyte development	8/1631	43/18614	0.0312066	0.186664	0.158147	TSPAN2/VIM/APP/C5AR1/GRN/IFNGR1/TLR4/C1QA	8
BP	GO:0030641	regulation of cellular pH	14/1631	93/18614	0.031488	0.187382	0.158756	PPT1/ATP6V0B/MAPK1/CLN5/SLC9A6/TMEM165/ATP6V1A/ATP6V0D1/ATP6V0E1/TCIRG1/ATP6V1B2/LRRK2/GRN/SLC11A1	14
BP	GO:0034644	cellular response to UV	14/1631	93/18614	0.031488	0.187382	0.158756	EP300/PPID/IMPACT/USP47/CUL4B/NEDD4/TIMP1/PRKCD/MAPK14/MMP9/SIRT1/ZBTB1/PCNA/CRIP1	14
BP	GO:0032365	intracellular lipid transport	9/1631	51/18614	0.0315268	0.187382	0.158756	SCP2/ARL8B/ABCD3/CPT2/VPS54/GLTP/TMEM41B/NPC2/SGPP1	9
BP	GO:0060612	adipose tissue development	9/1631	51/18614	0.0315268	0.187382	0.158756	DHRS7B/ZNF516/SORL1/PAXIP1/SPTLC2/ARRDC3/DGAT2/SPI1/SIRT1	9
BP	GO:0061082	myeloid leukocyte cytokine production	9/1631	51/18614	0.0315268	0.187382	0.158756	TICAM2/SYK/PYCARD/BCL6/MYD88/HMOX1/TLR4/IRAK3/SIRT1	9
BP	GO:0002675	positive regulation of acute inflammatory response	6/1631	28/18614	0.0315838	0.187382	0.158756	BTK/PARK7/PIK3CG/C3/FCGR1A/FFAR2	6
BP	GO:0006515	protein quality control for misfolded or incompletely synthesized proteins	6/1631	28/18614	0.0315838	0.187382	0.158756	CUL3/KLHL15/ZYG11B/AKIRIN2/OMA1/NGLY1	6
BP	GO:0031664	regulation of lipopolysaccharide-mediated signaling pathway	6/1631	28/18614	0.0315838	0.187382	0.158756	CD55/CD14/LILRA2/LY96/LY86/LTF	6
BP	GO:0090026	positive regulation of monocyte chemotaxis	5/1631	21/18614	0.0318811	0.188571	0.159763	MOSPD2/CCR1/CCR2/CX3CR1/FPR2	5
BP	GO:1903209	positive regulation of oxidative stress-induced cell death	5/1631	21/18614	0.0318811	0.188571	0.159763	PARK7/TLR6/MCL1/TLR4/VNN1	5
BP	GO:1903428	positive regulation of reactive oxygen species biosynthetic process	5/1631	21/18614	0.0318811	0.188571	0.159763	RAB27A/PARK7/TLR6/TLR4/MMP8	5
BP	GO:0042267	natural killer cell mediated cytotoxicity	12/1631	76/18614	0.032073	0.189402	0.160467	IL18/ARL8B/VAMP7/RAB27A/VAV1/PTPN6/IL18RAP/CLEC12B/CORO1A/FCGR3A/CEACAM1/NKG7	12
BP	GO:0006165	nucleoside diphosphate phosphorylation	15/1631	102/18614	0.0320866	0.189402	0.160467	PGAM1/EP300/HDAC4/PRKAA1/PGM1/NME6/CBFA2T3/APP/LDHA/HK3/PGK1/ENO1/ALDOA/GPI/PFKFB2	15
BP	GO:0021700	developmental maturation	38/1631	319/18614	0.0323236	0.190608	0.161489	RBPJ/VPS35/BTK/RB1/RAB32/ATP6V1E1/CLN5/ANKRD27/BLOC1S6/ZDHHC20/DLD/SOX10/SLC24A4/YTHDF2/ATP6V1C1/G6PD/ABHD2/ANKS1A/SNX10/ATP6V1A/APP/CTNNB1/ATP6V0D1/PICALM/PTEN/CD63/B4GALT5/IL15/C3/CEBPA/ATP6V1B2/LRRK2/FLVCR1/PFN1/CX3CR1/KCNE1/C1QA/LTF	38
BP	GO:0006367	transcription initiation at RNA polymerase II promoter	16/1631	111/18614	0.0324246	0.19101	0.16183	TAF13/CDK7/ZNHIT1/DR1/TAF5/GTF2E1/PSMC6/CCNH/MED4/TAF12/GTF2B/PAXIP1/MED6/MED29/POLR2G/GTF2H2	16
BP	GO:0000082	G1/S transition of mitotic cell cycle	31/1631	251/18614	0.0324954	0.191095	0.161902	ANXA1/CUL3/CDK5/CDK7/CPSF3/RB1/RHOU/SLFN11/CUL4B/APPL2/CDC73/CRLF3/CCNH/CDKN1B/PPP3CA/CUL2/ID2/PKD2/EGFR/PTEN/PTPN6/BID/DPF2/KMT2E/APPL1/BCAT1/CDKN2C/ACTL6A/DBF4/RPS27L/EZH2	31
BP	GO:0032874	positive regulation of stress-activated MAPK cascade	18/1631	129/18614	0.0325045	0.191095	0.161902	MAP3K3/PYCARD/ANKRD6/DUSP22/STK3/MAP3K5/NAIP/RASSF2/MYD88/APP/PDCD10/RB1CC1/ARL6IP5/TLR4/GADD45A/SPI1/NCF1/MMP8	18
BP	GO:0072524	pyridine-containing compound metabolic process	13/1631	85/18614	0.0333024	0.195392	0.165542	IDH1/DERA/PGAM1/NMNAT1/TALDO1/G6PD/ME2/MDH2/ASPDH/TP53I3/PGD/NAMPT/ALPL	13
BP	GO:1901292	nucleoside phosphate catabolic process	13/1631	85/18614	0.0333024	0.195392	0.165542	DERA/ENTPD1/SUCLA2/MBD4/DPYD/NUDT19/NT5C2/ENTPD7/TDG/SUCLG2/NUDT5/UPP1/SMPDL3A	13
BP	GO:1901617	organic hydroxy compound biosynthetic process	30/1631	242/18614	0.0334821	0.196249	0.166268	PPIP5K2/VPS35/SCP2/HMGCR/ERLIN2/SPTSSA/ABCD3/IPMK/ZEB2/FDPS/IMPA2/PRKAA1/ACER3/OSBPL9/DHFR/G6PD/SPTLC1/PTAFR/ALDH2/PARK7/INSIG2/LBR/MSMO1/IMPA1/KL/SPTLC2/APPL1/IDI1/SIRT1/ERLIN1	30
BP	GO:0048261	negative regulation of receptor-mediated endocytosis	7/1631	36/18614	0.034302	0.200652	0.169998	RAC1/ITGAV/LRPAP1/RIN3/PICALM/ANKRD13A/UBQLN2	7
BP	GO:0050931	pigment cell differentiation	7/1631	36/18614	0.034302	0.200652	0.169998	RAB32/ZEB2/ANKRD27/BLOC1S6/SOX10/RAB27A/CD63	7
BP	GO:0048017	inositol lipid-mediated signaling	23/1631	176/18614	0.0343652	0.200819	0.17014	IL18/CAT/ADAP2/EXOC1/PTAFR/PIK3CG/PDGFC/NEDD4/PLD1/JAK2/PI4KA/EGFR/HCLS1/PTEN/GAB2/PTPN6/FGR/PIK3AP1/SIRT1/NCF1/FCGR3A/HGF/CEACAM1	23
BP	GO:0018108	peptidyl-tyrosine phosphorylation	43/1631	370/18614	0.0344441	0.200879	0.170191	IL18/BTK/SYK/VPS25/CAMKK2/BST1/SNX6/DUSP22/PIBF1/SH2B3/MAP2K1/RAP2C/FES/TYK2/PDGFC/MVP/TGFA/ADNP/APP/CSK/JAK2/HCK/EGFR/HCLS1/IL6R/CLK1/HIPK3/PTPN6/PRKCD/TNFRSF1A/IL15/FGR/MERTK/FCGR1A/MAP2K6/PECAM1/NCF1/CLK4/BMX/ITGB2/SAMSN1/DMTN/HGF	43
BP	GO:0034341	response to type II interferon	19/1631	139/18614	0.0344787	0.200879	0.170191	VIM/CD58/CCL25/TYK2/CASP1/JAK2/STXBP3/SIRPA/HCK/ZYX/VAMP3/IFNGR1/ARG1/TLR4/STXBP2/NLRC5/SP100/TLR2/SLC11A1	19
BP	GO:0046328	regulation of JNK cascade	19/1631	139/18614	0.0344787	0.200879	0.170191	PAFAH1B1/PYCARD/ANKRD6/DUSP22/STK3/COPS5/MAP3K5/NAIP/RASSF2/MYD88/APP/SIRPA/EGFR/HIPK3/RB1CC1/TLR4/GADD45A/NCF1/MMP8	19
BP	GO:0006885	regulation of pH	15/1631	103/18614	0.0346304	0.20096	0.170259	PPT1/ATP6V0B/MAPK1/CLN5/SLC9A6/TMEM165/ATP6V1A/ATP6V0D1/ATP6V0E1/TCIRG1/PDK4/ATP6V1B2/LRRK2/GRN/SLC11A1	15
BP	GO:0008630	intrinsic apoptotic signaling pathway in response to DNA damage	15/1631	103/18614	0.0346304	0.20096	0.170259	EP300/PYCARD/USP47/SNW1/DDIAS/BID/TNFRSF1A/MCL1/HMOX1/TNFRSF1B/SIRT1/CLU/RPS27L/CRIP1/BCL2A1	15
BP	GO:0045639	positive regulation of myeloid cell differentiation	15/1631	103/18614	0.0346304	0.20096	0.170259	NCKAP1L/RB1/JAG1/SMAP1/EVI2B/FES/PPP3CA/ID2/HCLS1/TYROBP/KLF10/CCR1/ABCB10/MAPK14/HMGB2	15
BP	GO:1903076	regulation of protein localization to plasma membrane	15/1631	103/18614	0.0346304	0.20096	0.170259	CDK5/RER1/STX7/TMEM59/ATP2C1/ZDHHC7/NUMB/VAMP8/CSK/EGFR/PICALM/APPL1/ACSL3/STX3/LYPLA1	15
BP	GO:0071902	positive regulation of protein serine/threonine kinase activity	25/1631	195/18614	0.0347007	0.201051	0.170337	ADRB2/SYK/ADAM9/MAP2K1/MAP3K5/PIK3CG/CDKN1B/PDGFC/TGFA/PKD2/CSK/EGFR/CAB39/S100A12/TLR6/PDCD10/LRRK2/RALB/TLR4/MAP2K6/ACSL1/SIRT1/EZH2/LTF/CD24	25
BP	GO:0030100	regulation of endocytosis	27/1631	214/18614	0.0347151	0.201051	0.170337	RAC1/ITGAV/PPT1/VAMP4/SYK/NCKAP1L/LRPAP1/SMAP1/APPL2/NUMB/CBLL1/PPP3CA/RIN3/MCTP1/PICALM/CD14/CD63/C3/RAB31/FMR1/APPL1/LRRK2/RALA/ANKRD13A/UBQLN2/CLU/ABCA13	27
BP	GO:0009262	deoxyribonucleotide metabolic process	8/1631	44/18614	0.035317	0.203527	0.172434	DERA/MBD4/RRM2B/DPYD/NT5C2/TDG/UPP1/DCK	8
BP	GO:0019692	deoxyribose phosphate metabolic process	8/1631	44/18614	0.035317	0.203527	0.172434	DERA/MBD4/RRM2B/DPYD/NT5C2/TDG/UPP1/DCK	8
BP	GO:0043620	regulation of DNA-templated transcription in response to stress	8/1631	44/18614	0.035317	0.203527	0.172434	RBPJ/TMBIM6/IMPACT/RPS6KA3/NCK1/NEDD4/RPS6KA1/HMOX1	8
BP	GO:0090317	negative regulation of intracellular protein transport	8/1631	44/18614	0.035317	0.203527	0.172434	CDK5/SUMO1/PARK7/LRRK2/TXN/SP100/KCNE1/DMTN	8
BP	GO:1903573	negative regulation of response to endoplasmic reticulum stress	8/1631	44/18614	0.035317	0.203527	0.172434	TMBIM6/PARK7/NCK1/PPP1R15B/ALOX5/DNAJB9/LRRK2/CLU	8
BP	GO:2000045	regulation of G1/S transition of mitotic cell cycle	24/1631	186/18614	0.0355372	0.204593	0.173338	ANXA1/CDK7/CPSF3/RB1/SLFN11/CUL4B/APPL2/CDC73/CRLF3/CCNH/CDKN1B/ID2/PKD2/EGFR/PTEN/PTPN6/BID/DPF2/KMT2E/APPL1/CDKN2C/ACTL6A/RPS27L/EZH2	24
BP	GO:0008625	extrinsic apoptotic signaling pathway via death domain receptors	13/1631	86/18614	0.0362076	0.208082	0.176293	STK3/RAF1/BLOC1S2/PARK7/PTEN/BID/TNFRSF1A/HMOX1/SP100/HMGB2/SPI1/SORT1/HGF	13
BP	GO:0001711	endodermal cell fate commitment	4/1631	15/18614	0.036607	0.208082	0.176293	CTR9/LEO1/CDC73/CTNNB1	4
BP	GO:0002679	respiratory burst involved in defense response	4/1631	15/18614	0.036607	0.208082	0.176293	PIK3CG/HCK/GRN/NCF1	4
BP	GO:0009173	pyrimidine ribonucleoside monophosphate metabolic process	4/1631	15/18614	0.036607	0.208082	0.176293	DPYD/CDA/UPP1/DCK	4
BP	GO:0043101	purine-containing compound salvage	4/1631	15/18614	0.036607	0.208082	0.176293	PGM2/AMPD2/ADSL/DCK	4
BP	GO:0045838	positive regulation of membrane potential	4/1631	15/18614	0.036607	0.208082	0.176293	NDUFC2/MFN1/GLRX/BID	4
BP	GO:0046007	negative regulation of activated T cell proliferation	4/1631	15/18614	0.036607	0.208082	0.176293	PRKAR1A/CASP3/RC3H1/ARG1	4
BP	GO:0060099	regulation of phagocytosis, engulfment	4/1631	15/18614	0.036607	0.208082	0.176293	NCKAP1L/APPL2/C3/RAB31	4
BP	GO:0070262	peptidyl-serine dephosphorylation	4/1631	15/18614	0.036607	0.208082	0.176293	PPP3CA/NCK1/PPP1R15B/PPTC7	4
BP	GO:0070863	positive regulation of protein exit from endoplasmic reticulum	4/1631	15/18614	0.036607	0.208082	0.176293	TMEM30A/SORL1/BCAP31/EDEM2	4
BP	GO:1900029	positive regulation of ruffle assembly	4/1631	15/18614	0.036607	0.208082	0.176293	DEF8/EPS8/CYFIP1/PFN1	4
BP	GO:1903543	positive regulation of exosomal secretion	4/1631	15/18614	0.036607	0.208082	0.176293	STAM/CHMP2A/VPS4B/PDCD6IP	4
BP	GO:1905153	regulation of membrane invagination	4/1631	15/18614	0.036607	0.208082	0.176293	NCKAP1L/APPL2/C3/RAB31	4
BP	GO:2001235	positive regulation of apoptotic signaling pathway	19/1631	140/18614	0.0367436	0.208495	0.176643	CTNNA1/TGFBR1/APAF1/PYCARD/CTSC/CTSS/STK3/PARK7/NCK1/JAK2/BCAP31/PTEN/PRKCD/BID/TNFSF10/MCL1/SIRT1/FAS/VNN1	19
BP	GO:0051604	protein maturation	39/1631	332/18614	0.0367511	0.208495	0.176643	ADAM10/RNF139/NLRC4/SEC11A/YIPF5/SPRTN/CLN5/NAA20/EP300/NAA50/APAF1/PYCARD/F8/SPCS1/CTSS/MAFB/GALNT2/C1RL/ZMPSTE24/ASPH/NNAT/CASP1/SORL1/CASP3/OMA1/PGK1/ENO1/LRRK2/NDUFAB1/THBD/SPCS3/LDLRAD3/ADAMTS3/CST7/CPD/CASP4/PRDX4/CTSG/IL1R2	39
BP	GO:0007015	actin filament organization	50/1631	442/18614	0.036897	0.208512	0.176658	RAC1/CAPZA2/CUL3/ARFGEF1/MKKS/CORO1C/NCKAP1L/GMFB/MYO5A/ARPC3/ARHGAP18/ARPC2/TGFBR1/TTC8/ARFIP1/RASA1/PYCARD/ARPC1B/SVIL/MICAL1/PSTPIP1/TRIM27/DIAPH2/C9orf72/ADD3/NCK1/EPS8/CAPG/GPR65/MYO1F/SH3KBP1/JAK2/MYADM/CYFIP1/HCK/ZYX/HCLS1/PRKCD/MTPN/GMFG/IQGAP2/LCP1/ALDOA/PFN1/GAS7/CORO1A/DLC1/RAC2/PSTPIP2/DMTN	50
BP	GO:0042982	amyloid precursor protein metabolic process	14/1631	95/18614	0.0369259	0.208512	0.176658	ADAM10/SOAT1/TMED10/PIN1/RTN3/ITM2B/RTN4/SORL1/CASP3/PICALM/GSAP/IFNGR1/FLOT2/CLU	14
BP	GO:0046330	positive regulation of JNK cascade	14/1631	95/18614	0.0369259	0.208512	0.176658	PYCARD/ANKRD6/DUSP22/STK3/MAP3K5/NAIP/RASSF2/MYD88/APP/RB1CC1/TLR4/GADD45A/NCF1/MMP8	14
BP	GO:0044342	type B pancreatic cell proliferation	6/1631	29/18614	0.0369687	0.208512	0.176658	BTBD10/MAP2K1/RAF1/IRS2/SERPINB1/DACH1	6
BP	GO:1900017	positive regulation of cytokine production involved in inflammatory response	6/1631	29/18614	0.0369687	0.208512	0.176658	TICAM2/MYD88/TLR6/APPL1/IL17RA/TLR4	6
BP	GO:1901017	negative regulation of potassium ion transmembrane transporter activity	6/1631	29/18614	0.0369687	0.208512	0.176658	OXSR1/SUMO1/CRBN/KCNE3/CAB39/KCNE1	6
BP	GO:0051607	defense response to virus	36/1631	303/18614	0.0376307	0.212041	0.179648	CHMP3/ELMOD2/POLR3F/PYCARD/PPM1B/TBK1/SLFN11/RNF135/ATG5/TLR8/FGL2/EXOC1/TRIM27/SENP7/MYD88/VAMP8/ZMPSTE24/DNAJC3/IL10RB/CASP1/RNASEL/IRF2/IL15/MICB/DHX15/MLKL/NLRC5/DDX60L/TLR2/SERINC5/PLSCR1/TRIM56/RNASE6/RNASE2/APOBEC3A/MX2	36
BP	GO:0032786	positive regulation of DNA-templated transcription, elongation	10/1631	61/18614	0.0382153	0.213948	0.181264	THOC5/EAPP/LEO1/CDC73/MED4/CTNNB1/SCAF8/MED6/MED29/ALYREF	10
BP	GO:0050994	regulation of lipid catabolic process	10/1631	61/18614	0.0382153	0.213948	0.181264	IDH1/BSCL2/PRKAA1/ABHD5/PIK3CG/IRS2/SORL1/PRKCD/HPGD/RARRES2	10
BP	GO:0008652	amino acid biosynthetic process	12/1631	78/18614	0.0382821	0.213948	0.181264	ASL/DPYD/DHFR/PARK7/SEPHS2/OAT/ABAT/AGXT2/ASNSD1/BCAT1/ENOPH1/SERINC5	12
BP	GO:0045824	negative regulation of innate immune response	12/1631	78/18614	0.0382821	0.213948	0.181264	YTHDF3/YTHDF2/ATG5/NMI/CR1/GRN/ARG1/NLRC5/IRAK3/CLEC12B/CEACAM1/VSIG4	12
BP	GO:0006244	pyrimidine nucleotide catabolic process	5/1631	22/18614	0.0383727	0.213948	0.181264	MBD4/DPYD/ENTPD7/TDG/UPP1	5
BP	GO:0006740	NADPH regeneration	5/1631	22/18614	0.0383727	0.213948	0.181264	DERA/PGAM1/TALDO1/G6PD/PGD	5
BP	GO:0010042	response to manganese ion	5/1631	22/18614	0.0383727	0.213948	0.181264	ADAM9/TSPO/APP/LRRK2/ARG1	5
BP	GO:0030449	regulation of complement activation	5/1631	22/18614	0.0383727	0.213948	0.181264	CD55/CD46/C3/CR1/VSIG4	5
BP	GO:0034312	diol biosynthetic process	5/1631	22/18614	0.0383727	0.213948	0.181264	SPTSSA/ACER3/DHFR/SPTLC1/SPTLC2	5
BP	GO:0046519	sphingoid metabolic process	5/1631	22/18614	0.0383727	0.213948	0.181264	SPTSSA/ACER3/SPTLC1/SPTLC2/SGPP1	5
BP	GO:2001044	regulation of integrin-mediated signaling pathway	5/1631	22/18614	0.0383727	0.213948	0.181264	CTNNA1/BST1/TIMP1/CD63/DMTN	5
BP	GO:1903038	negative regulation of leukocyte cell-cell adhesion	20/1631	150/18614	0.038526	0.214598	0.181814	ANXA1/NCKAP1L/PRKAR1A/LILRB2/DUSP22/CCL25/TNFAIP8L2/FGL2/BCL6/PLA2G2D/CASP3/PTPN6/RC3H1/CR1/ARG1/IL4R/PELI1/CTSG/CEACAM1/VSIG4	20
BP	GO:0022604	regulation of cell morphogenesis	30/1631	245/18614	0.0385663	0.214617	0.18183	ANXA1/RAC1/HEXB/PDZD8/MYL12B/PAFAH1B1/CORO1C/AGO4/ARHGAP18/ANKRD27/RASA1/RHOU/FES/LST1/FGD4/EPS8/ZMPSTE24/SS18L1/EPB41L3/SH3KBP1/CYFIP1/HCK/TBCCD1/FGR/ALDOA/PLXNC1/CORO1A/DLC1/ITGB2/DMTN	30
BP	GO:0045727	positive regulation of translation	19/1631	141/18614	0.0391159	0.216471	0.183401	SH3BGRL/VIM/SERP1/DHX29/FASTKD3/IMPACT/YTHDF3/CYP1B1/PAIP1/YTHDF2/PTAFR/NCK1/DNAJC3/PLD1/CDC123/POLR2G/TOB1/FMR1/RPS27L	19
BP	GO:1904358	positive regulation of telomere maintenance via telomere lengthening	7/1631	37/18614	0.0392213	0.216471	0.183401	MAPK1/POT1/XRCC5/CTNNB1/NEK7/CCT6A/CCT7	7
BP	GO:0140546	defense response to symbiont	36/1631	304/18614	0.0392219	0.216471	0.183401	CHMP3/ELMOD2/POLR3F/PYCARD/PPM1B/TBK1/SLFN11/RNF135/ATG5/TLR8/FGL2/EXOC1/TRIM27/SENP7/MYD88/VAMP8/ZMPSTE24/DNAJC3/IL10RB/CASP1/RNASEL/IRF2/IL15/MICB/DHX15/MLKL/NLRC5/DDX60L/TLR2/SERINC5/PLSCR1/TRIM56/RNASE6/RNASE2/APOBEC3A/MX2	36
BP	GO:0032456	endocytic recycling	13/1631	87/18614	0.039289	0.216471	0.183401	VPS35/SNX4/VAMP4/RAB11A/SNX30/ANKRD27/CMTM6/STX12/EPS15/ACAP2/VPS26A/SORL1/RAB13	13
BP	GO:0033627	cell adhesion mediated by integrin	13/1631	87/18614	0.039289	0.216471	0.183401	ITGAV/SYK/NCKAP1L/ADAM9/CYP1B1/ITGAM/EMILIN2/PIK3CG/LPXN/ITGAE/PTPN6/ITGA4/ITGB2	13
BP	GO:0034243	regulation of transcription elongation by RNA polymerase II	13/1631	87/18614	0.039289	0.216471	0.183401	INTS2/INTS8/NELFB/EAPP/LEO1/INTS12/CDC73/MED4/EAF1/CTNNB1/MED6/MED29/EZH2	13
BP	GO:0048708	astrocyte differentiation	13/1631	87/18614	0.039289	0.216471	0.183401	TSPAN2/VIM/MAPK1/VPS54/CUL4B/MAP2K1/ID2/APP/C5AR1/GRN/IFNGR1/TLR4/C1QA	13
BP	GO:0006220	pyrimidine nucleotide metabolic process	9/1631	53/18614	0.0393077	0.216471	0.183401	MBD4/DPYD/ENTPD7/TDG/NME6/AK3/CDA/UPP1/DCK	9
BP	GO:0006778	porphyrin-containing compound metabolic process	9/1631	53/18614	0.0393077	0.216471	0.183401	TMEM14C/SUCLA2/ALAS1/CPOX/TSPO/HMOX1/FLVCR1/ABCB10/SLC25A39	9
BP	GO:0032210	regulation of telomere maintenance via telomerase	9/1631	53/18614	0.0393077	0.216471	0.183401	MAPK1/POT1/XRCC5/CTNNB1/NEK7/CCT6A/TERF1/CCT7/XRN1	9
BP	GO:0045744	negative regulation of G protein-coupled receptor signaling pathway	9/1631	53/18614	0.0393077	0.216471	0.183401	ADRB2/YWHAB/KLK14/MGRN1/GTF2H2/ARRDC3/ADM/UBQLN2/RGS2	9
BP	GO:0031295	T cell costimulation	8/1631	45/18614	0.0397779	0.218547	0.18516	LILRB2/MAP3K8/CSK/VAV1/LGALS1/PTPN6/TNFSF13B/CD24	8
BP	GO:0046006	regulation of activated T cell proliferation	8/1631	45/18614	0.0397779	0.218547	0.18516	IL18/PRKAR1A/PYCARD/PPP3CA/CASP3/RC3H1/ARG1/CD24	8
BP	GO:0010466	negative regulation of peptidase activity	29/1631	236/18614	0.0397971	0.218547	0.18516	LXN/DNAJB6/LAMTOR5/TMED10/TIMP2/MICAL1/USP47/RAF1/PARK7/NAIP/TNFAIP8/RPS6KA3/APLP2/TIMP1/SORL1/APP/BIRC6/PICALM/RPS6KA1/CSTA/SERPINB1/SERPINB2/CR1/GPI/CST7/MMP9/SLPI/LTF/HGF	29
BP	GO:0030193	regulation of blood coagulation	11/1631	70/18614	0.0402886	0.220754	0.18703	SH2B3/EMILIN2/HPSE/ABAT/SERPINB2/PRKCD/THBD/ENPP4/PROS1/DMTN/CEACAM1	11
BP	GO:0034394	protein localization to cell surface	11/1631	70/18614	0.0402886	0.220754	0.18703	UNC50/LEPROT/RAB11A/VPS54/USP4/COMMD1/FCN1/CTNNB1/TYROBP/PICALM/STX3	11
BP	GO:0016570	histone modification	53/1631	475/18614	0.0403127	0.220754	0.18703	KDM1B/DPY30/CDK5/MORF4L1/CTR9/HAT1/RNF20/DR1/TAF5/EP300/NAA50/UBR5/HDAC4/LEO1/PRKAA1/ENY2/CUL4B/ATG5/SNW1/CDC73/SMARCA5/PARK7/TAF12/USP3/BCL6/MYD88/EED/WDR82/YEATS4/EPC2/ZMPSTE24/GTF2B/CTNNB1/JAK2/PAXIP1/METTL21A/HDAC1/VRK1/DEK/LRRK2/RBBP7/METTL23/JDP2/UBE2E1/PRDM5/ACTL6A/SPI1/PRMT6/SIRT1/ARID4A/PADI4/BMI1/EZH2	53
BP	GO:0045444	fat cell differentiation	30/1631	246/18614	0.0403838	0.220936	0.187184	WDFY2/ADRB2/MKKS/DHRS7B/JAG1/BSCL2/TTC8/EP300/ZNF516/STK3/METRNL/MAFB/ID2/OSBPL11/ALOX5/RNASEL/CEBPA/PIAS1/CEBPD/RARRES2/MAPK14/JDP2/SIRT1/PLAC8/LRG1/RETN/STEAP4/SORT1/RGS2/FFAR2	30
BP	GO:0099504	synaptic vesicle cycle	25/1631	198/18614	0.0406015	0.221919	0.188017	SNAP29/VAMP4/CDK5/STXBP5/ATP6V1E1/BLOC1S6/ATP6V1C1/FBXL20/ATP6V1A/RAP1B/PLD1/CTNNB1/STX11/CYFIP1/ATP6V0D1/PICALM/PTEN/FCHO2/P2RX1/FMR1/SNAP23/ATP6V1B2/STX3/LRRK2/ABCA13	25
BP	GO:0010821	regulation of mitochondrion organization	20/1631	151/18614	0.0408966	0.223323	0.189206	VPS35/GOLPH3/GHITM/CAMKK2/EP300/ZDHHC6/PYCARD/RHOT1/PARK7/TSPO/BID/OMA1/TNFSF10/LRRK2/RALA/SLC25A6/PRMT6/MMP9/CLU/HGF	20
BP	GO:1901654	response to ketone	26/1631	208/18614	0.0415169	0.226352	0.191772	IGFBP7/PTGER2/GLB1/VPS54/GOLPH3/SOX10/PRKAA1/CYP1B1/ABHD2/PTAFR/PARK7/AHR/SRD5A1/TSPO/JAK2/F5/CDA/ARG1/GPI/TLR2/XRN1/SIRT1/BMI1/SGK1/NCF1/PCNA	26
BP	GO:0007254	JNK cascade	22/1631	170/18614	0.0415448	0.226352	0.191772	PAFAH1B1/PYCARD/ANKRD6/ARHGEF6/DUSP22/STK3/COPS5/MAP3K5/NAIP/RASSF2/MAP4K3/MYD88/APP/SIRPA/EGFR/HIPK3/LRRK2/RB1CC1/TLR4/GADD45A/NCF1/MMP8	22
BP	GO:0001889	liver development	19/1631	142/18614	0.0415981	0.226352	0.191772	ANXA1/CUL3/ACADM/CDK5RAP3/SRD5A1/TGFA/ZMPSTE24/PKD2/RPS6KA1/MAN2A1/CEBPA/HMOX1/ARG1/RB1CC1/IGF2R/EZH2/PCNA/HGF/CEACAM1	19
BP	GO:0002228	natural killer cell mediated immunity	12/1631	79/18614	0.0416841	0.226352	0.191772	IL18/ARL8B/VAMP7/RAB27A/VAV1/PTPN6/IL18RAP/CLEC12B/CORO1A/FCGR3A/CEACAM1/NKG7	12
BP	GO:0019362	pyridine nucleotide metabolic process	12/1631	79/18614	0.0416841	0.226352	0.191772	IDH1/DERA/PGAM1/NMNAT1/TALDO1/G6PD/ME2/MDH2/ASPDH/TP53I3/PGD/NAMPT	12
BP	GO:0046496	nicotinamide nucleotide metabolic process	12/1631	79/18614	0.0416841	0.226352	0.191772	IDH1/DERA/PGAM1/NMNAT1/TALDO1/G6PD/ME2/MDH2/ASPDH/TP53I3/PGD/NAMPT	12
BP	GO:0032387	negative regulation of intracellular transport	10/1631	62/18614	0.0421286	0.228128	0.193277	VPS35/CDK5/SUMO1/ARFIP1/PARK7/LRRK2/TXN/SP100/KCNE1/DMTN	10
BP	GO:0033013	tetrapyrrole metabolic process	10/1631	62/18614	0.0421286	0.228128	0.193277	TMEM14C/SUCLA2/ALAS1/CPOX/MMADHC/TSPO/HMOX1/FLVCR1/ABCB10/SLC25A39	10
BP	GO:0046173	polyol biosynthetic process	10/1631	62/18614	0.0421286	0.228128	0.193277	PPIP5K2/SPTSSA/IPMK/IMPA2/ACER3/DHFR/SPTLC1/PTAFR/IMPA1/SPTLC2	10
BP	GO:0032102	negative regulation of response to external stimulus	50/1631	446/18614	0.0422398	0.228518	0.193608	VPS35/MKKS/SYK/RB1/MYOZ1/PPM1B/FNDC4/YTHDF3/YTHDF2/ATG5/SEMA6C/TNFAIP8L2/NLRP12/AOAH/SH2B3/FGL2/METRNL/NMI/RIN3/SIRPA/HCK/ALOX5/PSMA1/PTEN/ABAT/SERPINB2/PRKCD/TNFRSF1A/MICB/FGR/CR1/SIGLEC10/GRN/LILRA2/THBD/MAPK14/ARG1/NLRC5/IRAK3/CLEC12B/PGLYRP1/TNFRSF1B/CST7/FPR2/PROS1/LTF/KREMEN1/HGF/CEACAM1/VSIG4	50
BP	GO:0032413	negative regulation of ion transmembrane transporter activity	13/1631	88/18614	0.0425513	0.229777	0.194674	OXSR1/SUMO1/SRI/CRBN/PPP3CA/KCNE3/NEDD4/GSTO1/PKD2/CAB39/FMR1/MMP9/KCNE1	13
BP	GO:0051453	regulation of intracellular pH	13/1631	88/18614	0.0425513	0.229777	0.194674	PPT1/ATP6V0B/CLN5/SLC9A6/TMEM165/ATP6V1A/ATP6V0D1/ATP6V0E1/TCIRG1/ATP6V1B2/LRRK2/GRN/SLC11A1	13
BP	GO:0039694	viral RNA genome replication	6/1631	30/18614	0.0429064	0.23148	0.196117	ATG5/TOP2B/TMEM41B/FMR1/ATG16L2/APOBEC3A	6
BP	GO:0034109	homotypic cell-cell adhesion	14/1631	97/18614	0.0430055	0.231616	0.196232	SYK/SH2B3/EMILIN2/PIK3CG/CLIC1/JAK2/STXBP3/ABAT/PTPN6/PRKCD/DSC2/CTSG/DMTN/CEACAM1	14
BP	GO:0048259	regulation of receptor-mediated endocytosis	16/1631	115/18614	0.043011	0.231616	0.196232	RAC1/ITGAV/PPT1/SYK/LRPAP1/SMAP1/NUMB/RIN3/PICALM/CD63/C3/FMR1/RALA/ANKRD13A/UBQLN2/CLU	16
BP	GO:0045860	positive regulation of protein kinase activity	42/1631	366/18614	0.0430763	0.231645	0.196257	IL18/CDK5/ADRB2/SYK/ADAM9/CAMKK2/PPP2R3C/PIBF1/MAP2K1/MAP3K5/PARK7/PIK3CG/CDKN1B/RASSF2/XRCC5/PDGFC/TGFA/ADNP/PKD2/CSK/JAK2/EGFR/IL6R/CAB39/S100A12/PRKCD/TLR6/PDCD10/LRRK2/RALB/TLR4/FCGR1A/TXN/MAP2K6/ACSL1/SIRT1/SLC11A1/CLU/NCF1/EZH2/LTF/CD24	42
BP	GO:0009135	purine nucleoside diphosphate metabolic process	15/1631	106/18614	0.0431356	0.231645	0.196257	PGAM1/EP300/HDAC4/PRKAA1/PGM1/CBFA2T3/APP/LDHA/HK3/PGK1/AK3/ENO1/ALDOA/GPI/PFKFB2	15
BP	GO:0009179	purine ribonucleoside diphosphate metabolic process	15/1631	106/18614	0.0431356	0.231645	0.196257	PGAM1/EP300/HDAC4/PRKAA1/PGM1/CBFA2T3/APP/LDHA/HK3/PGK1/AK3/ENO1/ALDOA/GPI/PFKFB2	15
BP	GO:0009409	response to cold	9/1631	54/18614	0.0436474	0.233963	0.198221	ADRB2/ZNF516/ACADM/PRKAA1/APPL2/METRNL/DNAJC3/ADM/PLAC8	9
BP	GO:0046605	regulation of centrosome cycle	9/1631	54/18614	0.0436474	0.233963	0.198221	CHMP3/CHMP2A/MDM1/VPS4B/PDCD6IP/CHMP2B/NUBP1/CHMP5/SIRT1	9
BP	GO:0050921	positive regulation of chemotaxis	19/1631	143/18614	0.0441925	0.236667	0.200512	RAC1/ADAM10/OXSR1/NCKAP1L/MAPK1/MOSPD2/IL6R/C5AR1/STX3/CCR1/RARRES2/CCR2/CAMK1D/CXCR2/CX3CR1/SPI1/RAC2/C3AR1/FPR2	19
BP	GO:0002183	cytoplasmic translational initiation	7/1631	38/18614	0.0445795	0.237534	0.201246	SH3BGRL/DHX29/SLBP/YTHDF2/NCK1/EIF3L/EIF2S3	7
BP	GO:0033260	nuclear DNA replication	7/1631	38/18614	0.0445795	0.237534	0.201246	BCL6/ZMPSTE24/TERF1/DACH1/GMNN/DBF4/PCNA	7
BP	GO:0042088	T-helper 1 type immune response	8/1631	46/18614	0.0445987	0.237534	0.201246	PLA2G4A/ANXA1/IL18/IL4R/TLR4/CCR2/IL1R1/SLC11A1	8
BP	GO:0042168	heme metabolic process	8/1631	46/18614	0.0445987	0.237534	0.201246	TMEM14C/ALAS1/CPOX/TSPO/HMOX1/FLVCR1/ABCB10/SLC25A39	8
BP	GO:0042551	neuron maturation	8/1631	46/18614	0.0445987	0.237534	0.201246	RB1/CLN5/ANKS1A/APP/B4GALT5/C3/LRRK2/C1QA	8
BP	GO:0044788	modulation by host of viral process	8/1631	46/18614	0.0445987	0.237534	0.201246	ZDHHC20/PAIP1/TMEM41B/PI4KA/FMR1/IGF2R/LTF/PTX3	8
BP	GO:0071248	cellular response to metal ion	25/1631	200/18614	0.0449282	0.239071	0.202548	SUMO1/SLC40A1/MAPK1/TUBA1A/MEF2A/PRKAA1/SLC25A24/CDKN1B/CPNE2/CHUK/LIG4/PKD2/TSPO/APP/MTF1/CAPN3/EGFR/CPNE3/NEK7/CEBPA/HMOX1/LRRK2/MMP9/NCF1/DMTN	25
BP	GO:0002713	negative regulation of B cell mediated immunity	4/1631	16/18614	0.0455211	0.239438	0.202859	BCL6/PTPN6/CD46/CR1	4
BP	GO:0002890	negative regulation of immunoglobulin mediated immune response	4/1631	16/18614	0.0455211	0.239438	0.202859	BCL6/PTPN6/CD46/CR1	4
BP	GO:0034349	glial cell apoptotic process	4/1631	16/18614	0.0455211	0.239438	0.202859	CDK5/RB1/CASP3/PRKCD	4
BP	GO:0046135	pyrimidine nucleoside catabolic process	4/1631	16/18614	0.0455211	0.239438	0.202859	DPYD/CDA/UPP1/APOBEC3A	4
BP	GO:0051014	actin filament severing	4/1631	16/18614	0.0455211	0.239438	0.202859	GMFB/SVIL/CAPG/GMFG	4
BP	GO:0061684	chaperone-mediated autophagy	4/1631	16/18614	0.0455211	0.239438	0.202859	ATG5/LAMP2/CTSA/CLU	4
BP	GO:0071025	RNA surveillance	4/1631	16/18614	0.0455211	0.239438	0.202859	PELO/WDR82/EXOSC8/XRN1	4
BP	GO:0006353	DNA-templated transcription termination	5/1631	23/18614	0.045613	0.239438	0.202859	XRN2/WDR82/ZMPSTE24/SCAF8/SMN1	5
BP	GO:0031065	positive regulation of histone deacetylation	5/1631	23/18614	0.045613	0.239438	0.202859	SMARCA5/BCL6/LRRK2/JDP2/SIRT1	5
BP	GO:0035493	SNARE complex assembly	5/1631	23/18614	0.045613	0.239438	0.202859	VPS41/VAMP4/ANKRD27/VAMP8/VAMP3	5
BP	GO:0038095	Fc-epsilon receptor signaling pathway	5/1631	23/18614	0.045613	0.239438	0.202859	BTK/SYK/VAV3/VAV1/MAP3K1	5
BP	GO:0046823	negative regulation of nucleocytoplasmic transport	5/1631	23/18614	0.045613	0.239438	0.202859	CDK5/SUMO1/PARK7/TXN/SP100	5
BP	GO:0050650	chondroitin sulfate proteoglycan biosynthetic process	5/1631	23/18614	0.045613	0.239438	0.202859	DSE/CSGALNACT2/CSGALNACT1/CHSY1/CHST13	5
BP	GO:0051457	maintenance of protein location in nucleus	5/1631	23/18614	0.045613	0.239438	0.202859	CDK5/MORC3/PARK7/TXN/SP100	5
BP	GO:0061760	antifungal innate immune response	5/1631	23/18614	0.045613	0.239438	0.202859	CLEC4A/RARRES2/CX3CR1/SPI1/CLEC4E	5
BP	GO:0001892	embryonic placenta development	13/1631	89/18614	0.0459988	0.240836	0.204043	RBPJ/MAPK1/DNAJB6/STK3/MAP2K1/PKD2/EGLN1/BIRC6/EGFR/CEBPA/PHLDA2/TMED2/ADM	13
BP	GO:0051591	response to cAMP	13/1631	89/18614	0.0459988	0.240836	0.204043	CYP1B1/SLC8A1/PTAFR/PIK3CG/AHR/SRD5A1/RAP1B/PKD2/APP/THBD/AQP9/KCNE1/DMTN	13
BP	GO:0032006	regulation of TOR signaling	16/1631	116/18614	0.0460032	0.240836	0.204043	NCKAP1L/LAMTOR1/LAMTOR5/GOLPH3/LAMTOR2/RRAGD/TBCK/GPR137B/LAMTOR3/PRKAA1/MTM1/SLC38A9/C9orf72/ZMPSTE24/RPS6KA1/SIRT1	16
BP	GO:0016126	sterol biosynthetic process	10/1631	63/18614	0.0463064	0.242205	0.205204	HMGCR/ERLIN2/FDPS/PRKAA1/G6PD/INSIG2/LBR/MSMO1/IDI1/ERLIN1	10
BP	GO:0010565	regulation of cellular ketone metabolic process	18/1631	135/18614	0.0477675	0.249603	0.211472	ANXA1/ERLIN2/APPL2/PIBF1/PARK7/INSIG2/IRS2/PDK3/PRMT3/SLC7A7/PPTC7/PDK4/DGAT2/SIRT1/ADM/LPGAT1/ERLIN1/CEACAM1	18
BP	GO:0032984	protein-containing complex disassembly	29/1631	240/18614	0.0478064	0.249603	0.211472	CAPZA2/SNAP29/SPAST/ADRB2/CHMP3/CHMP2A/WDR47/VPS4B/CHMP4A/SVIL/MICAL1/ATG5/FRAT1/SNX14/LAMP2/ADD3/VAMP8/FRAT2/EPS8/ZMPSTE24/CAPG/ASPH/CHMP2B/SCAF8/MTPN/IRAK3/ZFAND1/CHMP5/DMTN	29
BP	GO:1900046	regulation of hemostasis	11/1631	72/18614	0.048053	0.250489	0.212222	SH2B3/EMILIN2/HPSE/ABAT/SERPINB2/PRKCD/THBD/ENPP4/PROS1/DMTN/CEACAM1	11
BP	GO:0001505	regulation of neurotransmitter levels	26/1631	211/18614	0.0480619	0.250489	0.212222	SNAP29/PPT1/CDK5/STXBP5/LIN7A/BLOC1S6/SLC30A1/AGTPBP1/LIN7C/FBXL20/PARK7/RAP1B/MCTP1/STX11/STXBP3/ABAT/SLC38A2/P2RX1/FMR1/SNAP23/STX3/LRRK2/MCTP2/STXBP2/DYSF/MYOF	26
BP	GO:0016485	protein processing	30/1631	250/18614	0.0482978	0.251269	0.212883	ADAM10/RNF139/NLRC4/SEC11A/YIPF5/SPRTN/CLN5/APAF1/PYCARD/SPCS1/CTSS/MAFB/C1RL/ZMPSTE24/ASPH/CASP1/CASP3/OMA1/PGK1/ENO1/LRRK2/THBD/SPCS3/LDLRAD3/ADAMTS3/CST7/CPD/CASP4/CTSG/IL1R2	30
BP	GO:0043543	protein acylation	30/1631	250/18614	0.0482978	0.251269	0.212883	MORF4L1/HAT1/NAA20/DR1/TAF5/EP300/NAA50/ZDHHC6/ZDHHC20/DLD/PPM1B/PRKAA1/ENY2/ATG5/ZDHHC7/SMARCA5/PARK7/TAF12/GOLGA7/YEATS4/EPC2/ZMPSTE24/GTF2B/DIP2B/DEK/ACTL6A/SPI1/SIRT1/BMI1/ZDHHC19	30
BP	GO:0030203	glycosaminoglycan metabolic process	16/1631	117/18614	0.0491398	0.252662	0.214063	HEXB/GLB1/DSE/GLCE/B3GNT3/HAS1/GNS/ST3GAL6/IDS/HPSE/IL15/CSGALNACT2/CSGALNACT1/CHSY1/PGLYRP1/CHST13	16
BP	GO:0043406	positive regulation of MAP kinase activity	16/1631	117/18614	0.0491398	0.252662	0.214063	SYK/ADAM9/MAP3K5/PIK3CG/PDGFC/TGFA/CSK/EGFR/S100A12/TLR6/PDCD10/LRRK2/TLR4/MAP2K6/EZH2/CD24	16
BP	GO:0010039	response to iron ion	6/1631	31/18614	0.0494088	0.252662	0.214063	SLC40A1/ATG5/G6PD/CPOX/ABAT/HMOX1	6
BP	GO:0033137	negative regulation of peptidyl-serine phosphorylation	6/1631	31/18614	0.0494088	0.252662	0.214063	RASSF2/NCK1/PTEN/GADD45A/DMTN/HGF	6
BP	GO:0034311	diol metabolic process	6/1631	31/18614	0.0494088	0.252662	0.214063	SPTSSA/ACER3/DHFR/SPTLC1/SPTLC2/SGPP1	6
BP	GO:0051654	establishment of mitochondrion localization	6/1631	31/18614	0.0494088	0.252662	0.214063	SPAST/ACTR10/HSBP1/AGTPBP1/RHOT1/ARMCX3	6
BP	GO:0090398	cellular senescence	15/1631	108/18614	0.0495693	0.252662	0.214063	MAP3K3/MORC3/MAP2K1/MAP3K5/CDKN1B/BCL6/ID2/ZMPSTE24/PTEN/PRKCD/MAPK14/MAP2K6/SPI1/PRMT6/SIRT1	15
BP	GO:0061008	hepaticobiliary system development	19/1631	145/18614	0.0497273	0.252662	0.214063	ANXA1/CUL3/ACADM/CDK5RAP3/SRD5A1/TGFA/ZMPSTE24/PKD2/RPS6KA1/MAN2A1/CEBPA/HMOX1/ARG1/RB1CC1/IGF2R/EZH2/PCNA/HGF/CEACAM1	19
BP	GO:0048661	positive regulation of smooth muscle cell proliferation	14/1631	99/18614	0.0497583	0.252662	0.214063	IL18/ZNF143/GNAI3/PTAFR/MAP3K5/MYD88/ID2/JAK2/IL6R/HPGD/HDAC1/HMOX1/TLR4/MMP9	14
BP	GO:0002920	regulation of humoral immune response	8/1631	47/18614	0.0497878	0.252662	0.214063	PPP2R3C/CD55/PTPN6/EVPL/CD46/C3/CR1/VSIG4	8
BP	GO:0006984	ER-nucleus signaling pathway	8/1631	47/18614	0.0497878	0.252662	0.214063	ERLIN2/INSIG2/NCK1/TMEM33/PPP1R15B/EIF2A/TMED2/ERLIN1	8
BP	GO:0021575	hindbrain morphogenesis	8/1631	47/18614	0.0497878	0.252662	0.214063	GNPAT/CDK5/SLC25A46/TUBA1A/AGTPBP1/MAP2K1/MTPN/DLC1	8
BP	GO:0031294	lymphocyte costimulation	8/1631	47/18614	0.0497878	0.252662	0.214063	LILRB2/MAP3K8/CSK/VAV1/LGALS1/PTPN6/TNFSF13B/CD24	8
BP	GO:0043277	apoptotic cell clearance	8/1631	47/18614	0.0497878	0.252662	0.214063	ANXA1/RAC1/ITGAV/FCN1/CD300LF/TYROBP/C3/MERTK	8
BP	GO:0060711	labyrinthine layer development	8/1631	47/18614	0.0497878	0.252662	0.214063	RBPJ/MAPK1/DNAJB6/MAP2K1/EGLN1/BIRC6/TMED2/ADM	8
BP	GO:0098927	vesicle-mediated transport between endosomal compartments	8/1631	47/18614	0.0497878	0.252662	0.214063	CHMP3/MAPK1/ANKRD27/DNAJC13/MAP2K1/SORL1/SNX16/CORO1A	8
BP	GO:0120163	negative regulation of cold-induced thermogenesis	8/1631	47/18614	0.0497878	0.252662	0.214063	RBPJ/RB1/ACOT13/IL15/ARRDC3/TLR4/MAP2K6/PLCL1	8
CC	GO:0031983	vesicle lumen	106/1697	327/19518	1.58272e-34	6.10273e-32	4.66408e-32	IDH1/DERA/AGA/HEXB/GLB1/ACAA1/CPPED1/PSMD1/PGM2/GLA/C6orf120/PSMD7/AGL/PSMD12/MAPK1/CAT/ACTR10/DNASE1L1/PGAM1/DSN1/PSMD6/CAP1/APAF1/TIMP2/MAN2B1/FUCA2/PYCARD/F8/CFP/MNDA/CTSC/GDI2/RAB27A/OSCAR/NHLRC3/PYGL/OSTF1/ARHGAP9/NEU1/PSMD13/GNS/XRCC5/PSMB7/PSMA2/MVP/DNAJC3/TIMP1/NPC2/FCN1/APP/ARSB/GGH/GCA/CYFIP1/GYG1/HPSE/ACTN4/EGFR/ALOX5/CAB39/S100A12/SERPINB1/PTPN6/PRKCD/BIN2/LYZ/HK3/C3/QPCT/GMFG/FGR/CFD…	106
CC	GO:0034774	secretory granule lumen	105/1697	322/19518	1.82717e-34	6.10273e-32	4.66408e-32	IDH1/DERA/AGA/HEXB/GLB1/ACAA1/CPPED1/PSMD1/PGM2/GLA/C6orf120/PSMD7/AGL/PSMD12/MAPK1/CAT/ACTR10/DNASE1L1/PGAM1/DSN1/PSMD6/CAP1/APAF1/TIMP2/MAN2B1/FUCA2/PYCARD/F8/CFP/MNDA/CTSC/GDI2/RAB27A/OSCAR/NHLRC3/PYGL/OSTF1/ARHGAP9/NEU1/PSMD13/GNS/XRCC5/PSMB7/PSMA2/MVP/DNAJC3/TIMP1/NPC2/FCN1/APP/ARSB/GGH/GCA/CYFIP1/GYG1/HPSE/ACTN4/ALOX5/CAB39/S100A12/SERPINB1/PTPN6/PRKCD/BIN2/LYZ/HK3/C3/QPCT/GMFG/FGR/CFD/ALDO…	105
CC	GO:0060205	cytoplasmic vesicle lumen	105/1697	325/19518	4.57778e-34	1.01932e-31	7.79025e-32	IDH1/DERA/AGA/HEXB/GLB1/ACAA1/CPPED1/PSMD1/PGM2/GLA/C6orf120/PSMD7/AGL/PSMD12/MAPK1/CAT/ACTR10/DNASE1L1/PGAM1/DSN1/PSMD6/CAP1/APAF1/TIMP2/MAN2B1/FUCA2/PYCARD/F8/CFP/MNDA/CTSC/GDI2/RAB27A/OSCAR/NHLRC3/PYGL/OSTF1/ARHGAP9/NEU1/PSMD13/GNS/XRCC5/PSMB7/PSMA2/MVP/DNAJC3/TIMP1/NPC2/FCN1/APP/ARSB/GGH/GCA/CYFIP1/GYG1/HPSE/ACTN4/ALOX5/CAB39/S100A12/SERPINB1/PTPN6/PRKCD/BIN2/LYZ/HK3/C3/QPCT/GMFG/FGR/CFD/ALDO…	105
CC	GO:0005766	primary lysosome	68/1697	155/19518	1.07475e-31	1.43586e-29	1.09737e-29	AGA/MANBA/MGST1/SNAP29/HEXB/GLB1/CPPED1/PSMD1/GLA/C6orf120/LAMTOR1/MAPK1/STX7/ACTR10/DSN1/CMTM6/CAP1/MAN2B1/FUCA2/TMEM30A/PYCARD/NDUFC2/DDOST/MNDA/MAGT1/CTSC/GDI2/BRI3/NFAM1/DNAJC13/VAMP7/NHLRC3/SLCO4C1/GNS/PSAP/LAMP2/VAMP8/DNAJC3/RAP1B/NPC2/GLIPR1/ARSB/GGH/GCA/CPNE3/PRKCD/CD63/LYZ/C3/SNAP23/STX3/GRN/ARG1/BPI/CTSA/STXBP2/CKAP4/FPR1/PLAC8/RETN/RNASE3/C3AR1/RNASE2/VNN1/ABCA13/CTSG/CEACAM8/PRTN3	68
CC	GO:0042582	azurophil granule	68/1697	155/19518	1.07475e-31	1.43586e-29	1.09737e-29	AGA/MANBA/MGST1/SNAP29/HEXB/GLB1/CPPED1/PSMD1/GLA/C6orf120/LAMTOR1/MAPK1/STX7/ACTR10/DSN1/CMTM6/CAP1/MAN2B1/FUCA2/TMEM30A/PYCARD/NDUFC2/DDOST/MNDA/MAGT1/CTSC/GDI2/BRI3/NFAM1/DNAJC13/VAMP7/NHLRC3/SLCO4C1/GNS/PSAP/LAMP2/VAMP8/DNAJC3/RAP1B/NPC2/GLIPR1/ARSB/GGH/GCA/CPNE3/PRKCD/CD63/LYZ/C3/SNAP23/STX3/GRN/ARG1/BPI/CTSA/STXBP2/CKAP4/FPR1/PLAC8/RETN/RNASE3/C3AR1/RNASE2/VNN1/ABCA13/CTSG/CEACAM8/PRTN3	68
CC	GO:0070820	tertiary granule	68/1697	164/19518	7.20574e-30	8.02239e-28	6.1312e-28	IDH1/ATP8B4/RAC1/DYNC1LI1/ADAM10/NCKAP1L/LAMTOR1/STX7/LILRB2/CD58/LAMTOR2/TIMP2/CFP/ATP11A/LAMTOR3/NRAS/ITGAM/CTSS/OSCAR/PGM1/RAP2C/CD55/PTAFR/CD93/GOLGA7/LAMP2/VAMP8/PLD1/GGH/STXBP3/CYFIP1/SIRPA/PTPN6/TCIRG1/MGAM/LYZ/MCEMP1/QPCT/SNAP23/CR1/ALDOA/SLC2A3/CDA/LILRA3/STXBP2/LAIR1/FPR1/PGLYRP1/SIGLEC5/HP/CTSD/MMP9/LRG1/SLC11A1/ENPP4/FPR2/MMP8/CLEC12A/TCN1/FCAR/ITGB2/LTF/GPR84/CEACAM8/ORM1/PTX3/FOLR3/…	68
CC	GO:0042581	specific granule	66/1697	160/19518	7.22603e-29	6.8957e-27	5.27011e-27	ATP8B4/ITGAV/ADAM10/ACAA1/LAMTOR1/DNASE1L1/MOSPD2/LAMTOR2/CMTM6/BST1/TIMP2/TMEM30A/CFP/ATP11A/LAMTOR3/ITGAM/RAB27A/OSCAR/SLCO4C1/ANXA3/CD93/NEU1/VAMP8/PLD1/GGH/STXBP3/CYFIP1/HPSE/PTPN6/LYZ/P2RX1/MCEMP1/QPCT/SNAP23/STX3/DEGS1/SLC2A3/ARG1/LILRA3/BPI/STXBP2/LAIR1/CKAP4/PGLYRP1/TNFRSF1B/HP/CTSD/LRG1/SLPI/RETN/C3AR1/FPR2/MMP8/CLEC12A/TCN1/LCN2/FCAR/ITGB2/LTF/GPR84/CEACAM8/ORM1/PTX3/FOLR3/CEACAM1/MS4A3	66
CC	GO:0030667	secretory granule membrane	95/1697	319/19518	7.94868e-28	6.63715e-26	5.07251e-26	ATP8B4/RAC1/ITGAV/MANBA/MGST1/RAB10/SNAP29/DYNC1LI1/ADAM10/TICAM2/NCKAP1L/LAMTOR1/PAM/STXBP5/SRI/LILRB2/CD58/MOSPD2/TMED10/LAMTOR2/CMTM6/BST1/TMEM30A/NDUFC2/DDOST/MAGT1/ATP11A/LAMTOR3/NRAS/BRI3/NFAM1/DNAJC13/ITGAM/VAMP7/RAB27A/RAP2C/CD55/SLCO4C1/PTAFR/CD93/PSAP/LAMP2/VAMP8/RAP1B/APLP2/PLD1/GLIPR1/SIRPA/CPNE3/TYROBP/CD14/TCIRG1/CD63/MGAM/P2RX1/CD46/MCEMP1/RAB31/SNAP23/IQGAP2/CR1/C5AR1/STX3/DEGS1/S…	95
CC	GO:0101002	ficolin-1-rich granule	67/1697	185/19518	2.31131e-25	1.71551e-23	1.31109e-23	IDH1/DERA/RAC1/DYNC1LI1/GLB1/PGM2/PSMD7/NCKAP1L/LAMTOR1/AGL/PSMD12/MAPK1/LILRB2/CAT/ACTR10/PGAM1/CD58/PSMD6/APAF1/TIMP2/MNDA/CTSS/PGM1/PYGL/OSTF1/FGL2/CD55/CD93/PSMD13/GNS/PSMB7/LAMP2/PSMA2/MVP/FCN1/ARSB/SIRPA/GYG1/ALOX5/CAB39/TCIRG1/BIN2/MGAM/HK3/QPCT/GMFG/CFD/CR1/ALDOA/SLC2A3/MAPK14/PSMD14/CDA/LILRA3/GPI/DYNLT1/FPR1/SIGLEC5/CTSD/MMP9/LRG1/SLC11A1/ENPP4/FPR2/PRDX4/FCAR/ITGB2	67
CC	GO:1904813	ficolin-1-rich granule lumen	45/1697	124/19518	1.61489e-17	1.07875e-15	8.24445e-16	IDH1/DERA/GLB1/PGM2/PSMD7/AGL/PSMD12/MAPK1/CAT/ACTR10/PGAM1/PSMD6/APAF1/TIMP2/MNDA/CTSS/PGM1/PYGL/OSTF1/FGL2/PSMD13/GNS/PSMB7/PSMA2/MVP/FCN1/ARSB/GYG1/ALOX5/CAB39/BIN2/HK3/QPCT/GMFG/CFD/ALDOA/MAPK14/PSMD14/CDA/GPI/DYNLT1/CTSD/MMP9/LRG1/PRDX4	45
CC	GO:0035578	azurophil granule lumen	37/1697	91/19518	1.56302e-16	9.49178e-15	7.2542e-15	AGA/HEXB/GLB1/CPPED1/PSMD1/GLA/C6orf120/MAPK1/ACTR10/DSN1/CAP1/MAN2B1/FUCA2/PYCARD/MNDA/CTSC/GDI2/NHLRC3/GNS/DNAJC3/NPC2/ARSB/GGH/GCA/PRKCD/LYZ/C3/GRN/ARG1/BPI/CTSA/PLAC8/RETN/RNASE3/RNASE2/CTSG/PRTN3	37
CC	GO:0005774	vacuolar membrane	96/1697	460/19518	3.28895e-16	1.83085e-14	1.39924e-14	LAPTM4A/MANBA/MGST1/MFSD1/VPS35/SNAP29/ARL8B/VPS41/CHMP3/LAMTOR1/CHMP2A/ATP6V0B/CD164/OSTM1/STX7/ATP6V1E1/SLC36A1/LAMTOR5/CLN5/WIPI1/LAMTOR2/TMEM59/CMTM6/GNAI3/TM6SF1/TMEM30A/TMEM165/STARD3NL/NDUFC2/DDOST/GPR137B/CHMP4A/GNAQ/ATRAID/MAGT1/ATP11A/CD1D/LAMTOR3/BRI3/DRAM2/NFAM1/ZFYVE26/DNAJC13/VAMP7/ATP6V1C1/DRAM1/SNX14/TLR8/GNB4/YWHAB/BLOC1S2/SLCO4C1/SLC38A9/NEU1/SPPL2A/SLC36A4/PSAP/LAMP2/VAMP8/ATP6…	96
CC	GO:0005770	late endosome	72/1697	296/19518	4.71246e-16	2.42148e-14	1.85064e-14	SLC31A1/RAB9A/LAPTM4A/VPS35/SLC31A2/ARL8B/VPS41/VPS37A/TICAM2/CHMP3/LAMTOR1/CHMP2A/MYO5A/PRKAR1A/MAPK1/STX7/TMEM230/RAB11A/LAMTOR5/ANKRD27/NBR1/LAMTOR2/EXOC8/VPS37B/TMEM59/VPS4B/TMEM30A/TMEM165/STARD3NL/CHMP4A/LAMTOR3/OSBPL9/ZFYVE26/VAMP7/RAB27A/CTSS/SNX14/YIPF1/MVB12A/MAP2K1/MTM1/FIG4/SLC38A9/RNF149/SPPL2A/RAB22A/MITD1/PSAP/LAMP2/VAMP8/RNF13/ZMPSTE24/OSBPL11/PLD1/CHMP2B/SORL1/SNX16/EGFR/ATP13A3/…	72
CC	GO:0005775	vacuolar lumen	52/1697	176/19518	1.18729e-15	5.66506e-14	4.32959e-14	AGA/MANBA/HEXB/GLB1/PPT1/CPPED1/PSMD1/GLA/C6orf120/GALC/MAPK1/ACTR10/DSN1/CLN5/CAP1/MAN2B1/FUCA2/PYCARD/MNDA/CTSC/GDI2/CTSS/NHLRC3/IFI30/NEU1/GNS/PSAP/LAMP2/DNAJC3/NPC2/ARSB/GGH/GCA/IDS/GYG1/HPSE/PRKCD/LYZ/VCAN/C3/MAN2B2/GRN/ARG1/BPI/CTSA/CTSD/PLAC8/RETN/RNASE3/RNASE2/CTSG/PRTN3	52
CC	GO:0005765	lysosomal membrane	88/1697	415/19518	2.15384e-15	8.99229e-14	6.87245e-14	LAPTM4A/MANBA/MGST1/MFSD1/VPS35/SNAP29/ARL8B/VPS41/CHMP3/LAMTOR1/CHMP2A/ATP6V0B/CD164/OSTM1/STX7/ATP6V1E1/SLC36A1/LAMTOR5/CLN5/LAMTOR2/TMEM59/CMTM6/GNAI3/TM6SF1/TMEM30A/TMEM165/STARD3NL/NDUFC2/DDOST/GPR137B/CHMP4A/GNAQ/ATRAID/MAGT1/ATP11A/CD1D/LAMTOR3/BRI3/DRAM2/NFAM1/ZFYVE26/DNAJC13/VAMP7/ATP6V1C1/DRAM1/SNX14/TLR8/GNB4/BLOC1S2/SLCO4C1/SLC38A9/NEU1/SPPL2A/SLC36A4/PSAP/LAMP2/VAMP8/ATP6V1A/RNF13/RA…	88
CC	GO:0098852	lytic vacuole membrane	88/1697	415/19518	2.15384e-15	8.99229e-14	6.87245e-14	LAPTM4A/MANBA/MGST1/MFSD1/VPS35/SNAP29/ARL8B/VPS41/CHMP3/LAMTOR1/CHMP2A/ATP6V0B/CD164/OSTM1/STX7/ATP6V1E1/SLC36A1/LAMTOR5/CLN5/LAMTOR2/TMEM59/CMTM6/GNAI3/TM6SF1/TMEM30A/TMEM165/STARD3NL/NDUFC2/DDOST/GPR137B/CHMP4A/GNAQ/ATRAID/MAGT1/ATP11A/CD1D/LAMTOR3/BRI3/DRAM2/NFAM1/ZFYVE26/DNAJC13/VAMP7/ATP6V1C1/DRAM1/SNX14/TLR8/GNB4/BLOC1S2/SLCO4C1/SLC38A9/NEU1/SPPL2A/SLC36A4/PSAP/LAMP2/VAMP8/ATP6V1A/RNF13/RA…	88
CC	GO:0035580	specific granule lumen	28/1697	62/19518	3.0253e-14	1.18876e-12	9.08527e-13	ACAA1/DNASE1L1/TIMP2/CFP/RAB27A/OSCAR/NEU1/GGH/CYFIP1/HPSE/PTPN6/LYZ/QPCT/ARG1/BPI/PGLYRP1/HP/CTSD/LRG1/SLPI/RETN/MMP8/TCN1/LCN2/LTF/ORM1/PTX3/FOLR3	28
CC	GO:0035577	azurophil granule membrane	27/1697	58/19518	3.44097e-14	1.27698e-12	9.75947e-13	MANBA/MGST1/SNAP29/LAMTOR1/CMTM6/TMEM30A/NDUFC2/DDOST/MAGT1/BRI3/NFAM1/DNAJC13/VAMP7/SLCO4C1/PSAP/LAMP2/VAMP8/RAP1B/GLIPR1/CPNE3/CD63/CKAP4/FPR1/C3AR1/VNN1/ABCA13/CEACAM8	27
CC	GO:0035579	specific granule membrane	34/1697	91/19518	5.18537e-14	1.82307e-12	1.3933e-12	ATP8B4/ITGAV/ADAM10/LAMTOR1/MOSPD2/LAMTOR2/CMTM6/BST1/TMEM30A/ATP11A/LAMTOR3/ITGAM/SLCO4C1/CD93/VAMP8/PLD1/P2RX1/MCEMP1/SNAP23/DEGS1/SLC2A3/LILRA3/LAIR1/CKAP4/TNFRSF1B/C3AR1/FPR2/CLEC12A/FCAR/ITGB2/GPR84/CEACAM8/CEACAM1/MS4A3	34
CC	GO:0070821	tertiary granule membrane	29/1697	73/19518	5.94127e-13	1.91746e-11	1.46544e-11	ATP8B4/ADAM10/LILRB2/LAMTOR2/ATP11A/LAMTOR3/NRAS/ITGAM/RAP2C/PTAFR/CD93/VAMP8/PLD1/SIRPA/MGAM/MCEMP1/SNAP23/SLC2A3/LILRA3/LAIR1/SIGLEC5/SLC11A1/FPR2/CLEC12A/FCAR/ITGB2/GPR84/CEACAM8/CEACAM1	29
CC	GO:1904724	tertiary granule lumen	25/1697	55/19518	6.02795e-13	1.91746e-11	1.46544e-11	IDH1/TIMP2/CFP/CTSS/OSCAR/PGM1/GOLGA7/GGH/CYFIP1/PTPN6/LYZ/QPCT/ALDOA/CDA/PGLYRP1/HP/CTSD/MMP9/LRG1/MMP8/TCN1/LTF/ORM1/PTX3/FOLR3	25
CC	GO:0045335	phagocytic vesicle	41/1697	141/19518	2.18054e-12	6.62091e-11	5.0601e-11	RAB9A/ITGAV/RAB10/VIM/SYK/ATP6V0B/RAB32/RAB11A/VAMP7/ATG5/CTSS/APPL2/STX12/NCF2/ANXA3/TLR1/RAB22A/LAMP2/MPEG1/VAMP8/RAB8B/STXBP3/ATP6V0D1/ZYX/VAMP3/ATP6V0E1/TCIRG1/TLR6/RAB31/SNAP23/APPL1/NCF4/STXBP2/PGLYRP1/CORO1A/TLR2/RAC2/SLC11A1/NCF1/CLEC4E/LTF	41
CC	GO:0031902	late endosome membrane	41/1697	155/19518	6.01385e-11	1.74663e-09	1.33488e-09	LAPTM4A/ARL8B/VPS41/VPS37A/TICAM2/CHMP3/LAMTOR1/CHMP2A/LAMTOR5/LAMTOR2/VPS37B/TMEM59/VPS4B/TMEM30A/TMEM165/STARD3NL/CHMP4A/LAMTOR3/OSBPL9/VAMP7/RAB27A/SNX14/YIPF1/MVB12A/FIG4/SLC38A9/SPPL2A/MITD1/LAMP2/VAMP8/RNF13/OSBPL11/PLD1/CHMP2B/SORL1/SNX16/ATP13A3/CD63/CHMP5/SLC11A1/HLA-DMA	41
CC	GO:0030139	endocytic vesicle	67/1697	347/19518	3.67713e-10	1.02347e-08	7.82196e-09	HEATR5A/RAB9A/ITGAV/RAB10/VIM/STAM2/VAMP4/ADRB2/SYK/ATP6V0B/STX7/RAB32/RAB11A/TGOLN2/VAMP7/ATG5/CTSS/APPL2/STX12/NCF2/ENTPD7/ANXA3/TLR1/RAB22A/LAMP2/MPEG1/VAMP8/RAB8B/TGFA/PLD1/RIN3/SH3KBP1/STXBP3/ATP6V0D1/ZYX/VAMP3/EGFR/HCLS1/ATP6V0E1/PICALM/TCIRG1/TLR6/RAB31/SNAP23/APPL1/NCF4/LMBRD1/RAB13/RALA/FCGR1A/STXBP2/RIN2/PGLYRP1/CORO1A/DYSF/TLR2/CSF3R/HP/IGF2R/RAC2/SLC11A1/FLOT2/NCF1/WLS/CLEC4E/LTF/CD163	67
CC	GO:0098791	Golgi apparatus subcompartment	69/1697	378/19518	2.43747e-09	6.51293e-08	4.97758e-08	ATP8B4/RAC1/RAB9A/RAB10/DPY30/SGMS1/VAMP4/ARFGEF1/COG5/TRAPPC6B/YIPF4/AFTPH/PAM/MS4A6A/RAB32/TMEM230/GCNT1/YIPF5/RAB11A/VPS54/GOLPH3/WIPI1/TGOLN2/TMEM59/GOLGA8CP/ARFIP1/GOLGA5/TMEM165/ATP2C1/TBC1D23/VAMP7/YIPF1/DENND5A/KIF13A/SCOC/GALNT2/GOLGA7/HACE1/LPCAT2/SORL1/APP/BCAP31/BIRC6/VAMP3/GALNT3/MYO18A/MGAT4A/B4GALT5/MAN2A1/RAB31/CSGALNACT2/VRK1/LRRK2/GOLGA4/GRN/GSAP/GALNT1/GOLGA8N/RAB13/CSGALNACT1/…	69
CC	GO:0101003	ficolin-1-rich granule membrane	22/1697	61/19518	3.2051e-09	8.23463e-08	6.29341e-08	RAC1/DYNC1LI1/NCKAP1L/LAMTOR1/LILRB2/CD58/CD55/CD93/LAMP2/SIRPA/TCIRG1/MGAM/CR1/SLC2A3/LILRA3/FPR1/SIGLEC5/SLC11A1/ENPP4/FPR2/FCAR/ITGB2	22
CC	GO:0030670	phagocytic vesicle membrane	25/1697	78/19518	4.64797e-09	1.14994e-07	8.78856e-08	RAB9A/RAB10/ATP6V0B/RAB32/VAMP7/ATG5/APPL2/ANXA3/TLR1/RAB22A/LAMP2/VAMP8/RAB8B/ATP6V0D1/VAMP3/ATP6V0E1/TCIRG1/TLR6/RAB31/SNAP23/CORO1A/TLR2/RAC2/SLC11A1/CLEC4E	25
CC	GO:0005769	early endosome	72/1697	423/19518	2.32619e-08	5.54963e-07	4.24137e-07	ANXA1/WDFY2/SNX2/VPS35/STAM/SNX4/STAM2/C8orf44-SGK3/VPS41/ADRB2/FKBP15/TICAM2/CHMP3/PPP1R21/MYO5A/MAPK1/STX7/RAB32/TMEM230/SNX30/ANKRD27/SLC9A6/CMTM6/RPS6KC1/SNX6/TMEM30A/TMEM165/ATP11A/ZFYVE26/DNAJC13/APPL2/MMGT1/STX12/EPS15/MAP2K1/NUMB/HPS5/FIG4/RAB1A/TRIM27/DIAPH2/RAB22A/VAMP8/COMMD1/ZMPSTE24/VPS26A/RCSD1/RIN3/SORL1/APP/SNX16/MGRN1/ATP6V0D1/VAMP3/EGFR/PICALM/PLEKHF2/ATP13A3/SERPINB1/RAB31/APPL…	72
CC	GO:0005802	trans-Golgi network	48/1697	255/19518	2.50441e-07	5.76877e-06	4.40884e-06	ATP8B4/RAC1/RAB9A/RAB10/DPY30/VAMP4/ARFGEF1/COG5/TRAPPC6B/YIPF4/AFTPH/PAM/MS4A6A/RAB32/TMEM230/GCNT1/YIPF5/RAB11A/VPS54/GOLPH3/WIPI1/TGOLN2/ARFIP1/TMEM165/ATP2C1/TBC1D23/VAMP7/YIPF1/DENND5A/KIF13A/SCOC/SORL1/APP/BIRC6/VAMP3/MYO18A/RAB31/LRRK2/GOLGA4/GRN/GSAP/RAB13/CA4/IGF2R/WLS/WDR11/TGFBI/MS4A7	48
CC	GO:1990204	oxidoreductase complex	30/1697	128/19518	3.95976e-07	8.81708e-06	6.73855e-06	RAC1/CBR4/SDHC/CAT/NDUFB5/RRM2B/DLD/NDUFC2/PDHA1/ETFA/NCF2/MRPS36/NDUFAF1/UQCRFS1/PDHX/GMPR2/UQCRC1/NDUFA8/NDUFA13/NDUFA6/LDHA/NDUFB9/NCF4/NDUFA4/NDUFAB1/NDUFS5/NDUFB3/UQCRQ/RAC2/NCF1	30
CC	GO:0098857	membrane microdomain	54/1697	324/19518	2.50167e-06	5.3907e-05	4.1199e-05	ERLIN2/BTK/PPT1/CORO1C/LAMTOR1/PRKAR1A/MAPK1/CTNNA1/TGFBR1/GNAI3/NFAM1/ITGAM/STX12/CD55/TLR1/PARK7/LAMP2/KCNE3/CD48/APP/CTNNB1/CSK/JAK2/MYADM/RGS19/HCK/HPSE/CASP3/EGFR/MS4A4A/CD14/MFAP3/TLR6/P2RX1/TNFRSF1A/PGK1/CR1/HMOX1/LRRK2/EFHD2/TNFRSF1B/DLC1/TLR2/PLSCR1/PECAM1/CTSD/KCNE1/FLOT2/FAS/MYOF/ITGB2/ERLIN1/CD24/PRTN3	54
CC	GO:0030496	midbody	38/1697	203/19518	4.94154e-06	0.000100053	7.64663e-05	SPAST/ARL8B/KATNA1/CHMP3/CHMP2A/EXOC6/ARL3/CENPC/PPP1CC/CCDC69/VPS37B/VPS4B/GNAI3/PIN1/TBCK/CHMP4A/SVIL/MICAL1/ZFYVE26/PDCD6IP/EXOC1/KIF13A/MITD1/C9orf72/USP3/CAPG/CHMP2B/MPLKIP/BIRC6/CELF2/SH3GLB1/RALB/RALA/CHMP5/PKN2/RACGAP1/ANLN/SHCBP1	38
CC	GO:0045121	membrane raft	53/1697	323/19518	4.94272e-06	0.000100053	7.64663e-05	ERLIN2/BTK/PPT1/CORO1C/LAMTOR1/PRKAR1A/MAPK1/CTNNA1/TGFBR1/GNAI3/NFAM1/ITGAM/STX12/CD55/TLR1/PARK7/KCNE3/CD48/APP/CTNNB1/CSK/JAK2/MYADM/RGS19/HCK/HPSE/CASP3/EGFR/MS4A4A/CD14/MFAP3/TLR6/P2RX1/TNFRSF1A/PGK1/CR1/HMOX1/LRRK2/EFHD2/TNFRSF1B/DLC1/TLR2/PLSCR1/PECAM1/CTSD/KCNE1/FLOT2/FAS/MYOF/ITGB2/ERLIN1/CD24/PRTN3	53
CC	GO:0030133	transport vesicle	64/1697	425/19518	1.01377e-05	0.000199176	0.000152223	RAB9A/RAB10/PPT1/VAMP4/KLHL12/TMEM168/AFTPH/SLC40A1/PAM/STX7/STXBP5/TMEM230/ATP6V1E1/RAB11A/CNIH1/TMED7/TGOLN2/ANKRD27/TMED10/BLOC1S6/SEC24B/GOLGA5/TMEM30A/SYTL1/SEC23B/VAMP7/RAB27A/ATP6V1C1/STX12/YIPF1/COPS5/CD55/SEC24D/YIPF3/RAB1A/COPA/SEC23A/RAB8B/ATP6V1A/TGFA/SYPL1/SORL1/APP/MCTP1/STX11/HCK/SEC24A/ATP6V0D1/VAMP3/PICALM/PLEKHF2/ATP6V1B2/STX3/LRRK2/MCTP2/SEC16A/RAB13/CA4/DYSF/TMED2/IGF2R/SORT1/…	64
CC	GO:0036452	ESCRT complex	11/1697	28/19518	1.10748e-05	0.00021137	0.000161542	STAM/UEVLD/STAM2/VPS37A/CHMP3/CHMP2A/VPS25/VPS37B/CHMP4A/MVB12A/CHMP2B	11
CC	GO:0000164	protein phosphatase type 1 complex	9/1697	19/19518	1.14724e-05	0.000212876	0.000162693	PPP1CC/SHOC2/NCK1/WDR82/PPP1R15B/PPP1CB/PPP1R12A/PPP1R3B/PPP1R3D	9
CC	GO:0030666	endocytic vesicle membrane	36/1697	196/19518	1.34349e-05	0.000242554	0.000185375	RAB9A/RAB10/VAMP4/ADRB2/ATP6V0B/RAB32/TGOLN2/VAMP7/ATG5/APPL2/ENTPD7/ANXA3/TLR1/RAB22A/LAMP2/VAMP8/RAB8B/TGFA/ATP6V0D1/VAMP3/EGFR/ATP6V0E1/TCIRG1/TLR6/RAB31/SNAP23/FCGR1A/CORO1A/TLR2/CSF3R/IGF2R/RAC2/SLC11A1/WLS/CLEC4E/CD163	36
CC	GO:0005876	spindle microtubule	20/1697	81/19518	1.44968e-05	0.000254838	0.000194763	RMDN1/CUL3/TUBGCP3/PAFAH1B1/CHMP3/CHMP2A/HAUS4/ARL3/RAB11A/PARP4/HAUS3/HAUS6/MAPRE1/CHMP4A/SKA2/MISP/CHMP2B/HAUS1/CHMP5/KIF11	20
CC	GO:0043202	lysosomal lumen	22/1697	98/19518	2.78147e-05	0.000476416	0.000364106	MANBA/HEXB/GLB1/PPT1/GLA/GALC/MAN2B1/CTSS/IFI30/NEU1/GNS/PSAP/LAMP2/NPC2/ARSB/IDS/GYG1/HPSE/VCAN/MAN2B2/CTSA/CTSD	22
CC	GO:0005925	focal adhesion	62/1697	422/19518	2.97778e-05	0.000497289	0.000380058	ANXA1/RAC1/ITGAV/RAB10/ADAM10/VIM/DCTN4/ARHGAP26/CORO1C/ARPC3/MAPK1/CTNNA1/ADAM9/YWHAG/CAT/PPP1CC/ARPC2/CAP1/RHOU/MAPRE1/ANXA5/LAMTOR3/GDI2/ARPC1B/SVIL/LASP1/PDCD6IP/ALCAM/MAP2K1/NUMB/YWHAQ/YWHAB/FES/MISP/LPXN/CTNNB1/SH3KBP1/JAK2/PI4KA/CYFIP1/HCK/ZYX/ACTN4/EGFR/CPNE3/PTPN12/PPP1CB/IRF2/CD46/ITGA4/SNAP23/LCP1/APBB1IP/PFN1/TNFSF13B/PPP1R12A/RALA/DLC1/IGF2R/RAC2/FLOT2/ITGB2	62
CC	GO:0030055	cell-substrate junction	62/1697	432/19518	6.01012e-05	0.00097921	0.000748372	ANXA1/RAC1/ITGAV/RAB10/ADAM10/VIM/DCTN4/ARHGAP26/CORO1C/ARPC3/MAPK1/CTNNA1/ADAM9/YWHAG/CAT/PPP1CC/ARPC2/CAP1/RHOU/MAPRE1/ANXA5/LAMTOR3/GDI2/ARPC1B/SVIL/LASP1/PDCD6IP/ALCAM/MAP2K1/NUMB/YWHAQ/YWHAB/FES/MISP/LPXN/CTNNB1/SH3KBP1/JAK2/PI4KA/CYFIP1/HCK/ZYX/ACTN4/EGFR/CPNE3/PTPN12/PPP1CB/IRF2/CD46/ITGA4/SNAP23/LCP1/APBB1IP/PFN1/TNFSF13B/PPP1R12A/RALA/DLC1/IGF2R/RAC2/FLOT2/ITGB2	62
CC	GO:0030135	coated vesicle	48/1697	312/19518	7.31471e-05	0.00116339	0.000889132	ADAM10/VPS41/VAMP4/KLHL12/ADRB2/ATP6V0B/AFTPH/YIPF5/ATP6V1E1/CNIH1/TMED7/WIPI1/TGOLN2/TMED10/SEC24B/F8/SEC23B/CTSC/VAMP7/RAB27A/ATP6V1C1/CNIH4/NUMB/SEC24D/COPA/SEC23A/VAMP8/RAB8B/ATP6V1A/TGFA/APP/BCAP31/RGS19/SEC24A/ATP6V0D1/VAMP3/EGFR/PICALM/FCHO2/ATP6V1B2/LMBRD1/SEC16A/F5/RAB13/FCGR1A/TMED2/IGF2R/SORT1	48
CC	GO:0090543	Flemming body	11/1697	34/19518	9.04838e-05	0.00140566	0.00107429	EXOC6/VPS4B/PDCD6IP/EXOC1/C9orf72/USP3/CAPG/BIRC6/CELF2/RALA/RACGAP1	11
CC	GO:0005838	proteasome regulatory particle	8/1697	19/19518	0.000101245	0.00153708	0.00117473	PSMD1/PSMD7/PSMD12/PSMD6/PSMC6/PSMD13/PSMC5/PSMD14	8
CC	GO:0030127	COPII vesicle coat	7/1697	15/19518	0.000127589	0.00189399	0.0014475	KLHL12/TMED7/SEC24B/SEC23B/SEC24D/SEC23A/SEC24A	7
CC	GO:0000502	proteasome complex	15/1697	60/19518	0.000143051	0.00207735	0.00158764	PSMD1/PSMD7/PSMD12/PSMD6/PSMA7/PSMC6/PSMD13/RAD23B/PSMB7/PSMA2/PSMB3/PSMA1/PSMC5/PSMD14/PSMA4	15
CC	GO:0031901	early endosome membrane	32/1697	187/19518	0.000159563	0.00226783	0.00173322	ANXA1/SNX2/STAM/SNX4/STAM2/VPS41/TICAM2/STX7/SNX30/SLC9A6/CMTM6/SNX6/TMEM30A/TMEM165/DNAJC13/APPL2/MMGT1/STX12/EPS15/FIG4/VAMP8/SORL1/SNX16/VAMP3/EGFR/PLEKHF2/ATP13A3/RAB31/APPL1/FCGR1A/STEAP4/WLS	32
CC	GO:0005635	nuclear envelope	66/1697	490/19518	0.000235456	0.0031866	0.00243539	PLA2G4A/ANXA4/UNC50/SPAST/INTS2/PAFAH1B1/CHMP3/SUMO1/CHMP2A/DPY19L3/TMEM168/VPS4B/RAP1GAP2/VRK2/SMAD1/S100A6/NUP85/SLC30A1/MTMR6/CHMP4A/IPO11/GNAQ/ATRAID/ENY2/NXT2/CNEP1R1/TRIM27/BNIP2/RTN4/C9orf72/CBX3/LBR/MTDH/KLHDC2/YEATS4/MVP/XPOT/CETN3/RNF13/ZMPSTE24/CHMP2B/SORL1/APP/CLIC1/LEMD3/FANCL/TMEM33/EGFR/ALOX5/AGFG1/CCAR1/WDFY3/P2RX1/ENO1/RB1CC1/LYPLA1/PCYT1A/CHMP5/IGF2R/NSMF/SIRT1/RAC2/ZBTB1/SORT1/…	66
CC	GO:0005777	peroxisome	26/1697	143/19518	0.000238518	0.0031866	0.00243539	IDH1/MGST1/AGPS/SCP2/HMGCR/VIM/ACAA1/GNPAT/ABCD3/MYO5A/CAT/DHRS7B/NBR1/PEX11B/FAR1/NUDT19/FAR2/HSDL2/RAB8B/GSTK1/ACSL4/MGAT4A/PHYH/ACSL3/IDI1/ACSL1	26
CC	GO:0042579	microbody	26/1697	143/19518	0.000238518	0.0031866	0.00243539	IDH1/MGST1/AGPS/SCP2/HMGCR/VIM/ACAA1/GNPAT/ABCD3/MYO5A/CAT/DHRS7B/NBR1/PEX11B/FAR1/NUDT19/FAR2/HSDL2/RAB8B/GSTK1/ACSL4/MGAT4A/PHYH/ACSL3/IDI1/ACSL1	26
CC	GO:0005778	peroxisomal membrane	15/1697	65/19518	0.000368787	0.00473749	0.00362068	MGST1/AGPS/HMGCR/GNPAT/ABCD3/CAT/DHRS7B/NBR1/PEX11B/FAR1/FAR2/RAB8B/ACSL4/ACSL3/ACSL1	15
CC	GO:0031903	microbody membrane	15/1697	65/19518	0.000368787	0.00473749	0.00362068	MGST1/AGPS/HMGCR/GNPAT/ABCD3/CAT/DHRS7B/NBR1/PEX11B/FAR1/FAR2/RAB8B/ACSL4/ACSL3/ACSL1	15
CC	GO:0031970	organelle envelope lumen	19/1697	94/19518	0.000406027	0.00511747	0.00391108	MICU1/CAT/MICU2/GOLPH3/NBR1/FBXL4/PARK7/CPOX/SORL1/APP/IMMT/ALOX5/NDUFA8/CCAR1/FGR/NDUFS5/IGF2R/CHCHD7/ALPL	19
CC	GO:0001891	phagocytic cup	9/1697	28/19518	0.00041742	0.00516364	0.00394637	ANXA1/TICAM2/BIN2/RAB31/LCP1/RAB11FIP2/TLR4/CORO1A/CLEC4E	9
CC	GO:0022624	proteasome accessory complex	8/1697	23/19518	0.000478943	0.00580671	0.00443784	PSMD1/PSMD7/PSMD12/PSMD6/PSMC6/PSMD13/PSMC5/PSMD14	8
CC	GO:0031985	Golgi cisterna	22/1697	118/19518	0.00048679	0.00580671	0.00443784	SGMS1/GCNT1/GOLPH3/TMEM59/GOLGA8CP/GOLGA5/ATP2C1/YIPF1/GALNT2/HACE1/SORL1/BCAP31/GALNT3/B4GALT5/MAN2A1/CSGALNACT2/GALNT1/GOLGA8N/CSGALNACT1/CHSY1/TMED2/SORT1	22
CC	GO:0005819	spindle	57/1697	421/19518	0.000533977	0.00625783	0.00478262	DYNC1LI1/RMDN1/SPAST/ARL8B/CUL3/TUBGCP3/DCTN4/KATNA1/PAFAH1B1/CHMP3/CHMP2A/HAUS4/RB1/MAPK1/TOPBP1/ARL3/RAB11A/PARP4/DR1/CCDC69/VPS4B/HAUS3/NEDD1/HAUS6/NUP85/TBCK/MAPRE1/CHMP4A/CBX1/ACOT13/CBX3/SKA2/MISP/UBXN2B/CAPG/PKD2/CHMP2B/APP/CTNNB1/BIRC6/TACC3/NEK7/TBCCD1/TERF1/MAP7D1/HAUS1/MAPK14/DYNLT1/ALPK1/CXCR2/CHMP5/CEP19/TAF1D/POC1B/RACGAP1/SHCBP1/KIF11	57
CC	GO:0005795	Golgi stack	26/1697	151/19518	0.000572039	0.00658831	0.00503519	SGMS1/GCNT1/GOLPH3/TMEM59/GOLGA8CP/GOLGA5/ATP2C1/YIPF1/GALNT2/GOLGA7/HACE1/LPCAT2/SORL1/BCAP31/GALNT3/MGAT4A/B4GALT5/MAN2A1/CSGALNACT2/VRK1/GALNT1/GOLGA8N/CSGALNACT1/CHSY1/TMED2/SORT1	26
CC	GO:0042470	melanosome	21/1697	112/19518	0.00059856	0.00666397	0.00509301	RAC1/RAB9A/MYO5A/RAB32/ANKRD27/TMED10/SYTL1/PDCD6IP/ANXA2P2/RAB27A/YWHAB/RAB1A/SYPL1/CAPG/GGH/RPN1/TMEM33/CD63/ATP6V1B2/STX3/CTSD	21
CC	GO:0048770	pigment granule	21/1697	112/19518	0.00059856	0.00666397	0.00509301	RAC1/RAB9A/MYO5A/RAB32/ANKRD27/TMED10/SYTL1/PDCD6IP/ANXA2P2/RAB27A/YWHAB/RAB1A/SYPL1/CAPG/GGH/RPN1/TMEM33/CD63/ATP6V1B2/STX3/CTSD	21
CC	GO:0031201	SNARE complex	12/1697	48/19518	0.000648791	0.0071048	0.00542992	SNAP29/SNX4/VAMP4/STX7/STXBP5/VAMP7/STX12/VAMP8/STX11/VAMP3/SNAP23/STX3	12
CC	GO:0044753	amphisome	6/1697	14/19518	0.000696602	0.00750532	0.00573602	CHMP3/CHMP2A/CHMP4A/CHMP2B/LRRK2/CHMP5	6
CC	GO:0005641	nuclear envelope lumen	5/1697	10/19518	0.000857386	0.00909101	0.00694791	SORL1/APP/ALOX5/CCAR1/IGF2R	5
CC	GO:0001726	ruffle	29/1697	181/19518	0.000953147	0.00986773	0.00754152	RAC1/ITGAV/CORO1C/MYO5A/SH3BGRL3/ARHGAP18/KLHL2/RASA1/S100A6/MTMR6/APPL2/MTM1/RAB22A/ACAP2/FGD4/EPS8/CAPG/MYADM/CYFIP1/C2CD5/EGFR/ATP6V1B2/APPL1/FGR/LCP1/TLR4/DLC1/BMX/SAMSN1	29
CC	GO:0031252	cell leading edge	56/1697	422/19518	0.000963938	0.00986773	0.00754152	RAC1/ITGAV/SNX2/VIM/CDK5/PAFAH1B1/CORO1C/MYO5A/ARPC3/CTNNA1/SH3BGRL3/SLK/ARHGAP18/ARPC2/EXOC8/KLHL2/RASA1/S100A6/MTMR6/ARHGEF6/DUSP22/PSTPIP1/VAMP7/APPL2/MTM1/RAB22A/ACAP2/FGD4/EPS8/CAPG/PKD2/EPB41L3/APP/CTNNB1/MYADM/CYFIP1/SCYL3/C2CD5/EGFR/DDN/ATP6V1B2/APPL1/IQGAP2/FGR/LCP1/STX3/APBB1IP/RAB13/TLR4/CORO1A/DLC1/RAC2/FLOT2/PKN2/BMX/SAMSN1	56
CC	GO:0030134	COPII-coated ER to Golgi transport vesicle	18/1697	93/19518	0.000974955	0.00986773	0.00754152	KLHL12/YIPF5/CNIH1/TMED7/TMED10/SEC24B/F8/SEC23B/CTSC/CNIH4/SEC24D/SEC23A/TGFA/APP/SEC24A/SEC16A/F5/TMED2	18
CC	GO:0070469	respirasome	19/1697	101/19518	0.00102424	0.0102118	0.0078045	C2orf69/SDHC/NDUFB5/NDUFC2/HIGD1A/NDUFAF1/UQCRFS1/COX8A/UQCRC1/NDUFA8/NDUFA13/NDUFA6/NDUFB9/NDUFA4/NDUFAB1/NDUFS5/NDUFB3/UQCRQ/COX6C	19
CC	GO:1905368	peptidase complex	22/1697	125/19518	0.00108855	0.0106934	0.00817255	PSMD1/PSMD7/PSMD12/SEC11A/PSMD6/PSMA7/SPCS1/ENY2/PSMC6/PSMD13/RAD23B/TAF12/PSMB7/PSMA2/PSMB3/FCN1/PSMA1/PSMC5/THBD/PSMD14/SPCS3/PSMA4	22
CC	GO:0000421	autophagosome membrane	12/1697	51/19518	0.0011587	0.0112175	0.00857311	SNAP29/CHMP3/CHMP2A/WIPI1/CHMP4A/LAMP2/CHMP2B/WDFY3/SH3GLB1/RB1CC1/ATG16L2/CHMP5	12
CC	GO:0070971	endoplasmic reticulum exit site	9/1697	32/19518	0.0012335	0.0117711	0.00899623	YIPF5/SEC24B/SEC23B/PDCD6IP/SEC24D/SEC23A/SEC24A/LRRK2/SEC16A	9
CC	GO:0008287	protein serine/threonine phosphatase complex	12/1697	52/19518	0.00138897	0.0130681	0.00998743	PPP1CC/SHOC2/CNEP1R1/PPP3CA/NCK1/WDR82/PPP1R15B/PPP1CB/PPP4R1/PPP1R12A/PPP1R3B/PPP1R3D	12
CC	GO:0044233	mitochondria-associated endoplasmic reticulum membrane	7/1697	21/19518	0.00144684	0.0134235	0.010259	PDZD8/RAB32/ATG5/TMEM41B/ACSL4/BCAP31/TOMM20	7
CC	GO:0033176	proton-transporting V-type ATPase complex	8/1697	27/19518	0.00158391	0.0144939	0.0110771	ATP6V0B/ATP6V1E1/ATP6V1C1/ATP6V1A/ATP6V0D1/ATP6V0E1/TCIRG1/ATP6V1B2	8
CC	GO:1905369	endopeptidase complex	17/1697	90/19518	0.00175827	0.015872	0.0121303	PSMD1/PSMD7/PSMD12/PSMD6/PSMA7/PSMC6/PSMD13/RAD23B/PSMB7/PSMA2/PSMB3/FCN1/PSMA1/PSMC5/THBD/PSMD14/PSMA4	17
CC	GO:1903293	phosphatase complex	12/1697	54/19518	0.00196326	0.0174861	0.0133639	PPP1CC/SHOC2/CNEP1R1/PPP3CA/NCK1/WDR82/PPP1R15B/PPP1CB/PPP4R1/PPP1R12A/PPP1R3B/PPP1R3D	12
CC	GO:0098803	respiratory chain complex	17/1697	91/19518	0.00199062	0.0174965	0.0133719	SDHC/NDUFB5/NDUFC2/NDUFAF1/UQCRFS1/COX8A/UQCRC1/NDUFA8/NDUFA13/NDUFA6/NDUFB9/NDUFA4/NDUFAB1/NDUFS5/NDUFB3/UQCRQ/COX6C	17
CC	GO:0005741	mitochondrial outer membrane	31/1697	208/19518	0.00215161	0.0186659	0.0142656	MGST1/HADHB/BRI3BP/RAB32/PPP1CC/SLC25A46/SOX10/RHOT1/RAF1/MFN1/ARMCX3/TSPO/ACSL4/IMMT/BID/MTERF3/FUNDC1/SH3GLB1/MCL1/ACSL3/MLXIP/HMOX1/LRRK2/STARD7/ARG1/TOMM20/ACSL1/RAC2/CPT1C/GK/BCL2A1	31
CC	GO:0005793	endoplasmic reticulum-Golgi intermediate compartment	22/1697	132/19518	0.00224323	0.0192113	0.0146824	RER1/CNIH1/TMED7/LRPAP1/TMED10/TRAPPC12/ZDHHC20/MTMR6/F8/CTSC/CNIH4/CD55/STK17B/MAN1A1/TGFA/BCAP31/MYO18A/MGAT4A/GALNT1/F5/CA4/TMED2	22
CC	GO:1904930	amphisome membrane	5/1697	12/19518	0.00232378	0.0196492	0.0150171	CHMP3/CHMP2A/CHMP4A/CHMP2B/CHMP5	5
CC	GO:0005776	autophagosome	20/1697	117/19518	0.00256336	0.021404	0.0163583	SNAP29/CHMP3/CHMP2A/TMEM230/WIPI1/NBR1/TAX1BP1/CHMP4A/NRBF2/ATG5/C9orf72/LAMP2/CHMP2B/WDFY3/SH3GLB1/LRRK2/RB1CC1/ATG16L2/CHMP5/UBQLN2	20
CC	GO:0032585	multivesicular body membrane	8/1697	29/19518	0.00261872	0.0215964	0.0165053	CHMP3/CHMP2A/CHMP4A/RAB27A/CHMP2B/SORL1/CD63/CHMP5	8
CC	GO:0005747	mitochondrial respiratory chain complex I	11/1697	49/19518	0.00274179	0.0218037	0.0166637	NDUFB5/NDUFC2/NDUFAF1/NDUFA8/NDUFA13/NDUFA6/NDUFB9/NDUFA4/NDUFAB1/NDUFS5/NDUFB3	11
CC	GO:0030964	NADH dehydrogenase complex	11/1697	49/19518	0.00274179	0.0218037	0.0166637	NDUFB5/NDUFC2/NDUFAF1/NDUFA8/NDUFA13/NDUFA6/NDUFB9/NDUFA4/NDUFAB1/NDUFS5/NDUFB3	11
CC	GO:0045271	respiratory chain complex I	11/1697	49/19518	0.00274179	0.0218037	0.0166637	NDUFB5/NDUFC2/NDUFAF1/NDUFA8/NDUFA13/NDUFA6/NDUFB9/NDUFA4/NDUFAB1/NDUFS5/NDUFB3	11
CC	GO:0140534	endoplasmic reticulum protein-containing complex	21/1697	126/19518	0.00278848	0.0219141	0.0167481	SPTSSA/RNF139/SEC11A/PIGA/STT3B/DDOST/MAGT1/SPCS1/EMC2/SRP9/MMGT1/PIGH/SPTLC1/MAP3K5/INSIG2/RINT1/RPN1/SPTLC2/SPCS3/UBXN7/FAM8A1	21
CC	GO:0005746	mitochondrial respirasome	17/1697	94/19518	0.00284718	0.0221153	0.0169019	SDHC/NDUFB5/NDUFC2/NDUFAF1/UQCRFS1/COX8A/UQCRC1/NDUFA8/NDUFA13/NDUFA6/NDUFB9/NDUFA4/NDUFAB1/NDUFS5/NDUFB3/UQCRQ/COX6C	17
CC	GO:0044232	organelle membrane contact site	11/1697	50/19518	0.00324407	0.0249085	0.0190366	PDZD8/RAB32/MOSPD2/STARD3NL/ATG5/SACM1L/TMEM41B/ACSL4/BCAP31/IMMT/TOMM20	11
CC	GO:0005677	chromatin silencing complex	5/1697	13/19518	0.00350765	0.0266263	0.0203494	RB1/SMARCA5/CBX3/SIRT1/EZH2	5
CC	GO:0030136	clathrin-coated vesicle	31/1697	215/19518	0.00359823	0.0270069	0.0206403	ADAM10/VPS41/VAMP4/ADRB2/ATP6V0B/AFTPH/ATP6V1E1/WIPI1/TGOLN2/TMED10/VAMP7/RAB27A/ATP6V1C1/NUMB/VAMP8/RAB8B/ATP6V1A/TGFA/BCAP31/RGS19/ATP6V0D1/VAMP3/EGFR/PICALM/FCHO2/ATP6V1B2/LMBRD1/RAB13/FCGR1A/IGF2R/SORT1	31
CC	GO:0055037	recycling endosome	29/1697	200/19518	0.00438345	0.0322622	0.0246567	SLC31A1/RAC1/RAB10/SLC31A2/C8orf44-SGK3/MYO5A/STX7/TMEM230/RAB11A/SLC9A6/CMTM6/TUBA1A/ATP11A/STX12/RAP2C/FIG4/VAMP8/RAB8B/COMMD1/DENND6A/SORL1/APP/MCTP1/VAMP3/ATP13A3/ABHD17A/RAB11FIP2/RAB13/LTF	29
CC	GO:0016471	vacuolar proton-transporting V-type ATPase complex	7/1697	25/19518	0.004395	0.0322622	0.0246567	ATP6V0B/ATP6V1E1/ATP6V1C1/ATP6V1A/ATP6V0D1/TCIRG1/ATP6V1B2	7
CC	GO:0005771	multivesicular body	13/1697	67/19518	0.00460479	0.0334347	0.0255529	CHMP3/CHMP2A/PRKAR1A/RAB11A/CHMP4A/RAB27A/CHMP2B/SORL1/EGFR/CD63/LRRK2/CST7/CHMP5	13
CC	GO:0005798	Golgi-associated vesicle	16/1697	91/19518	0.00496695	0.0352971	0.0269762	ADAM10/AFTPH/TMED7/TGOLN2/TMED10/SPPL2A/ITM2B/COPA/RAB8B/APP/PI4KA/LRRK2/RAB13/TMED2/IGF2R/SORT1	16
CC	GO:0031091	platelet alpha granule	16/1697	91/19518	0.00496695	0.0352971	0.0269762	F8/VAMP7/APLP2/TIMP1/APP/STXBP3/ACTN4/CFD/ALDOA/F5/PECAM1/CLU/PHACTR2/PROS1/ORM1/HGF	16
CC	GO:0030662	coated vesicle membrane	29/1697	202/19518	0.0050533	0.0354129	0.0270647	VAMP4/KLHL12/ADRB2/ATP6V0B/AFTPH/ATP6V1E1/CNIH1/TMED7/TGOLN2/TMED10/SEC24B/SEC23B/VAMP7/ATP6V1C1/SEC24D/COPA/SEC23A/VAMP8/ATP6V1A/TGFA/SEC24A/ATP6V0D1/VAMP3/EGFR/ATP6V1B2/SEC16A/FCGR1A/TMED2/IGF2R	29
CC	GO:0005759	mitochondrial matrix	59/1697	484/19518	0.00508927	0.0354129	0.0270647	ETFDH/HADHB/CBR4/NDUFAF7/MCEE/IARS2/C2orf69/SDHAF2/SUCLA2/TEFM/FASTKD3/CHCHD1/TMLHE/DLD/PDHA1/ETFA/CLPX/ALAS1/ACADM/AUH/ACOT13/GLRX2/ME2/MRPS36/NDUFAF1/MDH2/ACAD8/ALDH2/PARK7/ACOT9/MRPL18/TST/MRPL33/PDK3/PDHX/GSR/SUCLG2/OAT/GSTK1/LACTB2/ABAT/HIBCH/AGXT2/RNASEL/PPTC7/PDK4/AK3/MRPL13/MRPL32/LRRK2/NDUFAB1/FASTKD1/MRPL22/MRPS35/MRPS28/TDRD7/TRMT61B/PDSS1/MRPL3	59
CC	GO:0005839	proteasome core complex	6/1697	20/19518	0.00570857	0.0390803	0.0298675	PSMA7/PSMB7/PSMA2/PSMB3/PSMA1/PSMA4	6
CC	GO:0098687	chromosomal region	49/1697	390/19518	0.00573333	0.0390803	0.0298675	DYNC1LI1/ORC4/DCTN4/PAFAH1B1/CHMP3/CHMP2A/THOC2/THOC5/DSN1/HAT1/CENPC/PPP1CC/CTCF/TRAPPC12/POT1/NUP85/CHMP4A/LRIF1/BAZ1A/CBX1/CDC73/ORC3/SMARCA5/RASSF2/XRCC5/CBX3/SKA2/WDR82/SS18L1/GTF2B/LIG4/CHMP2B/DCTN6/PPP1CB/MIS12/TERF1/FMR1/RBBP7/PPP1R12A/RAD51AP1/SP100/ACTL6A/ALYREF/CHMP5/CENPW/NABP1/EZH2/PCNA/CENPK	49
CC	GO:0015629	actin cytoskeleton	59/1697	489/19518	0.00631868	0.0426352	0.0325844	ANXA1/RAC1/CAPZA2/ACTR1A/DCTN4/MYL12B/FKBP15/CORO1C/MYO5A/ARPC3/MSRA/CTNNA1/TOPBP1/ACTR10/ARPC2/TAF5/CAP1/KLHL2/MYOZ1/RHOU/DUSP22/STK38L/ARPC1B/SVIL/MICAL1/LASP1/PDCD6IP/PSTPIP1/STK17B/DIAPH2/RAB22A/MISP/LPXN/CAPG/RCSD1/MYO1F/MYADM/HCK/ZYX/ACTN4/DCTN6/PTPN12/MYO18A/BIN2/MTPN/IQGAP2/FGR/LCP1/ALDOA/LSP1/PPP1R12A/GAS7/CORO1A/DLC1/RAC2/FLOT2/PSTPIP2/ANLN/DMTN	59
CC	GO:0030658	transport vesicle membrane	32/1697	234/19518	0.00697637	0.0462743	0.0353656	KLHL12/AFTPH/PAM/ATP6V1E1/CNIH1/TMED7/TMED10/SEC24B/TMEM30A/SEC23B/VAMP7/ATP6V1C1/STX12/SEC24D/RAB1A/SEC23A/ATP6V1A/TGFA/SYPL1/SORL1/MCTP1/SEC24A/ATP6V0D1/ATP6V1B2/LRRK2/MCTP2/SEC16A/CA4/DYSF/TMED2/MYOF/CEACAM1	32
CC	GO:0000922	spindle pole	25/1697	171/19518	0.00699656	0.0462743	0.0353656	DYNC1LI1/RMDN1/SPAST/CUL3/TUBGCP3/DCTN4/KATNA1/TOPBP1/RAB11A/VPS4B/NEDD1/MAPRE1/MISP/UBXN2B/CTNNB1/BIRC6/TACC3/NEK7/TBCCD1/HAUS1/MAPK14/ALPK1/CEP19/POC1B/KIF11	25
CC	GO:0098798	mitochondrial protein-containing complex	39/1697	300/19518	0.00738815	0.047616	0.036391	HADHB/MICU1/SDHC/MICU2/CHCHD1/NDUFB5/DLD/NDUFC2/PDHA1/CLPX/MRPS36/NDUFAF1/UQCRFS1/MRPL18/MFN1/MRPL33/PDHX/SUCLG2/COX8A/UQCRC1/IMMT/NDUFA8/NDUFA13/NDUFA6/NDUFB9/MRPL13/MRPL32/NDUFA4/NDUFAB1/TOMM20/MRPL22/SLC25A6/MRPS35/MRPS28/NDUFS5/NDUFB3/UQCRQ/MRPL3/COX6C	39
CC	GO:0012507	ER to Golgi transport vesicle membrane	12/1697	63/19518	0.00739283	0.047616	0.036391	KLHL12/CNIH1/TMED7/TMED10/SEC24B/SEC23B/SEC24D/SEC23A/TGFA/SEC24A/SEC16A/TMED2	12
CC	GO:0005828	kinetochore microtubule	6/1697	21/19518	0.00741326	0.047616	0.036391	CHMP3/CHMP2A/RAB11A/CHMP4A/CHMP2B/CHMP5	6
CC	GO:0031968	organelle outer membrane	32/1697	236/19518	0.0078915	0.050205	0.0383697	MGST1/HADHB/BRI3BP/RAB32/PPP1CC/SLC25A46/SOX10/RHOT1/RAF1/MFN1/ARMCX3/TSPO/ACSL4/IMMT/BID/MTERF3/FUNDC1/SH3GLB1/MCL1/ACSL3/ENO1/MLXIP/HMOX1/LRRK2/STARD7/ARG1/TOMM20/ACSL1/RAC2/CPT1C/GK/BCL2A1	32
CC	GO:1904949	ATPase complex	22/1697	147/19518	0.00836843	0.0527369	0.0403048	ATP6V0B/HMGXB4/RB1/ZNHIT1/ATP6V1E1/VPS4B/BAZ1A/ATP6V1C1/ANP32E/SMARCA5/ATP6V1A/SS18L1/ATP6V0D1/ATP6V0E1/TCIRG1/DPF2/HDAC1/ATP6V1B2/DEK/CDK2AP1/RBBP7/ACTL6A	22
CC	GO:0019867	outer membrane	32/1697	238/19518	0.0089039	0.0554597	0.0423857	MGST1/HADHB/BRI3BP/RAB32/PPP1CC/SLC25A46/SOX10/RHOT1/RAF1/MFN1/ARMCX3/TSPO/ACSL4/IMMT/BID/MTERF3/FUNDC1/SH3GLB1/MCL1/ACSL3/ENO1/MLXIP/HMOX1/LRRK2/STARD7/ARG1/TOMM20/ACSL1/RAC2/CPT1C/GK/BCL2A1	32
CC	GO:0016605	PML body	17/1697	105/19518	0.00896654	0.0554597	0.0423857	SUMO1/RB1/TOPBP1/RNF111/MORC3/TDG/TDP2/THAP1/PARK7/TRIM27/PTEN/HIPK3/WDFY3/RNF4/PIAS1/SP100/SIRT1	17
CC	GO:0030027	lamellipodium	28/1697	202/19518	0.0092874	0.0569173	0.0434996	RAC1/ITGAV/SNX2/CDK5/CORO1C/ARPC3/CTNNA1/ARPC2/KLHL2/ARHGEF6/DUSP22/PSTPIP1/VAMP7/FGD4/CAPG/PKD2/APP/CTNNB1/CYFIP1/SCYL3/IQGAP2/STX3/APBB1IP/RAB13/CORO1A/RAC2/FLOT2/PKN2	28
CC	GO:0042588	zymogen granule	5/1697	16/19518	0.0095526	0.0574877	0.0439356	TMED10/GNAI3/STX3/STXBP2/TMED2	5
CC	GO:0061702	inflammasome complex	5/1697	16/19518	0.0095526	0.0574877	0.0439356	NLRC4/PYCARD/NAIP/CASP1/CASP5	5
CC	GO:0000776	kinetochore	23/1697	159/19518	0.0106427	0.063476	0.0485122	DYNC1LI1/DCTN4/PAFAH1B1/CHMP3/CHMP2A/DSN1/CENPC/PPP1CC/TRAPPC12/NUP85/CHMP4A/RASSF2/SKA2/SS18L1/GTF2B/CHMP2B/DCTN6/MIS12/PPP1R12A/ACTL6A/CHMP5/CENPW/CENPK	23
CC	GO:0005782	peroxisomal matrix	10/1697	51/19518	0.0113363	0.0640894	0.0489811	IDH1/AGPS/SCP2/ACAA1/GNPAT/ABCD3/CAT/NUDT19/GSTK1/PHYH	10
CC	GO:0031907	microbody lumen	10/1697	51/19518	0.0113363	0.0640894	0.0489811	IDH1/AGPS/SCP2/ACAA1/GNPAT/ABCD3/CAT/NUDT19/GSTK1/PHYH	10
CC	GO:0000221	vacuolar proton-transporting V-type ATPase, V1 domain	4/1697	11/19518	0.0114171	0.0640894	0.0489811	ATP6V1E1/ATP6V1C1/ATP6V1A/ATP6V1B2	4
CC	GO:0000813	ESCRT I complex	4/1697	11/19518	0.0114171	0.0640894	0.0489811	UEVLD/VPS37A/VPS37B/MVB12A	4
CC	GO:0000815	ESCRT III complex	4/1697	11/19518	0.0114171	0.0640894	0.0489811	CHMP3/CHMP2A/CHMP4A/CHMP2B	4
CC	GO:0002178	palmitoyltransferase complex	4/1697	11/19518	0.0114171	0.0640894	0.0489811	SPTSSA/SPTLC1/GOLGA7/SPTLC2	4
CC	GO:0033180	proton-transporting V-type ATPase, V1 domain	4/1697	11/19518	0.0114171	0.0640894	0.0489811	ATP6V1E1/ATP6V1C1/ATP6V1A/ATP6V1B2	4
CC	GO:0035770	ribonucleoprotein granule	35/1697	271/19518	0.0117919	0.0656418	0.0501675	RAC1/POLI/SUMO1/AGO4/FASTKD3/HENMT1/TUBA1A/EID1/YTHDF3/RNF135/YTHDF2/BTBD1/PIWIL4/C9orf72/USP3/PSMA2/LIG4/PABPC3/PAN3/SMN1/SERPINB1/LSM6/POLR2G/RC3H1/FMR1/TDRD9/FASTKD1/TDRD7/ZFAND1/PSMA4/XRN1/SNRPG/APOBEC3A/CTSG/IGF2BP3	35
CC	GO:0000779	condensed chromosome, centromeric region	24/1697	170/19518	0.012295	0.0676176	0.0516775	DYNC1LI1/DCTN4/PAFAH1B1/CHMP3/CHMP2A/DSN1/CENPC/PPP1CC/TRAPPC12/NUP85/CHMP4A/RASSF2/CBX3/SKA2/SS18L1/GTF2B/CHMP2B/DCTN6/MIS12/PPP1R12A/ACTL6A/CHMP5/CENPW/CENPK	24
CC	GO:0032045	guanyl-nucleotide exchange factor complex	5/1697	17/19518	0.0125804	0.0676176	0.0516775	LAMTOR1/LAMTOR5/LAMTOR2/LAMTOR3/C9orf72	5
CC	GO:0000407	phagophore assembly site	8/1697	37/19518	0.0126548	0.0676176	0.0516775	WIPI1/SNX30/NBR1/TAX1BP1/ATG5/STX12/RB1CC1/ATG16L2	8
CC	GO:0071007	U2-type catalytic step 2 spliceosome	7/1697	30/19518	0.0127005	0.0676176	0.0516775	CWC22/CRNKL1/RBM22/CDC40/SNW1/BCAS2/SNRPG	7
CC	GO:0030117	membrane coat	15/1697	92/19518	0.0127542	0.0676176	0.0516775	KLHL12/CHMP2A/AFTPH/TMED7/SEC24B/CHMP4A/SEC23B/EPS15/SEC24D/COPA/SEC23A/SEC24A/PICALM/AP5B1/IGF2R	15
CC	GO:0048475	coated membrane	15/1697	92/19518	0.0127542	0.0676176	0.0516775	KLHL12/CHMP2A/AFTPH/TMED7/SEC24B/CHMP4A/SEC23B/EPS15/SEC24D/COPA/SEC23A/SEC24A/PICALM/AP5B1/IGF2R	15
CC	GO:0005758	mitochondrial intermembrane space	14/1697	84/19518	0.0131373	0.0690999	0.0528104	MICU1/CAT/MICU2/GOLPH3/NBR1/FBXL4/PARK7/CPOX/IMMT/NDUFA8/FGR/NDUFS5/CHCHD7/ALPL	14
CC	GO:0016363	nuclear matrix	19/1697	127/19518	0.0136396	0.0711817	0.0544014	VIM/ARFGEF1/GMCL1/KIN/HAT1/MORC3/LRIF1/SNW1/YEATS4/XPOT/SCAF8/PAXIP1/ALOX5/RNASEL/PRKCD/HLTF/ACTL6A/NSMF/CENPW	19
CC	GO:0016591	RNA polymerase II, holoenzyme	15/1697	93/19518	0.0140216	0.0720492	0.0550644	TAF13/CDK7/CTR9/RPRD1A/TAF5/GTF2E1/LEO1/ENY2/CDC73/CCNH/TAF12/GTF2B/POLR2G/GTF2H2/POLR2K	15
CC	GO:0032580	Golgi cisterna membrane	15/1697	93/19518	0.0140216	0.0720492	0.0550644	GOLPH3/GOLGA8CP/ATP2C1/GALNT2/HACE1/BCAP31/GALNT3/B4GALT5/CSGALNACT2/GALNT1/GOLGA8N/CSGALNACT1/CHSY1/TMED2/SORT1	15
CC	GO:0030904	retromer complex	4/1697	12/19518	0.0159638	0.0795558	0.0608014	SNX2/VPS35/SNX6/VPS26A	4
CC	GO:0033179	proton-transporting V-type ATPase, V0 domain	4/1697	12/19518	0.0159638	0.0795558	0.0608014	ATP6V0B/ATP6V0D1/ATP6V0E1/TCIRG1	4
CC	GO:0005767	secondary lysosome	5/1697	18/19518	0.0161962	0.0795558	0.0608014	NCF2/LAMP2/NCF4/LRRK2/NCF1	5
CC	GO:0031143	pseudopodium	5/1697	18/19518	0.0161962	0.0795558	0.0608014	MAPK1/MYOZ1/VAMP7/RAF1/ACTN4	5
CC	GO:0043020	NADPH oxidase complex	5/1697	18/19518	0.0161962	0.0795558	0.0608014	RAC1/NCF2/NCF4/RAC2/NCF1	5
CC	GO:0034399	nuclear periphery	21/1697	147/19518	0.016197	0.0795558	0.0608014	VIM/ARFGEF1/GMCL1/KIN/HAT1/MORC3/LRIF1/ANAPC4/SNW1/YEATS4/XPOT/SCAF8/PAXIP1/ALOX5/RNASEL/PRKCD/HLTF/ACTL6A/NSMF/CENPW/PCNA	21
CC	GO:0019898	extrinsic component of membrane	36/1697	288/19518	0.0172858	0.0842841	0.0644151	ANXA1/RAC1/SYK/CTNNA1/STXBP5/WIPI1/BST1/BLOC1S6/GNAI3/S100A6/SYTL1/GNAQ/EMC2/ATP6V1C1/GNB4/FES/PIK3CG/GNG5/PPP3CA/MITD1/SEC23A/SNX10/ATP6V1A/FCN1/SNX16/CTNNB1/HCK/ARHGEF40/PICALM/FMR1/ATP6V1B2/FGR/RB1CC1/NCF1/RACGAP1/FOLR3	36
CC	GO:0044853	plasma membrane raft	17/1697	114/19518	0.0194828	0.094308	0.0720759	CORO1C/PRKAR1A/MAPK1/CTNNA1/ITGAM/CTNNB1/JAK2/HCK/MS4A4A/CR1/HMOX1/LRRK2/DLC1/FLOT2/MYOF/ITGB2/PRTN3	17
CC	GO:0005643	nuclear pore	15/1697	97/19518	0.0200892	0.0965436	0.0737845	CHMP3/SUMO1/CHMP2A/VPS4B/NUP85/CHMP4A/ENY2/NXT2/MVP/XPOT/CETN3/CHMP2B/AGFG1/CHMP5/MX2	15
CC	GO:0036464	cytoplasmic ribonucleoprotein granule	32/1697	253/19518	0.0203918	0.0972981	0.0743612	RAC1/POLI/AGO4/HENMT1/TUBA1A/EID1/YTHDF3/RNF135/YTHDF2/BTBD1/PIWIL4/C9orf72/USP3/PSMA2/LIG4/PABPC3/PAN3/SMN1/SERPINB1/LSM6/POLR2G/RC3H1/FMR1/TDRD9/TDRD7/ZFAND1/PSMA4/XRN1/SNRPG/APOBEC3A/CTSG/IGF2BP3	32
CC	GO:0000781	chromosome, telomeric region	23/1697	169/19518	0.0209406	0.0983693	0.0751798	ORC4/THOC2/THOC5/HAT1/PPP1CC/POT1/LRIF1/CBX1/CDC73/ORC3/XRCC5/CBX3/WDR82/LIG4/PPP1CB/TERF1/RBBP7/RAD51AP1/SP100/ALYREF/NABP1/EZH2/PCNA	23
CC	GO:0005681	spliceosomal complex	26/1697	197/19518	0.0211828	0.0983693	0.0751798	SLU7/WBP4/DDX46/CWC22/CRNKL1/RBM22/SMNDC1/MFAP1/CDC40/PRPF38A/SNRNP48/SNW1/DHX16/PRPF4B/DDX23/PRPF38B/PRPF39/LSM6/BCAS2/DHX15/DDX41/PPIL3/LSM5/ALYREF/RBMXL1/SNRPG	26
CC	GO:0005938	cell cortex	37/1697	302/19518	0.0212427	0.0983693	0.0751798	RAC1/CAPZA2/ACTR1A/DCTN4/MYL12B/PAFAH1B1/CORO1C/CD302/EXOC6/EXOC8/CAP1/MAPRE1/LASP1/EXOC1/MISP/ADD3/NEDD4/EPS8/ASPH/PKD2/CTNNB1/MYADM/C2CD5/ACTN4/BIN2/AGTRAP/ENO1/PFN1/CORO1A/DLC1/NSMF/FNBP1L/FLOT2/GYPC/FNBP1/ANLN/DMTN	37
CC	GO:0032009	early phagosome	4/1697	13/19518	0.0214999	0.0983693	0.0751798	SYK/APPL2/RAB31/APPL1	4
CC	GO:0042589	zymogen granule membrane	4/1697	13/19518	0.0214999	0.0983693	0.0751798	TMED10/STX3/STXBP2/TMED2	4
CC	GO:0044194	cytolytic granule	4/1697	13/19518	0.0214999	0.0983693	0.0751798	ARL8B/SERPINB1/STXBP2/NKG7	4
CC	GO:0099023	vesicle tethering complex	10/1697	57/19518	0.0239068	0.108638	0.0830276	TRAPPC11/VPS41/COG5/TRAPPC6B/EXOC6/VPS54/EXOC8/TRAPPC12/EXOC1/RINT1	10
CC	GO:0055029	nuclear DNA-directed RNA polymerase complex	17/1697	117/19518	0.0245487	0.110801	0.0846807	TAF13/CDK7/CTR9/RPRD1A/POLR3F/TAF5/GTF2E1/LEO1/ENY2/POLR3GL/CDC73/CCNH/TAF12/GTF2B/POLR2G/GTF2H2/POLR2K	17
CC	GO:0016607	nuclear speck	48/1697	415/19518	0.0256066	0.1148	0.0877372	POLI/SLU7/WBP4/DDX46/NSRP1/MORF4L1/SUMO1/THOC2/MAML1/CWC22/CTR9/ARHGAP18/SPRTN/PPP1CC/MBD4/CRNKL1/HDAC4/PIN1/SMNDC1/CDC40/PRKAA1/DUSP11/RCHY1/SNW1/FBXL4/NME8/PRPF4B/CBLL1/ZNF106/LPXN/EAF1/POMP/SRP54/BCAS2/GTF2H2/IL15/ZNF217/FAM76B/KMT2E/PIAS1/DHX15/ABHD17A/MAPK14/DACH1/GADD45A/ALYREF/SGK1/NAMPT	48
CC	GO:0005743	mitochondrial inner membrane	56/1697	497/19518	0.0269446	0.119993	0.0917062	PLA2G4A/ETFDH/HADHB/MICU1/HCCS/TIMMDC1/TMEM14C/SDHC/MICU2/CPT2/CHCHD1/NDUFB5/SLC25A40/GHITM/NDUFC2/CLPX/ALAS1/HIGD1A/SLC25A43/MRPS36/NDUFAF1/SLC25A24/UQCRFS1/MRPL18/MRPL33/CPOX/COX8A/UQCRC1/IMMT/NDUFA8/NDUFA13/OMA1/NDUFA6/NDUFB9/FGR/MRPL13/MRPL32/NDUFA4/LRRK2/FLVCR1/ABCB10/NDUFAB1/PGS1/PET100/MRPL22/SLC25A6/MRPS35/MRPS28/NDUFS5/NDUFB3/UQCRQ/SLC25A32/CLU/MRPL3/COX6C/SLC25A39	56
CC	GO:0005684	U2-type spliceosomal complex	14/1697	92/19518	0.0273825	0.120206	0.0918688	WBP4/CWC22/CRNKL1/RBM22/MFAP1/CDC40/PRPF38A/SNW1/DHX16/PRPF39/LSM6/BCAS2/LSM5/SNRPG	14
CC	GO:0031965	nuclear membrane	37/1697	308/19518	0.0277926	0.120206	0.0918688	ANXA4/UNC50/SPAST/INTS2/PAFAH1B1/SUMO1/DPY19L3/TMEM168/RAP1GAP2/SMAD1/NUP85/SLC30A1/GNAQ/CNEP1R1/TRIM27/C9orf72/CBX3/LBR/MTDH/KLHDC2/YEATS4/RNF13/ZMPSTE24/CLIC1/LEMD3/EGFR/ALOX5/WDFY3/P2RX1/ENO1/RB1CC1/LYPLA1/NSMF/SIRT1/ZBTB1/SORT1/MYOF	37
CC	GO:0008250	oligosaccharyltransferase complex	4/1697	14/19518	0.0280721	0.120206	0.0918688	STT3B/DDOST/MAGT1/RPN1	4
CC	GO:0031010	ISWI-type complex	4/1697	14/19518	0.0280721	0.120206	0.0918688	HMGXB4/BAZ1A/SMARCA5/RBBP7	4
CC	GO:1990498	mitotic spindle microtubule	4/1697	14/19518	0.0280721	0.120206	0.0918688	HAUS4/HAUS3/HAUS6/HAUS1	4
CC	GO:1990531	phospholipid-translocating ATPase complex	4/1697	14/19518	0.0280721	0.120206	0.0918688	ATP8B4/TMEM30A/ATP11A/ATP10D	4
CC	GO:0031093	platelet alpha granule lumen	11/1697	67/19518	0.0288855	0.122901	0.0939286	F8/TIMP1/APP/ACTN4/CFD/ALDOA/F5/CLU/PROS1/ORM1/HGF	11
CC	GO:0055038	recycling endosome membrane	15/1697	102/19518	0.0302476	0.127882	0.0977355	RAC1/RAB10/RAB11A/SLC9A6/CMTM6/STX12/RAP2C/VAMP8/RAB8B/SORL1/VAMP3/ATP13A3/ABHD17A/RAB11FIP2/RAB13	15
CC	GO:0000428	DNA-directed RNA polymerase complex	17/1697	120/19518	0.0305493	0.128345	0.0980894	TAF13/CDK7/CTR9/RPRD1A/POLR3F/TAF5/GTF2E1/LEO1/ENY2/POLR3GL/CDC73/CCNH/TAF12/GTF2B/POLR2G/GTF2H2/POLR2K	17
CC	GO:0005811	lipid droplet	15/1697	103/19518	0.0326649	0.136376	0.104227	SPAST/BSCL2/HSD17B11/ABHD5/C18orf32/FIG4/RAP1B/LPCAT2/ACSL4/BCAP31/ACSL3/DGAT2/GIMAP2/CKAP4/GIMAP7	15
CC	GO:0031463	Cul3-RING ubiquitin ligase complex	7/1697	36/19518	0.0330738	0.137085	0.104769	CUL3/KLHL7/KLHL12/SPOPL/KLHL2/KBTBD7/KLHL8	7
CC	GO:0098800	inner mitochondrial membrane protein complex	21/1697	158/19518	0.0332453	0.137085	0.104769	MICU1/SDHC/MICU2/NDUFB5/NDUFC2/NDUFAF1/UQCRFS1/COX8A/UQCRC1/IMMT/NDUFA8/NDUFA13/NDUFA6/NDUFB9/NDUFA4/NDUFAB1/SLC25A6/NDUFS5/NDUFB3/UQCRQ/COX6C	21
CC	GO:0031461	cullin-RING ubiquitin ligase complex	23/1697	177/19518	0.0337383	0.138265	0.105671	CUL3/KLHL7/FBXO33/KLHL12/SPOPL/KLHL2/DCAF10/USP47/KBTBD7/CUL4B/ANAPC4/FBXL4/FBXL20/CRBN/CDKN1B/FBXO38/KLHDC2/ZYG11B/COMMD1/CUL2/FBXL5/FEM1C/KLHL8	23
CC	GO:0017053	transcription repressor complex	12/1697	78/19518	0.0363997	0.148262	0.113311	RBPJ/RLIM/C1D/DR1/HDAC4/CORO2A/N4BP2L2/AKIRIN2/CTNNB1/HDAC1/ARID4A/GMNN	12
CC	GO:0071011	precatalytic spliceosome	9/1697	53/19518	0.0376872	0.152576	0.116608	WBP4/CWC22/MFAP1/PRPF38A/DHX16/PRPF38B/LSM6/LSM5/SNRPG	9
CC	GO:0005884	actin filament	15/1697	105/19518	0.0379169	0.152581	0.116612	ANXA1/RAC1/MYO5A/DUSP22/PSTPIP1/DIAPH2/MISP/RCSD1/HCK/LCP1/GAS7/CORO1A/RAC2/PSTPIP2/DMTN	15
CC	GO:0030880	RNA polymerase complex	17/1697	124/19518	0.0401562	0.160595	0.122737	TAF13/CDK7/CTR9/RPRD1A/POLR3F/TAF5/GTF2E1/LEO1/ENY2/POLR3GL/CDC73/CCNH/TAF12/GTF2B/POLR2G/GTF2H2/POLR2K	17
CC	GO:0071013	catalytic step 2 spliceosome	13/1697	88/19518	0.0403892	0.160595	0.122737	SLU7/CWC22/CRNKL1/RBM22/CDC40/SNW1/PRPF4B/DDX23/BCAS2/DDX41/PPIL3/ALYREF/SNRPG	13
CC	GO:0002102	podosome	6/1697	30/19518	0.0415498	0.163266	0.124778	RHOU/SVIL/LPXN/PTPN12/BIN2/LCP1	6
CC	GO:0005721	pericentric heterochromatin	6/1697	30/19518	0.0415498	0.163266	0.124778	CENPC/BAZ1A/CBX1/SMARCA5/CBX3/EZH2	6
CC	GO:0000775	chromosome, centromeric region	30/1697	249/19518	0.0425137	0.166077	0.126926	DYNC1LI1/DCTN4/PAFAH1B1/CHMP3/CHMP2A/DSN1/CENPC/PPP1CC/CTCF/TRAPPC12/NUP85/CHMP4A/BAZ1A/CBX1/SMARCA5/RASSF2/CBX3/SKA2/SS18L1/GTF2B/CHMP2B/DCTN6/MIS12/FMR1/PPP1R12A/ACTL6A/CHMP5/CENPW/EZH2/CENPK	30
CC	GO:0033116	endoplasmic reticulum-Golgi intermediate compartment membrane	12/1697	80/19518	0.0431141	0.167443	0.12797	CNIH1/TMED7/TMED10/ZDHHC20/F8/CTSC/CD55/TGFA/BCAP31/GALNT1/F5/TMED2	12
CC	GO:0120111	neuron projection cytoplasm	13/1697	89/19518	0.0436868	0.168417	0.128715	SPAST/ARL8B/PAFAH1B1/ACTR10/HSBP1/BLOC1S6/AGTPBP1/ABHD13/BLOC1S2/ARMCX3/FMR1/LRRK2/FLOT2	13
CC	GO:0000932	P-body	14/1697	98/19518	0.0438691	0.168417	0.128715	AGO4/YTHDF3/YTHDF2/BTBD1/C9orf72/PSMA2/PAN3/LSM6/POLR2G/RC3H1/PSMA4/XRN1/APOBEC3A/IGF2BP3	14
CC	GO:0005868	cytoplasmic dynein complex	5/1697	23/19518	0.0443419	0.168632	0.128879	DYNC1I2/DYNC1LI1/SNX4/DCTN4/DYNLT1	5
CC	GO:0045239	tricarboxylic acid cycle enzyme complex	4/1697	16/19518	0.04443	0.168632	0.128879	SUCLA2/DLD/MRPS36/SUCLG2	4
CC	GO:0000793	condensed chromosome	32/1697	270/19518	0.0450233	0.169918	0.129862	DYNC1LI1/DCTN4/PAFAH1B1/CHMP3/CHMP2A/TOPBP1/DSN1/CENPC/PPP1CC/CTCF/TRAPPC12/NUP85/TUBA1A/CHMP4A/SMARCA5/RASSF2/CBX3/SKA2/ADD3/SS18L1/GTF2B/LIG4/CHMP2B/DCTN6/MIS12/SYCP2/PPP1R12A/HMGB2/ACTL6A/CHMP5/CENPW/CENPK	32
CC	GO:0005637	nuclear inner membrane	10/1697	64/19518	0.0485993	0.180669	0.138078	UNC50/DPY19L3/SMAD1/CBX3/LBR/RNF13/ZMPSTE24/LEMD3/P2RX1/SIRT1	10
CC	GO:0030140	trans-Golgi network transport vesicle	7/1697	39/19518	0.0486635	0.180669	0.138078	AFTPH/TGOLN2/TMED10/RAB8B/RAB13/IGF2R/SORT1	7
CC	GO:0000138	Golgi trans cisterna	3/1697	10/19518	0.0494946	0.180669	0.138078	SGMS1/TMEM59/YIPF1	3
CC	GO:0000220	vacuolar proton-transporting V-type ATPase, V0 domain	3/1697	10/19518	0.0494946	0.180669	0.138078	ATP6V0B/ATP6V0D1/TCIRG1	3
CC	GO:0000346	transcription export complex	3/1697	10/19518	0.0494946	0.180669	0.138078	THOC2/THOC5/ALYREF	3
CC	GO:0031313	extrinsic component of endosome membrane	3/1697	10/19518	0.0494946	0.180669	0.138078	ANXA1/SNX10/SNX16	3
MF	GO:0016798	hydrolase activity, acting on glycosyl bonds	33/1674	132/18369	6.10931e-08	6.47587e-05	5.95497e-05	MANBA/HEXB/GLB1/GLA/NAGA/GALC/AGL/EDEM3/CLN5/MBD4/BST1/MAN2B1/FUCA2/ACER3/GBE1/TDG/TLR1/NEU1/MAN1A1/HPSE/KL/IL18RAP/MGAM/TLR6/LYZ/MAN2A1/CTBS/EDEM2/MAN2B2/TLR4/IL1R1/TLR2/PCNA	33
MF	GO:0030246	carbohydrate binding	49/1674	273/18369	3.10435e-06	0.0016453	0.00151296	MANBA/AGL/CD302/GALNT4/PAM/DPM1/CLN5/MAN2B1/TALDO1/GPCPD1/CLEC4A/GBE1/GALNT14/G6PD/PYGL/CD93/SIGLEC7/GALNT2/FCN1/EGLN1/LGALS1/GALNT3/LY75/MGAM/VCAN/MAN2A1/ASGR1/HK3/PHYH/ALDOA/SIGLEC10/MAN2B2/SLC2A3/GALNT9/GALNT1/SIGLEC9/GALNT7/CLEC12B/GPI/ALPK1/PPP1R3B/SIGLEC5/PPP1R3D/IGF2R/LGALS8/CLEC4E/CLEC12A/CLEC2B/PTX3	49
MF	GO:0035091	phosphatidylinositol binding	47/1674	275/18369	1.86003e-05	0.0065721	0.00604346	PLA2G4A/SNX2/STAM/BTK/SNX4/STAM2/C8orf44-SGK3/CHMP3/GOLPH3/WIPI1/SNX30/EXOC8/RPS6KC1/ARFIP1/SNX6/ADAP2/SVIL/ZFYVE26/ANXA2P2/APPL2/SNX14/EXOC1/MTM1/FES/ARHGAP9/MITD1/SNX10/COMMD1/CAPG/RCSD1/PLD1/SNX16/PICALM/PLEKHF2/GAB2/FCHO2/WDFY3/SESTD1/APPL1/IQGAP2/NCF4/SBF2/PFN1/PHLDA2/NCF1/RACGAP1/FCGR3B	47
MF	GO:0004553	hydrolase activity, hydrolyzing O-glycosyl compounds	22/1674	94/18369	2.86774e-05	0.0075995	0.00698822	MANBA/HEXB/GLB1/GLA/NAGA/GALC/AGL/EDEM3/MAN2B1/FUCA2/ACER3/GBE1/NEU1/MAN1A1/HPSE/KL/MGAM/LYZ/MAN2A1/CTBS/EDEM2/MAN2B2	22
MF	GO:0019003	GDP binding	18/1674	73/18369	7.22481e-05	0.0153166	0.0140846	RAB9A/RAB10/DYNC1LI1/ARL8B/ARL3/RRAGD/GNAI3/NRAS/RAB27A/RAP2C/RAB22A/RAB8B/RAP1B/RIT1/SRP54/RAB31/RALB/RALA	18
MF	GO:0009055	electron transfer activity	25/1674	122/18369	9.06023e-05	0.0160064	0.0147189	ETFDH/SDHC/NDUFB5/NQO2/NDUFC2/ETFA/GLRX2/NCF2/ME2/ALDH2/UQCRFS1/SRD5A1/GSR/ASPH/COX8A/UQCRC1/NDUFA8/NDUFA6/NDUFB9/DEGS1/NDUFA4/NDUFS5/NDUFB3/STEAP4/NCF1	25
MF	GO:0005543	phospholipid binding	68/1674	475/18369	0.000121209	0.0183545	0.0168781	PLA2G4A/ANXA1/ANXA4/SNX2/STAM/BTK/SNX4/STAM2/C8orf44-SGK3/PPT1/ARHGAP26/CHMP3/CHMP2A/GOLPH3/WIPI1/SNX30/JAG1/EXOC8/BSCL2/RPS6KC1/ARFIP1/SNX6/ADAP2/ANXA5/SVIL/ZFYVE26/ANXA2P2/APPL2/SNX14/EXOC1/MTM1/FES/PTAFR/ANXA3/ARHGAP9/GLTP/MITD1/PSAP/CPNE2/SNX10/COMMD1/PLA2G2D/CAPG/RCSD1/PLD1/SNX16/C2CD5/CPNE3/CD300LF/PICALM/PLEKHF2/GAB2/FCHO2/BIN2/WDFY3/SESTD1/APPL1/IQGAP2/NCF4/SBF2/PFN1/PCYT1A/PHLDA2/DYSF/NC…	68
MF	GO:0050661	NADP binding	14/1674	53/18369	0.000205869	0.019893	0.0182929	IDH1/CBR4/HMGCR/CAT/DPYD/DHFR/G6PD/SRD5A1/LBR/GSR/ASPDH/TP53I3/PGD/CRYZ	14
MF	GO:0000149	SNARE binding	22/1674	107/18369	0.00022213	0.019893	0.0182929	SNAP29/STX7/STXBP5/RAB11A/VPS54/ANKRD27/TMED10/BLOC1S6/SEC24B/VAMP7/STX12/SEC24D/VAMP8/STX11/STXBP3/SEC24A/VAMP3/PICALM/SNAP23/STX3/LRRK2/STXBP2	22
MF	GO:0003925	G protein activity	12/1674	42/18369	0.00026099	0.019893	0.0182929	RAC1/RAB10/ARL8B/RAB11A/NRAS/RAB27A/RAP2C/RAB1A/RAP1B/RIT1/RALB/RALA	12
MF	GO:0003953	NAD+ nucleosidase activity	7/1674	16/18369	0.000281505	0.019893	0.0182929	BST1/TLR1/IL18RAP/TLR6/TLR4/IL1R1/TLR2	7
MF	GO:0015923	mannosidase activity	7/1674	16/18369	0.000281505	0.019893	0.0182929	MANBA/EDEM3/MAN2B1/MAN1A1/MAN2A1/EDEM2/MAN2B2	7
MF	GO:0050135	NAD(P)+ nucleosidase activity	7/1674	16/18369	0.000281505	0.019893	0.0182929	BST1/TLR1/IL18RAP/TLR6/TLR4/IL1R1/TLR2	7
MF	GO:0061809	NAD+ nucleotidase, cyclic ADP-ribose generating	7/1674	16/18369	0.000281505	0.019893	0.0182929	BST1/TLR1/IL18RAP/TLR6/TLR4/IL1R1/TLR2	7
MF	GO:0070402	NADPH binding	7/1674	16/18369	0.000281505	0.019893	0.0182929	CBR4/HMGCR/DHFR/SRD5A1/LBR/TP53I3/CRYZ	7
MF	GO:0016757	glycosyltransferase activity	42/1674	266/18369	0.000305841	0.020262	0.0186322	GLT8D1/HEXB/TIPARP/PIGB/COLGALT1/DPY19L3/ST8SIA4/AGL/GALNT4/GCNT1/DPM1/PARP4/PIGA/STT3B/ART5/GBE1/GALNT14/B3GNT3/PYGL/ALG6/C1GALT1C1/HAS1/GALNT2/EOGT/ST3GAL6/GLT1D1/RPN1/GYG1/GALNT3/MGAT4A/B4GALT5/ST6GALNAC3/CSGALNACT2/GALNT9/GALNT1/CSGALNACT1/GALNT7/CHSY1/B3GNT5/UPP1/UGCG/NAMPT	42
MF	GO:0048029	monosaccharide binding	17/1674	75/18369	0.000338211	0.0210885	0.0193922	MANBA/PAM/DPM1/CLN5/TALDO1/CLEC4A/G6PD/PYGL/EGLN1/ASGR1/HK3/PHYH/ALDOA/SLC2A3/GPI/ALPK1/IGF2R	17
MF	GO:0140375	immune receptor activity	26/1674	141/18369	0.000392562	0.0230561	0.0212015	LILRB2/CSF2RA/IL10RB/IL13RA1/IL6R/IL18RAP/LILRA1/CR1/C5AR1/IL17RA/CCR1/LILRA2/IFNGR1/IL4R/LILRA3/FCGR1A/CCR2/IL1R1/FPR1/CXCR2/CX3CR1/CSF3R/C3AR1/FPR2/FCGR3A/IL1R2	26
MF	GO:0016799	hydrolase activity, hydrolyzing N-glycosyl compounds	11/1674	38/18369	0.00041327	0.0230561	0.0212015	MBD4/BST1/TDG/TLR1/IL18RAP/TLR6/MAN2A1/TLR4/IL1R1/TLR2/PCNA	11
MF	GO:0038187	pattern recognition receptor activity	9/1674	27/18369	0.000435747	0.0230946	0.0212369	TLR8/PTAFR/FCN1/CD14/TLR4/LY96/PGLYRP1/TLR2/CLEC4E	9
MF	GO:0051219	phosphoprotein binding	19/1674	92/18369	0.00054751	0.0249008	0.0228979	PAFAH1B1/SYK/RB1/MAPK1/RASA1/PIN1/TBK1/LEO1/YWHAB/NEDD4/PKD2/SCAF8/VAV1/HCK/PTPN6/FGR/PFN1/IGF2R/SAMSN1	19
MF	GO:0001540	amyloid-beta binding	18/1674	85/18369	0.000553274	0.0249008	0.0228979	ADRB2/LILRB2/LRPAP1/TM2D1/ITGAM/VBP1/ITM2B/SORL1/PICALM/TLR6/GSAP/LDLRAD3/TLR4/TLR2/CLU/C1QA/FPR2/ITGB2	18
MF	GO:0035325	Toll-like receptor binding	6/1674	13/18369	0.00055454	0.0249008	0.0228979	SYK/TLR1/MYD88/TLR6/LY96/TLR2	6
MF	GO:0045309	protein phosphorylated amino acid binding	14/1674	58/18369	0.000563792	0.0249008	0.0228979	SYK/MAPK1/RASA1/PIN1/LEO1/YWHAB/NEDD4/SCAF8/VAV1/HCK/PTPN6/FGR/PFN1/SAMSN1	14
MF	GO:0008376	acetylgalactosaminyltransferase activity	10/1674	34/18369	0.000654333	0.0277437	0.0255121	GALNT4/GALNT14/GALNT2/GALNT3/CSGALNACT2/GALNT9/GALNT1/CSGALNACT1/GALNT7/CHSY1	10
MF	GO:0016758	hexosyltransferase activity	32/1674	195/18369	0.000779663	0.0317863	0.0292295	HEXB/PIGB/COLGALT1/DPY19L3/AGL/GALNT4/GCNT1/DPM1/PIGA/STT3B/GBE1/GALNT14/B3GNT3/PYGL/ALG6/C1GALT1C1/HAS1/GALNT2/EOGT/RPN1/GYG1/GALNT3/MGAT4A/B4GALT5/CSGALNACT2/GALNT9/GALNT1/CSGALNACT1/GALNT7/CHSY1/B3GNT5/UGCG	32
MF	GO:0042625	ATPase-coupled ion transmembrane transporter activity	8/1674	24/18369	0.000908051	0.0331908	0.0305211	ATP6V0B/ATP6V1E1/ATP6V1C1/ATP6V1A/ATP6V0D1/ATP6V0E1/TCIRG1/ATP6V1B2	8
MF	GO:0044769	ATPase activity, coupled to transmembrane movement of ions, rotational mechanism	8/1674	24/18369	0.000908051	0.0331908	0.0305211	ATP6V0B/ATP6V1E1/ATP6V1C1/ATP6V1A/ATP6V0D1/ATP6V0E1/TCIRG1/ATP6V1B2	8
MF	GO:0046961	proton-transporting ATPase activity, rotational mechanism	8/1674	24/18369	0.000908051	0.0331908	0.0305211	ATP6V0B/ATP6V1E1/ATP6V1C1/ATP6V1A/ATP6V0D1/ATP6V0E1/TCIRG1/ATP6V1B2	8
MF	GO:0004653	polypeptide N-acetylgalactosaminyltransferase activity	7/1674	19/18369	0.000970824	0.0343025	0.0315433	GALNT4/GALNT14/GALNT2/GALNT3/GALNT9/GALNT1/GALNT7	7
MF	GO:0098599	palmitoyl hydrolase activity	5/1674	10/18369	0.00106463	0.0364034	0.0334753	PPT1/LYPLAL1/ABHD13/ABHD17A/LYPLA1	5
MF	GO:0017025	TBP-class protein binding	8/1674	25/18369	0.00122969	0.0407334	0.0374569	TAF13/DR1/HHEX/AHR/TAF12/GTF2B/BTAF1/PSMC5	8
MF	GO:0004715	non-membrane spanning protein tyrosine kinase activity	11/1674	43/18369	0.00129253	0.0415176	0.0381781	BTK/SYK/FES/TYK2/CSK/JAK2/HCK/CLK1/PRKCD/FGR/BMX	11
MF	GO:0001530	lipopolysaccharide binding	10/1674	37/18369	0.00135043	0.0417488	0.0383907	PTAFR/DROSHA/PSMA1/CD14/BPI/TLR4/LY96/TLR2/RNASE3/LTF	10
MF	GO:0004559	alpha-mannosidase activity	6/1674	15/18369	0.0013785	0.0417488	0.0383907	EDEM3/MAN2B1/MAN1A1/MAN2A1/EDEM2/MAN2B2	6
MF	GO:0016504	peptidase activator activity	12/1674	50/18369	0.00144679	0.0426	0.0391734	NLRC4/APAF1/PYCARD/CLPX/CTSC/CTSS/NLRP12/CASP1/APP/PCOLCE2/PSMD14/RPS27L	12
MF	GO:0019107	myristoyltransferase activity	5/1674	11/18369	0.00180575	0.0517322	0.0475711	HADHB/SCP2/ACAA1/ZDHHC20/ZDHHC7	5
MF	GO:0001846	opsonin binding	7/1674	21/18369	0.00190449	0.0531252	0.048852	ITGAV/ITGAM/CD93/CR1/ITGB2/PTX3/VSIG4	7
MF	GO:0009678	pyrophosphate hydrolysis-driven proton transmembrane transporter activity	8/1674	27/18369	0.00214113	0.0581948	0.0535138	ATP6V0B/ATP6V1E1/ATP6V1C1/ATP6V1A/ATP6V0D1/ATP6V0E1/TCIRG1/ATP6V1B2	8
MF	GO:0004859	phospholipase inhibitor activity	5/1674	12/18369	0.00286448	0.0717277	0.0659581	ANXA1/ANXA4/ANXA5/ANXA2P2/ANXA3	5
MF	GO:0004875	complement receptor activity	5/1674	12/18369	0.00286448	0.0717277	0.0659581	CR1/C5AR1/FPR1/C3AR1/FPR2	5
MF	GO:0008374	O-acyltransferase activity	12/1674	54/18369	0.00290971	0.0717277	0.0659581	PLA2G4A/GNPAT/CPT2/MBOAT1/SOAT1/LCLAT1/MBOAT2/ABHD5/LPCAT2/DGAT2/CPT1C/LPGAT1	12
MF	GO:0016667	oxidoreductase activity, acting on a sulfur group of donors	12/1674	54/18369	0.00290971	0.0717277	0.0659581	SUMF1/MSRA/DLD/GLRX2/IFI30/MSRB3/GLRX/TMX1/GSR/GSTO1/PGK1/TXN	12
MF	GO:0004438	phosphatidylinositol-3-phosphate phosphatase activity	5/1674	13/18369	0.0043082	0.103643	0.0953062	MTMR6/MTM1/FIG4/SACM1L/PTEN	5
MF	GO:0016505	peptidase activator activity involved in apoptotic process	7/1674	24/18369	0.00444758	0.103643	0.0953062	APAF1/PYCARD/CTSC/CTSS/NLRP12/CASP1/RPS27L	7
MF	GO:0043028	cysteine-type endopeptidase regulator activity involved in apoptotic process	10/1674	43/18369	0.00449771	0.103643	0.0953062	APAF1/PYCARD/CTSS/NLRP12/NAIP/TNFAIP8/RPS6KA3/CASP1/RPS6KA1/RPS27L	10
MF	GO:0016655	oxidoreductase activity, acting on NAD(P)H, quinone or similar compound as acceptor	12/1674	57/18369	0.0046532	0.10466	0.0962417	CBR4/NDUFB5/NQO2/NDUFC2/TP53I3/NDUFA8/NDUFA6/NDUFB9/NDUFA4/CRYZ/NDUFS5/NDUFB3	12
MF	GO:0045296	cadherin binding	45/1674	333/18369	0.00485085	0.10466	0.0962417	IDH1/ANXA1/SNX2/RAB10/PCMT1/DHX29/CTNNA1/SLK/ARHGAP18/TBC1D2/MAPRE1/BZW1/LASP1/EPS15/NUMB/YWHAB/LRRFIP1/PARK7/EIF4H/RAB1A/RTN4/NCK1/CAPG/CHMP2B/CLIC1/CTNNB1/PI4KA/EIF2A/EGFR/PICALM/EVPL/CD46/EIF2S3/LDHA/SH3GLB1/ENO1/ALDOA/KTN1/PFN1/EFHD2/CHMP5/TAGLN2/FNBP1L/PKN2/ANLN	45
MF	GO:0016651	oxidoreductase activity, acting on NAD(P)H	16/1674	87/18369	0.00496415	0.10466	0.0962417	CBR4/NDUFB5/NQO2/NDUFC2/MICAL1/NCF2/CYB5R4/TP53I3/NDUFA8/NDUFA6/NDUFB9/NDUFA4/CRYZ/NDUFS5/NDUFB3/NCF1	16
MF	GO:0005484	SNAP receptor activity	9/1674	37/18369	0.00503554	0.10466	0.0962417	SNAP29/STX7/VAMP7/STX12/VAMP8/STX11/VAMP3/SNAP23/STX3	9
MF	GO:0016409	palmitoyltransferase activity	9/1674	37/18369	0.00503554	0.10466	0.0962417	SPTSSA/CPT2/ZDHHC6/ZDHHC20/ZDHHC7/SPTLC1/SPTLC2/CPT1C/ZDHHC19	9
MF	GO:0008194	UDP-glycosyltransferase activity	23/1674	143/18369	0.00514946	0.10497	0.0965264	GLT8D1/HEXB/COLGALT1/GALNT4/GCNT1/PIGA/GALNT14/B3GNT3/HAS1/GALNT2/EOGT/GYG1/GALNT3/MGAT4A/B4GALT5/CSGALNACT2/GALNT9/GALNT1/CSGALNACT1/GALNT7/CHSY1/B3GNT5/UGCG	23
MF	GO:0052744	phosphatidylinositol monophosphate phosphatase activity	5/1674	14/18369	0.00620396	0.122083	0.112263	MTMR6/MTM1/FIG4/SACM1L/PTEN	5
MF	GO:1901981	phosphatidylinositol phosphate binding	27/1674	179/18369	0.00632563	0.122083	0.112263	PLA2G4A/BTK/SNX4/CHMP3/GOLPH3/WIPI1/ARFIP1/ADAP2/SVIL/ZFYVE26/ANXA2P2/SNX14/EXOC1/ARHGAP9/SNX10/COMMD1/CAPG/RCSD1/PICALM/GAB2/FCHO2/SESTD1/IQGAP2/NCF4/PFN1/PHLDA2/RACGAP1	27
MF	GO:0003955	NAD(P)H dehydrogenase (quinone) activity	10/1674	45/18369	0.00633447	0.122083	0.112263	CBR4/NDUFB5/NQO2/NDUFC2/NDUFA8/NDUFA6/NDUFB9/NDUFA4/NDUFS5/NDUFB3	10
MF	GO:0016408	C-acyltransferase activity	6/1674	20/18369	0.00717989	0.133521	0.122781	HADHB/SCP2/ACAA1/SPTSSA/SPTLC1/SPTLC2	6
MF	GO:0017075	syntaxin-1 binding	6/1674	20/18369	0.00717989	0.133521	0.122781	STXBP5/STXBP3/VAMP3/SNAP23/LRRK2/STXBP2	6
MF	GO:0019905	syntaxin binding	13/1674	68/18369	0.00773679	0.141397	0.130023	SNAP29/STX7/STXBP5/RAB11A/VPS54/TMED10/BLOC1S6/VAMP8/STXBP3/VAMP3/SNAP23/LRRK2/STXBP2	13
MF	GO:0016747	acyltransferase activity, transferring groups other than amino-acyl groups	32/1674	226/18369	0.0081811	0.142717	0.131237	PLA2G4A/HADHB/SCP2/CBR4/ACAA1/GNPAT/SPTSSA/NAT1/CPT2/HAT1/MBOAT1/SOAT1/NAA20/EP300/NAA50/ELOVL1/ZDHHC6/ZDHHC20/LCLAT1/ALAS1/MBOAT2/ZDHHC7/SPTLC1/ABHD5/GTF2B/LPCAT2/SPTLC2/DGAT2/SIRT1/CPT1C/ZDHHC19/LPGAT1	32
MF	GO:1990226	histone methyltransferase binding	5/1674	15/18369	0.00861669	0.142717	0.131237	LCORL/CBX1/CBX3/CTNNB1/LCOR	5
MF	GO:0016790	thiolester hydrolase activity	9/1674	40/18369	0.00864236	0.142717	0.131237	PPT1/ABCD3/LYPLAL1/ACOT13/ABHD13/ACOT9/HIBCH/ABHD17A/LYPLA1	9
MF	GO:0015924	mannosyl-oligosaccharide mannosidase activity	4/1674	10/18369	0.00921206	0.142717	0.131237	EDEM3/MAN1A1/MAN2A1/EDEM2	4
MF	GO:0032396	inhibitory MHC class I receptor activity	4/1674	10/18369	0.00921206	0.142717	0.131237	LILRB2/LILRA1/LILRA2/LILRA3	4
MF	GO:0050786	RAGE receptor binding	4/1674	10/18369	0.00921206	0.142717	0.131237	S100A4/S100A12/FPR1/HMGB2	4
MF	GO:0070008	serine-type exopeptidase activity	4/1674	10/18369	0.00921206	0.142717	0.131237	SCPEP1/CPVL/CTSA/CPD	4
MF	GO:0071723	lipopeptide binding	4/1674	10/18369	0.00921206	0.142717	0.131237	CD1D/TLR1/TLR6/TLR2	4
MF	GO:0003924	GTPase activity	43/1674	327/18369	0.00927294	0.142717	0.131237	RAC1/RAB9A/RAB10/ARL8B/RAB32/ARL3/RAB11A/RRAGD/ARL13B/RASA1/GNAI3/RHOU/ATL3/GNAQ/NRAS/RAB27A/MTIF2/ENTPD7/RAP2C/RHOT1/RGS18/GNG5/RAB1A/RAB22A/MFN1/GPN3/RAB33B/RAB8B/RAP1B/RIT1/RGS19/GNG10/SRP54/EIF2S3/RAB31/LRRK2/RALB/RAB13/RALA/RAC2/GIMAP7/RGS2/MX2	43
MF	GO:0003841	1-acylglycerol-3-phosphate O-acyltransferase activity	6/1674	21/18369	0.00929006	0.142717	0.131237	MBOAT1/LCLAT1/MBOAT2/ABHD5/LPCAT2/LPGAT1	6
MF	GO:0008656	cysteine-type endopeptidase activator activity involved in apoptotic process	6/1674	21/18369	0.00929006	0.142717	0.131237	APAF1/PYCARD/CTSS/NLRP12/CASP1/RPS27L	6
MF	GO:0015399	primary active transmembrane transporter activity	25/1674	170/18369	0.0114324	0.16255	0.149475	ATP6V0B/ABCD3/ATP6V1E1/NDUFB5/NDUFC2/ATP2C1/ATP6V1C1/UQCRFS1/ATP6V1A/COX8A/UQCRC1/ATP6V0D1/NDUFA8/ATP6V0E1/ATP13A3/TCIRG1/NDUFA6/NDUFB9/ATP6V1B2/NDUFA4/ABCB10/TOMM20/NDUFS5/NDUFB3/ABCA13	25
MF	GO:0055102	lipase inhibitor activity	5/1674	16/18369	0.0116076	0.16255	0.149475	ANXA1/ANXA4/ANXA5/ANXA2P2/ANXA3	5
MF	GO:0000287	magnesium ion binding	31/1674	223/18369	0.01177	0.16255	0.149475	IDH1/ATP8B4/OXSR1/PGM2/NLRC4/SUCLA2/MAP3K8/ARL3/PPM1B/ATP11A/STK38L/NUDT19/RP2/STK3/PGM1/TDG/TDP2/MAP3K5/ATP10D/CERK/RPS6KA3/SUCLG2/IMPA1/RPS6KA1/NUDT5/MAST3/ENO1/LRRK2/ENOPH1/IRAK3/PLSCR1	31
MF	GO:0004709	MAP kinase kinase kinase activity	6/1674	22/18369	0.0118079	0.16255	0.149475	MAP3K8/MAP3K3/MAP3K5/EGFR/MAP3K1/LRRK2	6
MF	GO:0019956	chemokine binding	6/1674	22/18369	0.0118079	0.16255	0.149475	ITGAV/PLP2/ITGA4/CCR1/CXCR2/CX3CR1	6
MF	GO:0033691	sialic acid binding	6/1674	22/18369	0.0118079	0.16255	0.149475	ST8SIA4/SIGLEC7/FCN1/SIGLEC10/SIGLEC9/SIGLEC5	6
MF	GO:0042171	lysophosphatidic acid acyltransferase activity	6/1674	22/18369	0.0118079	0.16255	0.149475	MBOAT1/LCLAT1/MBOAT2/ABHD5/LPCAT2/LPGAT1	6
MF	GO:0071617	lysophospholipid acyltransferase activity	6/1674	22/18369	0.0118079	0.16255	0.149475	MBOAT1/LCLAT1/MBOAT2/ABHD5/LPCAT2/LPGAT1	6
MF	GO:0140104	molecular carrier activity	15/1674	88/18369	0.0128439	0.173791	0.159812	ZNHIT1/RANBP6/IPO11/EMC2/DPH3/TMCO6/MMGT1/ANP32E/PARK7/KPNA2/MYD88/NUBP1/NDUFAB1/CLU/HBM	15
MF	GO:0001851	complement component C3b binding	4/1674	11/18369	0.0134442	0.173791	0.159812	ITGAM/CR1/ITGB2/VSIG4	4
MF	GO:0005536	glucose binding	4/1674	11/18369	0.0134442	0.173791	0.159812	G6PD/PYGL/HK3/SLC2A3	4
MF	GO:0019864	IgG binding	4/1674	11/18369	0.0134442	0.173791	0.159812	FCGRT/FCGR1A/FCGR3A/FCGR3B	4
MF	GO:0047676	arachidonate-CoA ligase activity	4/1674	11/18369	0.0134442	0.173791	0.159812	ACSL4/ACSL3/ACSL1/SLC27A3	4
MF	GO:0005096	GTPase activator activity	37/1674	280/18369	0.013909	0.177633	0.163345	ARHGAP26/NCKAP1L/VAV3/ELMOD2/STXBP5/ARHGAP18/ANKRD27/RAP1GAP2/RASA1/TBCK/TBC1D2/ADAP2/ARHGEF6/SEC23B/GNAQ/GDI2/SMAP1/RP2/ARFGAP3/ARHGAP9/RGS18/BNIP2/ACAP2/SEC23A/RIN3/AGFG1/IQGAP2/LRRK2/SMAP2/RIN2/DLC1/TBC1D8/SIPA1L2/FAM13B/RGS2/RACGAP1/FFAR2	37
MF	GO:0016746	acyltransferase activity	34/1674	253/18369	0.0140981	0.177905	0.163595	PLA2G4A/HADHB/SCP2/CBR4/ACAA1/GNPAT/SPTSSA/NAT1/CPT2/HAT1/MBOAT1/SOAT1/NAA20/EP300/NAA50/ELOVL1/ZDHHC6/ZDHHC20/LCLAT1/ALAS1/MBOAT2/ZDHHC7/SPTLC1/ABHD5/PDHX/GTF2B/LPCAT2/QPCT/SPTLC2/DGAT2/SIRT1/CPT1C/ZDHHC19/LPGAT1	34
MF	GO:0035035	histone acetyltransferase binding	6/1674	23/18369	0.01477	0.18419	0.169375	TRIP4/EID1/MEF2A/KANSL1L/MTF1/PCNA	6
MF	GO:0003743	translation initiation factor activity	10/1674	51/18369	0.0154242	0.190112	0.17482	DHX29/MTIF2/COPS5/EIF4H/EIF2A/EIF3L/EIF4E3/EIF2B1/EIF1AX/EIF2S3	10
MF	GO:0032934	sterol binding	11/1674	59/18369	0.01641	0.199938	0.183856	SCP2/ERLIN2/SOAT1/STARD3NL/OSBPL9/SLC38A9/INSIG2/OSBPL11/NPC2/TSPO/ERLIN1	11
MF	GO:0051015	actin filament binding	28/1674	202/18369	0.0166298	0.200314	0.184201	CAPZA2/CORO1C/MYO5A/ARPC3/CTNNA1/ARPC2/BLOC1S6/ARPC1B/SVIL/MICAL1/LASP1/PSTPIP1/CORO2A/MISP/ADD3/CAPG/RCSD1/MYO1F/CYFIP1/ACTN4/EGFR/MYO18A/IQGAP2/LCP1/GAS7/CORO1A/PSTPIP2/DMTN	28
MF	GO:0005544	calcium-dependent phospholipid binding	10/1674	52/18369	0.017583	0.2083	0.191545	PLA2G4A/ANXA1/ANXA4/ANXA5/ANXA2P2/ANXA3/CPNE2/C2CD5/CPNE3/DYSF	10
MF	GO:0019865	immunoglobulin binding	6/1674	24/18369	0.0182108	0.2083	0.191545	FCGRT/LILRA2/FCGR1A/FCAR/FCGR3A/FCGR3B	6
MF	GO:0004726	non-membrane spanning protein tyrosine phosphatase activity	4/1674	12/18369	0.0187341	0.2083	0.191545	PTPN18/DUSP22/PTPN12/PTPN6	4
MF	GO:0016273	arginine N-methyltransferase activity	4/1674	12/18369	0.0187341	0.2083	0.191545	NDUFAF7/PRMT3/METTL23/PRMT6	4
MF	GO:0016274	protein-arginine N-methyltransferase activity	4/1674	12/18369	0.0187341	0.2083	0.191545	NDUFAF7/PRMT3/METTL23/PRMT6	4
MF	GO:0016668	oxidoreductase activity, acting on a sulfur group of donors, NAD(P) as acceptor	4/1674	12/18369	0.0187341	0.2083	0.191545	DLD/GSR/PGK1/TXN	4
MF	GO:0097677	STAT family protein binding	4/1674	12/18369	0.0187341	0.2083	0.191545	EP300/FAM220A/CEBPA/SPI1	4
MF	GO:0004896	cytokine receptor activity	15/1674	92/18369	0.0188649	0.2083	0.191545	CSF2RA/IL10RB/IL13RA1/IL6R/IL18RAP/IL17RA/CCR1/IFNGR1/IL4R/CCR2/IL1R1/CXCR2/CX3CR1/CSF3R/IL1R2	15
MF	GO:0016411	acylglycerol O-acyltransferase activity	7/1674	31/18369	0.0192851	0.209444	0.192597	MBOAT1/LCLAT1/MBOAT2/ABHD5/LPCAT2/DGAT2/LPGAT1	7
MF	GO:0052745	inositol phosphate phosphatase activity	5/1674	18/18369	0.0195423	0.209444	0.192597	IMPA2/INPP1/IMPA1/PTEN/MINPP1	5
MF	GO:0030695	GTPase regulator activity	59/1674	495/18369	0.0198135	0.209444	0.192597	ARFGEF1/ARHGAP26/NCKAP1L/LAMTOR1/VAV3/ELMOD2/STXBP5/ARHGAP18/LAMTOR5/DOCK11/ANKRD27/LAMTOR2/RAP1GAP2/RASA1/TBCK/TBC1D2/RHOU/ADAP2/ARHGEF6/SEC23B/GNAQ/LAMTOR3/GDI2/SMAP1/RP2/ARFGAP3/DENND5A/SLC38A9/ARHGAP9/RGS18/BNIP2/DENND4A/C9orf72/ACAP2/FGD4/SEC23A/DENND6A/RIN3/VAV1/SIRPA/ARHGEF40/EIF2B1/AGFG1/IQGAP2/SOS2/SBF2/LRRK2/SMAP2/RIN2/DLC1/PCP2/TBC1D8/SIPA1L2/ARHGEF3/FAM13B/RGS2/RACGAP1/FFAR2/RGL4	59
MF	GO:0060589	nucleoside-triphosphatase regulator activity	59/1674	495/18369	0.0198135	0.209444	0.192597	ARFGEF1/ARHGAP26/NCKAP1L/LAMTOR1/VAV3/ELMOD2/STXBP5/ARHGAP18/LAMTOR5/DOCK11/ANKRD27/LAMTOR2/RAP1GAP2/RASA1/TBCK/TBC1D2/RHOU/ADAP2/ARHGEF6/SEC23B/GNAQ/LAMTOR3/GDI2/SMAP1/RP2/ARFGAP3/DENND5A/SLC38A9/ARHGAP9/RGS18/BNIP2/DENND4A/C9orf72/ACAP2/FGD4/SEC23A/DENND6A/RIN3/VAV1/SIRPA/ARHGEF40/EIF2B1/AGFG1/IQGAP2/SOS2/SBF2/LRRK2/SMAP2/RIN2/DLC1/PCP2/TBC1D8/SIPA1L2/ARHGEF3/FAM13B/RGS2/RACGAP1/FFAR2/RGL4	59
MF	GO:0019829	ATPase-coupled monoatomic cation transmembrane transporter activity	10/1674	53/18369	0.0199564	0.209444	0.192597	ATP6V0B/ATP6V1E1/ATP2C1/ATP6V1C1/ATP6V1A/ATP6V0D1/ATP6V0E1/ATP13A3/TCIRG1/ATP6V1B2	10
MF	GO:0005537	mannose binding	6/1674	25/18369	0.0221619	0.23031	0.211784	MANBA/DPM1/CLN5/CLEC4A/ASGR1/IGF2R	6
MF	GO:0016853	isomerase activity	22/1674	154/18369	0.0228998	0.235668	0.216711	SPAST/PPIL4/KATNA1/PGM2/MCEE/FKBP15/DSE/PGAM1/TBXAS1/GLCE/PPID/PIN1/GLRX2/PGM1/TOP2B/EBPL/DEGS1/PPIL3/ENOPH1/IDI1/GPI/FKBP5	22
MF	GO:0001784	phosphotyrosine residue binding	9/1674	47/18369	0.0242793	0.247462	0.227557	SYK/MAPK1/RASA1/VAV1/HCK/PTPN6/FGR/PFN1/SAMSN1	9
MF	GO:0016840	carbon-nitrogen lyase activity	4/1674	13/18369	0.0251456	0.248296	0.228324	PAM/ASL/APMAP/ADSL	4
MF	GO:0034450	ubiquitin-ubiquitin ligase activity	4/1674	13/18369	0.0251456	0.248296	0.228324	UBE2K/UBR5/UBE4A/PELI1	4
MF	GO:0045028	G protein-coupled purinergic nucleotide receptor activity	4/1674	13/18369	0.0251456	0.248296	0.228324	P2RY13/PTAFR/GPR34/P2RY8	4
MF	GO:0002020	protease binding	20/1674	138/18369	0.0253218	0.248296	0.228324	ITGAV/TRIP4/CHMP3/SUMO1/RNF139/NLRC4/SRI/TIMP2/PYCARD/ANXA2P2/PARK7/PSAP/TIMP1/CASP1/CASP3/PTEN/CSTA/IL1R1/LCOR/CTSG	20
MF	GO:0016251	RNA polymerase II general transcription initiation factor activity	8/1674	40/18369	0.0257666	0.248296	0.228324	TAF13/DR1/TAF5/GTF2E1/CCNH/TAF12/GTF2B/GTF2H2	8
MF	GO:0046915	transition metal ion transmembrane transporter activity	8/1674	40/18369	0.0257666	0.248296	0.228324	SLC31A1/SLC31A2/SLC40A1/SLC30A1/TMEM165/ATP2C1/MMGT1/SLC11A1	8
MF	GO:0001848	complement binding	6/1674	26/18369	0.0266516	0.254511	0.234039	ITGAM/CD93/CR1/ITGB2/PTX3/VSIG4	6
MF	GO:0008137	NADH dehydrogenase (ubiquinone) activity	8/1674	41/18369	0.0295405	0.27958	0.257092	NDUFB5/NDUFC2/NDUFA8/NDUFA6/NDUFB9/NDUFA4/NDUFS5/NDUFB3	8
MF	GO:0001614	purinergic nucleotide receptor activity	5/1674	20/18369	0.030379	0.282472	0.259751	P2RY13/PTAFR/GPR34/P2RX1/P2RY8	5
MF	GO:0016502	nucleotide receptor activity	5/1674	20/18369	0.030379	0.282472	0.259751	P2RY13/PTAFR/GPR34/P2RX1/P2RY8	5
MF	GO:0106310	protein serine kinase activity	44/1674	363/18369	0.0311962	0.287548	0.264418	C8orf44-SGK3/OXSR1/CDK5/CDK7/MAPK1/SLK/MAP3K8/TNNI3K/MAP3K3/RIOK2/CAMKK2/RPS6KC1/VRK2/TBK1/STK38L/PRKAA1/PDIK1L/STK3/MAP2K1/RAF1/MARK3/STK17B/MAP3K5/PIK3CG/PRPF4B/RPS6KA3/MAP4K3/CLK1/RPS6KA1/MKNK1/HIPK3/PRKCD/NEK7/MAP3K1/MAST3/VRK1/LRRK2/MAPK14/CAMK1D/ALPK1/MAP2K6/SGK1/PKN2/CLK4	44
MF	GO:0004674	protein serine/threonine kinase activity	50/1674	421/18369	0.0317103	0.289766	0.266458	C8orf44-SGK3/OXSR1/CDK5/CDK7/SYK/MAPK1/SLK/MAP3K8/TNNI3K/MAP3K3/RIOK2/CAMKK2/TGFBR1/RPS6KC1/VRK2/TBK1/STK38L/PRKAA1/STK3/MAP2K1/RAF1/MARK3/STK17B/MAP3K5/PIK3CG/PRPF4B/CHUK/RPS6KA3/MAP4K3/PDK3/EGFR/CPNE3/CLK1/RPS6KA1/MKNK1/HIPK3/PRKCD/NEK7/MAP3K1/MAST3/VRK1/LRRK2/MAPK14/IRAK3/CAMK1D/ALPK1/MAP2K6/SGK1/PKN2/CLK4	50
MF	GO:0019902	phosphatase binding	25/1674	187/18369	0.0335035	0.30253	0.278195	SYK/MAPK1/LILRB2/PPP1CC/CEP192/SHOC2/TBK1/CTSC/ANAPC4/MAP3K5/CDKN1B/IRS2/MVP/CTNNB1/CSK/SIRPA/EGFR/SIGLEC10/SBF2/MAPK14/CLEC12B/PPP1R32/PPP1R3B/PPP1R3D/CEACAM1	25
MF	GO:0050136	NADH dehydrogenase (quinone) activity	8/1674	42/18369	0.0336778	0.30253	0.278195	NDUFB5/NDUFC2/NDUFA8/NDUFA6/NDUFB9/NDUFA4/NDUFS5/NDUFB3	8
MF	GO:0000993	RNA polymerase II complex binding	7/1674	35/18369	0.035919	0.319951	0.294215	CTR9/RPRD1A/ERCC5/LEO1/CDC73/GTF2B/SCAF8	7
MF	GO:1990381	ubiquitin-specific protease binding	5/1674	21/18369	0.0369693	0.326563	0.300295	CHMP3/SUMO1/PARK7/PTEN/LCOR	5
MF	GO:0016791	phosphatase activity	33/1674	265/18369	0.0407664	0.357127	0.328401	CPPED1/HDHD2/PPP1CC/PTPN18/PPM1B/MTMR6/DUSP22/IMPA2/NT5C2/DUSP11/DUSP6/MTM1/FIG4/PPP3CA/INPP1/SACM1L/IMPA1/PTPN12/PTEN/PTPN6/PPP1CB/PPTC7/UBLCP1/PPP4R1/PPM1M/ENOPH1/SGPP1/PPP1R3B/PPP1R3D/ALPL/PFKFB3/MINPP1/PFKFB2	33
MF	GO:0004467	long-chain fatty acid-CoA ligase activity	4/1674	15/18369	0.041488	0.357539	0.328779	ACSL4/ACSL3/ACSL1/SLC27A3	4
MF	GO:0032393	MHC class I receptor activity	4/1674	15/18369	0.041488	0.357539	0.328779	LILRB2/LILRA1/LILRA2/LILRA3	4
MF	GO:0004713	protein tyrosine kinase activity	19/1674	137/18369	0.0425452	0.359668	0.330737	BTK/SYK/CAMKK2/MAP2K1/FES/TYK2/CSK/JAK2/HCK/EGFR/CLK1/HIPK3/PRKCD/FGR/MERTK/MAP2K6/IGF2R/CLK4/BMX	19
MF	GO:0016811	hydrolase activity, acting on carbon-nitrogen (but not peptide) bonds, in linear amides	11/1674	68/18369	0.0426715	0.359668	0.330737	AGA/CAT/HDAC4/ACER3/HINT3/HDAC1/NGLY1/VNN2/PGLYRP1/SIRT1/VNN1	11
MF	GO:0051020	GTPase binding	37/1674	304/18369	0.0427584	0.359668	0.330737	CORO1C/LAMTOR1/MYO5A/DOCK11/ANKRD27/EXOC8/RRAGD/GOLGA5/RASA1/SYTL1/IPO11/GDI2/MICAL1/NCF2/YIPF1/DENND5A/DIAPH2/C9orf72/FGD4/HACE1/XPOT/EPS8/RIN3/SORL1/CYFIP1/RILPL2/PICALM/IQGAP2/ENO1/LCP1/LRRK2/GOLGA4/PFN1/RAB11FIP2/RIN2/FNBP1L/PKN2	37
MF	GO:0003954	NADH dehydrogenase activity	8/1674	44/18369	0.0430923	0.359668	0.330737	NDUFB5/NDUFC2/NDUFA8/NDUFA6/NDUFB9/NDUFA4/NDUFS5/NDUFB3	8
MF	GO:0050660	flavin adenine dinucleotide binding	13/1674	85/18369	0.0436064	0.361116	0.332069	ETFDH/AGPS/KDM1B/DPYD/NQO2/DLD/ETFA/ACADM/MICAL1/ACAD8/GSR/PYROXD1/STEAP4	13
MF	GO:0005158	insulin receptor binding	5/1674	22/18369	0.0443698	0.361784	0.332684	SNX2/SNX4/IRS2/GRB10/LMBRD1	5
MF	GO:0016780	phosphotransferase activity, for other substituted phosphate groups	5/1674	22/18369	0.0443698	0.361784	0.332684	SGMS1/PIGF/SGMS2/SAMD8/PGS1	5
MF	GO:0004722	protein serine/threonine phosphatase activity	14/1674	94/18369	0.0451875	0.365639	0.336229	CPPED1/PPP1CC/PPM1B/MTMR6/DUSP22/DUSP6/FIG4/PPP3CA/PTEN/PPP1CB/PPTC7/UBLCP1/PPM1M/PPP1R3D	14
MF	GO:0061134	peptidase regulator activity	29/1674	230/18369	0.0458441	0.368142	0.33853	NLRC4/LXN/APAF1/TIMP2/PYCARD/CLPX/CTSC/CTSS/NLRP12/NAIP/TNFAIP8/RPS6KA3/APLP2/TIMP1/CASP1/APP/BIRC6/RPS6KA1/CSTA/SERPINB1/SERPINB2/C3/PCOLCE2/PSMD14/CST7/SLPI/RPS27L/PROS1/LTF	29
MF	GO:0019955	cytokine binding	18/1674	130/18369	0.0480504	0.382791	0.352001	ITGAV/CSF2RA/TGFBR1/COPS5/PARK7/IL13RA1/PLP2/IL6R/TNFRSF1A/ITGA4/CCR1/IFNGR1/IL1R1/TNFRSF1B/CXCR2/CX3CR1/CSF3R/IL1R2	18
MF	GO:0004712	protein serine/threonine/tyrosine kinase activity	8/1674	45/18369	0.0483906	0.382791	0.352001	MAPK1/MAP2K1/CLK1/RPS6KA1/MAPK14/MAP2K6/SGK1/CLK4	8

## Sheet: MTF1
ONTOLOGY	ID	Description	GeneRatio	BgRatio	pvalue	p.adjust	qvalue	geneID	Count
BP	GO:0002831	regulation of response to biotic stimulus	133/2086	463/18614	1.27362e-25	7.67866e-22	6.01015e-22	N4BP1/VAV1/EMILIN2/GRN/NLRC4/SYK/MR1/RNF185/HCK/CD300LF/SPI1/MYD88/FGR/BTK/CYBA/PTPN6/LYN/TLR1/TLR6/NCF1/CD55/AP1G1/NAIP/FFAR2/FLOT1/XIAP/TLR5/FBXO38/ITCH/RTN4/STAT5B/MAVS/TYROBP/CASP1/TLR8/NLRC5/NMI/RNF135/LAMP1/TRIM56/ARRB2/RBM47/CRK/PPP2R3C/ALPK1/TRIM38/AKIRIN2/ZNFX1/IFI35/EP300/PIK3AP1/SLC15A3/PYCARD/PARP9/ELMOD2/CEACAM1/HLA-E/PLSCR1/NFKBIZ/LILRB1/IL18RAP/IRF1/TLR2/CR1/FPR2/TLR4/YTHDF2/ADAR/T…	133
BP	GO:0045088	regulation of innate immune response	111/2086	373/18614	6.60896e-23	1.99227e-19	1.55937e-19	N4BP1/VAV1/GRN/NLRC4/SYK/RNF185/HCK/CD300LF/SPI1/MYD88/FGR/BTK/CYBA/PTPN6/LYN/TLR1/TLR6/NCF1/AP1G1/NAIP/FFAR2/FLOT1/XIAP/TLR5/ITCH/RTN4/STAT5B/MAVS/TYROBP/CASP1/TLR8/NLRC5/NMI/RNF135/LAMP1/TRIM56/ARRB2/RBM47/CRK/ALPK1/AKIRIN2/ZNFX1/IFI35/EP300/PIK3AP1/SLC15A3/PYCARD/PARP9/CEACAM1/HLA-E/PLSCR1/NFKBIZ/LILRB1/IL18RAP/IRF1/TLR2/CR1/FPR2/TLR4/YTHDF2/ADAR/TRIM21/UBE2K/HLA-G/MAP2K6/CD14/MNDA/LILRA2/CDC3…	111
BP	GO:0031349	positive regulation of defense response	123/2086	441/18614	1.51333e-22	3.04128e-19	2.38043e-19	VAV1/EMILIN2/GRN/NLRC4/SYK/RNF185/HCK/CD300LF/SPI1/MYD88/BTK/CYBA/IL17RA/LYN/TLR1/TLR6/RIPK1/AP1G1/NAIP/FFAR2/FLOT1/XIAP/NLRP12/TLR5/ITCH/PIK3CG/RTN4/STAT5B/TNFRSF1A/MAVS/TYROBP/CASP1/TLR8/NLRC5/NMI/RNF135/CEBPB/LAMP1/TRIM56/FCGR1A/ARRB2/CTSC/RBM47/S100A9/CASP4/IL18/ALPK1/AKIRIN2/ZNFX1/IFI35/EP300/JAK2/PIK3AP1/SLC15A3/PYCARD/PARP9/HLA-E/PLSCR1/NFKBIZ/IL18RAP/IRF1/TLR2/FPR2/TLR4/S100A12/UBE2K/HLA-…	123
BP	GO:0002833	positive regulation of response to biotic stimulus	98/2086	327/18614	1.33031e-20	2.00511e-17	1.56942e-17	VAV1/EMILIN2/GRN/NLRC4/SYK/MR1/RNF185/HCK/CD300LF/SPI1/MYD88/BTK/CYBA/LYN/TLR1/TLR6/AP1G1/NAIP/FFAR2/FLOT1/XIAP/TLR5/FBXO38/ITCH/RTN4/STAT5B/MAVS/TYROBP/CASP1/TLR8/NLRC5/NMI/RNF135/LAMP1/TRIM56/ARRB2/RBM47/ALPK1/AKIRIN2/ZNFX1/IFI35/EP300/PIK3AP1/SLC15A3/PYCARD/PARP9/HLA-E/PLSCR1/NFKBIZ/IL18RAP/IRF1/TLR2/FPR2/TLR4/UBE2K/HLA-G/MAP2K6/CD14/MNDA/LILRA2/TBK1/IRAK3/FADD/RAB11FIP2/XRCC5/TICAM2/AIM2/TIFA…	98
BP	GO:0045089	positive regulation of innate immune response	91/2086	300/18614	1.31776e-19	1.58895e-16	1.24369e-16	VAV1/NLRC4/SYK/RNF185/HCK/CD300LF/SPI1/MYD88/BTK/CYBA/LYN/TLR1/TLR6/AP1G1/NAIP/FFAR2/FLOT1/XIAP/TLR5/ITCH/RTN4/STAT5B/MAVS/TYROBP/CASP1/TLR8/NLRC5/NMI/RNF135/LAMP1/TRIM56/ARRB2/RBM47/ALPK1/AKIRIN2/ZNFX1/IFI35/EP300/PIK3AP1/SLC15A3/PYCARD/PARP9/HLA-E/PLSCR1/NFKBIZ/IL18RAP/IRF1/TLR2/FPR2/TLR4/UBE2K/HLA-G/MAP2K6/CD14/MNDA/LILRA2/TBK1/IRAK3/FADD/RAB11FIP2/XRCC5/TICAM2/AIM2/TIFA/EPG5/ANKRD17/IRF7/APPL…	91
BP	GO:0016050	vesicle organization	102/2086	368/18614	1.11269e-18	1.11807e-15	8.75122e-16	DNAJC13/CHMP2B/CSNK1D/VPS33B/CHMP2A/PAFAH1B1/TRAPPC12/STX11/SLC9A8/KLHL12/STAM2/AP1G1/TOM1/VPS37B/MVB12A/RAB14/MYO18A/CHMP3/RAB7A/GNAI3/VPS41/STX3/ATP6V0D1/SEC24A/VAMP3/SEC22B/ZEB2/ATP6V1H/RFX2/SEC23B/STX12/SEC24D/ARL8B/ATP6AP1/KCNE1/ATP6V0B/MIA3/AGFG1/RAB32/RAB1A/EXOC8/VAV3/RAB27A/PICALM/YIPF5/CUL3/DTNBP1/SEC16A/VPS4B/SEC24B/BLOC1S5/HPS5/VPS25/RAB20/TRAPPC6B/CHMP4A/ATP6V1B2/HOOK3/DOC2B/YIPF4/GOL…	102
BP	GO:0009615	response to virus	107/2086	408/18614	1.26028e-17	1.08546e-14	8.49601e-15	RIPK3/RNF185/NFKB1/MYD88/FGR/EXT1/ITGAX/IL17RA/ATG7/TRIM25/MLKL/BCL3/MAPK14/LGALS8/IL10RB/RNASEL/TRIM27/CHMP3/ITCH/MAVS/CASP1/TLR8/NLRC5/NMI/RNF135/TRIM56/IFNAR1/IFNAR2/IFNGR2/TRIM34/TRIM38/ZNFX1/IRF2/JAK2/TYK2/PYCARD/PARP9/ELMOD2/PLSCR1/LILRB1/IRF1/TLR2/IFITM3/DNAJC3/ADAR/IFITM2/ENO1/DDX60L/TRIM21/LAMTOR5/IFITM1/MICB/IFNGR1/EXOC1/TBK1/IRAK3/FADD/BST2/IL1B/AIM2/IRF9/HNRNPUL1/AZI2/MX2/TANK/IRF7/PT…	107
BP	GO:0002274	myeloid leukocyte activation	75/2086	240/18614	3.45238e-17	2.6018e-14	2.03645e-14	RBPJ/GRN/FES/PRAM1/SYK/PRKCD/PTAFR/CD300LF/SPI1/MYD88/FGR/IL4R/DYSF/JMJD6/BTK/ITGAM/PTPN6/LYN/TLR1/TLR6/ANXA3/MILR1/STXBP2/PSEN1/MYO18A/ADAM10/C5AR1/PIK3CG/FCER1G/TYROBP/NMI/NDRG1/CTSC/IFNGR2/RAC2/GPR137B/CST7/IL18/IFI35/JAK2/KMT2E/PYCARD/LCP2/PLSCR1/IL18RAP/TLR2/PREX1/BPI/TLR4/S100A12/GAB2/LILRA2/ANXA1/STXBP3/SBNO2/IFNGR1/CD177/ADAM9/SNAP23/PTPRC/CXCR2/IL15/SNCA/ITGB2/PLA2G4A/C12orf4/MMP8/LRRK2/…	75
BP	GO:0030099	myeloid cell differentiation	107/2086	421/18614	1.39308e-16	9.33208e-14	7.30429e-14	OSCAR/RBPJ/THOC5/CFLAR/FES/VPS33B/CSF3R/SPI1/PAFAH1B1/JMJD6/CCR1/G6PD/NBEAL2/PTPN6/LYN/ALAS1/RIPK1/ACVR1B/TCIRG1/MAPK14/LILRB3/BCL6/JUNB/PSEN1/CTNNB1/JAG1/ACTN1/TET2/STAT5B/NR3C1/TYROBP/CEBPB/OSTM1/RASSF2/NCKAP1L/GPR137B/ATP6AP1/CDC73/INPP5D/PAF1/PTBP3/ZFP36/EP300/JAK2/CTR9/KMT2E/NKAP/HCLS1/DHRS7B/CEACAM1/LILRB1/TLR2/SMAP1/TMOD3/TLR4/CDK5RAP3/ADAR/TSPAN2/SRP54/GAB2/EVI2B/CBFA2T3/SNX10/SBNO2/TRIB1…	107
BP	GO:0019221	cytokine-mediated signaling pathway	118/2086	492/18614	4.04226e-16	2.43708e-13	1.90752e-13	SYK/PADI2/RNF185/CSF3R/HCK/CD300LF/SPI1/MYD88/PAFAH1B1/IL4R/EXT1/CCR1/IL17RA/PTPN6/LYN/ACTN4/RIPK1/NAIP/XIAP/IL10RB/PLP2/FCER1G/IL6R/LILRB2/STAT5B/TNFRSF1A/JAK3/TNFRSF1B/MAVS/CASP1/CSF2RB/NLRC5/SPPL2A/CSF2RA/TRIM56/SP100/SH2B2/IFNAR1/IFNAR2/IFNGR2/WBP1L/RBM47/ACSL1/PRKACA/CASP4/IL18/CD44/JAK2/TYK2/CTR9/PYCARD/PARP9/ADIPOR2/CEACAM1/TNFSF13B/NFKBIZ/LILRB1/IL18RAP/IRF1/CXCR1/ILK/IFITM3/YTHDF2/ADAR/I…	118
BP	GO:0001819	positive regulation of cytokine production	117/2086	489/18614	6.52561e-16	3.57663e-13	2.79945e-13	NLRC4/SYK/NFAM1/PTAFR/MYD88/FGR/IL4R/BTK/CYBA/IL17RA/ARID5A/TLR1/TLR6/RIPK1/CD55/BCL3/MAPK14/NAIP/FFAR2/FLOT1/NLRP12/PSEN1/TLR5/TRIM27/C5AR1/PIK3CG/FCER1G/IL6R/LILRB2/STAT5B/MAVS/TYROBP/CASP1/TLR8/RNF135/CEBPB/SORL1/TRIM56/CYP1B1/RBM47/SASH3/CD58/IL18/RAB1A/AKIRIN2/JAK2/TYK2/PYCARD/HLA-E/LILRB1/GSDMD/IRF1/TLR2/C3AR1/TLR4/HLA-G/LAMTOR5/CD14/LAPTM5/MNDA/LILRA2/ANXA1/IL1A/CYBB/IFNGR1/GPSM3/TBK1/IRAK…	117
BP	GO:0002366	leukocyte activation involved in immune response	83/2086	296/18614	9.30186e-16	4.67341e-13	3.65792e-13	SEMA4A/GRN/FES/PRAM1/SYK/APBB1IP/PTAFR/SPI1/MYD88/FGR/IL4R/DYSF/BTK/ITGAM/PTPN6/LYN/ANXA3/BCL3/DOCK11/AP1G1/ENTPD7/MILR1/BCL6/STXBP2/JUNB/PSEN1/PIK3CG/FCER1G/IL6R/JAK3/TYROBP/NMI/LAMP1/RAC2/NCKAP1L/LCP1/IL18/IFI35/RAB27A/PYCARD/ATP7A/CEACAM1/NFKBIZ/LILRB1/CR1/TLR4/GAB2/LILRA2/ANXA1/STXBP3/HLX/SBNO2/LEF1/CORO1A/CD177/ITGAL/LIG4/SNAP23/TGFB1/PTPRC/IL18R1/NBN/HLA-F/CD46/CLEC4E/NLRP3/ITGB2/PAXIP1/C12…	83
BP	GO:0002764	immune response-regulating signaling pathway	110/2086	450/18614	1.01009e-15	4.68451e-13	3.6666e-13	VAV1/PRAM1/NLRC4/KLHL6/SYK/NFAM1/PRKCD/HCK/CD300LF/NFKB1/MYD88/GRB2/FGR/BTK/CYBA/PTPN6/LYN/TLR1/TLR6/THEMIS2/NAIP/FFAR2/FLOT1/XIAP/PSEN1/TLR5/CSK/ITCH/C5AR1/FCER1G/LILRB2/RTN4/DUSP22/TYROBP/CASP1/FPR1/TLR8/NMI/RNF135/FCGR1A/ARRB2/SH2B2/NCKAP1L/INPP5D/DUSP3/ALPK1/VAV3/IFI35/EP300/PIK3AP1/SLC15A3/PYCARD/CEACAM1/LCP2/PLSCR1/NFKBIZ/LILRB1/IRF1/TLR2/CR1/FPR2/C3AR1/TLR4/BMX/HLA-G/MAP2K6/CD14/LAPTM5/MND…	110
BP	GO:0002253	activation of immune response	117/2086	495/18614	1.68307e-15	7.24801e-13	5.67308e-13	VAV1/PRAM1/NLRC4/KLHL6/SYK/C1RL/NFAM1/PRKCD/HCK/CD300LF/NFKB1/MYD88/GRB2/FGR/BTK/CYBA/PTPN6/LYN/TLR1/TLR6/THEMIS2/CD55/NAIP/FFAR2/FLOT1/XIAP/PSEN1/TLR5/CSK/ITCH/C5AR1/FCER1G/RTN4/DUSP22/MAVS/TYROBP/CASP1/FPR1/TLR8/NMI/RNF135/ARRB2/SH2B2/NCKAP1L/CD59/INPP5D/DUSP3/ALPK1/ZNFX1/VAV3/IFI35/EP300/PIK3AP1/SLC15A3/PYCARD/CEACAM1/LCP2/PLSCR1/NFKBIZ/IRF1/TLR2/CR1/FPR2/CFP/C3AR1/TLR4/BMX/MAP2K6/CD14/LAPTM5/…	117
BP	GO:0002443	leukocyte mediated immunity	101/2086	401/18614	1.91774e-15	7.68433e-13	6.01459e-13	VAV1/RIPK3/FES/PRAM1/SYK/MR1/C1RL/PRKCD/PTAFR/SPI1/MYD88/FGR/IL4R/BTK/ITGAM/PTPN6/LYN/ARID5A/ANXA3/CD55/BCL3/TCIRG1/AP1G1/MILR1/BCL6/STXBP2/FBXO38/JAG1/PIK3CG/FCER1G/STAT5B/DUSP22/JAK3/TNFRSF1B/MAVS/TYROBP/CSF2RB/TLR8/LAMP1/FCGR1A/ARRB2/CTSC/ARL8B/RAC2/NCKAP1L/SASH3/CRK/INPP5D/IL18/RAB27A/KMT2E/CEACAM1/HLA-E/NFKBIZ/LILRB1/IL18RAP/CR1/TLR4/HLA-G/GAB2/HLA-C/STXBP3/MICB/FADD/BST2/CORO1A/CD177/IL1B/T…	101
BP	GO:0002697	regulation of immune effector process	98/2086	384/18614	2.0393e-15	7.68433e-13	6.01459e-13	VAV1/RIPK3/GRN/FES/PRAM1/SYK/MR1/PTAFR/SPI1/MYD88/FGR/IL4R/BTK/ITGAM/PTPN6/LYN/ARID5A/NCF1/CD55/LITAF/AP1G1/FFAR2/BCL6/STXBP2/JUNB/TMBIM6/MYO18A/FBXO38/STAT5B/DUSP22/JAK3/TNFRSF1B/MAVS/TYROBP/LAMP1/FCGR1A/ARRB2/RAC2/NCKAP1L/SASH3/CD59/CRK/IL18/PYCARD/CEACAM1/HLA-E/NFKBIZ/LILRB1/IL18RAP/CR1/CFP/TLR4/HLA-G/LAPTM5/GAB2/ANXA1/HLA-C/HLX/MICB/IRAK3/FADD/UBE2J1/BST2/CD177/IL1B/TICAM2/HLA-B/EVPL/FUT7/IL1…	98
BP	GO:0002263	cell activation involved in immune response	83/2086	300/18614	2.17303e-15	7.7066e-13	6.03202e-13	SEMA4A/GRN/FES/PRAM1/SYK/APBB1IP/PTAFR/SPI1/MYD88/FGR/IL4R/DYSF/BTK/ITGAM/PTPN6/LYN/ANXA3/BCL3/DOCK11/AP1G1/ENTPD7/MILR1/BCL6/STXBP2/JUNB/PSEN1/PIK3CG/FCER1G/IL6R/JAK3/TYROBP/NMI/LAMP1/RAC2/NCKAP1L/LCP1/IL18/IFI35/RAB27A/PYCARD/ATP7A/CEACAM1/NFKBIZ/LILRB1/CR1/TLR4/GAB2/LILRA2/ANXA1/STXBP3/HLX/SBNO2/LEF1/CORO1A/CD177/ITGAL/LIG4/SNAP23/TGFB1/PTPRC/IL18R1/NBN/HLA-F/CD46/CLEC4E/NLRP3/ITGB2/PAXIP1/C12…	83
BP	GO:0051607	defense response to virus	83/2086	303/18614	4.05156e-15	1.35705e-12	1.06217e-12	RIPK3/RNF185/MYD88/ITGAX/ATG7/TRIM25/MLKL/IL10RB/RNASEL/TRIM27/CHMP3/ITCH/MAVS/CASP1/TLR8/NLRC5/RNF135/TRIM56/IFNAR2/IFNGR2/TRIM34/TRIM38/ZNFX1/IRF2/PYCARD/PARP9/ELMOD2/PLSCR1/LILRB1/IRF1/TLR2/IFITM3/DNAJC3/ADAR/IFITM2/DDX60L/TRIM21/IFITM1/MICB/EXOC1/TBK1/FADD/BST2/IL1B/AIM2/IRF9/AZI2/MX2/TANK/IRF7/PTPRC/ARMC5/IL15/SAMHD1/NT5C3A/RAB2B/EXOSC4/ZMPSTE24/DTX3L/IFI16/STAT1/LYST/APOBEC3B/SENP7/BCL2L1/P…	83
BP	GO:0140546	defense response to symbiont	83/2086	304/18614	4.97419e-15	1.57839e-12	1.23542e-12	RIPK3/RNF185/MYD88/ITGAX/ATG7/TRIM25/MLKL/IL10RB/RNASEL/TRIM27/CHMP3/ITCH/MAVS/CASP1/TLR8/NLRC5/RNF135/TRIM56/IFNAR2/IFNGR2/TRIM34/TRIM38/ZNFX1/IRF2/PYCARD/PARP9/ELMOD2/PLSCR1/LILRB1/IRF1/TLR2/IFITM3/DNAJC3/ADAR/IFITM2/DDX60L/TRIM21/IFITM1/MICB/EXOC1/TBK1/FADD/BST2/IL1B/AIM2/IRF9/AZI2/MX2/TANK/IRF7/PTPRC/ARMC5/IL15/SAMHD1/NT5C3A/RAB2B/EXOSC4/ZMPSTE24/DTX3L/IFI16/STAT1/LYST/APOBEC3B/SENP7/BCL2L1/P…	83
BP	GO:0016236	macroautophagy	85/2086	322/18614	1.93223e-14	5.82471e-12	4.55905e-12	CHMP2B/CHMP2A/CAPN1/ATG7/WDFY3/SH3GLB1/ZFYVE26/STAM2/TCIRG1/TOM1/LGALS8/VPS37B/PSEN1/USP30/MVB12A/CHMP3/RAB7A/GNAI3/VPS35/VPS41/NSFL1C/ATP6V0D1/TECPR1/SEC22B/ATP6V1H/RALB/UBXN2B/LAMP2/SPTLC1/STX12/SNX6/WIPI1/ARL8B/ATP6V0B/PRKACA/VMP1/SNX18/SCFD1/RAB1A/EXOC8/STK3/ATG3/VPS4B/VPS25/SPTLC2/SESN2/CHMP4A/ATP6V0E1/TP53INP2/NBR1/ATP6V1B2/ATP6V1C1/QSOX1/VPS26A/CDC37/EXOC1/TBK1/MTM1/WAC/ATG16L2/NEDD4/EPG5/…	85
BP	GO:0006909	phagocytosis	69/2086	236/18614	2.64535e-14	7.59466e-12	5.9444e-12	VAV1/SIRPA/SYK/VPS33B/PRKCD/HCK/CD300LF/MYD88/FGR/DYSF/JMJD6/BTK/CYBA/ITGAM/LYN/ANXA3/NCF4/NCF2/ADORA2A/RAB14/RAB31/MYO18A/RAB7A/RAC1/CSK/ELMO2/FCER1G/ANXA11/TYROBP/FCGR1A/ARL8B/NCKAP1L/ICAM3/VAV3/RAB27A/ATG3/PYCARD/PLSCR1/TLR2/SIRPB1/RAB20/FPR2/CFP/TLR4/CD14/ANXA1/BIN2/RAB11FIP2/CORO1A/ITGAL/IL1B/TICAM2/IL2RG/APPL2/PTPRC/FCN1/IL15/ITGB2/NOD2/ITGAV/MERTK/SLC11A1/LYST/CD93/ABCA1/PECAM1/SOD1/CD302/…	69
BP	GO:0002757	immune response-activating signaling pathway	102/2086	423/18614	2.92189e-14	8.0073e-12	6.26738e-12	VAV1/PRAM1/NLRC4/KLHL6/SYK/NFAM1/PRKCD/HCK/CD300LF/NFKB1/MYD88/GRB2/FGR/BTK/CYBA/PTPN6/LYN/TLR1/TLR6/THEMIS2/NAIP/FFAR2/FLOT1/XIAP/PSEN1/TLR5/CSK/ITCH/C5AR1/FCER1G/RTN4/DUSP22/TYROBP/CASP1/FPR1/TLR8/NMI/RNF135/ARRB2/SH2B2/NCKAP1L/INPP5D/DUSP3/ALPK1/VAV3/IFI35/EP300/PIK3AP1/SLC15A3/PYCARD/CEACAM1/LCP2/PLSCR1/NFKBIZ/IRF1/TLR2/CR1/FPR2/C3AR1/TLR4/BMX/MAP2K6/CD14/LAPTM5/MNDA/LILRA2/LPXN/ELF1/MICB/IRA…	102
BP	GO:0002218	activation of innate immune response	68/2086	233/18614	4.48578e-14	1.17586e-11	9.20354e-12	NLRC4/SYK/HCK/CD300LF/MYD88/BTK/CYBA/LYN/TLR1/TLR6/NAIP/FFAR2/FLOT1/XIAP/TLR5/ITCH/RTN4/MAVS/TYROBP/CASP1/TLR8/NMI/RNF135/ARRB2/ALPK1/ZNFX1/IFI35/EP300/PIK3AP1/SLC15A3/PYCARD/NFKBIZ/IRF1/TLR2/TLR4/MAP2K6/CD14/MNDA/LILRA2/TBK1/IRAK3/RAB11FIP2/XRCC5/TICAM2/AIM2/TIFA/EPG5/ANKRD17/IRF7/APPL2/NINJ1/RPS6KA3/FCN1/PELI1/CLEC4E/NLRP3/CTSS/NOD2/LTF/TREML4/IFI16/LY96/TLR10/ZBP1/DDX60/HSPA1A/OASL/OAS1	68
BP	GO:0002703	regulation of leukocyte mediated immunity	69/2086	246/18614	2.45412e-13	6.16494e-11	4.82535e-11	VAV1/RIPK3/FES/PRAM1/SYK/MR1/PTAFR/SPI1/FGR/IL4R/BTK/ITGAM/PTPN6/LYN/ARID5A/CD55/AP1G1/BCL6/STXBP2/FBXO38/STAT5B/DUSP22/JAK3/TNFRSF1B/MAVS/TYROBP/LAMP1/FCGR1A/ARRB2/RAC2/NCKAP1L/SASH3/CRK/IL18/CEACAM1/HLA-E/LILRB1/IL18RAP/CR1/TLR4/HLA-G/GAB2/HLA-C/MICB/FADD/BST2/CD177/IL1B/TICAM2/HLA-B/FUT7/IL1R1/TGFB1/STX7/PTPRC/IL18R1/HLA-F/CD46/NLRP3/ITGB2/PAXIP1/NOD2/C12orf4/ARG1/SNX4/C17orf99/TNFSF13/CR1L/CL…	69
BP	GO:0002460	adaptive immune response based on somatic recombination of immune receptors built from immunoglobulin superfamily domains	80/2086	311/18614	5.04927e-13	1.21768e-10	9.53089e-11	RIPK3/SEMA4A/KLHL6/MR1/C1RL/PRKCD/MYD88/IL4R/BTK/IL17RA/PTPN6/ARID5A/CD55/BCL3/TCIRG1/ENTPD7/BCL6/JUNB/FBXO38/JAG1/FCER1G/IL6R/DUSP22/JAK3/TNFRSF1B/CSF2RB/TLR8/FCGR1A/CTSC/NCKAP1L/SASH3/INPP5D/IL18/RAB27A/JAK2/TYK2/CEACAM1/TNFSF13B/HLA-E/NFKBIZ/LILRB1/CR1/TLR4/HLA-G/ANXA1/HLA-C/HLX/MICB/FADD/LEF1/IL1B/HLA-B/FUT7/LIG4/IL1R1/TGFB1/STX7/IRF7/PTPRC/IL18R1/NBN/HLA-F/CD46/NLRP3/PAXIP1/NOD2/PLA2G4A/BTN3…	80
BP	GO:0002699	positive regulation of immune effector process	72/2086	267/18614	6.2651e-13	1.45278e-10	1.1371e-10	VAV1/FES/SYK/MR1/PTAFR/SPI1/MYD88/FGR/IL4R/BTK/ITGAM/PTPN6/LYN/ARID5A/CD55/AP1G1/FFAR2/STXBP2/MYO18A/FBXO38/STAT5B/MAVS/TYROBP/LAMP1/FCGR1A/RAC2/SASH3/IL18/PYCARD/HLA-E/NFKBIZ/LILRB1/IL18RAP/CR1/CFP/TLR4/HLA-G/LAPTM5/GAB2/ANXA1/HLA-C/HLX/MICB/FADD/CD177/IL1B/TICAM2/HLA-B/IL1R1/ANKRD17/TGFB1/STX7/APPL2/PTPRC/IL18R1/HLA-F/FCN1/CD46/NLRP3/ITGB2/PAXIP1/NOD2/C12orf4/ARG1/SNX4/FFAR3/C17orf99/GPI/TNFSF1…	72
BP	GO:0002758	innate immune response-activating signaling pathway	61/2086	209/18614	9.02234e-13	2.01466e-10	1.57689e-10	NLRC4/SYK/HCK/CD300LF/MYD88/BTK/CYBA/LYN/TLR1/TLR6/NAIP/FFAR2/FLOT1/XIAP/TLR5/ITCH/RTN4/TYROBP/CASP1/TLR8/NMI/RNF135/ARRB2/ALPK1/IFI35/EP300/PIK3AP1/SLC15A3/PYCARD/NFKBIZ/IRF1/TLR2/TLR4/MAP2K6/CD14/LILRA2/IRAK3/RAB11FIP2/TICAM2/AIM2/TIFA/EPG5/ANKRD17/IRF7/APPL2/NINJ1/RPS6KA3/FCN1/PELI1/CLEC4E/NLRP3/CTSS/NOD2/LTF/TREML4/LY96/TLR10/DDX60/HSPA1A/OASL/OAS1	61
BP	GO:0002221	pattern recognition receptor signaling pathway	57/2086	189/18614	1.12719e-12	2.42708e-10	1.8997e-10	NLRC4/CD300LF/MYD88/BTK/CYBA/LYN/TLR1/TLR6/NAIP/FFAR2/FLOT1/XIAP/TLR5/ITCH/RTN4/CASP1/TLR8/NMI/RNF135/ARRB2/ALPK1/IFI35/PIK3AP1/SLC15A3/PYCARD/NFKBIZ/IRF1/TLR2/TLR4/MAP2K6/CD14/LILRA2/IRAK3/RAB11FIP2/TICAM2/AIM2/TIFA/EPG5/ANKRD17/IRF7/APPL2/NINJ1/RPS6KA3/FCN1/PELI1/CLEC4E/NLRP3/CTSS/NOD2/LTF/TREML4/LY96/TLR10/DDX60/HSPA1A/OASL/OAS1	57
BP	GO:0140888	interferon-mediated signaling pathway	38/2086	100/18614	2.79604e-12	5.81286e-10	4.54977e-10	RNF185/HCK/MYD88/PTPN6/IL10RB/MAVS/NLRC5/TRIM56/SP100/IFNAR1/IFNAR2/IFNGR2/RBM47/JAK2/TYK2/PARP9/IRF1/IFITM3/YTHDF2/ADAR/IFITM2/UBE2K/IFITM1/IFNGR1/CDC37/TBK1/FADD/YTHDF3/AZI2/TANK/IRF7/SAMHD1/ARG1/STAT1/ZBP1/TRIM6/MIR21/OAS1	38
BP	GO:0002819	regulation of adaptive immune response	59/2086	205/18614	4.07068e-12	8.18071e-10	6.40311e-10	RIPK3/MR1/IL4R/BTK/PTPN6/ARID5A/CD55/BCL6/JUNB/FBXO38/TRIM27/DUSP22/JAK3/TNFRSF1B/FCGR1A/NCKAP1L/SASH3/IL18/AKIRIN2/JAK2/TYK2/PYCARD/CEACAM1/TNFSF13B/HLA-E/NFKBIZ/LILRB1/IRF1/CR1/HLA-G/ANXA1/HLA-C/HLX/MICB/FADD/IL1B/HLA-B/FUT7/IL1R1/TGFB1/STX7/IRF7/PTPRC/IL18R1/HLA-F/CD46/NLRP3/PAXIP1/NOD2/PLA2G4A/RC3H1/ARG1/SLC11A1/CD274/C17orf99/TNFSF13/CR1L/MIR21/SAMSN1	59
BP	GO:0030218	erythrocyte differentiation	44/2086	130/18614	5.71822e-12	1.1121e-09	8.70451e-10	CFLAR/SPI1/JMJD6/G6PD/LYN/ALAS1/ACVR1B/MAPK14/BCL6/STAT5B/NCKAP1L/INPP5D/PTBP3/ZFP36/JAK2/KMT2E/HCLS1/SMAP1/TMOD3/CDK5RAP3/ADAR/KLF1/ZFP36L1/TSPO2/ALAS2/EPB42/HIF1A/DMTN/MAFB/AHSP/SLC25A40/FAM210B/ARID4A/RHAG/SLC4A1/STAT1/BPGM/CASP3/TRIM58/HMGB2/INHBA/FECH/HSPA1A/RACGAP1	44
BP	GO:0007034	vacuolar transport	51/2086	165/18614	6.19858e-12	1.16785e-09	9.14087e-10	MON1B/GRN/CHMP2B/CHMP2A/DENND3/MGRN1/HMGXB4/STAM2/AP1G1/VPS37B/UEVLD/MVB12A/CHMP3/RAB7A/PXK/VPS35/VPS41/ATP6V0D1/LAMP2/SORL1/LAMP1/ARSB/ARL8B/IGF2R/PSAP/VPS4B/VPS25/CHMP4A/HOOK3/LAPTM5/ZFYVE16/MTM1/KIF13A/NEDD4/EPG5/LEPROT/SORT1/VTI1A/STAM/VPS54/VPS37A/SNX27/CHMP5/C9orf72/LRRK2/DTX3L/RILP/LYST/ADRB2/PLEKHF2/HSPA1A	51
BP	GO:0042119	neutrophil activation	23/2086	42/18614	6.52764e-12	1.19258e-09	9.33442e-10	GRN/PRAM1/SYK/PRKCD/PTAFR/SPI1/MYD88/ITGAM/ANXA3/STXBP2/FCER1G/TYROBP/IL18/KMT2E/IL18RAP/PREX1/LILRA2/ANXA1/STXBP3/CD177/CXCR2/IL15/ITGB2	23
BP	GO:0002262	myeloid cell homeostasis	52/2086	171/18614	7.72165e-12	1.36923e-09	1.07171e-09	CFLAR/SPI1/JMJD6/NCSTN/BTK/G6PD/LYN/ALAS1/ACVR1B/MAPK14/BCL6/STAT5B/NCKAP1L/INPP5D/PTBP3/ZFP36/JAK2/KMT2E/HCLS1/SMAP1/TMOD3/CDK5RAP3/ADAR/ANXA1/PIK3CB/KLF1/ZFP36L1/TSPO2/ALAS2/EPB42/HIF1A/DMTN/MAFB/CXCR2/AHSP/SLC25A40/FAM210B/ARID4A/MERTK/RHAG/SLC4A1/STAT1/BPGM/CASP3/TRIM58/HMGB2/SOD1/GPI/INHBA/FECH/HSPA1A/RACGAP1	52
BP	GO:0006887	exocytosis	84/2086	351/18614	8.59328e-12	1.48025e-09	1.15861e-09	FES/PRAM1/SYK/CHMP2A/DNAJC5/MICAL1/PTAFR/HCK/SPI1/FGR/IL4R/BTK/CCR1/ITGAM/LYN/ANXA3/STX11/AP1G1/MILR1/STXBP2/PSEN1/GNAI2/RAB31/RAB7A/RAB3D/PIK3CG/PLEK/STX3/LIN7A/VAMP3/WDR41/RALB/LAMP1/ARL8B/RAC2/NCKAP1L/RAB10/MIA3/EXOC6/EXOC8/RAB27A/DTNBP1/CEACAM1/VPS4B/RAB9A/P2RX1/ARFGEF1/TMEM167B/DOC2B/RAB8B/GAB2/ANXA1/STXBP3/FBXL20/EXOC1/SYTL1/PDCD6IP/RAB11FIP2/CORO1A/CD177/RAB11A/BLOC1S6/SNAP23/STAM/HLA-F/RA…	84
BP	GO:0016032	viral process	96/2086	426/18614	1.1511e-11	1.92778e-09	1.50889e-09	N4BP1/MON1B/WWP2/CHMP2B/CHMP2A/TRIM25/CD55/EDEM2/VPS37B/MVB12A/RNASEL/TRIM27/CHMP3/RAB7A/ITCH/F11R/SELPLG/MAVS/LAMP1/ARL8B/TRIM34/IGF2R/TRIM38/RAB1A/ZNFX1/ZFP36/EP300/SRPK1/PARP9/VPS4B/PLSCR1/IFITM3/DYNLT1/SNW1/ST6GALNAC4/CR1/CHMP4A/ZBED1/ADAR/IFITM2/TRIM21/LAMTOR5/IFITM1/KPNA2/ZDHHC20/LEF1/PDCD6IP/BST2/ANPEP/ATG16L2/HDAC1/NEDD4/LIG4/MGAT4A/IRF7/FCN1/SLC6A19/CD46/SLPI/GTF2B/VPS37A/EPS15/CHMP5/GYP…	96
BP	GO:0050727	regulation of inflammatory response	94/2086	414/18614	1.21156e-11	1.97419e-09	1.54521e-09	SIRPA/GRN/ALOX5/NLRC4/SYK/PRKCD/HCK/NFKB1/MYD88/FGR/BTK/IL17RA/LYN/NCF1/RIPK1/ELF4/MAPK14/NAIP/FFAR2/BST1/ADORA2A/BCL6/XIAP/NLRP12/VPS35/ZYX/PIK3CG/FNDC4/STAT5B/TNFRSF1A/TNFRSF1B/CASP1/NMI/CEBPB/FCGR1A/METRNL/CTSC/S100A9/CST7/CASP4/IL18/ZFP36/IFI35/JAK2/PIK3AP1/PYCARD/HLA-E/NFKBIZ/TNFAIP8L2/TLR2/DUOXA2/FPR2/TLR4/S100A12/AOAH/SOCS3/ANXA1/SIGLEC10/SBNO2/GPSM3/ALOX5AP/PSMB4/IL1B/AIM2/HGF/KRT1/CARD16…	94
BP	GO:0034101	erythrocyte homeostasis	45/2086	139/18614	1.86281e-11	2.9555e-09	2.3133e-09	CFLAR/SPI1/JMJD6/G6PD/LYN/ALAS1/ACVR1B/MAPK14/BCL6/STAT5B/NCKAP1L/INPP5D/PTBP3/ZFP36/JAK2/KMT2E/HCLS1/SMAP1/TMOD3/CDK5RAP3/ADAR/KLF1/ZFP36L1/TSPO2/ALAS2/EPB42/HIF1A/DMTN/MAFB/AHSP/SLC25A40/FAM210B/ARID4A/RHAG/SLC4A1/STAT1/BPGM/CASP3/TRIM58/HMGB2/GPI/INHBA/FECH/HSPA1A/RACGAP1	45
BP	GO:0050867	positive regulation of cell activation	90/2086	394/18614	2.35867e-11	3.64626e-09	2.85396e-09	VAV1/SIRPA/SYK/PTAFR/SPI1/MYD88/FGR/IL4R/BTK/ITGAM/PTPN6/LYN/CAPN3/TLR6/RPS6KA1/CD55/AP1G1/BST1/BCL6/FLOT2/CSK/PLEK/LILRB2/STAT5B/JAK3/TYROBP/MAP3K8/DOCK8/LAMP1/CTSC/NCKAP1L/SASH3/INPP5D/IL18/PPP2R3C/AKIRIN2/VAV3/JAK2/TYK2/PYCARD/NKAP/TNFSF13B/HLA-E/NFKBIZ/LILRB1/SIRPB1/CR1/TLR4/WNT10B/HLA-G/GAB2/LILRA2/ANXA1/HLX/IL1A/SH3KBP1/FADD/LEF1/CORO1A/CD177/IL1B/TICAM2/BLOC1S6/IL2RG/TGFB1/PTPRC/HLA-F/PELI…	90
BP	GO:0043299	leukocyte degranulation	32/2086	81/18614	4.38089e-11	6.6031e-09	5.1683e-09	FES/PRAM1/SYK/PTAFR/HCK/SPI1/FGR/IL4R/BTK/ITGAM/LYN/ANXA3/AP1G1/MILR1/STXBP2/PIK3CG/LAMP1/RAC2/NCKAP1L/RAB27A/CEACAM1/GAB2/STXBP3/CORO1A/CD177/SNAP23/HLA-F/ITGB2/C12orf4/SNX4/FCGR3A/NKG7	32
BP	GO:0048872	homeostasis of number of cells	74/2086	304/18614	6.42746e-11	9.4515e-09	7.39777e-09	RIPK3/CFLAR/SPI1/JMJD6/NCSTN/BTK/EXT1/G6PD/LYN/ALAS1/DOCK11/TUBA1A/ACVR1B/TCIRG1/MAPK14/BCL6/XIAP/STAT5B/JAK3/SH2B2/RASSF2/NCKAP1L/SASH3/INPP5D/PPP2R3C/PTBP3/ZFP36/JAK2/KMT2E/HCLS1/TNFSF13B/NFKBIZ/SMAP1/TMOD3/SOS2/CDK5RAP3/ADAR/ANXA1/SLC40A1/FADD/CORO1A/PIK3CB/KLF1/ZFP36L1/TSPO2/ALAS2/EPB42/HIF1A/DMTN/MAFB/CXCR2/AHSP/VPS54/SLC25A40/FAM210B/ARID4A/MERTK/RHAG/RC3H1/SLC4A1/GAPT/STAT1/BPGM/FAS/CASP3/…	74
BP	GO:0002696	positive regulation of leukocyte activation	86/2086	377/18614	7.07193e-11	1.01516e-08	7.94573e-09	VAV1/SIRPA/SYK/PTAFR/SPI1/MYD88/FGR/IL4R/BTK/ITGAM/PTPN6/LYN/TLR6/CD55/AP1G1/BST1/BCL6/FLOT2/CSK/LILRB2/STAT5B/JAK3/TYROBP/MAP3K8/DOCK8/LAMP1/CTSC/NCKAP1L/SASH3/INPP5D/IL18/PPP2R3C/AKIRIN2/VAV3/JAK2/TYK2/PYCARD/NKAP/TNFSF13B/HLA-E/NFKBIZ/LILRB1/SIRPB1/CR1/TLR4/WNT10B/HLA-G/GAB2/ANXA1/HLX/IL1A/SH3KBP1/FADD/LEF1/CORO1A/CD177/IL1B/TICAM2/BLOC1S6/IL2RG/TGFB1/PTPRC/HLA-F/PELI1/CD46/IL15/NLRP3/VNN1/ITG…	86
BP	GO:0002449	lymphocyte mediated immunity	73/2086	300/18614	8.80208e-11	1.23413e-08	9.65966e-09	VAV1/RIPK3/MR1/C1RL/PRKCD/MYD88/BTK/PTPN6/ARID5A/CD55/BCL3/TCIRG1/AP1G1/BCL6/FBXO38/JAG1/FCER1G/STAT5B/DUSP22/TNFRSF1B/CSF2RB/TLR8/LAMP1/FCGR1A/ARRB2/CTSC/ARL8B/NCKAP1L/SASH3/CRK/INPP5D/IL18/RAB27A/CEACAM1/HLA-E/NFKBIZ/LILRB1/IL18RAP/CR1/HLA-G/HLA-C/MICB/FADD/CORO1A/IL1B/HLA-B/FUT7/LIG4/IL1R1/TGFB1/STX7/IRF7/PTPRC/IL18R1/NBN/HLA-F/CD46/NLRP3/PAXIP1/NOD2/BTN3A2/ARG1/GAPT/LYST/C17orf99/TNFSF13/FCGR…	73
BP	GO:0007041	lysosomal transport	42/2086	132/18614	1.60913e-10	2.20487e-08	1.72577e-08	GRN/CHMP2B/CHMP2A/DENND3/MGRN1/HMGXB4/AP1G1/UEVLD/MVB12A/CHMP3/RAB7A/PXK/VPS35/VPS41/LAMP2/SORL1/LAMP1/ARSB/ARL8B/IGF2R/PSAP/VPS4B/CHMP4A/HOOK3/LAPTM5/ZFYVE16/MTM1/KIF13A/NEDD4/EPG5/SORT1/VPS54/SNX27/CHMP5/C9orf72/LRRK2/DTX3L/RILP/LYST/ADRB2/PLEKHF2/HSPA1A	42
BP	GO:0002822	regulation of adaptive immune response based on somatic recombination of immune receptors built from immunoglobulin superfamily domains	53/2086	190/18614	1.78879e-10	2.36893e-08	1.85418e-08	RIPK3/MR1/IL4R/BTK/PTPN6/ARID5A/CD55/BCL6/JUNB/FBXO38/DUSP22/JAK3/TNFRSF1B/FCGR1A/NCKAP1L/SASH3/IL18/JAK2/TYK2/CEACAM1/TNFSF13B/HLA-E/NFKBIZ/LILRB1/CR1/HLA-G/ANXA1/HLA-C/HLX/MICB/FADD/IL1B/HLA-B/FUT7/IL1R1/TGFB1/STX7/PTPRC/IL18R1/HLA-F/CD46/NLRP3/PAXIP1/NOD2/PLA2G4A/RC3H1/ARG1/SLC11A1/CD274/C17orf99/TNFSF13/CR1L/MIR21	53
BP	GO:0060337	type I interferon-mediated signaling pathway	30/2086	76/18614	1.80745e-10	2.36893e-08	1.85418e-08	RNF185/MYD88/PTPN6/MAVS/NLRC5/TRIM56/SP100/IFNAR1/IFNAR2/RBM47/TYK2/IFITM3/YTHDF2/ADAR/IFITM2/UBE2K/IFITM1/CDC37/TBK1/FADD/YTHDF3/AZI2/TANK/IRF7/SAMHD1/STAT1/ZBP1/TRIM6/MIR21/OAS1	30
BP	GO:0007249	I-kappaB kinase/NF-kappaB signaling	71/2086	293/18614	1.9438e-10	2.46844e-08	1.93207e-08	RIPK3/SIRPA/CFLAR/NFKB1/MYD88/BTK/AKAP13/CAPN3/TLR6/TRIM25/RIPK1/LITAF/BCL3/MAP3K3/NLRP12/CTNNB1/CANT1/TNFRSF1A/MAVS/CASP1/TLR8/TRIM34/ALPK1/TRIM38/PYCARD/MTDH/TNFSF10/TLR2/TLR4/S100A12/TRIM21/LAMTOR5/REL/IL1A/C18orf32/TBK1/FADD/SECTM1/BST2/IL1B/TICAM2/HDAC1/TIFA/SLC20A1/RBCK1/CARD16/AZI2/TANK/GAPDH/ANKRD17/SHISA5/PELI1/CHUK/NKIRAS1/OPTN/ZFAND6/NOD2/LTF/TERF2IP/STAT1/TRIM58/CLEC4D/PPM1N/PPM1B/FKB…	71
BP	GO:0002768	immune response-regulating cell surface receptor signaling pathway	77/2086	329/18614	1.96526e-10	2.46844e-08	1.93207e-08	VAV1/PRAM1/KLHL6/SYK/NFAM1/PRKCD/HCK/NFKB1/GRB2/FGR/BTK/CYBA/PTPN6/LYN/TLR1/TLR6/THEMIS2/FFAR2/PSEN1/CSK/C5AR1/FCER1G/LILRB2/DUSP22/TYROBP/FPR1/NMI/FCGR1A/SH2B2/NCKAP1L/INPP5D/DUSP3/VAV3/IFI35/EP300/PIK3AP1/CEACAM1/LCP2/PLSCR1/NFKBIZ/LILRB1/CR1/FPR2/C3AR1/TLR4/BMX/HLA-G/CD14/LAPTM5/MNDA/LILRA2/LPXN/ELF1/MICB/RAB11FIP2/TICAM2/RBCK1/APPL2/NINJ1/PTPRC/FCN1/PELI1/MAP3K1/CLEC4E/BTNL3/NOD2/BTN3A2/LTF/R…	77
BP	GO:0050777	negative regulation of immune response	53/2086	191/18614	2.20985e-10	2.67822e-08	2.09626e-08	GRN/SYK/HCK/SPI1/FGR/IL4R/PTPN6/LYN/CD55/MAPK14/BCL6/TRIM27/DUSP22/JAK3/NLRC5/NMI/WDR41/ARRB2/NCKAP1L/CD59/CRK/INPP5D/CEACAM1/HLA-E/LILRB1/CR1/YTHDF2/ADAR/TRIM21/HLA-G/ANXA1/HLX/IRAK3/PSMB4/HLA-B/YTHDF3/TGFB1/PTPRC/HLA-F/CD46/SAMHD1/NOD2/PGLYRP1/RC3H1/RHBDF2/ARG1/IFI16/FGL2/CR1L/MIR21/SAMSN1/CLEC12B/OAS1	53
BP	GO:0052548	regulation of endopeptidase activity	78/2086	336/18614	2.26374e-10	2.67822e-08	2.09626e-08	MAP3K5/NLRC4/SYK/TIMP2/MICAL1/NCSTN/SERPINB1/LYN/RPS6KA1/HIP1/NAIP/ADORA2A/XIAP/NLRP12/CAST/RNF34/SERPINA1/CASP1/POR/APAF1/SORL1/BID/ARRB2/S100A9/CST7/CD44/AKIRIN2/APH1B/JAK2/PICALM/PYCARD/PLAUR/RAF1/TNFSF10/P2RX1/CR1/LAMTOR5/LAPTM5/MT3/FADD/PDCD6/PSME3/BCAP31/AIM2/HGF/HDAC1/CIDEB/PRELID1/CST2/CARD16/USP47/GAPDH/PCSK1N/RPS6KA3/MMP9/ASPH/PSMB8/NLRP3/SNCA/TMED10/DNAJB6/LTF/CTSD/RHBDF2/TNFAIP8/IFI16…	78
BP	GO:0051092	positive regulation of NF-kappaB transcription factor activity	47/2086	159/18614	2.26554e-10	2.67822e-08	2.09626e-08	RIPK3/CFLAR/NLRC4/MYD88/BTK/SLCO3A1/CAPN3/TLR6/TRIM25/RIPK1/FLOT1/FLOT2/S100A9/TRIM34/IL18/TRIM38/EP300/PYCARD/MTDH/IL18RAP/TLR2/TLR4/S100A12/TRIM21/LAMTOR5/IRAK3/IL1B/TICAM2/AIM2/RBCK1/CARD16/IL18R1/CHUK/NLRP3/NOD2/CAT/LTF/ADAM8/MTPN/TERF2IP/TRIM58/CIB1/TRIM22/TRIM6/TRIM52/HSPA1A/IL1RAP	47
BP	GO:0036230	granulocyte activation	23/2086	48/18614	2.31012e-10	2.6784e-08	2.09641e-08	GRN/PRAM1/SYK/PRKCD/PTAFR/SPI1/MYD88/ITGAM/ANXA3/STXBP2/FCER1G/TYROBP/IL18/KMT2E/IL18RAP/PREX1/LILRA2/ANXA1/STXBP3/CD177/CXCR2/IL15/ITGB2	23
BP	GO:0050729	positive regulation of inflammatory response	46/2086	154/18614	2.39095e-10	2.71982e-08	2.12883e-08	GRN/NLRC4/BTK/IL17RA/RIPK1/NAIP/FFAR2/NLRP12/PIK3CG/STAT5B/TNFRSF1A/CASP1/NMI/CEBPB/FCGR1A/CTSC/S100A9/CASP4/IL18/IFI35/JAK2/PYCARD/HLA-E/NFKBIZ/TLR2/TLR4/S100A12/GPSM3/ALOX5AP/IL1B/AIM2/NINJ1/PDE2A/IL15/NLRP3/SNCA/ADAM8/MMP8/LRRK2/SNX4/FFAR3/ZBP1/PTGS2/MIR21/NKG7/SUCNR1	46
BP	GO:0071357	cellular response to type I interferon	30/2086	77/18614	2.64552e-10	2.95367e-08	2.31186e-08	RNF185/MYD88/PTPN6/MAVS/NLRC5/TRIM56/SP100/IFNAR1/IFNAR2/RBM47/TYK2/IFITM3/YTHDF2/ADAR/IFITM2/UBE2K/IFITM1/CDC37/TBK1/FADD/YTHDF3/AZI2/TANK/IRF7/SAMHD1/STAT1/ZBP1/TRIM6/MIR21/OAS1	30
BP	GO:0072593	reactive oxygen species metabolic process	61/2086	237/18614	2.8513e-10	3.12554e-08	2.44639e-08	VAV1/RIPK3/CFLAR/ALOX5/SYK/PDK3/PRKCD/GRB2/G6PD/CYBA/ITGAM/TLR6/NCF1/NCF4/RIPK1/NCF2/MAPK14/BST1/GNAI2/RAC1/GNAI3/HP/TYROBP/TSPO/CYP1B1/RAC2/ACOX1/HK2/RAB27A/ATP7A/PREX1/DUOXA2/FPR2/SESN2/TLR4/CYB5R4/MT3/CYBB/CD177/IER3/TGFB1/SOD3/HIF1A/SNCA/ITGB2/CAT/GCH1/DHFR/MMP8/LRRK2/HBE1/HBM/SOD2/HBD/SOD1/HBG1/AKR1C3/HBZ/GADD45A/MIR21/HBQ1	61
BP	GO:0002283	neutrophil activation involved in immune response	14/2086	19/18614	3.18519e-10	3.4292e-08	2.68406e-08	PRAM1/SYK/PTAFR/SPI1/MYD88/ITGAM/ANXA3/STXBP2/FCER1G/TYROBP/LILRA2/STXBP3/CD177/ITGB2	14
BP	GO:0034340	response to type I interferon	31/2086	83/18614	4.65932e-10	4.91266e-08	3.84518e-08	RNF185/MYD88/PTPN6/MAVS/NLRC5/TRIM56/SP100/IFNAR1/IFNAR2/RBM47/TYK2/IFITM3/YTHDF2/ADAR/IFITM2/UBE2K/IFITM1/CDC37/TBK1/FADD/YTHDF3/AZI2/TANK/IRF7/SAMHD1/STAT1/ZBP1/TRIM6/MIR21/OAS1/MX1	31
BP	GO:0007033	vacuole organization	57/2086	217/18614	4.72606e-10	4.91266e-08	3.84518e-08	GRN/CHMP2B/VPS33B/CHMP2A/FIG4/EXT1/ATG7/SH3GLB1/ZFYVE26/TCIRG1/TOM1/PSEN1/RAB14/CHMP3/RAB7A/VPS35/NSFL1C/SEC22B/ATP6V1H/RALB/UBXN2B/STX12/ARSB/WIPI1/TPP1/ARL8B/CLN5/ATP6AP1/ATP6V0B/VMP1/SNX18/SCFD1/RAB1A/ATG3/VPS4B/RAB20/CHMP4A/PPT1/TP53INP2/HOOK3/LAPTM5/MT3/MTM1/CORO1A/ATG16L2/ATP6V1A/TMEM165/RAB33B/HEXB/VPS54/UBQLN2/CHMP5/CTSD/C9orf72/LRRK2/SNX4/ABCA1	57
BP	GO:0002237	response to molecule of bacterial origin	82/2086	366/18614	4.95819e-10	5.0666e-08	3.96567e-08	SIRPA/PTAFR/HCK/SPI1/NFKB1/MYD88/BTK/LYN/ARID5A/TLR1/TLR6/CD55/LITAF/MAPK14/ADM/C5AR1/LILRB2/TNFRSF1B/CASP1/CSF2RB/TSPO/CEBPB/IFNAR1/S100A9/CDC73/IL18/PAF1/HADHB/AKIRIN2/ZFP36/JAK2/CTR9/PYCARD/MTDH/NFKBIZ/LILRB1/TLR2/BPI/TLR4/CD14/LILRA2/IL1A/SBNO2/PTGER2/TRIB1/IRAK3/ALPL/IL1B/TICAM2/VIM/CARD16/ADAM9/SSC5D/TGFB1/RPS6KA3/PELI1/SLPI/NLRP3/SNCA/PABPN1/CXCL1/NOD2/GCH1/CHMP5/FBXO3/PRPF8/LTF/ARG1/SLC11…	82
BP	GO:0002275	myeloid cell activation involved in immune response	34/2086	98/18614	6.77102e-10	6.80375e-08	5.32535e-08	GRN/FES/PRAM1/SYK/PTAFR/SPI1/MYD88/FGR/IL4R/DYSF/BTK/ITGAM/PTPN6/LYN/ANXA3/MILR1/STXBP2/PIK3CG/FCER1G/TYROBP/NMI/RAC2/IFI35/PYCARD/GAB2/LILRA2/STXBP3/SBNO2/CD177/SNAP23/ITGB2/C12orf4/SNX4/SUCNR1	34
BP	GO:0016197	endosomal transport	62/2086	248/18614	7.24781e-10	7.16345e-08	5.60689e-08	CHMP2B/CHMP2A/DENND5A/ACAP2/STAM2/TOM1/VPS37B/MVB12A/RAB14/TRIM27/CHMP3/RAB7A/VPS35/VAMP3/SORL1/STX12/CMTM6/SNX6/ARL8B/CLN5/ATP6AP1/RAB10/AP5B1/SNX18/PICALM/EHD1/VPS4B/RAB9A/VPS25/CHMP4A/BLOC1S1/ANKRD27/VPS26A/ZFYVE16/HEATR5A/EPG5/RAB11A/MICALL1/TRAPPC10/LEPROT/SORT1/VTI1A/STAM/BLOC1S2/SNX2/VAMP4/ATP9A/VPS54/VPS37A/EPS15/SNX27/TBC1D10C/RCSD1/CHMP5/REPS2/RAB8A/LRRK2/RILP/SNX4/LYST/ABCA1/RAB13	62
BP	GO:0010506	regulation of autophagy	78/2086	348/18614	1.28453e-09	1.22928e-07	9.62165e-08	ATF6/CAMKK2/DRAM1/RRAGD/CAPN1/SH3GLB1/TOM1/USP30/GNAI3/VPS35/ATP6V0D1/TECPR1/SEC22B/WDR41/ATP6V1H/TSPO/RALB/SPTLC1/SNX6/WIPI1/TRIM34/GPR137B/ATP6V0B/PRKACA/SNX18/SCFD1/TRIM38/EXOC8/EP300/MTMR4/TMEM59/PYCARD/MTDH/PSAP/SPTLC2/SESN2/MCL1/CHMP4A/ATP6V0E1/ATP6V1B2/TRIM21/ATP6V1C1/MT3/QSOX1/VPS26A/PRKAA1/EXOC1/TBK1/MTM1/CTSA/WAC/PIK3CB/HGF/NEDD4/ATP6V1A/NPRL3/GAPDH/DCAF12/HIF1A/CISD2/OPTN/SNCA/UBQLN2/N…	78
BP	GO:0070661	leukocyte proliferation	78/2086	348/18614	1.28453e-09	1.22928e-07	9.62165e-08	RIPK3/SYK/PRKCD/MYD88/NCSTN/BTK/PTPN6/LYN/CD55/ELF4/TCIRG1/BST1/BCL6/JUNB/CTNNB1/ITCH/PIK3CG/LILRB2/STAT5B/JAK3/TNFRSF1B/TYROBP/CSF2RB/CEBPB/CSF2RA/DOCK8/BID/PRKAR1A/RAC2/NCKAP1L/SASH3/INPP5D/IL18/VAV3/JAK2/TYK2/PYCARD/HHEX/TNFSF13B/HLA-E/NFKBIZ/LILRB1/IRF1/CR1/TLR4/SOS2/HLA-G/MNDA/ANXA1/IL1A/TBK1/FADD/LEF1/BST2/CORO1A/IL1B/PSMB10/AZI2/PTPRC/PELI1/ARMC5/CD46/IL15/RC3H1/LST1/PLA2G2D/ARG1/GAPT/SLC1…	78
BP	GO:0071216	cellular response to biotic stimulus	64/2086	264/18614	1.48524e-09	1.39019e-07	1.08811e-07	SIRPA/SYK/PTAFR/HCK/SPI1/NFKB1/MYD88/BTK/LYN/ARID5A/TLR1/TLR6/CD55/LITAF/MAPK14/LILRB2/TNFRSF1B/CASP1/TSPO/CEBPB/APAF1/CDC73/IL18/PAF1/HADHB/ZFP36/JAK2/CTR9/PYCARD/MTDH/NFKBIZ/LILRB1/TLR2/BPI/TLR4/CD14/LILRA2/IL1A/SBNO2/TRIB1/CCDC47/CDA/IL1B/TICAM2/VIM/CARD16/ADAM9/TGFB1/NLRP3/PABPN1/CXCL1/NOD2/CHMP5/PRPF8/LTF/PPP1R15B/ZMPSTE24/ARG1/LY96/TLR10/CD274/ABCA1/HMGB2/MIR21	64
BP	GO:0016052	carbohydrate catabolic process	46/2086	162/18614	1.49879e-09	1.39019e-07	1.08811e-07	HK3/DHTKD1/HDAC4/PGM1/PGD/PSEN1/MANBA/PYGL/MAN2B2/NEU1/MGAM/HK2/EP300/GK/PPP1R3B/PPP1R3D/CTBS/AOAH/GLB1/ENO1/PGM2/ALDOA/DERA/PGAM1/CBFA2T3/MAN2B1/PRKAA1/FUT7/GAPDH/IER3/PGK1/HIF1A/PKM/HEXB/GK5/LDHA/IDS/PFKFB2/SLC4A1/BPGM/AGL/IDNK/NUDT5/GM2A/GPI/CHIT1	46
BP	GO:0050764	regulation of phagocytosis	34/2086	101/18614	1.67858e-09	1.52713e-07	1.1953e-07	SIRPA/SYK/HCK/CD300LF/FGR/DYSF/BTK/CYBA/RAB31/MYO18A/CSK/FCER1G/FCGR1A/NCKAP1L/RAB27A/ATG3/PYCARD/PLSCR1/TLR2/SIRPB1/FPR2/CFP/IL1B/IL2RG/APPL2/PTPRC/FCN1/IL15/NOD2/ITGAV/MERTK/SLC11A1/SOD1/PTX3	34
BP	GO:0032943	mononuclear cell proliferation	72/2086	313/18614	1.69709e-09	1.52713e-07	1.1953e-07	RIPK3/SYK/PRKCD/MYD88/NCSTN/BTK/PTPN6/LYN/CD55/ELF4/BST1/BCL6/CTNNB1/ITCH/PIK3CG/LILRB2/STAT5B/JAK3/TNFRSF1B/TYROBP/CEBPB/DOCK8/BID/PRKAR1A/RAC2/NCKAP1L/SASH3/INPP5D/IL18/VAV3/JAK2/TYK2/PYCARD/TNFSF13B/HLA-E/NFKBIZ/LILRB1/IRF1/CR1/TLR4/SOS2/HLA-G/MNDA/ANXA1/IL1A/TBK1/FADD/LEF1/CORO1A/IL1B/PSMB10/AZI2/PTPRC/PELI1/ARMC5/CD46/IL15/RC3H1/LST1/PLA2G2D/ARG1/GAPT/SLC11A1/CASP3/CD274/BCL2L1/IRS2/IGF2/FCG…	72
BP	GO:0019058	viral life cycle	73/2086	320/18614	1.92848e-09	1.70983e-07	1.3383e-07	N4BP1/WWP2/CHMP2B/CHMP2A/TRIM25/CD55/VPS37B/MVB12A/RNASEL/CHMP3/RAB7A/ITCH/F11R/SELPLG/MAVS/LAMP1/ARL8B/TRIM34/TRIM38/RAB1A/ZNFX1/SRPK1/VPS4B/PLSCR1/IFITM3/DYNLT1/CR1/CHMP4A/ZBED1/ADAR/IFITM2/TRIM21/LAMTOR5/IFITM1/KPNA2/PDCD6IP/BST2/ANPEP/ATG16L2/NEDD4/FCN1/SLC6A19/CD46/SLPI/VPS37A/EPS15/CHMP5/GYPA/ITGAV/SLC1A5/LTF/PPID/IFI16/EGFR/SPCS1/RAD23A/DEK/NUP153/CLEC5A/TRIM58/APOBEC3B/FMR1/TRIM22/PKN2/ST…	73
BP	GO:0032496	response to lipopolysaccharide	77/2086	345/18614	2.00702e-09	1.75367e-07	1.37261e-07	SIRPA/PTAFR/HCK/SPI1/NFKB1/MYD88/BTK/LYN/ARID5A/CD55/LITAF/MAPK14/ADM/LILRB2/TNFRSF1B/CASP1/CSF2RB/TSPO/CEBPB/IFNAR1/S100A9/CDC73/IL18/PAF1/HADHB/AKIRIN2/ZFP36/JAK2/CTR9/PYCARD/MTDH/NFKBIZ/LILRB1/TLR2/BPI/TLR4/CD14/LILRA2/IL1A/SBNO2/PTGER2/TRIB1/IRAK3/ALPL/IL1B/TICAM2/VIM/CARD16/ADAM9/TGFB1/RPS6KA3/PELI1/SLPI/NLRP3/SNCA/PABPN1/CXCL1/NOD2/GCH1/CHMP5/FBXO3/PRPF8/LTF/ARG1/SLC11A1/THBD/LY96/CASP3/CD2…	77
BP	GO:0016241	regulation of macroautophagy	45/2086	159/18614	2.52353e-09	2.14881e-07	1.68189e-07	CAPN1/SH3GLB1/TOM1/USP30/GNAI3/VPS35/ATP6V0D1/TECPR1/SEC22B/ATP6V1H/RALB/SPTLC1/SNX6/WIPI1/ATP6V0B/PRKACA/SNX18/SCFD1/EXOC8/SPTLC2/SESN2/CHMP4A/ATP6V0E1/ATP6V1B2/ATP6V1C1/QSOX1/VPS26A/EXOC1/TBK1/MTM1/WAC/NEDD4/ATP6V1A/GAPDH/HIF1A/OPTN/UBQLN2/NOD2/C9orf72/LRRK2/CASP3/SNX4/BNIP3L/ADRB2/SESN3	45
BP	GO:0043123	positive regulation of I-kappaB kinase/NF-kappaB signaling	51/2086	192/18614	2.53052e-09	2.14881e-07	1.68189e-07	CFLAR/MYD88/AKAP13/TLR6/TRIM25/RIPK1/LITAF/MAP3K3/CTNNB1/CANT1/TNFRSF1A/MAVS/CASP1/TRIM34/ALPK1/TRIM38/MTDH/TNFSF10/TLR4/S100A12/TRIM21/LAMTOR5/REL/IL1A/C18orf32/TBK1/FADD/SECTM1/BST2/IL1B/TICAM2/TIFA/SLC20A1/RBCK1/CARD16/GAPDH/ANKRD17/SHISA5/PELI1/CHUK/NOD2/LTF/TERF2IP/TRIM58/CLEC4D/FKBP1A/TRIM22/WLS/TRIM6/TRIM52/S100A4	51
BP	GO:2000379	positive regulation of reactive oxygen species metabolic process	27/2086	70/18614	2.67225e-09	2.23764e-07	1.75142e-07	RIPK3/SYK/PRKCD/GRB2/CYBA/ITGAM/TLR6/RIPK1/MAPK14/GNAI2/GNAI3/TYROBP/TSPO/CYP1B1/RAB27A/DUOXA2/FPR2/TLR4/CD177/TGFB1/SNCA/ITGB2/MMP8/SOD2/SOD1/AKR1C3/GADD45A	27
BP	GO:0043122	regulation of I-kappaB kinase/NF-kappaB signaling	62/2086	258/18614	3.84274e-09	3.17369e-07	2.48407e-07	CFLAR/MYD88/AKAP13/CAPN3/TLR6/TRIM25/RIPK1/LITAF/MAP3K3/NLRP12/CTNNB1/CANT1/TNFRSF1A/MAVS/CASP1/TRIM34/ALPK1/TRIM38/PYCARD/MTDH/TNFSF10/TLR4/S100A12/TRIM21/LAMTOR5/REL/IL1A/C18orf32/TBK1/FADD/SECTM1/BST2/IL1B/TICAM2/HDAC1/TIFA/SLC20A1/RBCK1/CARD16/TANK/GAPDH/ANKRD17/SHISA5/PELI1/CHUK/OPTN/ZFAND6/NOD2/LTF/TERF2IP/STAT1/TRIM58/CLEC4D/PPM1N/PPM1B/FKBP1A/TRIM22/WLS/TRIM6/HSPB1/TRIM52/S100A4	62
BP	GO:0007159	leukocyte cell-cell adhesion	87/2086	415/18614	4.72274e-09	3.84776e-07	3.01167e-07	VAV1/SIRPA/LRG1/ALOX5/SYK/PTAFR/IL4R/EXT1/STK10/PTPN6/LYN/CD55/ADORA2A/BCL6/SELL/FLOT2/CSK/ITCH/F11R/SELPLG/LILRB2/STAT5B/DUSP22/JAK3/CEBPB/MAP3K8/DOCK8/PRKAR1A/RAC2/NCKAP1L/S100A9/SASH3/MIA3/IL18/DUSP3/CD44/JAK2/TYK2/PYCARD/NKAP/CEACAM1/TNFSF13B/HLA-E/NFKBIZ/LILRB1/TNFAIP8L2/IRF1/SIRPB1/CR1/WNT10B/HLA-G/LAPTM5/GOLPH3/ANXA1/HLX/IL1A/FADD/LEF1/CORO1A/CD177/ITGAL/IL1B/FUT7/IL2RG/PTPRC/PAG1/PELI1/FE…	87
BP	GO:0002683	negative regulation of immune system process	98/2086	487/18614	4.81276e-09	3.86882e-07	3.02815e-07	GRN/SYK/PADI2/HCK/CD300LF/SPI1/FGR/IL4R/BTK/PTPN6/LYN/TLR6/CD55/MAPK14/RIN3/LILRB3/ADORA2A/MILR1/BCL6/TMBIM6/CTNNB1/TRIM27/ITCH/LILRB2/DUSP22/JAK3/TYROBP/NLRC5/NMI/WDR41/CEBPB/ARRB2/PRKAR1A/NCKAP1L/CD59/CRK/GPR137B/CST7/MIA3/INPP5D/DUSP3/CEACAM1/HLA-E/LILRB1/TNFAIP8L2/IRF1/CR1/BPI/TLR4/YTHDF2/ADAR/TRIM21/HLA-G/LAPTM5/MNDA/LILRA2/ANXA1/LPXN/ELF1/HLX/TRIB1/IRAK3/FADD/CARTPT/PSMB4/BST2/HLA-B/YTHDF3/…	98
BP	GO:0051251	positive regulation of lymphocyte activation	73/2086	327/18614	5.19326e-09	4.11976e-07	3.22457e-07	VAV1/SIRPA/SYK/SPI1/MYD88/IL4R/BTK/PTPN6/LYN/CD55/AP1G1/BST1/BCL6/FLOT2/CSK/LILRB2/STAT5B/JAK3/TYROBP/MAP3K8/DOCK8/LAMP1/NCKAP1L/SASH3/INPP5D/IL18/PPP2R3C/AKIRIN2/VAV3/JAK2/TYK2/PYCARD/NKAP/TNFSF13B/HLA-E/NFKBIZ/LILRB1/SIRPB1/CR1/TLR4/WNT10B/HLA-G/ANXA1/HLX/IL1A/SH3KBP1/FADD/LEF1/CORO1A/IL1B/TICAM2/BLOC1S6/IL2RG/TGFB1/PTPRC/HLA-F/PELI1/CD46/IL15/NLRP3/VNN1/PAXIP1/NOD2/ADAM8/SMARCD3/ARID2/CD274/IR…	73
BP	GO:0046651	lymphocyte proliferation	69/2086	306/18614	8.82426e-09	6.90928e-07	5.40795e-07	RIPK3/SYK/PRKCD/MYD88/NCSTN/BTK/PTPN6/LYN/CD55/ELF4/BST1/BCL6/CTNNB1/ITCH/PIK3CG/LILRB2/STAT5B/JAK3/TNFRSF1B/TYROBP/CEBPB/DOCK8/BID/PRKAR1A/RAC2/NCKAP1L/SASH3/INPP5D/IL18/VAV3/JAK2/TYK2/PYCARD/TNFSF13B/HLA-E/NFKBIZ/LILRB1/IRF1/CR1/TLR4/SOS2/HLA-G/MNDA/ANXA1/IL1A/FADD/LEF1/CORO1A/IL1B/PSMB10/PTPRC/PELI1/ARMC5/CD46/IL15/RC3H1/LST1/PLA2G2D/ARG1/GAPT/SLC11A1/CASP3/CD274/IRS2/IGF2/FCGR3A/MIR21/CD38/FK…	69
BP	GO:0001959	regulation of cytokine-mediated signaling pathway	45/2086	165/18614	8.94579e-09	6.91464e-07	5.41214e-07	SYK/PADI2/RNF185/CD300LF/PAFAH1B1/PTPN6/RIPK1/NAIP/XIAP/TNFRSF1A/MAVS/CASP1/NLRC5/SPPL2A/TRIM56/RBM47/CASP4/PYCARD/PARP9/YTHDF2/ADAR/UBE2K/LAPTM5/IL1RN/CDC37/TBK1/IRAK3/FADD/VRK2/TICAM2/YTHDF3/CARD16/IL1R1/IRF7/PTPRC/HIF1A/NKIRAS1/SAMHD1/ARG1/ZBP1/IL1R2/TRIM6/MIR21/HSPA1A/OAS1	45
BP	GO:0048193	Golgi vesicle transport	67/2086	294/18614	9.23614e-09	7.0487e-07	5.51707e-07	CSNK1D/TRAPPC12/KLHL12/AP1G1/RAB14/RAB31/MYO18A/GOLGA5/CSK/SEC24A/VAMP3/SEC22B/SORL1/LAMP1/SEC23B/SEC24D/COPA/WIPI1/RAB10/MIA3/SCFD1/EXOC6/RAB1A/CNIH4/ARL3/EXOC8/YIPF5/CUL3/SEC16A/SEC24B/TAPBP/TRAPPC6B/COG3/YIPF4/COPB1/LAPTM5/GOLPH3/RAB8B/EXOC1/PEF1/KIF13A/PDCD6/BCAP31/SPAST/RP2/ARFGAP3/TRAPPC10/SORT1/VTI1A/SNAP23/RNF139/RAB33B/ARCN1/SNX2/OPTN/ACSL3/ATP9A/VPS54/EPS15/LYPLA1/TMED10/CEP19/RAB8A/GOL…	67
BP	GO:0045055	regulated exocytosis	56/2086	228/18614	9.42771e-09	7.10496e-07	5.56111e-07	FES/PRAM1/SYK/DNAJC5/MICAL1/PTAFR/HCK/SPI1/FGR/IL4R/BTK/ITGAM/LYN/ANXA3/STX11/AP1G1/MILR1/STXBP2/PSEN1/GNAI2/RAB31/RAB3D/PIK3CG/PLEK/STX3/VAMP3/LAMP1/ARL8B/RAC2/NCKAP1L/RAB10/RAB27A/DTNBP1/CEACAM1/P2RX1/DOC2B/GAB2/STXBP3/FBXL20/RAB11FIP2/CORO1A/CD177/BLOC1S6/SNAP23/HLA-F/DMTN/SNCA/ITGB2/C12orf4/TMED10/STXBP5/LRRK2/SNX4/FMR1/FCGR3A/NKG7	56
BP	GO:0060759	regulation of response to cytokine stimulus	47/2086	177/18614	1.0668e-08	7.94044e-07	6.21505e-07	SYK/PADI2/RNF185/CD300LF/PAFAH1B1/PTPN6/RIPK1/NAIP/XIAP/TNFRSF1A/MAVS/CASP1/NLRC5/SPPL2A/TRIM56/RBM47/CASP4/PYCARD/PARP9/TLR2/TLR4/YTHDF2/ADAR/UBE2K/LAPTM5/IL1RN/CDC37/TBK1/IRAK3/FADD/VRK2/TICAM2/YTHDF3/CARD16/IL1R1/IRF7/PTPRC/HIF1A/NKIRAS1/SAMHD1/ARG1/ZBP1/IL1R2/TRIM6/MIR21/HSPA1A/OAS1	47
BP	GO:0043300	regulation of leukocyte degranulation	21/2086	48/18614	1.09245e-08	8.03216e-07	6.28684e-07	FES/PRAM1/SYK/PTAFR/SPI1/FGR/IL4R/ITGAM/LYN/AP1G1/STXBP2/LAMP1/RAC2/NCKAP1L/CEACAM1/GAB2/CD177/HLA-F/ITGB2/C12orf4/SNX4	21
BP	GO:0001909	leukocyte mediated cytotoxicity	40/2086	139/18614	1.13743e-08	8.2621e-07	6.46681e-07	VAV1/RIPK3/MR1/SPI1/MYD88/ITGAM/PTPN6/AP1G1/STXBP2/STAT5B/TYROBP/LAMP1/FCGR1A/ARRB2/CTSC/ARL8B/NCKAP1L/CRK/IL18/RAB27A/CEACAM1/HLA-E/LILRB1/IL18RAP/HLA-G/HLA-C/MICB/FADD/CORO1A/HLA-B/TGFB1/STX7/PTPRC/HLA-F/ARG1/LYST/FCGR3A/CLEC12B/NKG7/SLAMF7	40
BP	GO:2000377	regulation of reactive oxygen species metabolic process	42/2086	150/18614	1.19965e-08	8.51452e-07	6.66438e-07	RIPK3/CFLAR/ALOX5/SYK/PDK3/PRKCD/GRB2/G6PD/CYBA/ITGAM/TLR6/RIPK1/MAPK14/BST1/GNAI2/RAC1/GNAI3/HP/TYROBP/TSPO/CYP1B1/RAC2/HK2/RAB27A/DUOXA2/FPR2/TLR4/MT3/CD177/IER3/TGFB1/HIF1A/SNCA/ITGB2/GCH1/DHFR/MMP8/SOD2/SOD1/AKR1C3/GADD45A/MIR21	42
BP	GO:0002429	immune response-activating cell surface receptor signaling pathway	68/2086	302/18614	1.20042e-08	8.51452e-07	6.66438e-07	VAV1/PRAM1/KLHL6/SYK/NFAM1/PRKCD/HCK/NFKB1/GRB2/FGR/BTK/CYBA/PTPN6/LYN/TLR1/TLR6/THEMIS2/FFAR2/PSEN1/CSK/C5AR1/FCER1G/DUSP22/TYROBP/FPR1/NMI/SH2B2/NCKAP1L/INPP5D/DUSP3/VAV3/IFI35/EP300/PIK3AP1/CEACAM1/LCP2/PLSCR1/NFKBIZ/CR1/FPR2/C3AR1/TLR4/BMX/CD14/LAPTM5/MNDA/LILRA2/LPXN/ELF1/MICB/RAB11FIP2/TICAM2/RBCK1/APPL2/NINJ1/PTPRC/FCN1/PELI1/BTNL3/NOD2/BTN3A2/LTF/RC3H1/LY96/CD38/BTN3A3/OAS1/GBP1	68
BP	GO:0031348	negative regulation of defense response	65/2086	284/18614	1.28268e-08	8.99221e-07	7.03827e-07	SIRPA/GRN/ALOX5/SYK/PRKCD/HCK/NFKB1/FGR/LYN/ELF4/MAPK14/ADORA2A/NLRP12/ITCH/VPS35/FNDC4/TNFRSF1A/TNFRSF1B/NLRC5/NMI/ARRB2/METRNL/CRK/CST7/TRIM38/ZFP36/CEACAM1/HLA-E/LILRB1/TNFAIP8L2/CR1/FPR2/YTHDF2/AOAH/ADAR/TRIM21/HLA-G/SOCS3/SIGLEC10/MICB/IRAK3/PSMB4/HLA-B/YTHDF3/HGF/KRT1/IER3/TGFB1/PTPRC/HLA-F/NLRP3/SAMHD1/NOD2/PGLYRP1/TNFAIP6/RHBDF2/ARG1/IFI16/SAA1/PPM1B/SOD1/FGL2/MIR21/CLEC12B/OAS1	65
BP	GO:0048284	organelle fusion	43/2086	156/18614	1.34726e-08	9.33628e-07	7.30758e-07	CHMP2B/VPS33B/CHMP2A/STX11/TOM1/USP30/CHMP3/RAB7A/GNAI3/VPS41/STX3/VAMP3/SEC22B/STX12/ZDHHC6/ARL8B/VAV3/YIPF5/RAB20/MFF/MCL1/CHMP4A/VCPIP1/OMA1/DOC2B/YIPF4/RAB8B/ANKRD27/ANXA1/CORO1A/MFN1/VTI1A/SNAP23/STX7/VAMP4/SNCA/CHMP5/RAB8A/C2CD5/FIS1/SAMD9/RAB13/BCL2A1	43
BP	GO:0061515	myeloid cell development	29/2086	84/18614	1.36273e-08	9.33628e-07	7.30758e-07	VPS33B/PAFAH1B1/JMJD6/G6PD/PTPN6/ALAS1/BCL6/TYROBP/CEBPB/NCKAP1L/ATP6AP1/PTBP3/EP300/LILRB1/TLR2/TMOD3/TSPAN2/EVI2B/ALAS2/EPB42/DMTN/SLC25A40/FAM210B/ARID4A/LTF/RHAG/SLC4A1/BPGM/TRIM58	29
BP	GO:0052547	regulation of peptidase activity	87/2086	425/18614	1.53703e-08	1.04121e-06	8.14963e-07	MAP3K5/GRN/NLRC4/SYK/TIMP2/MICAL1/NCSTN/SERPINB1/LYN/RPS6KA1/HIP1/NAIP/ADORA2A/XIAP/NLRP12/CAST/RNF34/SERPINA1/CASP1/POR/APAF1/SORL1/BID/ARRB2/APLP2/S100A9/CST7/CD44/AKIRIN2/APH1B/JAK2/PICALM/PYCARD/PLAUR/RAF1/TNFSF10/P2RX1/CR1/PI16/SPINK4/LAMTOR5/LAPTM5/MT3/FADD/PDCD6/PSME3/BCAP31/AIM2/HGF/HDAC1/CIDEB/PRELID1/CST2/CARD16/TANK/USP47/GAPDH/PCSK1N/RPS6KA3/MMP9/LXN/ASPH/SLPI/PSMB8/NLRP3/SNCA/CTSS/TM…	87
BP	GO:0071219	cellular response to molecule of bacterial origin	57/2086	237/18614	1.56567e-08	1.04395e-06	8.17108e-07	SIRPA/PTAFR/HCK/SPI1/NFKB1/MYD88/LYN/ARID5A/TLR1/TLR6/CD55/LITAF/MAPK14/LILRB2/TNFRSF1B/CASP1/TSPO/CEBPB/CDC73/IL18/PAF1/HADHB/ZFP36/JAK2/CTR9/PYCARD/MTDH/NFKBIZ/LILRB1/TLR2/BPI/TLR4/CD14/LILRA2/IL1A/SBNO2/TRIB1/IL1B/TICAM2/VIM/CARD16/ADAM9/TGFB1/NLRP3/PABPN1/CXCL1/NOD2/CHMP5/PRPF8/LTF/ARG1/LY96/TLR10/CD274/ABCA1/HMGB2/MIR21	57
BP	GO:0032944	regulation of mononuclear cell proliferation	58/2086	243/18614	1.57571e-08	1.04395e-06	8.17108e-07	RIPK3/SYK/MYD88/BTK/PTPN6/LYN/CD55/BST1/BCL6/CTNNB1/ITCH/LILRB2/STAT5B/JAK3/TNFRSF1B/TYROBP/CEBPB/BID/PRKAR1A/RAC2/NCKAP1L/SASH3/INPP5D/IL18/VAV3/JAK2/TYK2/PYCARD/TNFSF13B/HLA-E/LILRB1/IRF1/CR1/TLR4/SOS2/HLA-G/MNDA/ANXA1/IL1A/FADD/CORO1A/IL1B/PTPRC/PELI1/CD46/IL15/RC3H1/LST1/PLA2G2D/ARG1/CASP3/CD274/BCL2L1/IRS2/IGF2/FCGR3A/MIR21/CD38	58
BP	GO:0043312	neutrophil degranulation	10/2086	12/18614	1.63339e-08	1.06526e-06	8.33788e-07	PRAM1/SYK/PTAFR/SPI1/ITGAM/ANXA3/STXBP2/STXBP3/CD177/ITGB2	10
BP	GO:0050864	regulation of B cell activation	38/2086	130/18614	1.64321e-08	1.06526e-06	8.33788e-07	SYK/NFAM1/SPI1/BTK/PTPN6/LYN/THEMIS2/BST1/BCL6/STAT5B/TYROBP/NCKAP1L/SASH3/INPP5D/PPP2R3C/AKIRIN2/VAV3/TNFSF13B/CR1/TLR4/LAPTM5/MNDA/SH3KBP1/ZFP36L1/IL2RG/TGFB1/PTPRC/PELI1/PAXIP1/NOD2/TBC1D10C/RC3H1/CASP3/IRS2/TNFSF13/SAMSN1/CD38/INHBA	38
BP	GO:0002285	lymphocyte activation involved in immune response	52/2086	208/18614	1.67339e-08	1.07328e-06	8.40067e-07	SEMA4A/APBB1IP/SPI1/IL4R/BCL3/DOCK11/AP1G1/ENTPD7/BCL6/JUNB/PSEN1/FCER1G/IL6R/JAK3/LAMP1/NCKAP1L/LCP1/IL18/RAB27A/ATP7A/CEACAM1/NFKBIZ/LILRB1/CR1/TLR4/ANXA1/HLX/LEF1/CORO1A/ITGAL/LIG4/TGFB1/PTPRC/IL18R1/NBN/HLA-F/CD46/CLEC4E/NLRP3/PAXIP1/PGLYRP1/RC3H1/GAPT/SLC11A1/CLEC4D/C17orf99/FGL2/TNFSF13/FCGR3A/ITM2A/MIR21/NKG7	52
BP	GO:0043161	proteasome-mediated ubiquitin-dependent protein catabolic process	89/2086	439/18614	1.7002e-08	1.079e-06	8.44543e-07	N4BP1/WWP2/CSNK1D/OS9/RNF185/TMUB2/SEL1L/TRIM25/EDEM2/PSEN1/CTNNB1/FBXO38/NHLRC3/ERLIN2/PSMD1/ITCH/NSFL1C/RNF34/DERL2/UBXN2B/ARRB2/FBXO33/TRIP4/RCHY1/PIAS1/TRIM38/AKIRIN2/ATXN3/PSMD12/CUL3/UBXN7/TBL1X/ZYG11B/FBXL5/PSMD13/PSMB3/APC/NEMF/WNT10B/UBE2K/PSMD7/PSMD6/FBXO6/FBXL20/CBFA2T3/JKAMP/TRIB1/CCDC47/MTM1/EDEM3/RAD23B/UBE2J1/FEM1C/PSMB4/BCAP31/WAC/CUL2/UBE4A/SPOPL/RBCK1/PSMB7/CRBN/RNF144B/DNAJB2/D…	89
BP	GO:0002456	T cell mediated immunity	37/2086	125/18614	1.74647e-08	1.09682e-06	8.58491e-07	RIPK3/MR1/ARID5A/CD55/FBXO38/JAG1/DUSP22/TNFRSF1B/CTSC/NCKAP1L/SASH3/IL18/RAB27A/CEACAM1/HLA-E/NFKBIZ/LILRB1/CR1/HLA-G/HLA-C/MICB/FADD/IL1B/HLA-B/FUT7/IL1R1/STX7/PTPRC/IL18R1/HLA-F/CD46/NLRP3/NOD2/BTN3A2/ARG1/CR1L/BTN3A3	37
BP	GO:0070663	regulation of leukocyte proliferation	62/2086	268/18614	1.80354e-08	1.12098e-06	8.77402e-07	RIPK3/SYK/MYD88/BTK/PTPN6/LYN/CD55/BST1/BCL6/CTNNB1/ITCH/LILRB2/STAT5B/JAK3/TNFRSF1B/TYROBP/CSF2RB/CEBPB/CSF2RA/BID/PRKAR1A/RAC2/NCKAP1L/SASH3/INPP5D/IL18/VAV3/JAK2/TYK2/PYCARD/HHEX/TNFSF13B/HLA-E/LILRB1/IRF1/CR1/TLR4/SOS2/HLA-G/MNDA/ANXA1/IL1A/FADD/BST2/CORO1A/IL1B/PTPRC/PELI1/CD46/IL15/RC3H1/LST1/PLA2G2D/ARG1/CASP3/CD274/BCL2L1/IRS2/IGF2/FCGR3A/MIR21/CD38	62
BP	GO:0001906	cell killing	50/2086	197/18614	1.84927e-08	1.13768e-06	8.90469e-07	VAV1/RIPK3/SYK/MR1/SPI1/MYD88/ITGAM/PTPN6/CD55/AP1G1/STXBP2/STAT5B/TYROBP/LAMP1/FCGR1A/ARRB2/CTSC/ARL8B/NCKAP1L/CD59/CRK/IL18/RAB27A/CEACAM1/HLA-E/LILRB1/IL18RAP/CR1/S100A12/HLA-G/HLA-C/MICB/FADD/CORO1A/HLA-B/GAPDH/TGFB1/STX7/PTPRC/HLA-F/LTF/PGLYRP1/ARG1/LYST/BCL2L1/FCGR3A/CR1L/CLEC12B/NKG7/SLAMF7	50
BP	GO:0002573	myeloid leukocyte differentiation	55/2086	227/18614	2.11845e-08	1.29012e-06	1.00978e-06	OSCAR/RBPJ/THOC5/FES/SPI1/PAFAH1B1/CCR1/LYN/RIPK1/TCIRG1/MAPK14/LILRB3/JUNB/PSEN1/CTNNB1/NR3C1/TYROBP/CEBPB/OSTM1/RASSF2/GPR137B/ATP6AP1/INPP5D/NKAP/HCLS1/DHRS7B/CEACAM1/LILRB1/TLR2/TLR4/TSPAN2/SRP54/GAB2/EVI2B/CBFA2T3/SNX10/SBNO2/TRIB1/FADD/LEF1/CARTPT/ZFP36L1/LBR/TGFB1/IRF7/MMP9/MAFB/IL15/VPS54/LTF/TNFAIP6/IFI16/BATF2/KLF10/INHBA	55
BP	GO:0050670	regulation of lymphocyte proliferation	57/2086	239/18614	2.15401e-08	1.29865e-06	1.01647e-06	RIPK3/SYK/MYD88/BTK/PTPN6/LYN/CD55/BST1/BCL6/CTNNB1/ITCH/LILRB2/STAT5B/JAK3/TNFRSF1B/TYROBP/CEBPB/BID/PRKAR1A/RAC2/NCKAP1L/SASH3/INPP5D/IL18/VAV3/JAK2/TYK2/PYCARD/TNFSF13B/HLA-E/LILRB1/IRF1/CR1/TLR4/SOS2/HLA-G/MNDA/ANXA1/IL1A/FADD/CORO1A/IL1B/PTPRC/PELI1/CD46/IL15/RC3H1/LST1/PLA2G2D/ARG1/CASP3/CD274/IRS2/IGF2/FCGR3A/MIR21/CD38	57
BP	GO:1903706	regulation of hemopoiesis	85/2086	415/18614	2.18847e-08	1.30637e-06	1.0225e-06	FES/SYK/NFAM1/CSF3R/SPI1/IL4R/BTK/CCR1/PTPN6/LYN/RIPK1/ACVR1B/MAPK14/LILRB3/BCL6/JUNB/CTNNB1/JAG1/LILRB2/STAT5B/JAK3/TYROBP/CEBPB/RASSF2/NCKAP1L/SASH3/GPR137B/CDC73/INPP5D/IL18/PAF1/PPP2R3C/ZFP36/CTR9/NKAP/HCLS1/CEACAM1/NFKBIZ/LILRB1/IRF1/SMAP1/CR1/TLR4/WNT10B/SOS2/HLA-G/ANXA1/EVI2B/HLX/TRIB1/FADD/LEF1/CARTPT/HLA-B/ZFP36L1/PRELID1/IL2RG/TGFB1/IRF7/PTPRC/HIF1A/MAFB/CD46/IL15/NLRP3/VNN1/FAM210B/LTF…	85
BP	GO:2000116	regulation of cysteine-type endopeptidase activity	56/2086	234/18614	2.51249e-08	1.48508e-06	1.16238e-06	MAP3K5/NLRC4/SYK/MICAL1/RPS6KA1/HIP1/NAIP/ADORA2A/XIAP/NLRP12/CAST/RNF34/CASP1/POR/APAF1/BID/ARRB2/S100A9/CST7/CD44/JAK2/PYCARD/PLAUR/RAF1/TNFSF10/P2RX1/LAMTOR5/LAPTM5/MT3/FADD/PDCD6/BCAP31/AIM2/HGF/CIDEB/CST2/CARD16/USP47/RPS6KA3/MMP9/ASPH/NLRP3/SNCA/DNAJB6/LTF/CTSD/TNFAIP8/IFI16/ARL6IP5/PSMB9/CYFIP2/FAS/FIS1/PTGS2/GPI/SIAH2	56
BP	GO:1903532	positive regulation of secretion by cell	65/2086	289/18614	2.6234e-08	1.53558e-06	1.20191e-06	SYK/CHMP2A/PTAFR/FGR/IL4R/ITGAM/AP1G1/FFAR2/ADORA2A/MYO18A/RAB7A/RAB3D/VPS35/SEC24A/LAMP1/PRKAR1A/PRKACA/TM7SF3/RAB27A/JAK2/DTNBP1/VPS4B/RAB9A/TLR2/GPR27/TLR4/DOC2B/MAP2K6/GOLPH3/RAB8B/GAB2/IL1A/NNAT/EXOC1/PDCD6IP/CARTPT/CD177/IL1B/TCF7L2/ADAM9/TFR2/SRI/TGFB1/STAM/RETN/ACSL4/HIF1A/HLA-F/SNCA/ITGB2/PLA2G4A/SCT/TMED10/ABAT/PPID/ADAM8/RAB2B/STXBP5/PFKFB2/TMF1/SNX4/IRS2/WLS/CD38/INHBA	65
BP	GO:0060338	regulation of type I interferon-mediated signaling pathway	19/2086	42/18614	2.79955e-08	1.62293e-06	1.27028e-06	RNF185/PTPN6/MAVS/NLRC5/TRIM56/RBM47/YTHDF2/ADAR/UBE2K/CDC37/TBK1/FADD/YTHDF3/IRF7/SAMHD1/ZBP1/TRIM6/MIR21/OAS1	19
BP	GO:0017157	regulation of exocytosis	49/2086	194/18614	3.02263e-08	1.73556e-06	1.35844e-06	FES/PRAM1/SYK/CHMP2A/MICAL1/PTAFR/SPI1/FGR/IL4R/ITGAM/LYN/AP1G1/STXBP2/GNAI2/RAB7A/RAB3D/WDR41/LAMP1/RAC2/NCKAP1L/RAB27A/DTNBP1/CEACAM1/VPS4B/RAB9A/P2RX1/DOC2B/RAB8B/GAB2/ANXA1/STXBP3/FBXL20/PDCD6IP/CD177/STAM/HLA-F/RAB33B/SNCA/ATP9A/ITGB2/C12orf4/RAB2B/RAB8A/STXBP5/LRRK2/SNX4/RALA/FMR1/RAB13	49
BP	GO:0071222	cellular response to lipopolysaccharide	54/2086	224/18614	3.40859e-08	1.93871e-06	1.51745e-06	SIRPA/PTAFR/HCK/SPI1/NFKB1/MYD88/LYN/ARID5A/CD55/LITAF/MAPK14/LILRB2/TNFRSF1B/CASP1/TSPO/CEBPB/CDC73/IL18/PAF1/HADHB/ZFP36/JAK2/CTR9/PYCARD/MTDH/NFKBIZ/LILRB1/TLR2/BPI/TLR4/CD14/LILRA2/IL1A/SBNO2/TRIB1/IL1B/TICAM2/VIM/CARD16/ADAM9/TGFB1/NLRP3/PABPN1/CXCL1/NOD2/CHMP5/PRPF8/LTF/ARG1/LY96/CD274/ABCA1/HMGB2/MIR21	54
BP	GO:0042098	T cell proliferation	52/2086	213/18614	3.90481e-08	2.18976e-06	1.71395e-06	RIPK3/SYK/NCSTN/PTPN6/CD55/ELF4/BCL6/CTNNB1/ITCH/PIK3CG/LILRB2/STAT5B/JAK3/TNFRSF1B/CEBPB/DOCK8/BID/PRKAR1A/RAC2/NCKAP1L/SASH3/IL18/JAK2/TYK2/PYCARD/TNFSF13B/HLA-E/LILRB1/IRF1/CR1/SOS2/HLA-G/ANXA1/IL1A/FADD/CORO1A/IL1B/PSMB10/PTPRC/PELI1/ARMC5/CD46/IL15/RC3H1/PLA2G2D/ARG1/SLC11A1/CASP3/CD274/IGF2/MIR21/FKBP1B	52
BP	GO:0051047	positive regulation of secretion	69/2086	317/18614	3.94899e-08	2.18976e-06	1.71395e-06	SYK/CHMP2A/PTAFR/FGR/IL4R/CYBA/ITGAM/AP1G1/FFAR2/ADORA2A/GNAI2/MYO18A/RAB7A/RAB3D/VPS35/SEC24A/LAMP1/PRKAR1A/PRKACA/TM7SF3/RAB27A/JAK2/DTNBP1/VPS4B/RAB9A/TLR2/GPR27/TLR4/DOC2B/MAP2K6/GOLPH3/RAB8B/GAB2/IL1A/NNAT/EXOC1/PDCD6IP/CARTPT/CD177/IL1B/TCF7L2/ADAM9/TFR2/SRI/TGFB1/STAM/RETN/ACSL4/HIF1A/CYP4F2/HLA-F/SNCA/ACSL3/ITGB2/PLA2G4A/SCT/TMED10/ABAT/PPID/ADAM8/RAB2B/STXBP5/PFKFB2/TMF1/SNX4/IRS2/WLS/CD…	69
BP	GO:0002706	regulation of lymphocyte mediated immunity	47/2086	184/18614	3.95894e-08	2.18976e-06	1.71395e-06	VAV1/RIPK3/MR1/BTK/PTPN6/ARID5A/CD55/AP1G1/BCL6/FBXO38/STAT5B/DUSP22/TNFRSF1B/LAMP1/FCGR1A/ARRB2/NCKAP1L/SASH3/CRK/IL18/CEACAM1/HLA-E/LILRB1/IL18RAP/CR1/HLA-G/HLA-C/MICB/FADD/IL1B/HLA-B/FUT7/IL1R1/TGFB1/STX7/PTPRC/IL18R1/HLA-F/CD46/NLRP3/PAXIP1/NOD2/ARG1/C17orf99/TNFSF13/CR1L/CLEC12B	47
BP	GO:0050866	negative regulation of cell activation	54/2086	225/18614	4.00364e-08	2.19436e-06	1.71754e-06	GRN/PRKCD/CD300LF/SPI1/FGR/IL4R/BTK/PTPN6/LYN/ADORA2A/MILR1/BCL6/ITCH/LILRB2/DUSP22/JAK3/TYROBP/CEBPB/PRKAR1A/NCKAP1L/CST7/INPP5D/DUSP3/CEACAM1/LILRB1/TNFAIP8L2/IRF1/CR1/BPI/HLA-G/LAPTM5/MNDA/ANXA1/HLX/PTPRC/PAG1/HLA-F/PELI1/TBC1D10C/ABAT/PGLYRP1/MERTK/RC3H1/LST1/PLA2G2D/ARG1/THBD/CASP3/CD274/FGL2/GCLC/MIR21/SAMSN1/INHBA	54
BP	GO:0071706	tumor necrosis factor superfamily cytokine production	48/2086	190/18614	4.13664e-08	2.22677e-06	1.74291e-06	SIRPA/SYK/PTAFR/MYD88/BTK/CYBA/PTPN6/ARID5A/TLR1/RIPK1/BCL3/ELF4/PSEN1/TRIM27/MAVS/TYROBP/TSPO/ARRB2/SASH3/ZFP36/JAK2/PYCARD/HLA-E/LILRB1/TLR2/BPI/TLR4/CD14/LILRA2/CLEC4A/IL1A/CYBB/IFNGR1/IRAK3/FADD/UBE2J1/PTPRC/NOD2/LTF/ADAM8/MMP8/LRRK2/LY96/CD274/FCGR3A/HSPB1/ORM1/OAS1	48
BP	GO:1903555	regulation of tumor necrosis factor superfamily cytokine production	48/2086	190/18614	4.13664e-08	2.22677e-06	1.74291e-06	SIRPA/SYK/PTAFR/MYD88/BTK/CYBA/PTPN6/ARID5A/TLR1/RIPK1/BCL3/ELF4/PSEN1/TRIM27/MAVS/TYROBP/TSPO/ARRB2/SASH3/ZFP36/JAK2/PYCARD/HLA-E/LILRB1/TLR2/BPI/TLR4/CD14/LILRA2/CLEC4A/IL1A/CYBB/IFNGR1/IRAK3/FADD/UBE2J1/PTPRC/NOD2/LTF/ADAM8/MMP8/LRRK2/LY96/CD274/FCGR3A/HSPB1/ORM1/OAS1	48
BP	GO:1903131	mononuclear cell differentiation	93/2086	474/18614	4.24705e-08	2.26597e-06	1.77359e-06	VAV1/RBPJ/THOC5/RIPK3/SEMA4A/FES/SYK/MR1/NFAM1/SPI1/IL4R/JMJD6/BTK/PTPN6/LYN/HDAC4/KLF6/BCL3/DOCK11/TCIRG1/ENTPD7/BCL6/JUNB/PSEN1/CTNNB1/FCER1G/IL6R/LILRB2/STAT5B/NFIL3/JAK3/CEBPB/NCKAP1L/SASH3/INPP5D/IL18/PPP2R3C/EP300/NKAP/ATP7A/HHEX/TNFSF13B/WNT1/NFKBIZ/LILRB1/IRF1/PREX1/CR1/WNT10B/SOS2/HLA-G/ANXA1/DCLRE1C/HLX/IL1A/FADD/LEF1/IL1B/HLA-B/ZFP36L1/PRELID1/FUT7/LIG4/AZI2/IL2RG/IRF7/PTPRC/IL18R1/MAF…	93
BP	GO:0002695	negative regulation of leukocyte activation	50/2086	202/18614	4.41964e-08	2.33737e-06	1.82948e-06	GRN/CD300LF/SPI1/FGR/IL4R/BTK/PTPN6/LYN/ADORA2A/MILR1/BCL6/ITCH/LILRB2/DUSP22/JAK3/TYROBP/CEBPB/PRKAR1A/NCKAP1L/CST7/INPP5D/DUSP3/CEACAM1/LILRB1/TNFAIP8L2/IRF1/CR1/BPI/HLA-G/LAPTM5/MNDA/ANXA1/HLX/PTPRC/PAG1/HLA-F/PELI1/TBC1D10C/PGLYRP1/MERTK/RC3H1/LST1/PLA2G2D/ARG1/CASP3/CD274/FGL2/MIR21/SAMSN1/INHBA	50
BP	GO:0002886	regulation of myeloid leukocyte mediated immunity	23/2086	60/18614	4.56447e-08	2.39297e-06	1.873e-06	FES/PRAM1/SYK/PTAFR/SPI1/FGR/IL4R/BTK/ITGAM/LYN/STXBP2/MAVS/TYROBP/FCGR1A/RAC2/HLA-E/GAB2/CD177/TICAM2/ITGB2/C12orf4/ARG1/SNX4	23
BP	GO:0006801	superoxide metabolic process	26/2086	74/18614	5.02778e-08	2.59081e-06	2.02785e-06	SYK/PRKCD/CYBA/ITGAM/NCF1/NCF4/NCF2/BST1/GNAI2/GNAI3/TYROBP/ATP7A/PREX1/FPR2/CYB5R4/MT3/CYBB/CD177/TGFB1/SOD3/ITGB2/GCH1/DHFR/SOD2/SOD1/MIR21	26
BP	GO:0008333	endosome to lysosome transport	26/2086	74/18614	5.02778e-08	2.59081e-06	2.02785e-06	CHMP2B/CHMP2A/DENND3/MGRN1/HMGXB4/UEVLD/MVB12A/CHMP3/RAB7A/PXK/VPS41/ARL8B/VPS4B/CHMP4A/HOOK3/MTM1/KIF13A/EPG5/SORT1/SNX27/CHMP5/DTX3L/RILP/LYST/ADRB2/PLEKHF2	26
BP	GO:0042116	macrophage activation	33/2086	109/18614	5.579e-08	2.82654e-06	2.21235e-06	GRN/SYK/IL4R/DYSF/JMJD6/ITGAM/TLR1/TLR6/MYO18A/C5AR1/TYROBP/NMI/CTSC/IFNGR2/GPR137B/CST7/IFI35/JAK2/TLR2/BPI/TLR4/SBNO2/IFNGR1/PTPRC/SNCA/ITGB2/PLA2G4A/MMP8/LRRK2/SLC11A1/CD93/FCGR3A/SUCNR1	33
BP	GO:1903557	positive regulation of tumor necrosis factor superfamily cytokine production	33/2086	109/18614	5.579e-08	2.82654e-06	2.21235e-06	SYK/PTAFR/MYD88/BTK/CYBA/ARID5A/TLR1/RIPK1/PSEN1/MAVS/TYROBP/SASH3/JAK2/PYCARD/HLA-E/TLR2/TLR4/CD14/LILRA2/IL1A/CYBB/IFNGR1/FADD/PTPRC/NOD2/ADAM8/MMP8/LRRK2/LY96/FCGR3A/HSPB1/ORM1/OAS1	33
BP	GO:0031341	regulation of cell killing	33/2086	110/18614	7.12087e-08	3.57764e-06	2.80025e-06	VAV1/RIPK3/SYK/MR1/SPI1/ITGAM/CD55/AP1G1/STAT5B/TYROBP/LAMP1/ARRB2/NCKAP1L/CD59/CRK/CEACAM1/HLA-E/LILRB1/IL18RAP/CR1/HLA-G/HLA-C/MICB/FADD/HLA-B/TGFB1/STX7/PTPRC/HLA-F/ARG1/BCL2L1/CR1L/CLEC12B	33
BP	GO:0032760	positive regulation of tumor necrosis factor production	32/2086	105/18614	7.42878e-08	3.7015e-06	2.89719e-06	SYK/PTAFR/MYD88/BTK/CYBA/ARID5A/TLR1/RIPK1/PSEN1/MAVS/TYROBP/SASH3/JAK2/PYCARD/HLA-E/TLR2/TLR4/CD14/LILRA2/IL1A/CYBB/IFNGR1/FADD/PTPRC/NOD2/MMP8/LRRK2/LY96/FCGR3A/HSPB1/ORM1/OAS1	32
BP	GO:0060760	positive regulation of response to cytokine stimulus	24/2086	66/18614	7.67876e-08	3.77334e-06	2.95342e-06	RNF185/CD300LF/PAFAH1B1/RIPK1/MAVS/CASP1/NLRC5/TRIM56/RBM47/CASP4/PARP9/TLR2/TLR4/UBE2K/LAPTM5/TBK1/FADD/TICAM2/IL1R1/IRF7/HIF1A/ZBP1/TRIM6/HSPA1A	24
BP	GO:0002705	positive regulation of leukocyte mediated immunity	40/2086	148/18614	7.69813e-08	3.77334e-06	2.95342e-06	VAV1/MR1/PTAFR/SPI1/BTK/ITGAM/ARID5A/CD55/AP1G1/FBXO38/STAT5B/MAVS/TYROBP/LAMP1/FCGR1A/SASH3/IL18/HLA-E/IL18RAP/HLA-G/HLA-C/MICB/FADD/CD177/IL1B/TICAM2/HLA-B/IL1R1/TGFB1/STX7/PTPRC/IL18R1/HLA-F/NLRP3/ITGB2/PAXIP1/NOD2/ARG1/C17orf99/TNFSF13	40
BP	GO:0007599	hemostasis	54/2086	230/18614	8.76838e-08	4.26327e-06	3.3369e-06	VAV1/EMILIN2/SYK/VPS33B/PRKCD/PTPN6/LYN/MAPK14/ADORA2A/ENTPD1/F11R/PIK3CG/PLEK/FCER1G/SERPINA1/F8/PROZ/CD59/ANXA5/C1GALT1C1/VAV3/RAB27A/JAK2/DTNBP1/PLAUR/CEACAM1/PLSCR1/P2RX1/HPS5/MYL12A/ILK/TLR4/CLIC1/STXBP3/NFE2/F5/GNAQ/PIK3CB/KRT1/BLOC1S6/CYP4F2/DMTN/FERMT3/PLA2G4A/ABAT/MERTK/SLC4A1/THBD/SAA1/HPSE/GPI/AK3/HSPB1/SERPINB2	54
BP	GO:0032930	positive regulation of superoxide anion generation	12/2086	19/18614	9.00129e-08	4.3415e-06	3.39813e-06	SYK/PRKCD/CYBA/ITGAM/GNAI2/GNAI3/TYROBP/FPR2/CD177/TGFB1/ITGB2/SOD1	12
BP	GO:0090174	organelle membrane fusion	35/2086	122/18614	9.99166e-08	4.78093e-06	3.74207e-06	CHMP2B/VPS33B/CHMP2A/STX11/TOM1/CHMP3/RAB7A/GNAI3/VPS41/STX3/VAMP3/SEC22B/STX12/ARL8B/VAV3/YIPF5/RAB20/CHMP4A/VCPIP1/DOC2B/YIPF4/RAB8B/ANKRD27/ANXA1/CORO1A/VTI1A/SNAP23/STX7/VAMP4/SNCA/CHMP5/RAB8A/C2CD5/SAMD9/RAB13	35
BP	GO:2000117	negative regulation of cysteine-type endopeptidase activity	29/2086	91/18614	1.0215e-07	4.8493e-06	3.79559e-06	MICAL1/RPS6KA1/NAIP/ADORA2A/XIAP/CAST/RNF34/POR/ARRB2/CST7/CD44/PLAUR/RAF1/LAMTOR5/MT3/HGF/CST2/CARD16/USP47/RPS6KA3/MMP9/SNCA/DNAJB6/LTF/TNFAIP8/IFI16/PTGS2/GPI/SIAH2	29
BP	GO:0062208	positive regulation of pattern recognition receptor signaling pathway	19/2086	45/18614	1.09582e-07	5.1615e-06	4.03995e-06	CYBA/TLR1/FLOT1/TLR5/RTN4/IFI35/SLC15A3/TLR2/TLR4/CD14/TICAM2/ANKRD17/NINJ1/PELI1/LTF/TREML4/DDX60/HSPA1A/OASL	19
BP	GO:1902105	regulation of leukocyte differentiation	68/2086	319/18614	1.15322e-07	5.38972e-06	4.21858e-06	FES/SYK/NFAM1/SPI1/IL4R/BTK/CCR1/PTPN6/LYN/RIPK1/LILRB3/BCL6/JUNB/CTNNB1/LILRB2/STAT5B/JAK3/TYROBP/CEBPB/RASSF2/NCKAP1L/SASH3/GPR137B/INPP5D/IL18/PPP2R3C/NKAP/HCLS1/CEACAM1/NFKBIZ/LILRB1/IRF1/CR1/TLR4/WNT10B/SOS2/HLA-G/ANXA1/EVI2B/HLX/TRIB1/FADD/LEF1/CARTPT/HLA-B/ZFP36L1/PRELID1/IL2RG/TGFB1/IRF7/PTPRC/MAFB/CD46/IL15/NLRP3/VNN1/LTF/ADAM8/PGLYRP1/TNFAIP6/RC3H1/SMARCD3/ARID2/SOD1/FGL2/MIR21/KLF10/IN…	68
BP	GO:0032640	tumor necrosis factor production	46/2086	185/18614	1.30749e-07	6.01746e-06	4.70992e-06	SIRPA/SYK/PTAFR/MYD88/BTK/CYBA/PTPN6/ARID5A/TLR1/RIPK1/BCL3/ELF4/PSEN1/TRIM27/MAVS/TYROBP/TSPO/ARRB2/SASH3/ZFP36/JAK2/PYCARD/HLA-E/LILRB1/TLR2/BPI/TLR4/CD14/LILRA2/CLEC4A/IL1A/CYBB/IFNGR1/IRAK3/FADD/UBE2J1/PTPRC/NOD2/LTF/MMP8/LRRK2/LY96/FCGR3A/HSPB1/ORM1/OAS1	46
BP	GO:0032680	regulation of tumor necrosis factor production	46/2086	185/18614	1.30749e-07	6.01746e-06	4.70992e-06	SIRPA/SYK/PTAFR/MYD88/BTK/CYBA/PTPN6/ARID5A/TLR1/RIPK1/BCL3/ELF4/PSEN1/TRIM27/MAVS/TYROBP/TSPO/ARRB2/SASH3/ZFP36/JAK2/PYCARD/HLA-E/LILRB1/TLR2/BPI/TLR4/CD14/LILRA2/CLEC4A/IL1A/CYBB/IFNGR1/IRAK3/FADD/UBE2J1/PTPRC/NOD2/LTF/MMP8/LRRK2/LY96/FCGR3A/HSPB1/ORM1/OAS1	46
BP	GO:0042742	defense response to bacterium	67/2086	314/18614	1.37166e-07	6.26497e-06	4.90365e-06	RBPJ/EMILIN2/GRN/NLRC4/SYK/MR1/PRKCD/MYD88/FGR/CYBA/TLR6/ANXA3/BCL3/NAIP/RAB14/C5AR1/FCER1G/IL6R/HP/TNFRSF1A/MAVS/CEBPB/FCGR1A/S100A9/CASP4/IL18/RAB1A/AKIRIN2/ZNFX1/PYCARD/HLA-E/NFKBIZ/GSDMD/TLR2/PLAC8/FPR2/CFP/BPI/TLR4/S100A12/GBP2/TBK1/IL1B/RBCK1/EVPL/SSC5D/ANKRD17/LCN2/VGF/RNF213/SLPI/OPTN/CLEC4E/RARRES2/NOD2/LTF/SLC30A1/PGLYRP1/TMF1/SLC11A1/CLEC4D/LYST/RNASE3/HMGB2/MIAT/OAS1/PI3	67
BP	GO:0051250	negative regulation of lymphocyte activation	43/2086	168/18614	1.38766e-07	6.29038e-06	4.92353e-06	FGR/IL4R/BTK/PTPN6/LYN/ADORA2A/BCL6/ITCH/LILRB2/DUSP22/JAK3/TYROBP/CEBPB/PRKAR1A/NCKAP1L/INPP5D/DUSP3/CEACAM1/LILRB1/TNFAIP8L2/IRF1/CR1/HLA-G/LAPTM5/MNDA/ANXA1/HLX/PAG1/HLA-F/PELI1/TBC1D10C/PGLYRP1/MERTK/RC3H1/LST1/PLA2G2D/ARG1/CASP3/CD274/FGL2/MIR21/SAMSN1/INHBA	43
BP	GO:0002821	positive regulation of adaptive immune response	36/2086	129/18614	1.41969e-07	6.38753e-06	4.99957e-06	MR1/BTK/ARID5A/CD55/FBXO38/FCGR1A/SASH3/IL18/AKIRIN2/JAK2/TYK2/PYCARD/TNFSF13B/HLA-E/NFKBIZ/HLA-G/HLA-C/MICB/FADD/IL1B/HLA-B/IL1R1/TGFB1/STX7/PTPRC/IL18R1/HLA-F/NLRP3/PAXIP1/NOD2/PLA2G4A/SLC11A1/CD274/C17orf99/TNFSF13/MIR21	36
BP	GO:0001961	positive regulation of cytokine-mediated signaling pathway	22/2086	59/18614	1.5889e-07	7.06849e-06	5.53256e-06	RNF185/CD300LF/PAFAH1B1/RIPK1/MAVS/CASP1/NLRC5/TRIM56/RBM47/CASP4/PARP9/UBE2K/LAPTM5/TBK1/FADD/TICAM2/IL1R1/IRF7/HIF1A/ZBP1/TRIM6/HSPA1A	22
BP	GO:0051091	positive regulation of DNA-binding transcription factor activity	60/2086	271/18614	1.60042e-07	7.06849e-06	5.53256e-06	RIPK3/CFLAR/NLRC4/NFAM1/MYD88/BTK/SLCO3A1/HDAC4/CAPN3/TLR6/ANXA3/TRIM25/RIPK1/FLOT1/CTNNB1/TRIM27/FLOT2/MAVS/S100A9/TRIM34/IL18/TRIM38/EP300/JAK2/STK3/PYCARD/TAF12/HCLS1/MTDH/WNT1/IL18RAP/TLR2/TLR4/S100A12/WNT10B/TRIM21/LAMTOR5/IRAK3/IL1B/TICAM2/AIM2/PTEN/RBCK1/CARD16/IL18R1/CHUK/NLRP3/NOD2/CAT/LTF/ADAM8/MTPN/TERF2IP/TRIM58/CIB1/TRIM22/TRIM6/TRIM52/HSPA1A/IL1RAP	60
BP	GO:0050766	positive regulation of phagocytosis	25/2086	73/18614	1.60621e-07	7.06849e-06	5.53256e-06	SIRPA/CD300LF/BTK/CYBA/RAB31/MYO18A/FCER1G/FCGR1A/NCKAP1L/RAB27A/PYCARD/SIRPB1/FPR2/CFP/IL1B/IL2RG/APPL2/PTPRC/FCN1/IL15/NOD2/MERTK/SLC11A1/SOD1/PTX3	25
BP	GO:1901136	carbohydrate derivative catabolic process	44/2086	175/18614	1.73155e-07	7.56488e-06	5.92109e-06	PRKCD/BTK/GNS/NAGK/EDEM2/ENTPD7/UPP1/MANBA/NEU1/NT5C2/CD44/MBD4/GLA/TYMP/NPL/CTBS/AOAH/GLB1/AMPD3/FBXO6/DERA/UPB1/GALC/EDEM3/CDA/NEIL2/NGLY1/CDADC1/TGFB1/PDE2A/HEXB/SAMHD1/NUDT19/IDS/NUDT4/PGLYRP1/TDG/BPGM/HPSE/APOBEC3B/GM2A/CHIT1/SUCLA2/APOBEC3A	44
BP	GO:0090322	regulation of superoxide metabolic process	16/2086	34/18614	1.78025e-07	7.72169e-06	6.04383e-06	SYK/PRKCD/CYBA/ITGAM/BST1/GNAI2/GNAI3/TYROBP/FPR2/CD177/TGFB1/ITGB2/GCH1/DHFR/SOD1/MIR21	16
BP	GO:0050817	coagulation	53/2086	229/18614	1.884e-07	8.11333e-06	6.35037e-06	VAV1/EMILIN2/SYK/VPS33B/PRKCD/PTPN6/LYN/MAPK14/ADORA2A/PSEN1/ENTPD1/F11R/PIK3CG/PLEK/FCER1G/SERPINA1/F8/PROZ/CD59/ANXA5/C1GALT1C1/VAV3/RAB27A/JAK2/DTNBP1/PLAUR/CEACAM1/PLSCR1/P2RX1/HPS5/MYL12A/ILK/TLR4/CLIC1/STXBP3/F5/GNAQ/PIK3CB/KRT1/BLOC1S6/CYP4F2/DMTN/FERMT3/PLA2G4A/ABAT/MERTK/SLC4A1/THBD/SAA1/HPSE/AK3/HSPB1/SERPINB2	53
BP	GO:0062197	cellular response to chemical stress	72/2086	349/18614	1.92492e-07	8.23073e-06	6.44226e-06	MICU1/RIPK3/SIRPA/MAP3K5/ALOX5/PRKCD/CAMKK2/BTK/G6PD/ATG7/CAPN3/TLR6/NCF1/MSRA/RIPK1/CTNNB1/CASP1/TSPO/SLC12A6/CYP1B1/JAK2/PYCARD/ATP7A/WNT1/IL18RAP/SESN2/MCL1/TLR4/TRIM21/KDM6B/ANXA1/MT3/PXN/PRKAA1/VRK2/XRCC5/ZFP36L1/HGF/PYROXD1/SOD3/MGST1/CAB39/HIF1A/MMP9/CHUK/TXN/NLRP3/SNCA/VNN1/NME8/GSKIP/CAT/RCSD1/GCH1/DHFR/GLRX2/ARG1/LRRK2/ARL6IP5/EGFR/FAS/CASP3/SOD2/NCOA7/EZH2/PTGS2/SOD1/AKR1C3/SLC2A1/MIR2…	72
BP	GO:0006906	vesicle fusion	34/2086	120/18614	2.10384e-07	8.93243e-06	6.99149e-06	CHMP2B/VPS33B/CHMP2A/STX11/TOM1/CHMP3/RAB7A/GNAI3/VPS41/STX3/VAMP3/SEC22B/STX12/ARL8B/VAV3/YIPF5/RAB20/CHMP4A/DOC2B/YIPF4/RAB8B/ANKRD27/ANXA1/CORO1A/VTI1A/SNAP23/STX7/VAMP4/SNCA/CHMP5/RAB8A/C2CD5/SAMD9/RAB13	34
BP	GO:0007596	blood coagulation	52/2086	224/18614	2.21296e-07	9.33003e-06	7.30269e-06	VAV1/EMILIN2/SYK/VPS33B/PRKCD/PTPN6/LYN/MAPK14/ADORA2A/ENTPD1/F11R/PIK3CG/PLEK/FCER1G/SERPINA1/F8/PROZ/CD59/ANXA5/C1GALT1C1/VAV3/RAB27A/JAK2/DTNBP1/PLAUR/CEACAM1/PLSCR1/P2RX1/HPS5/MYL12A/ILK/TLR4/CLIC1/STXBP3/F5/GNAQ/PIK3CB/KRT1/BLOC1S6/CYP4F2/DMTN/FERMT3/PLA2G4A/ABAT/MERTK/SLC4A1/THBD/SAA1/HPSE/AK3/HSPB1/SERPINB2	52
BP	GO:0050863	regulation of T cell activation	76/2086	377/18614	2.36663e-07	9.90862e-06	7.75556e-06	VAV1/RIPK3/SIRPA/SYK/IL4R/PTPN6/LYN/CD55/ADORA2A/BCL6/JUNB/CTNNB1/FLOT2/CSK/ITCH/LILRB2/STAT5B/DUSP22/JAK3/TNFRSF1B/CEBPB/MAP3K8/DOCK8/BID/PRKAR1A/RAC2/NCKAP1L/SASH3/IL18/DUSP3/JAK2/TYK2/PYCARD/NKAP/CEACAM1/TNFSF13B/HLA-E/NFKBIZ/LILRB1/TNFAIP8L2/IRF1/SIRPB1/CR1/WNT10B/SOS2/HLA-G/LAPTM5/ANXA1/HLX/IL1A/FADD/LEF1/CORO1A/IL1B/PRELID1/IL2RG/PTPRC/PAG1/PELI1/CD46/IL15/NLRP3/VNN1/NOD2/ADAM8/RC3H1/PLA2G2…	76
BP	GO:0010951	negative regulation of endopeptidase activity	41/2086	160/18614	2.59863e-07	1.08049e-05	8.4571e-06	TIMP2/MICAL1/SERPINB1/RPS6KA1/NAIP/ADORA2A/XIAP/CAST/RNF34/SERPINA1/POR/SORL1/ARRB2/CST7/CD44/PICALM/PLAUR/RAF1/CR1/LAMTOR5/MT3/HGF/CST2/CARD16/USP47/GAPDH/PCSK1N/RPS6KA3/MMP9/SNCA/TMED10/DNAJB6/LTF/TNFAIP8/IFI16/SERPINA5/TIMP1/PTGS2/GPI/SIAH2/SERPINB2	41
BP	GO:0002752	cell surface pattern recognition receptor signaling pathway	21/2086	56/18614	2.7083e-07	1.11838e-05	8.75365e-06	CYBA/LYN/TLR1/TLR6/FFAR2/NMI/IFI35/PIK3AP1/TLR4/CD14/LILRA2/RAB11FIP2/TICAM2/APPL2/NINJ1/FCN1/PELI1/NOD2/LTF/LY96/OAS1	21
BP	GO:0048821	erythrocyte development	17/2086	39/18614	2.93057e-07	1.20193e-05	9.40763e-06	JMJD6/G6PD/ALAS1/BCL6/NCKAP1L/PTBP3/TMOD3/ALAS2/EPB42/DMTN/SLC25A40/FAM210B/ARID4A/RHAG/SLC4A1/BPGM/TRIM58	17
BP	GO:0002698	negative regulation of immune effector process	34/2086	122/18614	3.23838e-07	1.3192e-05	1.03255e-05	GRN/SPI1/IL4R/PTPN6/CD55/BCL6/TMBIM6/DUSP22/JAK3/ARRB2/NCKAP1L/CD59/CRK/CEACAM1/HLA-E/LILRB1/CR1/HLA-G/ANXA1/HLX/IRAK3/BST2/HLA-B/TGFB1/PTPRC/HLA-F/CD46/NOD2/PGLYRP1/RC3H1/ARG1/FGL2/CR1L/CLEC12B	34
BP	GO:0007040	lysosome organization	30/2086	101/18614	3.51024e-07	1.4061e-05	1.10056e-05	GRN/CHMP2B/VPS33B/CHMP2A/ZFYVE26/TCIRG1/RAB14/CHMP3/RAB7A/VPS35/ATP6V1H/ARSB/TPP1/ARL8B/CLN5/ATP6AP1/ATP6V0B/RAB20/CHMP4A/PPT1/HOOK3/LAPTM5/MT3/CORO1A/ATP6V1A/TMEM165/HEXB/CHMP5/LRRK2/ABCA1	30
BP	GO:0080171	lytic vacuole organization	30/2086	101/18614	3.51024e-07	1.4061e-05	1.10056e-05	GRN/CHMP2B/VPS33B/CHMP2A/ZFYVE26/TCIRG1/RAB14/CHMP3/RAB7A/VPS35/ATP6V1H/ARSB/TPP1/ARL8B/CLN5/ATP6AP1/ATP6V0B/RAB20/CHMP4A/PPT1/HOOK3/LAPTM5/MT3/CORO1A/ATP6V1A/TMEM165/HEXB/CHMP5/LRRK2/ABCA1	30
BP	GO:0034341	response to type II interferon	37/2086	139/18614	3.54275e-07	1.4061e-05	1.10056e-05	SIRPA/HCK/STXBP2/ZYX/CASP1/VAMP3/NLRC5/SP100/IFNGR2/CD58/JAK2/TYK2/PARP9/IRF1/TLR2/IFITM3/RAB20/TLR4/IFITM2/TRIM21/IFITM1/STXBP3/IFNGR1/GBP2/CDC37/BST2/VIM/SLC26A6/GAPDH/SNCA/GCH1/ACTR2/ARG1/SLC11A1/STAT1/GBP5/GBP1	37
BP	GO:0051648	vesicle localization	50/2086	215/18614	3.54498e-07	1.4061e-05	1.10056e-05	LIMK2/CSNK1D/VPS33B/CHMP2A/PAFAH1B1/TRAPPC12/ACTN4/KLHL12/MYO1F/TCIRG1/KIF3B/PSEN1/CTNNB1/RAB7A/PIK3CG/LIN7A/WIPI1/EXOC6/RAB1A/EXOC8/RAB27A/PICALM/CUL3/DTNBP1/SEC16A/VPS4B/BLOC1S5/TRAPPC6B/BLOC1S1/EXOC1/PEF1/PDCD6IP/KIF13A/PDCD6/PTEN/ARFGAP3/RAB11A/TRAPPC10/BLOC1S6/SNAP23/STAM/MKKS/BLOC1S2/SNCA/ATP9A/TMED10/CEP19/LRRK2/STARD3NL/TRAK2	50
BP	GO:0051650	establishment of vesicle localization	47/2086	197/18614	3.57635e-07	1.40927e-05	1.10305e-05	LIMK2/CSNK1D/CHMP2A/PAFAH1B1/TRAPPC12/ACTN4/KLHL12/MYO1F/TCIRG1/KIF3B/PSEN1/CTNNB1/RAB7A/LIN7A/WIPI1/EXOC6/RAB1A/EXOC8/RAB27A/PICALM/CUL3/DTNBP1/SEC16A/VPS4B/BLOC1S5/TRAPPC6B/BLOC1S1/EXOC1/PEF1/PDCD6IP/KIF13A/PDCD6/ARFGAP3/RAB11A/TRAPPC10/BLOC1S6/SNAP23/STAM/MKKS/BLOC1S2/SNCA/ATP9A/TMED10/CEP19/LRRK2/STARD3NL/TRAK2	47
BP	GO:0150076	neuroinflammatory response	25/2086	76/18614	3.87777e-07	1.51812e-05	1.18825e-05	GRN/ITGAM/ADORA2A/PSEN1/C5AR1/TNFRSF1B/NR3C1/TYROBP/CTSC/IFNGR2/CST7/IL18/JAK2/TLR2/IFNGR1/IL1B/PTPRC/MMP9/SNCA/ITGB2/VPS54/MMP8/LRRK2/BPGM/PTGS2	25
BP	GO:0002824	positive regulation of adaptive immune response based on somatic recombination of immune receptors built from immunoglobulin superfamily domains	34/2086	123/18614	3.99888e-07	1.54578e-05	1.2099e-05	MR1/BTK/ARID5A/CD55/FBXO38/FCGR1A/SASH3/IL18/JAK2/TYK2/TNFSF13B/HLA-E/NFKBIZ/HLA-G/HLA-C/MICB/FADD/IL1B/HLA-B/IL1R1/TGFB1/STX7/PTPRC/IL18R1/HLA-F/NLRP3/PAXIP1/NOD2/PLA2G4A/SLC11A1/CD274/C17orf99/TNFSF13/MIR21	34
BP	GO:0051051	negative regulation of transport	91/2086	483/18614	3.9997e-07	1.54578e-05	1.2099e-05	SIRPA/KLF7/WWP2/OS9/LRPAP1/CD300LF/SPI1/NFKB1/DYSF/PACSIN2/FFAR2/RIN3/TMBIM6/GNAI2/TRIM27/RAB7A/RAC1/CSK/PXK/VPS35/LILRB2/TNFRSF1A/TNFRSF1B/VAMP3/DERL2/WDR41/TSPO/SP100/NCKAP1L/KCNE1/SESTD1/GDI1/ATG3/PICALM/KEL/ATP7A/MCTP1/CEACAM1/VPS4B/PLSCR1/LILRB1/TLR2/ANKRD13A/HMGCR/ATXN2/ANKRD27/ANXA1/STXBP3/GRB10/CARTPT/UBE2J1/CORO1A/PIM3/IL1B/PTEN/NEDD4/CRBN/SRI/DPH3/MIDN/APPL2/CAB39/CYP4F2/HLA-F/RAB33B/DM…	91
BP	GO:0030098	lymphocyte differentiation	82/2086	422/18614	4.04413e-07	1.553e-05	1.21554e-05	VAV1/RBPJ/RIPK3/SEMA4A/SYK/MR1/NFAM1/SPI1/IL4R/JMJD6/BTK/PTPN6/HDAC4/KLF6/BCL3/DOCK11/TCIRG1/ENTPD7/BCL6/JUNB/CTNNB1/FCER1G/IL6R/LILRB2/STAT5B/NFIL3/JAK3/NCKAP1L/SASH3/INPP5D/IL18/PPP2R3C/EP300/NKAP/ATP7A/HHEX/TNFSF13B/WNT1/NFKBIZ/IRF1/PREX1/CR1/WNT10B/SOS2/HLA-G/ANXA1/DCLRE1C/HLX/IL1A/FADD/LEF1/IL1B/ZFP36L1/PRELID1/FUT7/LIG4/IL2RG/PTPRC/IL18R1/MAFB/ARMC5/CD46/CLEC4E/IL15/NLRP3/VNN1/ADAM8/PGLYRP1…	82
BP	GO:0002888	positive regulation of myeloid leukocyte mediated immunity	12/2086	21/18614	4.23043e-07	1.61426e-05	1.26349e-05	PTAFR/SPI1/BTK/ITGAM/MAVS/TYROBP/FCGR1A/HLA-E/CD177/TICAM2/ITGB2/ARG1	12
BP	GO:0022407	regulation of cell-cell adhesion	92/2086	491/18614	4.4527e-07	1.68838e-05	1.32151e-05	VAV1/SIRPA/EMILIN2/ALOX5/SYK/VPS33B/PRKCD/PTAFR/SPI1/IL4R/PTPN6/LYN/CD55/MAPK14/ADORA2A/BCL6/FLOT1/JAG1/FLOT2/CSK/ITCH/F11R/LILRB2/STAT5B/DUSP22/JAK3/CEBPB/MAP3K8/DOCK8/PRKAR1A/NCKAP1L/SASH3/MIA3/MYADM/IL18/DUSP3/CD44/JAK2/TYK2/PYCARD/NKAP/PLAUR/CEACAM1/TNFSF13B/HLA-E/WNT1/NFKBIZ/LILRB1/TNFAIP8L2/IRF1/SIRPB1/CR1/WNT10B/YTHDF2/HLA-G/LAPTM5/MYO10/IL1RN/ANXA1/HLX/IL1A/FADD/LEF1/CORO1A/IL1B/FUT7/IL2R…	92
BP	GO:0035456	response to interferon-beta	15/2086	32/18614	4.61618e-07	1.72863e-05	1.35301e-05	IFNAR2/PLSCR1/IRF1/IFITM3/IFITM2/UBE2K/MNDA/IFITM1/BST2/AIM2/IFI16/STAT1/TRIM6/OAS1/XAF1	15
BP	GO:0036257	multivesicular body organization	15/2086	32/18614	4.61618e-07	1.72863e-05	1.35301e-05	CHMP2B/CHMP2A/STAM2/VPS37B/MVB12A/CHMP3/RAB27A/VPS4B/VPS25/CHMP4A/PDCD6IP/RAB11A/STAM/VPS37A/CHMP5	15
BP	GO:0007032	endosome organization	29/2086	97/18614	4.70349e-07	1.75045e-05	1.37009e-05	DNAJC13/CHMP2B/VPS33B/CHMP2A/STAM2/TOM1/VPS37B/MVB12A/CHMP3/RAB7A/ATP6V1H/ATP6AP1/ATP6V0B/EXOC8/RAB27A/VPS4B/VPS25/CHMP4A/HOOK3/SNX10/PDCD6IP/RAB11A/ATP6V1A/STAM/VAMP4/VPS37A/CHMP5/RILP/PLEKHF2	29
BP	GO:0051656	establishment of organelle localization	85/2086	445/18614	5.30409e-07	1.96186e-05	1.53556e-05	LIMK2/FES/CHMP2B/SYK/CSNK1D/CHMP2A/PAFAH1B1/FGR/IL4R/BTK/LYN/TRAPPC12/ACTN4/ARMCX3/KLHL12/MYO1F/TUBA1A/TCIRG1/MILR1/STXBP2/KIF3B/PSEN1/CTNNB1/CHMP3/RAB7A/PIK3CG/NSFL1C/FHOD1/LIN7A/RMDN1/LMNB1/UBXN2B/LAMP1/WIPI1/RAC2/EXOC6/RAB1A/EXOC8/RAB27A/PICALM/CUL3/DTNBP1/SEC16A/VPS4B/BLOC1S5/DYNLT1/TRAPPC6B/CHMP4A/MAPRE1/MISP/RHOT1/HOOK3/GAB2/BLOC1S1/AGTPBP1/EXOC1/PEF1/PDCD6IP/KIF13A/PDCD6/SPAST/ARFGAP3/RAB1…	85
BP	GO:0002718	regulation of cytokine production involved in immune response	33/2086	119/18614	5.43788e-07	1.98848e-05	1.5564e-05	SYK/MYD88/BTK/ARID5A/CD55/LITAF/FFAR2/BCL6/JAK3/TNFRSF1B/MAVS/SASH3/IL18/PYCARD/HLA-E/LILRB1/TLR4/HLA-G/LAPTM5/IRAK3/UBE2J1/BST2/IL1B/TICAM2/IL1R1/TGFB1/IL18R1/HLA-F/NLRP3/NOD2/ARG1/FFAR3/TRIM6	33
BP	GO:0140895	cell surface toll-like receptor signaling pathway	19/2086	49/18614	5.44201e-07	1.98848e-05	1.5564e-05	CYBA/LYN/TLR1/TLR6/NMI/IFI35/PIK3AP1/TLR4/CD14/LILRA2/RAB11FIP2/TICAM2/APPL2/NINJ1/PELI1/NOD2/LTF/LY96/OAS1	19
BP	GO:0042060	wound healing	84/2086	439/18614	5.73208e-07	2.08185e-05	1.62948e-05	VAV1/CFLAR/LRG1/EMILIN2/MAP3K5/ALOX5/CHMP2B/C6orf89/SYK/VPS33B/CHMP2A/PRKCD/EXT1/TGFBR1/PTPN6/LYN/MAPK14/ADORA2A/ENTPD1/CHMP3/F11R/PIK3CG/PLEK/FCER1G/SERPINA1/F8/PROZ/ARL8B/CD59/CRK/MIA3/ANXA5/CD44/C1GALT1C1/VAV3/RAB27A/JAK2/DTNBP1/ADIPOR2/PLAUR/CEACAM1/VPS4B/PLSCR1/RAF1/P2RX1/HPS5/MYL12A/ILK/CHMP4A/TLR4/ARFGEF1/MYOF/MYOZ1/CLIC1/ANXA1/STXBP3/IL1A/F5/GNAQ/TGFA/PIK3CB/PTEN/KRT1/EVPL/BLOC1S6/TGFB1/H…	84
BP	GO:0032102	negative regulation of response to external stimulus	85/2086	446/18614	5.84815e-07	2.11129e-05	1.65252e-05	SIRPA/SEMA4A/GRN/ALOX5/SYK/PRKCD/PADI2/HCK/NFKB1/FGR/LYN/ELF4/MAPK14/RIN3/ADORA2A/NLRP12/ITCH/VPS35/FNDC4/TNFRSF1A/TNFRSF1B/NLRC5/NMI/KREMEN1/ARRB2/METRNL/CRK/CST7/CHD8/DUSP3/TRIM38/ZFP36/PLAUR/CEACAM1/HLA-E/LILRB1/TNFAIP8L2/CR1/FPR2/MYOZ1/YTHDF2/AOAH/ADAR/TRIM21/HLA-G/SOCS3/SEMA6C/LILRA2/SIGLEC10/MICB/TRIB1/IRAK3/CARTPT/PSMB4/HLA-B/YTHDF3/PTEN/HGF/KRT1/CARD16/IER3/TGFB1/PTPRC/MKKS/HLA-F/NLRP3/SA…	85
BP	GO:0002704	negative regulation of leukocyte mediated immunity	23/2086	68/18614	6.41645e-07	2.30266e-05	1.80231e-05	SPI1/PTPN6/BCL6/DUSP22/JAK3/ARRB2/NCKAP1L/CRK/CEACAM1/HLA-E/LILRB1/CR1/HLA-G/BST2/HLA-B/TGFB1/PTPRC/HLA-F/CD46/NOD2/ARG1/CR1L/CLEC12B	23
BP	GO:0042129	regulation of T cell proliferation	44/2086	183/18614	6.64595e-07	2.37091e-05	1.85573e-05	RIPK3/SYK/PTPN6/CD55/BCL6/CTNNB1/ITCH/LILRB2/STAT5B/JAK3/TNFRSF1B/CEBPB/BID/PRKAR1A/RAC2/NCKAP1L/SASH3/IL18/JAK2/TYK2/PYCARD/TNFSF13B/HLA-E/LILRB1/IRF1/CR1/SOS2/HLA-G/ANXA1/IL1A/FADD/CORO1A/IL1B/PTPRC/PELI1/CD46/IL15/RC3H1/PLA2G2D/ARG1/CASP3/CD274/IGF2/MIR21	44
BP	GO:0140029	exocytic process	26/2086	83/18614	6.71016e-07	2.37974e-05	1.86264e-05	SYK/BTK/LYN/STX11/STXBP2/PSEN1/RAB3D/PLEK/STX3/VAMP3/RALB/EXOC6/EXOC8/P2RX1/DOC2B/RAB8B/STXBP3/EXOC1/BLOC1S6/SNAP23/DMTN/SNCA/RAB8A/STXBP5/SNX4/RAB13	26
BP	GO:0042113	B cell activation	59/2086	276/18614	7.05876e-07	2.47426e-05	1.93662e-05	RBPJ/SYK/NFAM1/PRKCD/SPI1/BTK/PTPN6/LYN/HDAC4/KLF6/THEMIS2/BCL3/DOCK11/TCIRG1/BST1/BCL6/STAT5B/JAK3/TYROBP/SKAP2/NCKAP1L/SASH3/INPP5D/PPP2R3C/AKIRIN2/VAV3/EP300/HHEX/TNFSF13B/NFKBIZ/CR1/TLR4/LAPTM5/MNDA/DCLRE1C/SH3KBP1/LEF1/BST2/ZFP36L1/LIG4/IL2RG/TGFB1/PTPRC/NBN/PELI1/PAXIP1/NOD2/TBC1D10C/RC3H1/GAPT/CASP3/IRS2/C17orf99/EZH2/TNFSF13/ITM2A/SAMSN1/CD38/INHBA	59
BP	GO:0051258	protein polymerization	59/2086	276/18614	7.05876e-07	2.47426e-05	1.93662e-05	FES/CSNK1D/CHMP2A/PRKCD/TUBGCP3/HCK/GRB2/DIAPH2/NIN/GAS7/TUBA1A/SVIL/MSRB2/MSRB1/CHMP3/RAC1/COTL1/ARPC2/PSTPIP1/ARPC3/RNF135/NCKAP1L/SSH1/MYADM/JAK2/TWF2/PYCARD/HCLS1/PSTPIP2/CAPZA2/PREX1/TMOD3/CHMP4A/ARFGEF1/MAPRE1/SSH2/CAPG/UBE2K/ARPC5/CEP192/ESAM/CORO1A/ADD3/NEDD1/ORC4/CDK5RAP2/MKKS/DMTN/CDKN1B/SNCA/PFN1/MTPN/RASA1/CYFIP2/TMOD1/UBE2S/TRIM6/HSPA1A/FGF13	59
BP	GO:0098876	vesicle-mediated transport to the plasma membrane	38/2086	149/18614	7.98986e-07	2.78444e-05	2.17941e-05	ACAP2/RAB14/RAB31/RAB7A/CSK/VPS35/STX3/VAMP3/SORL1/STX12/CMTM6/ATP6AP1/RAB10/EXOC6/ARL3/EXOC8/SEC16A/EHD1/GOLPH3/ANKRD27/VPS26A/EXOC1/KIF13A/EPG5/RAB11A/MICALL1/VTI1A/OPTN/VAMP4/ACSL3/ATP9A/EPS15/LYPLA1/SNX27/RAB8A/GOLGA4/SNX4/RAB13	38
BP	GO:0002444	myeloid leukocyte mediated immunity	31/2086	110/18614	8.10059e-07	2.80681e-05	2.19691e-05	FES/PRAM1/SYK/PTAFR/SPI1/MYD88/FGR/IL4R/BTK/ITGAM/LYN/ANXA3/MILR1/STXBP2/PIK3CG/MAVS/TYROBP/FCGR1A/RAC2/KMT2E/HLA-E/GAB2/STXBP3/CD177/TICAM2/SNAP23/ITGB2/C12orf4/ARG1/SNX4/FCGR3A	31
BP	GO:0002367	cytokine production involved in immune response	33/2086	121/18614	8.23558e-07	2.83727e-05	2.22076e-05	SYK/MYD88/BTK/ARID5A/CD55/LITAF/FFAR2/BCL6/JAK3/TNFRSF1B/MAVS/SASH3/IL18/PYCARD/HLA-E/LILRB1/TLR4/HLA-G/LAPTM5/IRAK3/UBE2J1/BST2/IL1B/TICAM2/IL1R1/TGFB1/IL18R1/HLA-F/NLRP3/NOD2/ARG1/FFAR3/TRIM6	33
BP	GO:0032928	regulation of superoxide anion generation	12/2086	22/18614	8.35491e-07	2.86203e-05	2.24013e-05	SYK/PRKCD/CYBA/ITGAM/GNAI2/GNAI3/TYROBP/FPR2/CD177/TGFB1/ITGB2/SOD1	12
BP	GO:0033523	histone H2B ubiquitination	8/2086	10/18614	8.97582e-07	3.05736e-05	2.39302e-05	CDC73/PAF1/RNF20/CTR9/WAC/LEO1/DTX3L/UBE2E1	8
BP	GO:0032816	positive regulation of natural killer cell activation	13/2086	26/18614	1.07464e-06	3.63989e-05	2.84897e-05	AP1G1/STAT5B/TYROBP/LAMP1/IL18/JAK2/TYK2/HLA-E/TICAM2/BLOC1S6/HLA-F/IL15/FCGR3A	13
BP	GO:1990266	neutrophil migration	34/2086	128/18614	1.09789e-06	3.69787e-05	2.89435e-05	VAV1/SYK/CSF3R/MYD88/BST1/RAC1/MOSPD2/C5AR1/PIK3CG/FCER1G/RAC2/NCKAP1L/S100A9/VAV3/CXCR1/PREX1/C3AR1/S100A12/SRP54/IL1A/CKLF/CD177/IL1B/FUT7/IL1R1/CXCR2/ITGB2/CXCL1/NOD2/ADAM8/TNFAIP6/SAA1/PECAM1/BSG	34
BP	GO:0000302	response to reactive oxygen species	47/2086	205/18614	1.21068e-06	4.0551e-05	3.17396e-05	RIPK3/SIRPA/MAP3K5/PRKCD/CAMKK2/BTK/NCF1/RIPK1/HP/CYP1B1/CRK/ATP7A/IL18RAP/SESN2/KDM6B/ANXA1/IL1A/MT3/PXN/PRKAA1/HGF/ADAM9/SOD3/HIF1A/MMP9/CHUK/TXN/NME8/ND6/CAT/GCH1/DHFR/PPP1R15B/GLRX2/ARG1/LRRK2/EGFR/STAT1/CASP3/SLC8A1/SOD2/EZH2/SESN3/SOD1/AKR1C3/MIR21/FKBP1B	47
BP	GO:0002707	negative regulation of lymphocyte mediated immunity	20/2086	56/18614	1.28503e-06	4.28034e-05	3.35026e-05	PTPN6/BCL6/DUSP22/ARRB2/NCKAP1L/CRK/CEACAM1/HLA-E/LILRB1/CR1/HLA-G/HLA-B/TGFB1/PTPRC/HLA-F/CD46/NOD2/ARG1/CR1L/CLEC12B	20
BP	GO:0006979	response to oxidative stress	82/2086	434/18614	1.32114e-06	4.37645e-05	3.42548e-05	MTF1/RIPK3/SIRPA/MAP3K5/ALOX5/PRKCD/CAMKK2/BTK/G6PD/TLR6/NCF1/MSRA/RIPK1/PSEN1/MSRB2/CTNNB1/ETFDH/HP/CYP1B1/CRK/JAK2/ATP7A/MCTP1/WNT1/NDUFS2/IL18RAP/SESN2/MCL1/TLR4/MSRB3/KDM6B/NAPRT/ANXA1/IL1A/MT3/MICB/PXN/PRKAA1/VRK2/IDH1/HGF/PYROXD1/KRT1/ADAM9/SOD3/RRM2B/MGST1/HIF1A/MMP9/CHUK/TXN/SNCA/VNN1/NME8/ND6/GSKIP/CAT/GCH1/DHFR/PPP1R15B/GLRX2/ARG1/LRRK2/ARL6IP5/EGFR/STAT1/CASP3/SLC8A1/SOD2/GCLM/NCOA7/EZ…	82
[truncated: 1,736 more rows]

## Sheet: LIAS
ONTOLOGY	ID	Description	GeneRatio	BgRatio	pvalue	p.adjust	qvalue	geneID	Count
[truncated: 952 more rows]

## Sheet: LIPT1
ONTOLOGY	ID	Description	GeneRatio	BgRatio	pvalue	p.adjust	qvalue	geneID	Count
[truncated: 821 more rows]
