# Supplementary material for: Identification of cuproptosis-related genes in septic shock based on bioinformatic analysis
Source: PLoS One. 2024 Dec 9;19(12):e0315219. doi: 10.1371/journal.pone.0315219 (PMC11627398; doi:10.1371/journal.pone.0315219)
Supplement: S7 Table — (XLSX) [file pone.0315219.s009.xlsx]

## Sheet: SLC31A1
Table S7 GSEA enrichment pathways.
ID	Description	setSize	enrichmentScore	NES	pvalue	p.adjust	qvalue	rank	leading_edge	core_enrichment
hsa04613	Neutrophil extracellular trap formation	107	0.63966	2.02776	1e-10	6.7e-09	3.62e-09	3805	tags=52%, list=20%, signal=42%	8520/2209/51311/2214/5894/3684/7099/834/6850/5879/1432/1991/4688/566/1511/728/7097/4689/3065/23569/3689/5604/2358/9759/5594/293/2215/1378/837/2357/4353/27180/653361/366/5880/292/7417/5291/4790/2212/6885/820/1536/3683/3146/64581/6404/5336/8841/10533/1535/7419/5295/3674/207/5579
hsa05132	Salmonella infection	242	0.549913	1.81226	1e-10	6.7e-09	3.62e-09	4432	tags=50%, list=24%, signal=39%	58484/4671/929/29108/9367/5894/23643/3606/8743/7099/55207/834/7100/5879/51143/1432/23191/1147/10094/5294/10095/10333/7097/7846/5608/836/7295/55860/5604/1781/197259/7132/5594/5898/103910/838/837/10109/10121/3071/27072/10671/1499/7277/4615/5216/6993/51164/84617/6281/2597/5291/6990/5869/4790/7879/5788/6885/6416/8772/6237/64746/391/51135/3799/10552/11258/3839/329/10627/26999/2353/27128/127829/5058/84…
hsa05020	Prion disease	245	0.54126	1.78588	1e-10	6.7e-09	3.62e-09	5305	tags=58%, list=28%, signal=42%	713/5706/5718/712/5580/5688/5879/1432/5685/9586/4688/5691/5530/4711/4689/7846/5683/4725/836/5713/5707/317/10213/9861/4715/5594/5695/27089/293/6391/4697/1345/4709/7384/51079/7386/5719/5682/7277/1351/653361/4706/5880/4700/4702/5705/4718/84617/9167/4726/4712/90550/292/7417/1385/5291/714/5708/4707/3310/4722/4720/55967/4704/3799/5701/6390/1536/5692/3312/3303/5532/1537/7388/5566/1347/5686/1350/4694/469…
hsa05014	Amyotrophic lateral sclerosis	330	0.526893	1.74745	1e-10	6.7e-09	3.62e-09	5305	tags=55%, list=28%, signal=40%	29982/5706/55062/5718/834/29110/9896/5688/5879/1432/4217/5685/847/5861/203228/637/10189/5691/79902/5530/4711/7846/5683/5608/4725/836/55916/5713/5707/25978/317/55860/10213/7132/9861/4715/5695/27089/7133/6391/4697/1345/29978/4709/7384/51079/10121/7386/5719/10671/5682/7277/1351/4706/5216/4700/4702/5705/9821/4718/51164/84617/57122/10482/9167/4726/4712/90550/310/5708/22926/4707/9972/4722/23435/4720/55…
hsa05016	Huntington disease	277	0.513628	1.70041	1e-10	6.7e-09	3.62e-09	5453	tags=55%, list=29%, signal=39%	29982/5706/55062/5718/2033/5688/4217/5685/9586/2776/5691/4711/7846/5683/4725/836/5713/3065/5707/317/55860/10213/5440/9861/4715/5695/27089/293/6391/4697/1345/4709/7384/51079/5436/10121/7386/5719/10671/5682/7277/1351/4706/4700/4702/5705/9821/4718/51164/84617/9167/4726/4712/292/7417/1385/5708/4707/4722/3092/4720/55967/4704/6648/3799/5701/6390/11258/5692/5434/23186/9519/1537/7388/60673/1347/5686/1350…
hsa04140	Autophagy - animal	163	0.566304	1.84266	1.72e-10	8.25e-09	4.46e-09	4724	tags=53%, list=25%, signal=40%	29982/83452/55062/3920/5894/58528/8887/5580/29110/84938/8673/8660/5861/4893/203228/51100/89849/5562/10645/8417/23001/4077/9474/5604/64422/5594/1509/5728/9342/27072/57448/9821/5291/7879/6885/6237/55255/8837/57724/9110/3916/81671/7405/60673/3146/5566/3476/7316/4218/10670/3091/10533/56270/5515/1965/1508/7189/3708/5170/440275/83734/5295/207/55102/116442/9140/10325/7248/572/1514/115201/10010/8678/2313…
hsa05012	Parkinson disease	236	0.522837	1.72578	1.71e-10	8.25e-09	4.46e-09	4233	tags=47%, list=23%, signal=37%	5706/120892/5718/2773/5688/4217/5685/5691/4711/7846/5683/4725/836/5713/5707/11315/317/7295/10213/55669/9861/4715/5695/27089/293/6391/4697/1345/4709/7384/51079/7386/5719/5682/7277/1351/4706/7326/4700/4702/91860/5705/4718/84617/9167/4726/4712/90550/292/2771/7417/5708/22926/4707/4722/201266/4720/55967/4704/3799/5701/818/6390/5692/1537/7388/5566/7316/1347/51465/5686/1350/4694/4698/5710/1349/4513/7385…
hsa03040	Spliceosome	121	0.589407	1.88313	4.23e-10	1.41e-08	7.63e-09	5462	tags=64%, list=29%, signal=45%	10569/10285/51362/51340/55119/10189/6637/10286/23658/55696/22938/9416/11017/84950/1665/11157/8449/9879/57187/84844/10594/4116/3310/25949/6628/9716/10772/220988/57819/3190/83443/3312/3303/10946/6429/9775/1655/51639/55660/5093/9129/51690/6626/3178/29896/6633/6430/51691/6629/51729/51645/6634/5356/22985/9128/6636/7307/22827/23451/58517/10262/22916/6100/51503/151903/6632/6426/56259/11325/23020/27258/6…
hsa04380	Osteoclast differentiation	134	0.579404	1.87225	3.63e-10	1.41e-08	7.63e-09	4650	tags=52%, list=25%, signal=40%	11026/2209/10288/126014/3554/2214/6850/5879/1432/1147/7305/4688/140885/5530/4689/79168/695/11027/5608/7046/3459/9846/5604/7132/5594/2215/11024/6688/7297/653361/1436/3460/1385/5291/9021/4790/2212/6885/2213/10859/2355/2353/6772/5532/10326/7040/2885/5336/1535/3726/7189/3708/3551/5295/11025/3937/3455/23118/207/1513/3454/9103/7048/5603/3716/353514/11006/10379/3553/3552
hsa05208	Chemical carcinogenesis - reactive oxygen species	200	0.536571	1.75871	4.63e-10	1.41e-08	7.63e-09	4108	tags=46%, list=22%, signal=36%	1545/4257/5894/5337/5580/196/5879/1432/4217/3082/1147/847/4688/4893/4711/4725/9446/5604/3162/4715/5594/27089/293/6391/4697/1345/4709/7384/51079/5728/7386/6655/1351/653361/4706/4700/4702/4718/4258/9167/4726/4712/292/7417/5291/10327/4790/4707/6416/4722/8644/4720/55967/4704/6648/6390/2353/1537/7388/5795/1347/1350/2885/4694/4698/3091/1349/4513/7385/1535/4541/7419/1340/9817/4719/5170/65010/3551/5295/2…
hsa04144	Endocytosis	237	0.520101	1.71602	3.84e-10	1.41e-08	7.63e-09	4447	tags=48%, list=24%, signal=37%	27243/3579/8723/8027/830/5337/9525/4734/6643/26286/2060/51510/10890/55737/10094/79720/8766/60682/29082/10095/137492/2352/10565/51100/93343/58533/64744/3482/7046/10254/11031/10015/51652/25978/23527/57403/10109/22841/30011/9559/84313/83737/50807/5867/5869/9765/7879/8853/9815/3310/51324/55680/3799/10552/378/27128/3949/3312/3303/11021/10097/7251/112936/64750/4218/9101/5878/58513/7456/9798/128866/381/…
hsa05010	Alzheimer disease	350	0.481075	1.59703	6.06e-10	1.69e-08	9.14e-09	5357	tags=51%, list=29%, signal=37%	102/29982/5706/55062/5718/5894/10313/23401/10023/5481/5688/8660/4217/1147/5685/4893/637/2776/5691/5530/4711/7846/5683/4725/836/1020/5713/5707/317/355/10213/5604/7132/9861/4715/5594/5695/27089/293/6391/4697/1345/4709/7384/51079/57142/7386/5719/5682/1499/7277/1351/4706/4700/4702/91860/5705/9821/4718/351/84617/9167/4726/4712/90550/2597/292/8883/7417/5291/4790/5708/22926/4707/6868/4722/201266/8772/47…
hsa04145	Phagosome	143	0.567913	1.8379	8.03e-10	2.07e-08	1.12e-08	4639	tags=54%, list=25%, signal=41%	3685/2209/528/929/3920/2214/3684/7099/5879/51143/533/4688/10333/10312/1520/11151/8992/7097/523/4689/7846/23673/9341/8417/3689/1781/2204/9114/2215/526/4353/7277/653361/529/3108/84617/9554/23480/948/5869/3126/2212/7879/2213/1536/537/3916/8685/64581/51606/5878/1783/1535/84790/10952/3134/8411/3135/5868/3106/3133/3107/1514/53407/4360/60/9103/4481/51382/3115/4074/3122/6890/7278/3117/3678/7057
hsa05152	Tuberculosis	172	0.547341	1.78559	1.1e-09	2.62e-08	1.42e-08	4397	tags=51%, list=24%, signal=39%	2209/7096/929/3920/2214/5894/3606/3684/7099/6850/2033/3588/1432/533/3717/10333/10312/1520/637/11151/7097/5530/836/3459/3689/317/4046/8625/7132/9114/5594/2215/1509/1378/26253/4615/3108/91860/2207/3587/3460/3687/1385/64170/10892/5869/4790/3126/2212/7879/1054/64127/7421/1051/8772/2213/820/51135/818/537/3916/6772/5532/64581/51606/7040/5878/8915/801/7189/54205/8411/5868/207/5994/572/4360/387/8767/9103…
hsa04742	Taste transduction	76	-0.519133	-2.56667	2.14e-09	4.77e-08	2.58e-08	3715	tags=57%, list=20%, signal=45%	2784/50838/5136/23236/3710/80834/9033/50833/5030/9568/3359/2914/2911/2557/6340/773/2558/54429/5726/50832/5024/6337/3354/2559/10021/259285/2556/5137/50837/775/40/22953/114/5153/196883/3351/2554/954/6338/3350/29850/9177/51764
hsa04932	Non-alcoholic fatty liver disease	151	0.554143	1.79593	2.66e-09	5.57e-08	3.01e-08	5300	tags=62%, list=28%, signal=44%	5879/1432/8660/4217/637/4711/5562/3570/4725/836/355/7132/4715/27089/6391/4697/1345/4709/7384/51079/1050/7386/1351/4706/4700/4702/22877/4718/79602/83737/9167/4726/4712/5291/9021/4790/4707/4722/4720/55967/4704/6390/2353/840/1537/7388/1347/4296/7040/1350/4694/4698/1349/4513/7385/1965/1340/6256/3953/4719/54205/3551/5564/5295/4714/207/1329/6389/9377/998/29796/4716/468/54539/581/4724/5603/4717/3643/100…
hsa05022	Pathways of neurodegeneration - multiple diseases	437	0.457201	1.52333	3.12e-09	6.14e-08	3.32e-08	5104	tags=45%, list=27%, signal=33%	29982/5706/55062/120892/5718/5894/23401/10023/5481/29110/9896/5688/5879/1432/4217/5685/847/5861/4893/203228/637/2776/5691/5530/4711/7846/5683/5608/4725/836/1020/5713/5707/25978/11315/317/355/55860/10213/5604/55669/7132/9861/4715/5594/5695/27089/293/7133/6391/4697/1345/4709/7384/51079/10121/7386/5719/10671/5682/1499/7277/1351/4706/7326/4700/4702/91860/5705/9821/4718/351/51164/84617/4287/9167/4726/…
hsa05415	Diabetic cardiomyopathy	180	0.537274	1.75404	3.77e-09	7.02e-08	3.8e-08	4518	tags=49%, list=24%, signal=38%	4318/2539/5580/5501/5879/1432/4688/5160/4711/4689/4725/7046/4715/27089/293/6391/4697/1345/5165/1509/5500/4709/7384/51079/5728/7386/1376/5166/1351/653361/4706/5880/2936/4700/4702/4718/5162/9167/4726/4712/948/2597/292/7417/5291/4790/4707/4722/4720/55967/4704/25874/818/6390/1536/1537/7388/1347/7040/1350/4694/4698/1349/4513/7385/1535/4541/7419/5499/1340/4719/5295/5590/4714/207/1329/6389/9377/5579/297…
hsa04142	Lysosome	130	0.573038	1.84453	4e-09	7.06e-08	3.82e-08	4215	tags=53%, list=23%, signal=41%	285362/8763/175/3074/5538/9741/3920/2799/1075/4126/2720/533/1203/1511/10312/1520/3482/967/2581/4758/5476/4668/2519/10577/5660/2717/4125/9114/6272/1509/6556/3423/411/26985/1176/2990/7805/427/950/26503/164/8905/23312/537/3916/1200/51606/1657/10239/8546/8372/5641/256471/2760/2517/8907/1508/2588/1213/1512/22901/55353/1513/84572/1514/9516/4074/6448/26088
hsa05169	Epstein-Barr virus infection	192	0.527656	1.7291	8.86e-09	1.48e-07	8.02e-08	4608	tags=48%, list=25%, signal=36%	7431/5706/965/953/5718/4734/1647/3516/6850/29110/5879/1432/1147/637/1027/7097/695/5608/836/5713/3065/5707/317/355/10213/9861/5925/22938/7297/5719/4615/3108/5705/57506/5291/4790/3126/5708/6885/6416/8772/4067/51135/51426/5701/9541/3683/6772/8819/5336/5710/4609/7189/3134/54205/5700/3551/5295/3455/9134/5717/5704/3135/23118/3106/207/3133/1017/5709/11047/3454/3107/1871/3665/5702/5714/7874/581/960/79685…
hsa04141	Protein processing in endoplasmic reticulum	158	0.545783	1.77404	9.43e-09	1.5e-07	8.13e-08	5055	tags=56%, list=27%, signal=41%	10427/4121/201595/80267/7321/9871/4217/1650/5611/84061/5887/6745/10970/10483/55741/6184/10484/10294/29978/23471/10802/55768/7326/10134/26270/7323/10956/4287/51009/58505/23480/10130/51128/22926/3310/6746/6185/6400/823/7993/10961/5034/3312/3303/22872/80331/64374/51465/10113/51726/10273/1603/9695/10952/1965/55666/3301/6747/6396/91445/11253/746/55968/7095/3703/9373/10277/3309/468/581/64215/55757/7322…
hsa03050	Proteasome	42	0.715629	2.0756	1.16e-08	1.77e-07	9.54e-08	5017	tags=90%, list=27%, signal=66%	5706/5718/5688/5685/51371/5691/5683/5713/5707/10213/9861/5695/5719/5682/5705/5699/5708/10197/5701/5692/5696/5686/5710/5700/5717/5704/5709/11047/5702/5714/5698/5684/5694/5720/5715/5689/23198/5693
hsa04621	NOD-like receptor signaling pathway	175	0.530038	1.73004	1.76e-08	2.57e-07	1.39e-07	4666	tags=50%, list=25%, signal=38%	58484/4671/1669/29108/84674/1667/3606/91662/7099/5580/834/9051/29110/1432/140609/1147/10135/6041/7295/9474/55669/118429/5594/838/837/2635/7297/5586/4615/57506/79184/90550/2634/7531/7417/64170/4790/6885/64127/8772/820/51135/1536/329/6772/114769/3428/9447/10910/257397/1535/56919/7419/11035/1508/7189/3708/3551/3455/10628/23118/5027/9140/3454/3665/2919/10010/387/22900/8767/7205/11337/331/63940/3326/8…
hsa00190	Oxidative phosphorylation	111	0.579843	1.84435	4e-08	5.58e-07	3.02e-07	5453	tags=68%, list=29%, signal=48%	528/533/10312/8992/523/4711/4725/9114/4715/27089/6391/4697/1345/4709/7384/526/51079/7386/1351/529/4706/4700/4702/4718/9167/4726/4712/1355/4707/4722/4720/55967/4704/6390/537/10063/1537/7388/51606/1347/1350/4694/4698/1349/4513/7385/4541/1340/4719/54205/4714/1329/6389/9377/27068/29796/4716/54539/4724/51382/4717/4708/4512/9550/5464/1353/127124/7381/10975/4696/4710/4729/4731/4538/4508
hsa04120	Ubiquitin mediated proteolysis	135	0.547826	1.76928	4.81e-08	6.45e-07	3.49e-07	4439	tags=46%, list=24%, signal=35%	9039/25898/7321/4734/9354/55120/51366/29945/8452/3093/92912/8450/4214/7324/8453/23295/57448/7326/8554/7323/83737/246184/7319/9021/25906/10477/9320/329/54926/11060/27338/55284/140739/64750/7325/7316/51465/8881/9616/7332/10273/11059/8697/9817/7189/672/7334/8925/119504/9886/10277/51433/55294/51434/26091/331/7322/55958/8065/4193/6502/55236
hsa03013	Nucleocytoplasmic transport	99	0.574808	1.81563	1.47e-07	1.89e-06	1.02e-06	5998	tags=66%, list=32%, signal=45%	51194/3838/55161/10189/79902/55916/7341/8563/57187/11260/51808/57122/10482/5901/10527/23534/4116/9972/7514/26019/8480/3839/23214/80145/9775/10284/6612/25909/387082/51068/8021/10073/3837/81929/129401/23225/3842/6396/55706/22794/22985/3840/3836/23165/55746/2733/22916/5411/10526/79023/7175/9631/59343/23633/1915/10921/10762/79711/4928/3841/4686/23636/5976/9883/11269
hsa05131	Shigellosis	214	0.492574	1.61835	2.31e-07	2.87e-06	1.55e-06	4673	tags=45%, list=25%, signal=34%	58484/4671/929/29108/55062/3554/3606/58528/7321/7099/5580/3101/834/5481/29110/7100/5879/1432/1147/10094/10095/11335/9474/7132/5594/3059/54874/103910/837/10109/23048/4615/81/5216/7323/831/5291/10892/4790/6885/3099/3611/10552/823/826/10627/27128/10097/1398/7316/10670/5336/257397/8915/87/25851/10092/7189/3708/9844/54205/3551/5295/23118/7334/8936/207/6093/81873/9140/10325/7307/63916/7414/998/8678/60/…
hsa03010	Ribosome	126	0.540424	1.73469	2.52e-07	2.96e-06	1.6e-06	5335	tags=59%, list=29%, signal=42%	51187/28998/29093/64983/11222/9553/51065/29074/6201/11224/200916/51121/6124/6166/64981/64979/29088/124995/6128/6164/54948/6168/51264/6191/54460/6155/6143/51021/6132/64965/6167/9801/63931/6175/3921/64968/6130/2197/6205/6188/6133/6232/51373/6159/55173/6160/6229/6152/6146/4736/6169/64963/51318/6227/6230/6189/6187/51263/51116/25873/6228/51023/6122/6134/6222/65008/6170/51081/6218/219927/6136/6193/9045…
hsa05168	Herpes simplex virus 1 infection	457	0.436499	1.45472	2.56e-07	2.96e-06	1.6e-06	5457	tags=39%, list=29%, signal=28%	5199/10308/5501/6850/29110/90592/284309/6940/284323/1147/3717/90333/637/10189/7097/9668/836/162966/57343/6041/3459/9831/317/355/84527/7132/5500/284390/1967/55900/29992/7297/7559/7596/7699/57547/4615/3108/6672/10482/7738/57506/6732/7562/7743/84914/3460/5291/64170/9021/4790/3126/59348/6885/93134/54807/8772/158431/7773/29915/51135/219749/340252/10793/26149/329/55769/90321/6772/6429/148156/90594/3454…
hsa05033	Nicotine addiction	39	-0.597903	-2.61734	3.76e-07	4.19e-06	2.27e-06	5226	tags=62%, list=28%, signal=44%	2905/57030/2560/2906/8973/2561/2570/2567/55879/2562/2557/2568/773/2558/2903/2892/2559/1137/2556/2890/116444/2554/2902/1141
hsa05130	Pathogenic Escherichia coli infection	189	0.50147	1.64266	4.47e-07	4.84e-06	2.61e-06	5312	tags=48%, list=28%, signal=35%	4671/10427/29108/3554/3606/8743/7099/834/9871/7100/5879/1432/23191/1147/10094/5861/10095/4542/7846/10972/836/5777/355/7132/5594/3059/837/10109/7009/10802/3071/4644/7277/4615/4690/84617/2597/4790/2212/6885/8772/51135/10552/26999/10672/64005/2353/27128/5058/840/5062/10097/257397/84790/7456/55845/10092/7189/54205/3551/25/23118/8936/6188/6093/81873/998/60/387/581/10006/57180/147179/8737/5603/4651/918…
hsa05203	Viral carcinogenesis	163	0.515842	1.67846	4.84e-07	5.07e-06	2.74e-06	5161	tags=51%, list=28%, signal=37%	3516/6850/10971/2033/5879/9586/4893/1027/836/7529/3065/2959/9759/2960/7532/9114/5594/2966/5925/22938/5966/81/6672/2958/2961/7531/1385/5291/4790/8379/4067/3190/9519/7534/5566/2885/8841/87/5315/7419/1386/8850/3134/5700/6777/5295/6908/9134/5922/3135/2934/3106/3133/1017/5933/3107/572/3665/5934/998/7874/27044/387/7533/468/581/23513/5829/4193/3716/6502/10379/1654/6776/9261/890/1111/23352/2968/3661/8517…
hsa04217	Necroptosis	127	0.528603	1.69759	1.28e-06	1.27e-05	6.89e-06	4772	tags=46%, list=26%, signal=34%	5321/5836/27243/29108/9525/8743/7099/834/5481/51510/3717/29082/637/353376/51652/3459/25978/355/197259/7132/293/7297/3460/292/7417/8772/8837/818/823/1536/329/6772/3146/2752/2746/128866/9131/7419/11035/57132/27183/6777/3455/3454/9825/581/331/3326/8737/3716/10379/10059/3553/6776/3552/114548/5119/8605
hsa04714	Thermogenesis	204	0.485784	1.59338	1.29e-06	1.27e-05	6.89e-06	5453	tags=51%, list=29%, signal=36%	2182/493753/9658/1432/4217/9586/6197/51103/4893/2180/55471/4711/5562/4725/2181/86/4715/27089/6195/6391/4697/1345/4709/7384/51079/7386/1376/6655/1351/4706/4700/4702/4718/788/9167/4726/4712/51780/1355/1385/4707/4722/4720/55967/4704/6390/10063/1537/7388/5566/1347/1350/2885/4694/4698/1349/4513/7385/4541/11343/1386/1340/109/4719/6603/5564/4714/6604/1329/116228/6389/9377/7248/6605/51703/6196/60/29796/4…
hsa01200	Carbon metabolism	110	0.548873	1.74434	1.43e-06	1.37e-05	7.41e-06	4520	tags=48%, list=24%, signal=37%	8803/3417/2539/3101/2821/8801/847/84693/5226/5160/4200/1738/5230/5223/6391/226/26275/4191/2023/6888/2203/5162/2597/2271/4190/51/1737/3099/5723/7086/6390/1743/1431/4199/83440/2746/5634/5315/8802/5631/25796/414328/55902/29968/4967/6389/1892/3098/6120/128/7167/3418/2098
hsa04666	Fc gamma R-mediated phagocytosis	91	0.574465	1.80214	1.62e-06	1.5e-05	8.12e-06	4512	tags=53%, list=24%, signal=40%	5321/2209/2214/5894/5337/5580/6850/5879/10094/3055/10095/10451/7409/9846/5604/5594/2215/10109/653361/5880/50807/5291/2212/3985/8853/5788/2213/4067/4082/10552/5058/10097/1398/3635/5336/10092/5295/8936/2934/207/81873/5579/998/3636/57180/4651/10096/7454
hsa05135	Yersinia infection	132	0.525588	1.69388	1.97e-06	1.78e-05	9.62e-06	4666	tags=49%, list=25%, signal=37%	58484/29108/3676/3606/7099/834/29110/5879/1432/1147/10094/6197/10095/8935/2776/5608/10451/7409/5604/5594/6195/10109/5586/4615/5880/5291/4790/2212/6885/9815/6416/391/51135/10552/2353/10097/1398/7456/10092/7189/9844/3551/5295/3937/23118/207/6093/81873/63916/998/6196/60/387/4775/57180/5829/147179/2185/5603/5585/10096/7454/3678/3553/114548
hsa05017	Spinocerebellar ataxia	137	0.514671	1.66391	2.79e-06	2.46e-05	1.33e-05	5017	tags=49%, list=27%, signal=36%	29982/5706/55062/5718/3516/115209/5688/4217/5685/2776/5691/5683/5713/5707/2959/10213/9861/5695/293/5719/5682/5705/9821/4287/90550/292/7417/5291/5708/5701/5692/9519/60673/5686/6310/5710/9698/7419/6311/3708/54205/5700/5295/6908/5717/5704/207/55102/5709/11047/5579/5702/5714/8678/23130/5684/5694/6667/8408/5715/22863/7436/5689/23152/55626/3709/5693
hsa04740	Olfactory transduction	119	-0.336108	-1.7029	3.56e-06	3.06e-05	1.65e-05	5911	tags=56%, list=32%, signal=39%	4993/390892/26595/8390/126370/5136/26707/390066/158131/2774/26338/26189/4995/442186/26476/26188/8387/26740/26529/390058/26219/390064/26648/120065/26532/79345/817/26497/124538/26538/81696/26716/26531/816/1261/83988/57101/56656/81797/282763/10798/8383/26539/26664/442184/815/5593/5137/810/26689/4991/26496/5153/8392/26658/79339/6543/51806/143503/26659/442194/3000/5138/51764/4992/144124/390063
hsa04662	B cell receptor signaling pathway	82	0.578645	1.79989	3.87e-06	3.24e-05	1.75e-05	5620	tags=62%, list=30%, signal=44%	11026/10288/5894/6850/5879/118788/1147/4893/5530/79168/695/11027/10451/7409/5777/5604/5594/11024/6655/5880/5291/10892/4790/2213/4067/10859/2353/5532/3635/2885/5336/8915/8519/3551/5295/11025/207/5579/3636/4775/975/353514/11006/8517/2932/5534/6654/4794/29760/5595/3845
hsa05140	Leishmaniasis	73	0.581579	1.77676	6.25e-06	5.11e-05	2.76e-05	4728	tags=58%, list=25%, signal=43%	2209/2214/3676/3684/7099/1432/4688/3717/7097/4689/5777/3459/3689/5594/2215/1378/653361/4615/3108/3460/4790/3126/2212/6885/51135/1536/2353/6772/7040/1535/7189/23118/5579/9103/3115/3122/5603/3716/3117/3553/3552/5743
hsa03015	mRNA surveillance pathway	86	0.550413	1.72004	7.74e-06	6.18e-05	3.34e-05	5998	tags=60%, list=32%, signal=41%	51692/5501/55012/10189/55916/11051/53918/5500/80335/5042/10482/53981/4116/2107/1477/23435/26019/10914/8106/9775/10284/5529/5515/5499/26528/1478/1479/22794/22985/10767/5527/29101/81608/2733/22916/5411/8731/11052/8732/55844/51585/100529063/23708/5525/10921/79869/9887/4686/5976/5516/26986/11269
hsa05134	Legionellosis	55	0.61998	1.85261	8.19e-06	6.38e-05	3.45e-05	3908	tags=55%, list=21%, signal=43%	58484/4671/1195/929/29108/3606/3684/7099/834/7100/5861/7097/836/3689/317/1378/4615/57396/9554/4790/51128/3310/3312/3303/840/1937/81876/54205/10767/2919
hsa05417	Lipid and atherosclerosis	206	0.469171	1.53945	8.55e-06	6.51e-05	3.52e-05	4155	tags=38%, list=22%, signal=30%	4318/929/29108/23643/3606/8743/7099/834/29110/5879/1432/4217/1147/4688/3717/10333/4893/637/7097/5530/4689/5608/353376/836/10451/7409/317/355/7132/5594/5908/653361/4615/91860/948/5291/4790/22926/6885/6416/3310/4067/51135/6648/818/1536/3308/2353/3949/3312/3303/840/5532/839/1535/801/1965/6256/7189/3708/5170/54205/3551/5295/23118/207/57534/572/3665/2919/998/10010/387/3309/468/4775/581/19
hsa05161	Hepatitis B	158	0.492745	1.60164	1.84e-05	0.000137125	7.41e-05	5620	tags=53%, list=30%, signal=37%	4318/5894/7099/29110/10971/2033/1432/1147/9586/3717/4893/637/7097/5608/353376/836/7046/7529/317/355/5604/5111/5594/5925/4214/7297/6655/4615/57506/1385/5291/4790/6885/6416/8772/51135/537/2353/6772/7534/7040/2885/4609/7419/1386/7189/54205/6777/3551/5295/9134/23118/207/1017/3454/5579/572/1871/3665/4089/468/4775/581/7048/2185/5603/3716/369/1654/6776/890/3661/8517/1642/10488/6654/673/6774/6778/64135/3…
hsa05164	Influenza A	160	0.483737	1.57212	2.38e-05	0.000173056	9.35e-05	4666	tags=42%, list=25%, signal=32%	29108/5894/3838/3606/8743/7099/834/29110/2033/1147/8766/3717/2224/637/5611/836/55916/6041/3459/317/355/5604/7132/5594/293/7297/4615/3108/4600/10482/57506/3460/292/5291/9021/4790/3126/8772/7514/51135/8480/6772/8106/1965/11100/103/54205/3551/5295/3455/7706/207/3454/5579/3665/3836/60/581/3115/4938/3122/3716/3117/10379/3553/3552/114548
hsa05167	Kaposi sarcoma-associated herpesvirus infection	188	0.470913	1.54116	2.95e-05	0.000210447	0.000113737	5062	tags=45%, list=27%, signal=33%	5894/6850/29110/2033/5879/1432/1147/1230/3717/5294/3055/4893/637/4277/5530/59345/5608/836/9976/3459/355/5604/7132/2790/64422/5594/5925/2787/7297/1499/91860/54331/1385/5291/4790/6416/8772/2782/4067/57580/2353/6772/5532/7316/5336/3091/6934/4609/100507436/801/7538/3708/3134/54205/3551/5295/3455/3135/3106/207/3133/3454/3107/1871/3665/942/2919/8678/4775/581/2783/5603/3716/81631/10379/22863/5743/9261/3…
hsa04210	Apoptosis	132	0.496181	1.5991	4e-05	0.000279509	0.000151062	4625	tags=43%, list=25%, signal=33%	1075/5894/8743/1647/143/4217/1147/4893/1520/637/1677/7846/836/317/355/5604/7132/597/5594/4170/1509/7277/1439/5291/4790/8772/8837/823/329/2353/840/839/84790/9131/1965/4001/1508/3708/5170/54205/1512/3551/5295/207/56616/1513/572/27429/1514/60/468/581/331/8737/7278/6708/1522
hsa04071	Sphingolipid signaling pathway	118	0.496873	1.58757	4.95e-05	0.000338339	0.000182857	4104	tags=38%, list=22%, signal=30%	259230/166929/2773/5894/5337/171546/55012/5879/1432/4217/4893/637/9517/2776/9846/5604/7132/5594/81537/8560/1509/5728/10558/5880/253782/2207/2771/5291/4790/427/10672/29956/5529/5515/8698/5170/5295/140/5590/207/6093/5579/5527/387/581
hsa05221	Acute myeloid leukemia	66	0.567141	1.72148	6.04e-05	0.000404602	0.000218669	5687	tags=64%, list=30%, signal=44%	2209/929/5894/3684/1848/1147/4893/5604/597/5594/1050/6688/6655/4353/1436/5291/4790/1053/2885/6934/4609/6777/3551/5295/207/7704/572/8864/369/6776/890/8517/6654/1978/5914/673/6774/6198/5292/5595/3845/2322
hsa04110	Cell cycle	153	0.479287	1.55421	7.9e-05	0.000518611	0.000280286	6101	tags=54%, list=33%, signal=37%	1022/1647/10971/2033/902/5000/1027/29945/7529/3065/23595/5111/7532/5925/10926/1031/246184/10274/10735/7531/8317/8379/4174/25906/701/5885/7534/7040/8881/5529/25836/5515/4609/8697/10459/9134/25/23244/1017/5933/4999/1028/1871/5934/4089/5527/119504/51433/7533/9126/7272/51434/891/699/4171/4193/6502/4176/4173/890/1111/9587/4085/2932/1875/990/545/7027/10403/5525/4087/6500/9212/983/23383/23594/7029/9978/…
hsa03250	Viral life cycle - HIV-1	59	0.580116	1.73607	9.28e-05	0.000597965	0.000323174	4461	tags=54%, list=24%, signal=41%	9525/2033/25920/29082/10015/200315/256987/5300/4600/5901/23534/9972/7514/4298/7251/9582/27350/11168/25939/6827/22936/10955/128866/27183/8850/7852/684/55201/23299/905/27125/11052
hsa03018	RNA degradation	69	0.560044	1.70532	0.000105679	0.000667972	0.000361009	5244	tags=55%, list=28%, signal=40%	22803/10438/10140/255967/57472/11340/23658/54464/11157/2023/5042/29883/9337/5073/4849/57819/4850/131870/115752/51690/196513/55802/167227/27257/10766/25904/51691/23644/22894/9924/51013/28960/694/4848/51010/84186/219988/27258
hsa04664	Fc epsilon RI signaling pathway	64	0.563859	1.70587	0.000114683	0.000711461	0.000384513	3688	tags=44%, list=20%, signal=35%	5321/5894/6850/5879/1432/4893/240/695/5608/10451/7409/9846/5604/5594/6655/5880/2207/5291/6416/4067/3635/2885/241/5336/5170/5295/3937/207
hsa05166	Human T-cell leukemia virus 1 infection	218	0.437326	1.436	0.000119152	0.000725742	0.000392231	4887	tags=40%, list=26%, signal=30%	3554/7850/4215/2033/1147/9586/2224/4893/706/29945/5530/7046/3600/3689/5604/7132/5594/5925/293/4214/5728/6688/1031/3108/246184/5901/292/7417/1385/5291/2114/4790/3126/8379/6416/25906/7514/3683/2353/5532/701/9519/5566/7040/8881/4609/7419/8697/7538/1386/109/8850/3134/6777/3551/5295/6908/9134/3135/3106/207/3133/1017/3107/64784/1871/4089/119504/51433/468/4775/581/3115/7048/51434/2874/331/4801/3122/3716…
hsa00500	Starch and sucrose metabolism	29	0.668404	1.83194	0.000121751	0.00072833	0.00039363	611	tags=31%, list=3%, signal=30%	178/55276/5836/8972/2632/2992/3101/5236/2821
hsa04668	TNF signaling pathway	112	0.50142	1.59581	0.000141559	0.000831969	0.000449642	4728	tags=45%, list=25%, signal=34%	1326/4318/182/1432/4217/1147/9586/5608/836/3600/355/5604/8809/197259/7132/5594/7133/83737/1385/5291/9021/4790/6885/6416/64127/1051/8772/8837/329/2353/3659/9530/840/257397/3726/11035/1386/3551/5295/23118/602/207/2919/468/331/8737/5603/10059/3553/5743
hsa04650	Natural killer cell mediated cytotoxicity	124	0.488982	1.5652	0.000155685	0.000899216	0.000485986	3827	tags=35%, list=21%, signal=28%	2214/5894/8743/6850/5879/7305/962/4893/637/4277/5530/836/10451/7409/5777/3459/3689/355/5604/5594/2215/6655/5880/2207/3460/5291/3683/5058/5532/6452/2885/5336/100507436/10870/5295/3937/3455/3135/6464/3106/3133/3454/5579/3107
hsa00020	Citrate cycle (TCA cycle)	30	0.655745	1.80336	0.000170405	0.000936784	0.00050629	4572	tags=67%, list=25%, signal=50%	8803/3417/8801/5160/1738/6391/4191/5162/2271/4190/1737/6390/1743/1431/8802/4967/6389/5106/3418/47
hsa00520	Amino sugar and nucleotide sugar metabolism	46	0.587787	1.71931	0.000170579	0.000936784	0.00050629	4396	tags=52%, list=24%, signal=40%	8790/55276/3074/80896/3101/51167/5236/2821/55577/6675/54187/55907/3099/10007/7360/7358/80146/51706/2585/10020/29926/3098/5372/140838
hsa05163	Human cytomegalovirus infection	215	0.439809	1.44468	0.000169081	0.000936784	0.00050629	5189	tags=42%, list=28%, signal=31%	3685/5732/3579/3554/2773/5894/29110/3588/5879/1432/1147/9586/1230/4893/637/2776/5530/59345/3570/5608/836/355/5604/7132/2790/5594/5925/2787/6655/1499/5880/91860/54331/3587/2771/1385/5291/4790/8772/2782/10672/5532/1398/5566/2885/4609/801/1386/109/3708/7852/3134/54205/3551/5295/3135/3106/207/6093/3133/5579/3107/7248/1871/387/468/4775/581/5829/2185/11214/8737/2783/5603/4193/3716/6890/6667/3553/7249/5…
hsa03420	Nucleotide excision repair	58	0.5656	1.69152	0.000188535	0.0010187	0.000550561	4092	tags=45%, list=22%, signal=35%	5985/1022/902/5887/2073/8450/5111/5440/2966/5436/5984/5981/54107/6118/1069/5434/5982/2071/29935/56655/5433/5431/5438/6119/10714/7507
hsa05170	Human immunodeficiency virus 1 infection	197	0.447244	1.46525	0.00021901	0.00116458	0.000629402	5674	tags=48%, list=30%, signal=34%	2773/5894/7099/29110/5879/1432/1147/4893/637/2776/7097/5530/59345/5608/836/200315/355/5604/8450/7132/2790/5594/7133/2787/4615/5880/91860/54331/2771/5291/4790/3985/6885/8772/2782/164/51135/8905/2353/5058/5062/5532/1398/9582/27350/5336/25939/9616/801/8907/7189/3708/7852/3134/684/54205/3551/5295/3135/23118/3106/207/3133/5579/3107/572/4775/581/5829/891/2185/8737/2783/5603/8065/6890/1111/2923/1073/366…
hsa03022	Basal transcription factors	41	0.605907	1.74641	0.000246372	0.0012896	0.000696972	4054	tags=46%, list=22%, signal=36%	1022/902/6884/6883/2959/2960/2966/6877/2958/6879/2961/2969/6882/2071/9519/51616/6908/2963/6878
hsa03060	Protein export	22	0.693541	1.82821	0.000260077	0.0013404	0.000724426	5018	tags=73%, list=27%, signal=53%	6726/28972/23478/60559/6729/23480/6727/5018/6730/10952/7095/196294/3309/6728/9789/11231
hsa04620	Toll-like receptor signaling pathway	101	0.499728	1.57955	0.000285094	0.00144707	0.000782077	5029	tags=45%, list=27%, signal=33%	1326/7096/51311/929/23643/7099/29110/7100/5879/1432/1147/10333/7097/5608/353376/5604/5594/7297/4615/5291/4790/6885/6416/8772/51135/2353/6772/7189/3551/5295/3455/23118/207/1513/3454/3665/942/8737/5603/3716/10379/3553/3661/6696/8517
hsa04670	Leukocyte transendothelial migration	109	0.491034	1.56011	0.000330778	0.00165389	0.000893854	4372	tags=40%, list=23%, signal=31%	4318/3676/2773/3684/5879/1432/4688/4689/10451/7409/3689/1495/5908/103910/1499/653361/5175/81/5880/2771/5291/50848/7294/1536/10627/3683/5336/1535/87/4267/7852/5295/6093/5579/7414/998/60/4478/387/6494/5829/83593/2185/5603
hsa00600	Sphingolipid metabolism	47	0.584423	1.71547	0.000374487	0.0018449	0.000997085	1997	tags=38%, list=11%, signal=34%	259230/3074/166929/55331/9334/2720/9517/7357/2581/4758/5660/2717/64781/81537/8560/10558/253782/427
hsa04722	Neurotrophin signaling pathway	115	0.478102	1.52514	0.000516578	0.00250802	0.00135548	4462	tags=43%, list=24%, signal=33%	5894/5580/4215/5879/1432/4217/6197/4893/11213/5604/5594/6272/10019/6195/5908/4214/6655/91860/7531/5291/4790/51135/818/1398/57498/10782/2885/5336/5663/801/7189/5170/3551/396/5295/25/6464/207/10603/572/998/6196/387/8767/468/581/397/5603/11108
hsa05145	Toxoplasmosis	106	0.491618	1.55753	0.000536282	0.00255873	0.00138288	4383	tags=42%, list=23%, signal=32%	2773/23643/7099/3588/1432/1147/3717/5294/240/7097/5608/836/3459/7132/5594/7297/4615/3108/3587/3460/2771/4790/3126/6885/3310/51135/329/3949/3312/3303/6772/7040/7189/5170/54205/3551/23118/207/572/3115/331/3122/5603/3716
hsa05418	Fluid shear stress and atherosclerosis	132	0.466774	1.50433	0.000542298	0.00255873	0.00138288	5043	tags=42%, list=27%, signal=31%	3685/4257/4318/3554/4205/7850/5879/1432/4217/1147/4688/5562/5608/9446/7056/7295/7132/3162/7341/1499/653361/5175/5880/91860/4258/5291/4790/6885/6416/2950/2353/6612/1535/387082/90/801/9817/3551/5295/3674/5590/659/207/1514/60/387/3326/5603/9181/3553/3552/7184/10365/8517/7422
hsa04146	Peroxisome	83	0.507694	1.5803	0.000597712	0.00278102	0.00150302	5707	tags=52%, list=31%, signal=36%	84188/6342/55711/3417/5825/2182/390916/8443/8540/30/847/8799/2180/2181/373156/5264/51/5828/55825/6648/5824/5189/1891/5194/10005/25824/51703/10654/25961/5190/8309/3418/1962/26061/3155/8310/5052/23600/10901/11001/11264/10455/3295
hsa05160	Hepatitis C	151	0.453721	1.47047	0.000613973	0.00281755	0.00152276	5333	tags=44%, list=29%, signal=31%	5894/29110/10971/1147/4893/637/836/7529/6041/317/355/5604/7132/7532/5594/5925/7297/6655/1499/4600/8554/57506/7531/5291/9021/4790/10197/8772/8837/3949/6772/7534/2885/5515/4609/1965/6256/7189/440275/54205/3551/5295/3455/207/1017/3454/572/1871/3665/7533/581/975/8737/4938/3716/369/10062/10379/55844/3661/8517/2932/6654/100506658/673/6774
hsa00030	Pentose phosphate pathway	30	0.628219	1.72766	0.000739358	0.00330247	0.00178484	3694	tags=47%, list=20%, signal=37%	51071/55276/2539/5236/2821/5226/226/6888/2203/7086/5634/5631/25796/414328
hsa04068	FoxO signaling pathway	128	0.459062	1.47564	0.00073065	0.00330247	0.00178484	5333	tags=45%, list=29%, signal=32%	100533105/604/5894/8743/1647/2033/1432/8660/1147/847/6446/4893/1027/5562/7046/5604/5594/5728/6655/23411/5291/6648/7040/2885/8698/5170/3551/5564/51701/5295/207/1017/9140/5934/4089/7874/5106/7048/891/11337/5603/4193/1901/6502/3480/6789/3643/369/23710/9456/9454/26260/10365/3586/6654/673/6774
hsa05171	Coronavirus disease - COVID-19	217	0.423537	1.39055	0.000820537	0.00361684	0.00195474	5335	tags=44%, list=29%, signal=32%	713/1675/51311/712/7099/834/6850/29110/1432/1147/51187/728/7097/3570/719/7132/5594/51065/7297/2162/4615/4600/6201/11224/200916/51121/57506/6124/6166/5291/714/4790/2212/6885/6868/51135/1536/6128/2353/6772/6164/5336/6168/6191/6155/6143/6132/103/7189/6167/3551/5295/6175/3455/3921/6130/2197/23118/6205/6188/6133/6232/6159/3454/5579/6160/6229/6152/6146/4736/6169/4938/6227/5603/3716/6230/6189/6187/10379…
hsa01524	Platinum drug resistance	70	0.524586	1.59781	0.000944324	0.00410842	0.00222042	4380	tags=43%, list=23%, signal=33%	4257/1317/4217/7155/5980/637/836/9446/317/355/5594/4258/5291/4437/8772/2950/329/538/4292/4436/5170/54205/5295/672/207/572/7507/581/331/4193
hsa05202	Transcriptional misregulation in cancer	168	0.436338	1.42141	0.000972266	0.00417576	0.00225681	4504	tags=33%, list=24%, signal=26%	4005/3248/4318/2209/929/1669/604/4086/7850/3087/1667/3684/1848/1647/26039/1991/3398/466/1027/3065/597/648/5966/1050/6688/4353/1031/1436/5090/4790/1051/64332/51426/329/7403/4298/1053/1655/4609/55589/6256/5546/221037/7704/942/51274/8864/581/2120/7048/905/9611/7030/4193/3480/6667
hsa04625	C-type lectin receptor signaling pathway	101	0.480662	1.51928	0.00111422	0.00472484	0.00255357	5074	tags=46%, list=27%, signal=33%	29108/5894/5580/834/6850/1432/1147/4893/5530/4046/5594/26253/91860/2207/338339/5291/64170/10892/4790/6237/3659/5058/6772/5532/64581/5336/8915/801/3708/3551/5295/602/207/387/4775/5603/4193/10379/3553/114548/5743/9261/3709/8517/5534/3586
hsa04130	SNARE interactions in vesicular transport	33	0.618611	1.72094	0.00117939	0.0048783	0.00263651	5491	tags=70%, list=29%, signal=49%	8674/6809/8673/8676/8773/9341/8417/6845/9342/9554/10282/9570/9527/53407/143187/9482/10228/6811/6844/8675/10490/55850/10652
hsa04910	Insulin signaling pathway	133	0.454567	1.46604	0.00117953	0.0048783	0.00263651	5689	tags=47%, list=30%, signal=33%	5836/5573/5894/3101/5501/8569/8660/4893/5562/5604/5594/2319/5257/5500/79660/6655/5509/91860/2203/5291/9021/9470/3099/5577/23433/10211/1398/5566/2885/5256/801/5499/2872/5170/3551/5564/5295/5590/6464/207/10603/5576/7248/572/3636/5106/3098/122809/3643/369/7249/2932/5584/6654/1978/673/6198/5770/3632/5595/3845/90673/23265
hsa01250	Biosynthesis of nucleotide sugars	34	0.592948	1.65862	0.00126141	0.00515332	0.00278514	4396	tags=59%, list=24%, signal=45%	8790/55276/3101/5236/2821/55577/6675/54187/55907/3099/7360/7358/80146/2585/10020/23483/29926/3098/5372/140838
hsa04974	Protein digestion and absorption	98	-0.300661	-1.49814	0.00130722	0.00527611	0.00285151	4642	tags=48%, list=25%, signal=36%	136227/1291/10136/1300/169044/1277/50509/1360/1284/6550/1297/63036/1282/84570/1298/1302/6505/23436/6510/7512/2006/486/1281/440387/1506/5646/1286/478/1307/23428/91522/1305/1358/5645/1310/1303/4311/477/6543/1278/1361/1803/5644/340024/1504/482/51032
hsa00010	Glycolysis / Gluconeogenesis	64	0.522074	1.57946	0.00142998	0.00570291	0.00308217	4479	tags=44%, list=24%, signal=33%	55276/217/3101/5236/2821/5160/1738/3939/5230/5223/226/9562/2023/2203/5162/2597/10327/1737/3099/223/83440/5315/221/55902/5106/3098/128/7167
hsa05220	Chronic myeloid leukemia	75	0.506748	1.55571	0.00152607	0.00601451	0.00325058	5620	tags=53%, list=30%, signal=37%	5894/1647/1147/4893/1027/7046/3065/9846/5604/5594/5925/6655/5291/4790/51426/1488/1398/7040/2885/4609/6777/3551/5295/25/6464/207/572/1871/4089/581/7048/4193/369/6776/8517/6654/673/613/5595/3845
hsa04611	Platelet activation	119	0.458101	1.46415	0.00197799	0.00767558	0.00414831	5195	tags=42%, list=28%, signal=31%	5321/6916/2773/5501/6850/8673/1432/5294/2776/5023/4659/8773/695/54518/5594/5500/5908/103910/2207/2771/5291/2212/4067/83706/10627/10672/64805/5566/5336/5499/109/3708/5295/3937/3674/5590/207/6093/51206/60/387/5603/2812/8605/7094/3709/23533/5584/5742/7408
hsa04218	Cellular senescence	152	0.445465	1.4446	0.00199336	0.00767558	0.00414831	5729	tags=49%, list=31%, signal=34%	5894/5501/1647/5481/1432/4893/10114/5530/5608/7046/5604/5594/5925/293/5500/5728/23411/91860/90550/292/7417/5291/4790/6237/823/5532/204851/7040/4609/7419/5928/801/5499/3708/3134/5295/9134/3135/3106/207/55957/3133/1017/5933/3107/7248/1871/5934/677/4775/2305/7048/891/83593/5603/4193/3364/3552/7249/9261/890/1111/3709/5534/1875/4683/28996/1978/545/91750/4087/5595/3845/983/10111
hsa05162	Measles	132	0.446873	1.44019	0.00215322	0.00819692	0.00443007	5104	tags=45%, list=27%, signal=33%	9367/25898/7099/29110/4179/1147/637/1027/7097/836/317/355/7297/4615/4600/57506/5291/4790/6885/8667/3310/8772/2213/51135/2353/3312/3303/6772/1965/103/7189/440275/54205/6777/3551/5295/3455/9134/23118/207/1017/3454/572/3665/4478/581/1459/4938/3716/3561/10379/3553/6776/3552/3661/1457/8517/2932/1460
hsa03083	Polycomb repressive complex	81	0.489327	1.51924	0.00233368	0.00878409	0.00474741	5875	tags=53%, list=31%, signal=37%	7321/2033/11335/3065/84458/2146/5931/8726/648/7323/84108/114785/29915/1912/26147/22823/5928/55252/84456/80012/10336/10138/7874/55777/10600/7322/23466/23492/84678/84759/1460/7528/54554/23429/7027/6500/22992/9212/54881/8535/10389/54880/57713
hsa04114	Oocyte meiosis	117	0.45648	1.45718	0.00284452	0.0105879	0.0057223	4437	tags=40%, list=24%, signal=31%	9748/5501/10971/1432/6197/29945/5530/7529/5604/7532/5594/6195/5500/91860/246184/7531/8379/25906/818/6790/5532/7534/5566/8881/5529/5515/8697/801/5499/109/10459/3708/9134/1017/5527/119504/6196/285955/51433/7533/9126/80315/51434/891/699/5603/3480
hsa03008	Ribosome biogenesis in eukaryotes	70	0.50364	1.53401	0.00297125	0.0109381	0.00591157	5946	tags=57%, list=32%, signal=39%	22803/55916/55781/54464/29102/83732/10482/5901/29889/7514/51119/102157402/55131/51077/10248/2091/51068/55505/10436/10557/3692/10775/84128/51602/1459/55651/51367/10813/1457/92856/1460/54433/55272/4931/28987/54552/134430/10556/55127/26354
hsa04744	Phototransduction	26	-0.480455	-1.85676	0.00308571	0.0110412	0.00596728	2645	tags=46%, list=14%, signal=40%	9626/2779/2979/810/5957/2986/5145/1259/51806/3000/6011/6010
hsa00511	Other glycan degradation	16	0.694934	1.71914	0.00306788	0.0110412	0.00596728	1696	tags=50%, list=9%, signal=45%	175/3074/4126/2720/4758/2519/4125/23324
hsa05211	Renal cell carcinoma	65	0.512556	1.55307	0.00313109	0.0110412	0.00596728	5887	tags=55%, list=32%, signal=38%	5894/2033/5879/3082/4893/7039/54583/5604/5594/5908/6655/8453/5291/2271/5058/5062/1398/7040/2885/3091/5546/5295/405/207/572/998/7030/369/7422/6654/673/56924/5595/3845/9978/2034
hsa05133	Pertussis	72	0.504276	1.5387	0.00311815	0.0110412	0.00596728	2714	tags=33%, list=15%, signal=29%	713/929/29108/2773/23643/712/3684/7099/834/1432/353376/836/3689/5594/4615/91860/2771/714/4790/51135/2353/3659/840/3394
hsa04066	HIF-1 signaling pathway	105	0.453209	1.43465	0.00374872	0.0130815	0.00706996	3805	tags=33%, list=20%, signal=27%	7076/7099/3101/2033/8569/5160/1027/54583/3570/5209/3459/5604/3939/5230/3162/5594/226/8453/2023/5162/2597/3460/5291/4790/9470/3099/818/1536/5336/3091/2872/5295/405/207/5579
hsa05120	Epithelial cell signaling in Helicobacter pylori infection	70	0.496403	1.51197	0.00396842	0.0137054	0.00740715	4372	tags=43%, list=23%, signal=33%	102/528/3579/5879/1432/533/1147/10312/8992/523/836/9114/526/529/1445/4790/50848/6416/6868/4067/537/5058/51606/5336/3551/3577/2919/998/51382/5603
hsa04610	Complement and coagulation cascades	83	0.479933	1.49389	0.00408867	0.0139766	0.00755372	1985	tags=25%, list=11%, signal=23%	713/1675/5055/2153/712/3684/1604/4179/2157/728/5627/11326/719/7056/3689/1378/2162/1191/3687/714/966
hsa04136	Autophagy - other	31	0.577512	1.59691	0.00449258	0.0150501	0.00813394	4661	tags=52%, list=25%, signal=39%	55062/84938/9474/64422/60673/3476/10533/5515/83734/55102/9140/115201/8678/23130/11337/23710
hsa00240	Pyrimidine metabolism	55	0.521941	1.55965	0.00446309	0.0150501	0.00813394	4231	tags=40%, list=23%, signal=31%	50484/953/978/22978/7378/10201/1633/1806/100526794/1635/6241/1890/7084/8623/654364/6240/124583/1854/7298/51251/318/221264
hsa05150	Staphylococcus aureus infection	82	0.483331	1.50341	0.00454254	0.0150668	0.00814295	2885	tags=30%, list=15%, signal=26%	713/1675/2209/1669/2214/1667/712/3684/728/719/3689/2358/2204/2215/2357/3108/5724/714/3126/2212/2213/820/3683/6404/3858
hsa00513	Various types of N-glycan biosynthesis	40	0.542823	1.5605	0.00466225	0.0153123	0.00827561	3842	tags=42%, list=21%, signal=34%	3074/4121/201595/1650/4124/84061/11320/6184/58505/6185/1603/11282/11253/746/440138/79796/3703
hsa04936	Alcoholic liver disease	136	0.435349	1.40675	0.00505987	0.0164569	0.00889421	2285	tags=24%, list=12%, signal=21%	713/217/34/929/23643/712/7099/29110/1432/4217/1147/728/5562/5608/10645/836/719/355/7132/23765/1499/23411/4615/79602/714/4790/6885/51/6416/223/8772/37/51135
hsa04150	mTOR signaling pathway	150	0.427543	1.38605	0.00528475	0.017023	0.00920017	5766	tags=47%, list=31%, signal=33%	528/2887/5894/58528/8649/51719/1147/6197/6446/4893/153129/523/5562/10542/5604/28956/7132/5594/6195/526/5728/6655/529/55004/5291/9470/389541/9675/51606/10670/51256/2885/6249/5170/3551/81929/5295/6396/207/5579/10325/7248/79109/6196/387/57600/51382/1975/96459/6502/3480/3643/8408/7249/9663/8323/9550/83667/2932/127124/6654/1978/54541/673/6198/8321/5595/3845/9706/81617/92335
hsa05206	MicroRNAs in cancer	171	0.408587	1.33198	0.00594144	0.018956	0.0102449	5665	tags=42%, list=30%, signal=30%	1545/7431/4318/5894/2033/8660/4893/9839/1027/836/3065/2146/5604/9759/3162/5594/4170/648/5728/6655/900/23411/5291/4790/1786/324/407025/4082/3190/1398/2885/5336/4609/406991/4853/23405/3551/5295/9134/25/672/6464/406886/659/6093/1789/5579/1871/387/960/9493/4193/1945/7168/3678/599/7057/406952/5743/5962/7422/10253/6654/54541/6774/5292/406947/6659/5595/3845/4363/4194
hsa03030	DNA replication	36	0.569539	1.60996	0.00636518	0.0201164	0.010872	6407	tags=64%, list=34%, signal=42%	5985/5111/5984/5981/4174/54107/6118/5982/29935/56655/5557/6119/10714/4171/4176/4173/84153/1763/246243/57804/4175/5424/5427
hsa05235	PD-L1 expression and PD-1 checkpoint pathway in cancer	87	0.467741	1.46287	0.00688096	0.0215432	0.0116431	5620	tags=47%, list=30%, signal=33%	5894/7099/4215/1432/1147/3717/4893/7097/5530/5608/353376/5777/3459/5604/5594/5728/4615/3460/5291/4790/2353/6772/5532/3091/7189/3551/5295/207/4775/1459/5603/3716/1457/8517/5534/1460/6774/4794/6198/5595/3845
hsa05322	Systemic lupus erythematosus	49	0.514625	1.52009	0.00727836	0.0225764	0.0122015	4574	tags=45%, list=25%, signal=34%	713/2209/2214/712/1991/1511/2215/3108/81/714/3126/2212/6628/6741/87/6634/942/3115/6737/3122/6632/3117
hsa05142	Chagas disease	100	0.438946	1.38736	0.0076703	0.0235739	0.0127406	3823	tags=32%, list=20%, signal=26%	713/2773/712/7099/1432/1147/10333/2776/7097/7046/3459/355/7132/5594/4615/3460/2771/5291/714/4790/6416/8772/51135/8837/2353/7040/5515/7189/3551/5295/207/2769
hsa05212	Pancreatic cancer	76	0.472687	1.45374	0.00807241	0.0245842	0.0132867	5620	tags=54%, list=30%, signal=38%	5894/5337/1647/5879/1147/9459/7039/7046/5604/5594/5925/5898/5899/5880/5291/4790/675/51426/6772/7040/10928/3551/5295/207/572/1871/4089/998/581/7048/3716/369/8517/7422/673/5888/6774/6198/4087/5595/3845
hsa03430	Mismatch repair	23	0.599576	1.59568	0.00823781	0.0246399	0.0133168	3830	tags=52%, list=21%, signal=42%	5985/5111/5984/5981/4437/6118/5982/4292/4436/29935/6119/10714
hsa03410	Base excision repair	42	0.526943	1.52833	0.00817925	0.0246399	0.0133168	4016	tags=38%, list=22%, signal=30%	5985/6996/143/8930/5111/5984/5981/54107/11284/5982/3146/7374/8505/56655/10714/328
hsa00480	Glutathione metabolism	53	0.506555	1.51033	0.00850226	0.0249847	0.0135031	3609	tags=38%, list=19%, signal=31%	4257/50484/3417/2539/6611/5226/373156/9446/51056/2936/4258/26873/51060/290/2730/2950/6241/6240/79017/9588
hsa05210	Colorectal cancer	86	0.457769	1.43053	0.00848138	0.0249847	0.0135031	4186	tags=40%, list=22%, signal=31%	5894/1647/5879/4893/7039/836/7046/5604/5594/5898/26060/5899/6655/1499/5880/5291/4437/324/51426/2353/4292/4436/7040/2885/6934/4609/54205/5295/207/572/4089/387/581/7048
hsa00770	Pantothenate and CoA biosynthesis	21	0.60887	1.60401	0.00873566	0.0254474	0.0137532	3616	tags=48%, list=19%, signal=38%	217/8875/79717/586/8876/1806/60490/80025/79646/51380
hsa04010	MAPK signaling pathway	293	0.388652	1.28792	0.00964007	0.0278399	0.0150462	4650	tags=32%, list=25%, signal=24%	5321/56034/1326/929/3554/5894/5921/8649/6788/1848/4215/1647/8569/5879/1432/4217/3082/1147/5495/6197/4893/7039/5530/5608/8491/836/7046/355/5604/7132/5594/6195/5908/4214/6655/4615/5880/1436/4790/6885/6416/3310/55799/6237/51135/3556/2353/8550/5058/3312/3303/5062/5532/1398/7867/51347/5566/10746/4296/9448/7040/2885/4609/57551/409/1386/2872/7189/408/9693/3551/51701/2316/5922/23118/207/5579/777/1845/998…
hsa04137	Mitophagy - animal	67	0.490311	1.49073	0.00984467	0.0281877	0.0152342	5104	tags=45%, list=27%, signal=33%	55288/8887/29110/4893/139341/4077/9474/55669/84749/7879/6237/7316/9101/3091/10370/8678/468/7942/11337/1459/7030/64786/9927/81631/6667/8408/23710/55626/1457/1460
hsa01240	Biosynthesis of cofactors	133	0.424586	1.36934	0.0100292	0.0284726	0.0153882	4321	tags=35%, list=23%, signal=27%	217/8836/79717/586/211/27010/50808/1719/158/1371/249/1738/55312/64802/10201/60490/10797/2990/1355/10327/2643/7360/2730/84274/7358/80025/102157402/93100/51601/27235/654364/8942/79001/4522/8566/65220/54995/79646/5805/29968/133686/11019/29926/7389/221264/5372
hsa04216	Ferroptosis	40	0.520069	1.49509	0.010652	0.0299866	0.0162064	3187	tags=32%, list=17%, signal=27%	2182/30061/2180/2181/9474/3162/112483/7417/2730/1536/5093/10533/7419
hsa00510	N-Glycan biosynthesis	51	0.501709	1.4865	0.010922	0.0304906	0.0164788	3842	tags=41%, list=21%, signal=33%	8813/4121/201595/1650/4124/84061/29929/11320/6184/58505/6185/54344/1603/79053/11282/11253/746/440138/79796/79644/3703
hsa00531	Glycosaminoglycan degradation	19	0.61621	1.58647	0.0123537	0.0342024	0.0184849	3360	tags=47%, list=18%, signal=39%	3074/2799/10855/2720/3423/411/2990/8372/2588
hsa05217	Basal cell carcinoma	61	-0.307118	-1.51525	0.0128926	0.0351139	0.0189775	5661	tags=52%, list=30%, signal=37%	10912/7476/11211/81029/6932/64399/6469/1856/83439/2735/51684/8313/7475/10297/2737/652/2736/7478/7479/7482/8643/7477/6608/54361/8322/374654/8325/7481/51176/8326/7480/7471
hsa01232	Nucleotide metabolism	79	0.466363	1.44512	0.0127994	0.0351139	0.0189775	4302	tags=41%, list=23%, signal=31%	50484/953/50808/271/978/22978/158/51292/7378/10201/1633/3614/100526794/272/1635/132/6241/102157402/1890/7084/131870/8623/654364/6240/124583/1854/4860/7298/51251/3615/221264/3251
hsa01212	Fatty acid metabolism	50	0.506048	1.49968	0.0136221	0.0367463	0.0198597	5888	tags=58%, list=32%, signal=40%	6342/5538/34/2182/30/3032/2180/84869/2181/64834/1376/51/37/3030/9524/36/3992/54995/51703/1892/1374/1962/8310/3033/79071/3295/51144/39/27349
hsa03440	Homologous recombination	37	0.522348	1.48245	0.0137113	0.0367463	0.0198597	6485	tags=62%, list=35%, signal=41%	11073/5932/79184/6118/675/580/29935/51720/672/6119/80198/10714/641/50511/4683/5888/10111/79728/25788/57804/5424/83990/146956
hsa03082	ATP-dependent chromatin remodeling	86	0.444994	1.39061	0.0141355	0.0375825	0.0203117	6677	tags=56%, list=36%, signal=36%	29994/11177/26039/8099/3065/86/5931/10933/8467/10467/26122/5977/8089/196528/54107/124944/54556/283899/5928/6603/8932/6604/2186/6605/60/6601/55929/6944/55193/54108/29844/7528/10445/55257/10263/10856/9275/80314/9643/8295/29117/10524/93973/64431/9274/51377/1107/4798
hsa04211	Longevity regulating pathway	88	0.452368	1.41642	0.0142883	0.0376897	0.0203696	5189	tags=41%, list=28%, signal=30%	8660/847/9586/9365/4893/5562/10645/9474/26060/23411/9821/79602/1385/5291/4790/9470/6648/60673/5566/1386/109/5564/5295/27244/207/7248/468/581/3480/3643/8408/7249/83667/5468/10488/1978
hsa04911	Insulin secretion	85	-0.267232	-1.34975	0.0151099	0.0395455	0.0213726	4046	tags=35%, list=22%, signal=28%	2695/6833/116/107/817/3779/816/54795/2864/2778/115/486/3630/815/90993/117/478/775/779/3651/114/886/9699/477/196883/2740/10242/778/482/3780
hsa00640	Propanoate metabolism	31	0.535976	1.48205	0.0153252	0.0396088	0.0214068	5138	tags=52%, list=28%, signal=37%	8803/8801/84693/1738/3939/26275/18/51/55862/3030/8802/55902/1892/1962/8310/5096
hsa05110	Vibrio cholerae infection	48	0.499771	1.47388	0.0153706	0.0396088	0.0214068	5260	tags=48%, list=28%, signal=34%	528/533/10312/8992/523/9114/526/529/23480/537/11014/10945/5566/51606/5336/10952/109/60/51382/9414/9550/127124/375
hsa04070	Phosphatidylinositol signaling system	91	0.446151	1.39961	0.0160922	0.0411519	0.0222408	5463	tags=38%, list=29%, signal=27%	23262/3613/9107/3612/22908/253430/5297/5728/3628/4534/91860/5291/8527/8867/9110/8760/3635/8776/5336/801/3708/5295/3631/5579/3636/8525/5298/79837/51447/8897/3709/9807/64419/5286/3632
hsa03460	Fanconi anemia pathway	47	0.505389	1.48348	0.01736	0.0440576	0.0238112	5633	tags=43%, list=30%, signal=30%	11201/80010/55120/5980/6118/675/51426/4292/7398/29935/672/6119/80198/3280/2189/641/55215/545/5888/197342
hsa04931	Insulin resistance	104	0.430901	1.36514	0.0193848	0.0488264	0.0263885	5446	tags=40%, list=29%, signal=29%	5836/5580/5501/8660/9586/6197/5562/7132/11000/6195/5500/5728/79660/5509/22877/948/1385/5291/9021/4790/5499/5170/3551/5564/5295/5590/207/5579/6196/5106/1374/7376/3643/10062/6945/2932/2673/10488/6774/6198/5770/11001
hsa04612	Antigen processing and presentation	70	0.462167	1.40769	0.0197661	0.0494152	0.0267067	4840	tags=46%, list=26%, signal=34%	10437/1520/8625/3108/1385/3126/10197/3310/3308/3312/3303/5641/1508/3134/3135/3106/5994/3133/3107/1514/3309/3115/3821/5720/4801/3326/3122/4802/6890/3117/2923/821
hsa00620	Pyruvate metabolism	47	0.498203	1.46238	0.0202267	0.0501923	0.0271267	4350	tags=45%, list=23%, signal=34%	217/5160/4200/1738/3939/4191/5162/10327/2271/4190/1737/223/4199/97/5315/2739/9380/98/55902/5106/128
hsa00071	Fatty acid degradation	42	0.504721	1.46388	0.0205889	0.0507153	0.0274094	4783	tags=48%, list=26%, signal=35%	217/34/2182/30/3032/2180/2181/1376/51/223/37/3030/1632/36/51703/1892/1374/128/1962/8310
hsa04950	Maturity onset diabetes of the young	24	-0.440942	-1.66651	0.0212314	0.0509749	0.0275496	4970	tags=67%, list=27%, signal=49%	3375/2645/3110/3171/4825/4821/3172/5078/5080/3630/4760/3651/5313/50674/3170/6928
hsa00512	Mucin type O-glycan biosynthesis	33	0.533073	1.48298	0.0208906	0.0509749	0.0275496	1574	tags=30%, list=8%, signal=28%	79623/8693/256435/9334/2590/29071/51809/2591/2589/2650
hsa04914	Progesterone-mediated oocyte maturation	91	0.440363	1.38145	0.0213029	0.0509749	0.0275496	6114	tags=53%, list=33%, signal=36%	2773/5894/1432/6197/29945/5604/5594/6195/246184/2771/5291/6793/8379/25906/6790/5566/8881/8697/109/10459/5295/207/1017/119504/6196/285955/51433/80315/51434/891/699/3326/5603/3480/369/890/4085/22849/673/5595/3845/983/2770/3320/10393/51529/64682/5290
hsa05034	Alcoholism	104	0.430046	1.36243	0.0212164	0.0509749	0.0275496	3650	tags=29%, list=20%, signal=23%	8520/2773/5894/5501/9586/4893/59345/10645/3065/5604/9759/2790/5594/2787/5500/6655/91860/54331/2771/1385/2782/5566/2885/8841/135/801/5499/1386/136/6464
hsa04623	Cytosolic DNA-sensing pathway	66	0.456747	1.38639	0.0229501	0.0545268	0.0294693	5255	tags=42%, list=28%, signal=31%	29108/3606/834/29110/1147/836/197259/84265/5440/10621/57506/4790/8772/5434/840/9447/25939/11035/103/3551/3665/8737/3553/114548/3661/8517/51082/1777
hsa05100	Bacterial invasion of epithelial cells	68	0.46371	1.41033	0.0232865	0.0549364	0.0296907	4616	tags=46%, list=25%, signal=34%	5879/10094/10095/1495/3059/10109/1499/5291/3611/391/10552/10097/1398/10092/10459/1213/9844/5295/6464/8936/81873/63916/7414/998/60/387/57180/5829/10096/3678/79767
hsa00350	Tyrosine metabolism	36	-0.360668	-1.52089	0.024029	0.0562916	0.0304231	6242	tags=61%, list=33%, signal=41%	6898/5409/7054/222/137362/3081/1638/7299/4129/8639/316/259307/220074/127/3242/1644/1621/218/131/124/7173/126
hsa00280	Valine, leucine and isoleucine degradation	47	0.488507	1.43392	0.0259602	0.0603935	0.03264	4606	tags=45%, list=25%, signal=34%	217/34/586/30/3032/84693/1738/27034/549/26275/18/223/3030/56922/36/3157/1892/3028/65985/1962/3155
hsa04640	Hematopoietic cell lineage	94	0.431315	1.3571	0.0284842	0.0658084	0.0355665	2193	tags=22%, list=12%, signal=20%	912/2209/929/3554/3676/7850/3684/1604/1438/3570/1441/100133941/3566/1378/3108/1436/948/945/3126/966/290
hsa04962	Vasopressin-regulated water reabsorption	44	0.486161	1.41708	0.029661	0.0680578	0.0367822	5438	tags=50%, list=29%, signal=36%	51143/8766/9586/1781/10671/51164/1385/5869/5566/8655/5878/1783/109/396/51626/5868/10540/397/6844/84516/10488/1639
hsa00053	Ascorbate and aldarate metabolism	19	0.577342	1.4864	0.0307517	0.0700804	0.0378754	2384	tags=32%, list=13%, signal=28%	217/9365/2990/10327/223/7358
hsa04062	Chemokine signaling pathway	185	0.387471	1.26586	0.0310933	0.0703801	0.0380373	4582	tags=35%, list=25%, signal=26%	3579/1524/2773/5894/5580/5879/1147/729230/1230/3717/5294/3055/4893/2776/59345/10451/7409/5604/2790/5594/2787/2268/5908/6655/653361/5880/54331/2771/5291/4790/2782/4067/57580/5058/6772/1398/5566/2885/5336/409/109/9844/7852/408/6777/3551/3577/5295/1794/5590/6464/207/6093/5579/572/2919/998/387/5829/2185/2783/1235/7454/2870
hsa00785	Lipoic acid metabolism	18	0.586665	1.4858	0.0323326	0.072694	0.0392879	3872	tags=50%, list=21%, signal=40%	5160/1738/5162/1737/55526/1743/51601/4967/11019
hsa00983	Drug metabolism - other enzymes	64	0.455716	1.3787	0.034375	0.0759982	0.0410736	4302	tags=36%, list=23%, signal=28%	4257/50484/9/978/9446/7378/10201/1806/4353/4258/2990/3614/2950/6241/1890/7084/654364/6240/8824/1854/3615/1066/3251
hsa04920	Adipocytokine signaling pathway	67	0.452708	1.3764	0.0341969	0.0759982	0.0410736	4310	tags=33%, list=23%, signal=25%	2182/8660/1147/3717/2180/5562/10645/2181/7132/7133/79602/948/9021/4790/6256/3953/3551/5564/207/51703/5106/1374
hsa04064	NF-kappa B signaling pathway	99	0.422984	1.33607	0.0344828	0.0759982	0.0410736	5104	tags=37%, list=27%, signal=27%	929/3554/23643/7099/1647/6850/10673/1147/695/353376/7132/597/4615/10892/4790/6885/4067/51135/8837/329/5336/257397/8915/7189/3551/7706/23118/5579/2919/331/1459/8737/3553/5743/1457/8517/1460
hsa00562	Inositol phosphate metabolism	72	0.439707	1.34168	0.0392562	0.0859531	0.0464538	2930	tags=25%, list=16%, signal=21%	3613/9107/9896/3612/22908/5294/253430/5297/5728/3628/4534/9562/5291/8867/9110/3635/8776/5336
hsa05213	Endometrial cancer	58	0.458175	1.37025	0.0397074	0.0863765	0.0466827	4104	tags=38%, list=22%, signal=30%	5894/1647/4893/1495/5604/5594/5728/6655/1499/5291/3611/324/51426/4292/2885/6934/4609/5170/5295/207/572/581
hsa04976	Bile secretion	78	-0.25519	-1.25883	0.0412894	0.0892384	0.0482294	2945	tags=37%, list=16%, signal=31%	8647/10864/6523/6550/6554/107/9429/2778/1576/115/486/9376/358/6822/7366/478/54490/123264/114/477/196883/6580/10998/570/6555/64241/8431/6343/482
hsa05231	Choline metabolism in cancer	93	0.42324	1.32895	0.0418367	0.0898417	0.0485555	4867	tags=38%, list=26%, signal=28%	5321/56034/5894/5337/56261/5879/4893/6583/5604/5594/10434/6655/5130/5880/56994/5291/8527/23446/2353/2885/3091/5170/5295/1120/8936/207/5579/7248/8525/1119/6667/7454/7249/8605/57153
hsa05223	Non-small cell lung cancer	72	0.437996	1.33646	0.0423554	0.0903761	0.0488443	6654	tags=57%, list=36%, signal=37%	5894/1647/3082/4893/7039/5604/5594/5925/6655/5291/51426/3799/2885/5336/6256/5170/6777/5295/207/5579/572/1871/581/83593/6789/369/6776/6654/673/6774/5595/3845/842/5290/3718/1950/7157/1643/11186/5293/1870
hsa05323	Rheumatoid arthritis	87	0.418595	1.30916	0.0449438	0.0952923	0.0515012	5079	tags=40%, list=27%, signal=29%	528/3606/7099/10673/533/10312/8992/7097/523/3600/3689/9114/526/8741/529/3108/3126/537/3683/2353/51606/7040/1513/942/1514/2919/51382/3115/3122/3117/3553/3552/9550/7422/127124
hsa04810	Regulation of actin cytoskeleton	224	0.371542	1.22359	0.046953	0.0989262	0.0534652	4017	tags=29%, list=22%, signal=23%	3685/56034/3676/5894/3684/5501/5879/23191/10094/9459/10095/4893/4659/10451/7409/3689/5604/3682/5594/5500/103910/10109/1730/3071/6655/10788/81/5216/5880/8826/3687/5291/3985/6237/324/10552/10627/26999/10672/3683/5058/5062/10097/1398/87/85464/55845/5499/10092/3680/7852/7114/5295/3674/8936/2934/207/6093/81873/54434/7414/998/3679/60/4478/387
hsa03450	Non-homologous end-joining	12	0.626104	1.45848	0.0481622	0.10084	0.0544994	1475	tags=33%, list=8%, signal=31%	7518/3981/7520/64421
hsa00052	Galactose metabolism	29	0.520563	1.42674	0.049162	0.101662	0.0549439	2244	tags=28%, list=12%, signal=24%	55276/8972/3101/2720/5236/2717/3099/7360
hsa05416	Viral myocarditis	55	0.455424	1.36089	0.0490094	0.101662	0.0549439	4574	tags=40%, list=25%, signal=30%	1604/5879/637/836/3689/3108/5880/3126/3683/8672/3134/54205/25/3135/3106/3133/3107/942/60/3115/3122/3117
hsa04660	T cell receptor signaling pathway	117	0.407736	1.30158	0.0498474	0.102447	0.0553681	5620	tags=42%, list=30%, signal=29%	1326/5894/55012/1432/1147/4893/5530/10451/7409/5777/5604/5594/6655/4690/5291/10892/4790/5788/6885/2353/5058/5062/5532/2885/5529/8915/5515/5170/3551/5295/3937/207/5527/998/387/4775/5603/8440/55844/8517/2932/5534/3586/6654/4794/5525/56924/5595/3845

## Sheet: MTF1
ID	Description	setSize	enrichmentScore	NES	pvalue	p.adjust	qvalue	rank	leading_edge	core_enrichment
hsa04613	Neutrophil extracellular trap formation	107	0.640916	2.10484	1e-10	3.72222e-09	1.92982e-09	3074	tags=47%, list=16%, signal=39%	2209/1432/51311/2214/7099/653361/3684/23569/2358/4689/834/728/7097/3689/6850/5894/27180/4688/837/5880/2357/8520/366/2212/4790/9759/1378/3683/3065/5879/5291/1536/2215/6404/1991/1535/10533/79792/1511/5604/5295/60/566/4353/64581/5603/5336/5579/5594/6885
hsa04380	Osteoclast differentiation	134	0.629852	2.10048	1e-10	3.72222e-09	1.92982e-09	3596	tags=51%, list=19%, signal=41%	2209/126014/1432/2214/3554/653361/140885/6688/4689/9021/10288/2355/6772/7305/79168/6850/5608/4688/11026/11027/7132/3726/3459/7046/2212/4790/9846/3553/695/11025/1147/5879/5291/2215/10326/3460/7297/7040/3937/1535/10859/3454/3552/2885/3455/10379/9103/4792/5604/353514/5295/5530/3716/7189/2213/2353/5603/3551/5336/7048/5594/6885/7124/1385/3708/8517/5595/11024
hsa05169	Epstein-Barr virus infection	192	0.596438	2.01832	1e-10	3.72222e-09	1.92982e-09	4265	tags=53%, list=23%, signal=41%	8900/1432/3665/7097/953/6772/965/6890/6850/637/5608/7431/3516/5718/4938/4067/4734/5706/4790/4615/355/29110/3683/3065/1647/695/1147/5879/5291/317/3134/3133/5707/7297/1027/22938/960/5719/3454/3135/3718/3106/1871/8772/51426/57506/836/3455/8737/5713/9861/10379/9541/6892/3107/4792/5295/5705/5610/5717/3716/7189/5925/6774/5700/5708/51135/5603/11047/3551/5336/5710/6885/6416/7124/4616/3108/581/5709/6891/4…
hsa04621	NOD-like receptor signaling pathway	175	0.597498	2.01637	1e-10	3.72222e-09	1.92982e-09	3849	tags=49%, list=21%, signal=39%	4671/58484/5580/1432/9447/3665/7099/84674/10135/838/91662/834/2634/6772/2635/29108/9051/115362/837/114769/6041/2633/4938/1667/4790/4615/2919/29110/3553/7295/118429/3606/1147/1536/64127/11035/7297/3428/1535/3454/55669/331/5586/1669/8772/57506/3455/8737/10379/79792/140609/10010/63940/10616/79184/114548/4792/10628/90550/3716/7189/9474/51135/7531/5603/5585/387/3551/5594/22900/9927/6885/7124/7205/4940…
hsa05132	Salmonella infection	242	0.579543	1.98261	1e-10	3.72222e-09	1.92982e-09	4217	tags=51%, list=23%, signal=40%	4671/58484/1432/7100/929/7099/10333/838/8743/834/7097/197259/29108/5894/5608/837/23643/5294/10095/7132/27128/391/5788/7846/4790/4615/10094/9367/6993/55207/63916/3553/1499/7295/127829/3606/1147/51143/5879/5291/7277/11035/6934/26999/10109/10121/7879/8772/5216/2597/836/8737/10092/5898/79792/27072/10627/10097/3071/29109/103910/84790/5878/10552/112574/114548/1783/5058/4792/5604/64746/5869/3799/7189/58…
hsa05203	Viral carcinogenesis	163	0.583782	1.96836	1e-10	3.72222e-09	1.92982e-09	4225	tags=52%, list=23%, signal=40%	8900/3665/9586/6850/3516/4067/6672/9114/7529/2033/81/4790/9759/3065/2966/5966/5879/5291/87/6777/3134/3133/5315/1027/22938/2959/2885/3135/3718/3106/5922/836/5829/10379/5566/10971/3107/23513/4792/5295/6776/2960/2961/2934/5610/7533/3716/9261/5925/3190/6774/5700/5934/7531/2958/4893/387/1960/5594/7534/10488/998/1385/581/3105/23352/8841/8517/7532/1386/5595/8379/578/896/3845/1017/7874/572/991/6908/5366/…
hsa04145	Phagosome	143	0.585258	1.95931	1e-10	3.72222e-09	1.92982e-09	2712	tags=41%, list=15%, signal=35%	2209/929/2214/3920/7099/653361/3684/10333/4689/2204/10312/528/7097/6890/3689/4688/11151/3685/9341/8992/9114/7846/2212/23673/9554/533/526/51143/5879/523/1536/7277/2215/3134/3133/537/1535/1520/3135/7879/3106/3916/51606/23480/84790/5878/3107/8417/9103/1783/5869/5868/60/529/2213/10952/4353/64581
hsa05152	Tuberculosis	172	0.568584	1.91773	1e-10	3.72222e-09	1.92982e-09	3631	tags=47%, list=19%, signal=38%	2209/7096/1432/929/2214/3920/7099/3684/10333/3588/10312/7097/6772/4046/3689/6850/5894/637/11151/3717/2207/26253/7132/9114/3459/2033/2212/4790/4615/1051/1378/3687/3553/533/3606/317/1509/2215/64127/3460/537/7040/7421/3552/1520/7879/3916/8772/836/51606/818/5878/8625/9103/4802/5530/5869/3587/3716/7189/5868/2213/91860/51135/64581/5603/387/8915/5594/10892/7124/1385/3108/581/8767/3586/3126/5595/820/1054
hsa04144	Endocytosis	237	0.534185	1.82601	1e-10	3.72222e-09	1.92982e-09	4186	tags=48%, list=22%, signal=37%	2352/27243/3579/51100/3482/5337/25978/3310/11031/3577/64744/51510/10095/93343/79720/4734/23527/9525/27128/7046/10094/9765/60682/26286/830/29082/58533/409/55737/22841/8027/9815/10890/10254/51652/3134/10938/3133/3561/2060/7456/50807/8766/147179/10015/10565/10109/55680/30011/9559/3135/83737/7879/8723/3106/10092/3303/6643/10097/4218/84313/5878/3107/10552/137492/9101/9922/51324/57403/10193/832/5869/11…
hsa04142	Lysosome	130	0.589673	1.96532	2.04179e-10	6.51407e-09	3.37729e-09	3943	tags=52%, list=21%, signal=42%	8763/2799/3920/3482/285362/10312/1075/175/967/6272/5538/9741/5476/9114/4126/4758/3074/1203/533/5660/411/6556/1509/23312/7805/9516/2720/537/164/1200/1520/3916/4125/10577/51606/2581/2717/135112/1522/3423/26503/2588/427/1511/2760/2990/950/8907/4668/6448/1512/9583/1657/10239/256471/26985/26088/1176/8546/1213/22901/27074/2519/2548/3988/84572/1513/53
hsa05161	Hepatitis B	158	0.569751	1.91528	2.13895e-10	6.51407e-09	3.37729e-09	3587	tags=44%, list=19%, signal=36%	4318/8900/1432/3665/7099/9586/7097/6772/5894/637/5608/3717/7529/2033/7046/4790/4615/355/29110/6655/1147/5291/317/6777/537/7297/7040/3454/2885/3718/1871/4214/8772/57506/836/353376/10971/64135/4792/5604/5295/6776/5111/2185/3716/7189/5925/6774/51135/2353/6778/5603/4893/3551/1960/7048/5579/5594/4089/7534/6885/6416/7124/10488/1385/581/8517/1386/5595
hsa05130	Pathogenic Escherichia coli infection	189	0.550437	1.85971	2.44885e-10	6.83637e-09	3.54439e-09	3985	tags=44%, list=21%, signal=35%	4671/1432/7100/7099/3554/8743/834/10427/4542/5777/29108/837/9871/10095/7132/5861/27128/7846/2212/4790/4615/10094/355/10802/3553/3059/3606/1147/5879/4651/7277/7009/26999/7456/147179/10109/8772/2597/836/8737/10092/10097/3071/84790/10552/10972/114548/5058/4792/4627/5062/7189/9181/60/10672/4644/840/51135/2353/5603/64005/6093/387/3551/5594/6885/7124/998/9170/4690/581/10376/9632/8517/5595/81873/578/743…
hsa04666	Fc gamma R-mediated phagocytosis	91	0.640898	2.08568	2.75943e-10	7.11084e-09	3.68669e-09	3141	tags=48%, list=17%, signal=40%	2209/5580/3985/2214/653361/3055/7409/5337/6850/5894/4082/5880/5321/10095/4067/5788/2212/10094/9846/5879/4651/5291/2215/50807/10451/10109/3635/10092/1398/10097/10552/5058/5604/5295/3636/2934/2213/5336/7408/1785/5579/5594/7454/998
hsa04668	TNF signaling pathway	112	0.612614	2.02189	3.96234e-10	9.35611e-09	4.85077e-09	3589	tags=45%, list=19%, signal=36%	4318/8809/1432/1326/4217/9586/3659/9021/197259/182/7133/5608/8837/7132/3726/602/4790/1051/2919/355/3553/1147/5291/64127/3600/11035/5743/331/83737/8772/836/8737/4792/5604/5295/9530/840/2353/5603/3551/5594/6885/6416/7124/10488/1385/8517/1386/5595/7128
hsa05135	Yersinia infection	132	0.590665	1.96893	4.1893e-10	9.35611e-09	4.85077e-09	3916	tags=51%, list=21%, signal=40%	58484/1432/7099/7409/834/29108/5608/5880/6195/10095/8935/391/2212/4790/4615/10094/63916/29110/3553/3606/1147/6197/5879/5291/9815/2776/7456/10451/147179/10109/3937/5586/5829/10092/1398/10097/10552/114548/4792/5604/5295/2185/7189/60/51135/2353/5603/5585/2932/6093/387/3551/5594/7454/6885/6416/7124/998/3586/8517/3678/5595/6196/8874/81873/3676/10096
hsa05164	Influenza A	160	0.569023	1.91427	5.49875e-10	1.1513e-08	5.96904e-09	3835	tags=44%, list=21%, signal=36%	3665/7099/8743/834/9021/6772/29108/5894/4600/637/3838/6041/3717/4938/4599/7132/3459/2033/7706/5611/4790/4615/355/29110/3553/3606/10482/1147/103/5291/317/2224/8106/3460/7297/8766/3454/3552/8772/57506/836/3455/10379/11100/114548/64135/4792/5604/5295/5610/7514/55916/3716/60/51135/3551/5579/5594/7124/3108/581/91543/4940/8480/8517/3126/5595/4939/578/3383/896
hsa04620	Toll-like receptor signaling pathway	101	0.612788	2.01124	1.16701e-09	2.29969e-08	1.1923e-08	3101	tags=40%, list=17%, signal=33%	7096/1432/7100/51311/3665/929/1326/7099/10333/7097/6772/5608/23643/4790/4615/29110/3553/1147/5879/5291/7297/3454/8772/3455/8737/10379/353376/4792/5604/5295/3716/7189/51135/2353/5603/3551/5594/6885/6416/7124
hsa04662	B cell receptor signaling pathway	82	0.647586	2.08625	1.2554e-09	2.33645e-08	1.21135e-08	3681	tags=55%, list=20%, signal=44%	118788/7409/10288/5777/79168/6850/5894/5880/11026/11027/4067/4790/695/11025/6655/1147/5879/5291/8519/10451/10859/3635/2885/27071/4792/5604/353514/5295/3636/5530/2213/2353/2932/4893/3551/5336/8915/5579/5594/10892/8517/930/5595/11024/4794
hsa04217	Necroptosis	127	0.585319	1.94659	1.92827e-09	3.39984e-08	1.76268e-08	3589	tags=43%, list=19%, signal=35%	5836/27243/7099/8743/834/6772/197259/25978/29108/637/51510/5321/3717/8837/7132/9525/3459/355/3553/29082/81030/1536/6777/823/51652/11035/3460/7297/5481/3454/3552/3718/331/8772/3455/8737/10379/353376/818/10616/114548/6776/5610/3716/6774/128866/9825/6778/57132/7124/581/9131/5119/3146/7128
hsa04140	Autophagy - animal	163	0.546136	1.84143	2.83165e-09	4.74301e-08	2.45906e-08	5151	tags=58%, list=28%, signal=42%	5580/81671/3920/29982/51100/58528/55062/23001/5894/83452/89849/8837/5861/10645/57724/29110/64422/5291/1509/5562/3091/5728/203228/4077/7879/3916/10533/8660/58476/27072/5566/9110/55255/10010/4218/7316/8417/8887/7405/23130/5604/5295/84938/60673/7189/3480/9474/4893/8897/57448/5170/5594/6885/9821/56270/83734/64419/55102/9342/5515/3708/3146/5595/7248/55578/8678/3476/10670/3845/7249/572/64121/23604/5562…
hsa05167	Kaposi sarcoma-associated herpesvirus infection	188	0.534392	1.80601	3.4079e-09	5.43641e-08	2.81856e-08	3867	tags=42%, list=21%, signal=34%	1432/1230/3665/3055/6772/6850/5894/637/5608/3717/5294/4067/59345/4277/7132/3459/2033/4790/57580/2919/355/2787/29110/1499/64422/9976/1147/5879/2790/5291/3134/3133/7538/6934/3091/7297/5743/3454/2782/3135/3106/1871/8772/836/3455/10379/7316/3107/4792/5604/5295/5530/5610/3716/9261/5925/91860/6774/100507436/2353/5603/2932/4893/3551/5336/5594/2783/54331/6416/1385/581/3105/3708/8517/5595/8678/578/3383/38…
hsa05140	Leishmaniasis	73	0.650283	2.08342	5.76325e-09	8.77586e-08	4.54994e-08	3587	tags=56%, list=19%, signal=46%	2209/1432/2214/7099/653361/3684/4689/7097/6772/5777/3689/4688/3717/3459/2212/4790/4615/1378/3553/1536/2215/3460/7040/5743/1535/3552/9103/4792/3716/7189/51135/2353/5603/5579/5594/6885/7124/3108/3586/3126/5595
hsa05134	Legionellosis	55	0.681592	2.10406	1.75855e-08	2.56137e-07	1.32797e-07	3101	tags=55%, list=17%, signal=46%	4671/58484/7100/929/7099/3684/834/7097/3310/3689/29108/5861/4790/4615/2919/1378/3553/9554/3606/57396/317/1195/836/3303/4792/81876/840/51128/7415/7124
hsa05417	Lipid and atherosclerosis	206	0.517442	1.76112	2.09815e-08	2.92867e-07	1.5184e-07	4598	tags=43%, list=25%, signal=33%	4318/1432/3665/929/7099/653361/4217/10333/7409/8743/4689/834/7097/3310/29108/637/5608/4688/23643/3717/4067/7132/4790/4615/2919/355/29110/3553/6648/22926/3606/1147/5879/5291/317/1536/10451/1535/836/19/3303/353376/818/10010/114548/4792/5295/5530/7189/91860/840/6774/51135/2353/5603/2932/3949/4893/387/5170/3551/5594/839/6256/6885/6416/7124/998/581/3708/3308/8517/5595/3383/3845/57534/572/7184/5293/743…
hsa05131	Shigellosis	214	0.515178	1.75673	2.43943e-08	3.26883e-07	1.69476e-07	3587	tags=39%, list=19%, signal=32%	4671/58484/3101/5580/1432/7100/929/7099/3554/834/58528/55062/29108/837/10095/7132/27128/7321/23048/92610/81/4790/4615/10094/63916/29110/3553/3059/3606/1147/5879/25851/5291/87/823/5481/11335/10109/960/7323/3099/5216/8737/831/5829/10092/3611/1398/10627/10097/103910/7316/10616/10552/114548/4792/5295/7094/7189/9181/7307/60/9474/5603/2932/6093/387/3551/5336/8915/5594/10892/6885/7124/998/581/8767/3708/…
hsa05160	Hepatitis C	151	0.542851	1.81616	6.14658e-08	7.91963e-07	4.10602e-07	4217	tags=44%, list=23%, signal=34%	3665/9021/6772/5894/4600/637/6041/4938/8837/4599/7132/7529/4790/355/29110/3434/1499/6655/8554/1147/5291/317/7297/3454/2885/1871/8772/57506/836/3455/8737/10379/10197/10971/4792/5604/5295/5610/7533/3716/7189/5925/6774/7531/2932/3949/4893/3551/5594/6256/7534/7124/581/91543/4940/5515/8517/7532/5595/4939/578/3845/1017/572/5293/841
hsa05014	Amyotrophic lateral sclerosis	330	0.465943	1.60227	1.0644e-07	1.32065e-06	6.84703e-07	4786	tags=44%, list=26%, signal=33%	1432/4217/29982/9896/834/25978/55062/7133/637/5608/5718/7132/5861/7846/5685/5706/5691/29978/29110/22926/10482/5879/317/7277/5707/9972/5719/6391/4541/203228/6311/10121/5695/4715/5216/5692/5688/836/5713/9861/847/55255/1351/10010/10189/4709/4218/84790/4720/311/23130/4704/5705/5530/90550/79902/5683/60673/7384/3799/7386/84134/55916/5717/5868/60/4718/5903/5700/23435/5708/5686/4707/5603/6392/55860/11047…
hsa03040	Spliceosome	121	0.561108	1.85974	1.27111e-07	1.52079e-06	7.8847e-07	6011	tags=66%, list=32%, signal=45%	3310/51362/8449/51340/10569/9416/10285/55119/9129/55696/22938/10286/25949/9716/10594/84950/6429/4116/3303/10189/23451/11017/9775/57187/7307/10262/3190/22985/9092/6628/6637/1665/84844/1655/51639/10946/6626/29896/100534599/55660/9128/23020/9879/58517/57819/11325/22827/220988/51691/23658/3178/5093/57461/6426/11157/56949/5356/83443/6430/56259/151903/6629/51729/3192/6634/6100/10291/23350/51690/10772/3…
hsa05020	Prion disease	245	0.487798	1.66827	1.52962e-07	1.75344e-06	9.09087e-07	5538	tags=53%, list=30%, signal=38%	5580/1432/653361/9586/4689/3310/4688/5880/5718/7846/5685/5706/5691/3553/5879/5291/317/1536/7277/713/5707/1535/5719/3552/6391/4541/5695/4715/5692/5688/836/5713/9861/3303/5566/1351/4709/84790/4720/4704/5295/5705/5530/90550/712/5683/7384/3799/7386/5717/4718/5700/5708/5686/4707/5603/6392/2932/11047/4711/6390/5682/5594/7385/4513/1537/5710/4726/7124/10488/4725/1329/1385/581/5709/4712/10376/51079/10213/…
hsa05168	Herpes simplex virus 1 infection	457	0.438293	1.5224	1.57024e-07	1.75344e-06	9.09087e-07	5429	tags=39%, list=29%, signal=28%	3665/9021/7097/6772/6890/6850/637/6041/29992/3717/5199/4938/684/10308/7132/6672/3459/4790/4615/90592/355/29110/3553/284390/10482/1147/6732/84914/5291/317/3134/59348/3133/7752/3460/9668/6940/7297/90333/284309/3454/3135/170960/3106/8772/284323/9831/57506/836/163049/3455/6429/10379/6892/7559/163050/7773/10189/730051/3107/54807/127396/7743/7695/84527/64135/4792/158431/5295/7699/7596/5610/3716/7189/93…
hsa05163	Human cytomegalovirus infection	215	0.49166	1.67558	2.83124e-07	3.05957e-06	1.58626e-06	3587	tags=37%, list=19%, signal=30%	109/1432/1230/3579/3554/9586/3588/2773/6890/5894/637/5608/5732/5880/3570/3685/59345/7132/4790/355/2787/29110/3553/11214/1499/6655/1147/5879/2790/5291/2771/3134/2776/3133/5743/2782/2885/3135/3106/1871/8772/836/8737/5829/1398/6892/5566/3107/4792/5604/5295/5530/3587/6667/2185/3716/5925/10672/91860/6774/5603/2932/6093/4893/387/3551/5579/5594/2783/54331/7124/10488/1385/581/6891/3105/3708/8517/1386/5595
hsa04742	Taste transduction	76	-0.4756	-2.16829	4.21559e-07	4.4132e-06	2.28807e-06	5978	tags=57%, list=32%, signal=39%	50839/6328/259286/50836/5567/3710/170572/3354/3359/2784/50832/196883/6340/9033/2557/9568/2914/5024/259285/54429/2554/775/2556/2558/5726/50837/40/6337/2911/10021/22953/2559/23236/5137/3351/954/6338/5153/51764/3350/114/9177/29850
hsa05162	Measles	132	0.540838	1.80283	4.68146e-07	4.75239e-06	2.46392e-06	4217	tags=46%, list=23%, signal=36%	3665/7099/7097/6772/3310/4600/637/25898/4938/4599/4179/4790/4615/9367/355/29110/3553/1147/103/5291/317/6777/3561/7297/1027/3454/3552/3718/8772/57506/836/3455/10379/3303/64135/4792/5295/6776/5610/3716/7189/2213/6774/51135/2353/2932/3551/6885/581/4940/8517/7128/4478/4939/578/896/1017/572/1460/5293/841
hsa04650	Natural killer cell mediated cytotoxicity	124	0.545658	1.81302	6.90444e-07	6.80291e-06	3.52704e-06	3101	tags=36%, list=17%, signal=30%	2214/7409/8743/7305/962/5777/3689/6850/5894/637/5880/2207/4277/3459/355/3683/6655/5879/5291/6452/2215/3133/3460/10451/3937/3454/2885/3135/3106/836/3455/3107/5058/5604/5295/5530/6464/2185/7462/100507436/4893/5336/5579/5594/7124
hsa04932	Non-alcoholic fatty liver disease	151	0.524175	1.75368	7.50735e-07	7.18561e-06	3.72545e-06	4598	tags=46%, list=25%, signal=35%	1432/4217/9021/637/3570/7132/4790/355/4296/3553/22877/5879/5291/5562/7040/3552/6391/83737/4715/8660/836/79602/1351/4709/4720/4704/5295/5564/7384/7386/4718/1050/840/2353/4707/5603/6392/2932/4711/6390/3551/6256/7385/4513/1537/4726/7124/4725/1329/998/581/4712/51079/9167/6945/4702/4512/6389/4719/27089/5293/841/10062/5571/3643/4697/1345/1347/4722/5970
hsa04141	Protein processing in endoplasmic reticulum	158	0.518643	1.74347	8.16839e-07	7.60114e-06	3.94089e-06	4593	tags=49%, list=25%, signal=37%	26270/4217/10970/10427/3310/55741/9871/7321/5611/10956/80267/29978/10802/10483/22926/80331/5887/823/55768/7323/1650/84061/10134/51009/3303/4287/55968/51465/6400/23480/6746/91445/6745/64215/10484/9695/4121/10113/7326/10961/201595/10952/6238/51128/10130/10277/165324/64374/6184/6185/7415/5034/23471/55666/10294/51726/581/10273/22872/9632/7841/11253/578/9373/7184/23645/10960/3703/56893/56681/3301/5589…
hsa04664	Fc epsilon RI signaling pathway	64	0.625552	1.96618	1.45406e-06	1.31652e-05	6.82561e-06	3101	tags=45%, list=17%, signal=38%	1432/240/7409/6850/5894/5608/5880/5321/2207/4067/9846/241/695/6655/5879/5291/10451/3937/3635/2885/5604/5295/5603/4893/5170/5336/5594/6416/7124
hsa03050	Proteasome	42	0.679061	2.01557	1.67725e-06	1.42136e-05	7.36919e-06	3805	tags=71%, list=20%, signal=57%	5718/5698/5699/5685/5706/5691/5696/51371/5707/5719/5695/5692/5688/5713/9861/10197/5705/5683/5720/5717/5700/5708/5686/11047/5682/5710/5709/10213/5701/5704
hsa04210	Apoptosis	132	0.529593	1.76535	1.69715e-06	1.42136e-05	7.36919e-06	4217	tags=45%, list=23%, signal=35%	4217/8743/1075/5894/637/143/4001/8837/1439/7132/597/7846/4790/4170/355/1647/1147/5291/317/1509/7277/823/1520/331/8772/836/8737/1522/84790/4792/5604/5295/1677/60/840/2353/1512/4893/5170/3551/27429/5594/839/7124/4616/581/9131/10376/56616/3708/8517/5595/578/3845/1513/7278/572/5366/5293/841
hsa05170	Human immunodeficiency virus 1 infection	197	0.48957	1.65878	1.66635e-06	1.42136e-05	7.36919e-06	3587	tags=37%, list=19%, signal=30%	9582/1432/3985/7099/7097/2773/6890/5894/7133/637/5608/5880/59345/684/7132/4790/4615/355/2787/29110/1147/25939/5879/2790/5291/2771/200315/3134/2776/3133/164/2782/3135/3106/8772/836/8737/5829/1398/6892/3107/5058/4792/5604/5295/27350/8450/5530/2185/5062/7189/8907/91860/51135/2353/5603/4893/3551/5336/5579/5594/2783/6885/54331/7124/85363/581/6891/891/3105/3708/8517/5595
hsa05133	Pertussis	72	0.599727	1.91616	1.76853e-06	1.44502e-05	7.49185e-06	3587	tags=46%, list=19%, signal=37%	1432/929/7099/3684/3659/834/2773/3689/29108/23643/4790/4615/710/3553/2771/713/3552/836/353376/114548/712/7189/91860/840/51135/2353/5603/387/5594/7124/3586/3678/5595
hsa03018	RNA degradation	69	0.605961	1.92239	2.58961e-06	2.06553e-05	1.07089e-05	5535	tags=65%, list=30%, signal=46%	54464/22803/2023/54512/55802/10438/219988/10140/255967/5073/4849/29883/11340/4850/9337/167227/694/115752/131870/25904/57472/23644/80336/57819/10766/22894/5042/28960/51691/23658/11157/170506/51010/7832/9924/80153/87178/23019/4848/84186/51690/2027/1656/51013/5213
hsa05120	Epithelial cell signaling in Helicobacter pylori infection	70	0.596831	1.89877	3.93597e-06	3.0664e-05	1.5898e-05	3226	tags=43%, list=17%, signal=36%	102/1432/3579/10312/528/3577/4067/8992/9114/4790/2919/533/526/1445/1147/5879/523/537/50848/836/51606/5058/4792/529/5603/3551/5336/6416/998/6868
hsa05208	Chemical carcinogenesis - reactive oxygen species	200	0.486897	1.65606	4.06842e-06	3.09755e-05	1.60596e-05	5249	tags=48%, list=28%, signal=35%	1545/3082/5580/1432/653361/4217/5337/5894/4688/4257/4790/65010/6648/6655/1147/5879/5291/8644/3091/5728/1535/6391/4541/2885/4715/847/1351/4709/4720/9446/4704/5795/4792/5604/5295/9817/7384/7386/4718/2353/4707/5603/6392/4893/4711/6390/5170/3551/5770/5594/7385/4513/1537/4726/6416/4725/1329/10327/4712/3162/51079/9167/8517/5595/405/4702/27/4512/6389/3845/4719/7422/25/27089/572/5293/7417/4697/1345/1347/…
hsa03250	Viral life cycle - HIV-1	59	0.618726	1.92133	5.81784e-06	4.2369e-05	2.19667e-05	4302	tags=59%, list=23%, signal=46%	9582/4600/23534/684/4599/9525/2033/25920/29082/4298/8178/25939/200315/10015/9972/27350/55201/7514/23299/5300/5903/10955/128866/27125/11168/85363/9146/904/27183/79869/7251/256987/5901/905/6827
hsa04062	Chemokine signaling pathway	185	0.487359	1.64718	5.75483e-06	4.2369e-05	2.19667e-05	3141	tags=33%, list=17%, signal=28%	5580/109/1230/3579/653361/3055/7409/2773/6772/5894/2268/3577/5880/3717/5294/4067/59345/4790/57580/2919/2787/6655/409/1147/5879/2790/5291/2771/6777/2776/10451/2782/2885/3718/5829/1398/1524/5566/5058/4792/5604/5295/6464/2185/58191/1794/6774/2932/6093/4893/387/3551/5336/5579/5594/7454/2783/5590/54331/2870/998
hsa05145	Toxoplasmosis	106	0.538747	1.77142	6.7904e-06	4.83997e-05	2.50933e-05	3587	tags=40%, list=19%, signal=32%	1432/7099/240/3588/7097/2773/6772/3310/5608/23643/3717/5294/7132/3459/4790/4615/1147/2771/3460/7297/7040/331/836/3303/4792/3587/3716/7189/6774/51135/5603/3949/5170/3551/5594/6885/7124/3108/3586/8517/3126/5595
hsa05022	Pathways of neurodegeneration - multiple diseases	437	0.415461	1.44124	1.04899e-05	7.32111e-05	3.7957e-05	4786	tags=39%, list=26%, signal=30%	1432/3092/23401/4217/29982/9896/10023/25978/55062/5894/7133/637/5608/120892/5718/7132/5861/7846/5685/5706/5691/4790/355/29110/3553/1499/6310/22926/5879/317/1536/7277/823/2776/5707/5743/5481/5719/3552/6391/55669/4541/203228/6311/10121/324/8772/5695/7332/4715/5692/5688/836/5713/9861/847/4287/818/51465/55255/1351/10010/4709/9246/4218/7316/84790/5663/4720/23130/4704/5604/5705/5530/1020/90550/5683/606…
hsa05221	Acute myeloid leukemia	66	0.584843	1.84164	1.49718e-05	0.000102358	5.30687e-05	4190	tags=50%, list=22%, signal=39%	2209/8900/929/3684/6688/5894/597/4790/6655/1147/5291/6777/6934/2885/5604/5295/6776/1050/6774/1053/1848/4353/4893/3551/8864/5594/8517/5595/1436/3845/572/5371/5293
hsa05010	Alzheimer disease	350	0.43323	1.49351	1.9408e-05	0.000130034	6.74173e-05	5393	tags=46%, list=29%, signal=34%	102/23401/4217/29982/10023/55062/5894/637/5718/7132/10313/7846/5685/5706/5691/4790/355/3553/23385/1499/22926/57142/1147/5291/317/1536/7277/823/2776/5707/5743/5481/5719/3552/6391/4541/324/8772/5695/4715/5692/5688/8660/2597/836/5713/9861/83464/1351/4709/84790/5663/4720/23130/4704/5604/5295/5705/5530/1020/90550/5683/60673/7384/3799/5610/7386/5717/4718/91860/840/5700/5708/5686/4707/55851/6392/2932/35…
hsa05016	Huntington disease	277	0.442069	1.5165	2.13841e-05	0.000140464	7.28251e-05	5191	tags=45%, list=28%, signal=33%	3092/4217/29982/9586/55062/5718/2033/7846/5685/5706/5691/3065/6648/317/7277/2776/5707/5719/6391/4541/10121/5695/4715/5692/5688/836/5713/9861/1351/4709/84790/4720/23130/4704/5705/5436/5683/60673/7384/3799/7386/6667/5717/4718/23186/5700/5708/5686/4707/6392/55860/11047/4711/6390/5682/7385/4513/1537/5710/6507/4726/11258/10488/4725/1329/9821/1385/10671/1639/581/5709/55102/4712/10376/51079/10213/1213/3…
hsa04120	Ubiquitin mediated proteolysis	135	0.500442	1.66838	2.47486e-05	0.000159438	8.26623e-05	4395	tags=44%, list=24%, signal=34%	9021/25898/4734/7321/23295/11060/9039/9354/8554/54926/51366/27338/331/83737/7323/4214/7332/29945/8453/8452/3093/51465/55120/7324/9246/7316/8450/55284/9817/26091/867/7189/7326/10277/57448/246184/7317/119504/7319/25906/64750/9320/10273/65264/8697/8925/7320/92912/55236/51588/991/5371/140739/6502/51434/55585/9616/55294/672/55958
hsa04936	Alcoholic liver disease	136	0.500205	1.66919	2.56069e-05	0.000161855	8.39154e-05	3243	tags=32%, list=17%, signal=27%	1432/929/7099/4217/719/728/5608/23643/23765/51/7132/10645/4790/4615/2919/355/29110/3553/1499/1147/5562/713/6934/34/217/8772/836/8737/79602/4792/5564/223/712/7189/37/51135/5603/2932/3551/6885/6416/7124/23411/29896
hsa04623	Cytosolic DNA-sensing pathway	66	0.578852	1.82277	2.6731e-05	0.000165831	8.5977e-05	2859	tags=38%, list=15%, signal=32%	9447/3665/834/197259/29108/4790/29110/3553/3606/81030/1147/25939/103/11035/8772/57506/836/8737/79792/114548/4792/84265/840/3551/10621
hsa05418	Fluid shear stress and atherosclerosis	132	0.499939	1.6665	3.08601e-05	0.000187966	9.74528e-05	4190	tags=39%, list=22%, signal=30%	4318/1432/7850/3554/653361/4217/5608/4688/4205/5880/4257/3685/7132/4790/3553/1499/7295/1147/5879/5291/5562/7056/1535/3552/5175/9446/5295/9817/7341/9181/60/91860/2353/387082/5603/387/3551/10365/5590/6885/6416/7124/659/3162/8517/3383/1843/7422/51588/7184/5293
hsa04670	Leukocyte transendothelial migration	109	0.526016	1.73386	3.27925e-05	0.000196169	0.000101706	3898	tags=39%, list=21%, signal=31%	4318/1432/653361/3684/7409/4689/2773/3689/4688/5880/81/3683/1499/6494/5879/5291/2771/1536/87/50848/10451/1535/5829/10627/5175/103910/1495/5295/83593/2185/60/5603/6093/387/5336/7408/5579/998/7294/4478/3383/7430/3676
hsa05235	PD-L1 expression and PD-1 checkpoint pathway in cancer	87	0.547971	1.77437	3.47062e-05	0.000203975	0.000105753	2972	tags=38%, list=16%, signal=32%	1432/7099/29126/7097/6772/5777/5894/5608/4215/3717/3459/4790/4615/116071/1147/5291/3460/3091/5728/353376/4792/5604/5295/5530/3716/7189/6774/2353/5603/4893/3551/5594/27436
hsa04064	NF-kappa B signaling pathway	99	0.525933	1.72642	3.93393e-05	0.000227218	0.000117804	3589	tags=36%, list=19%, signal=30%	929/7099/3554/10673/6850/23643/8837/4067/7132/597/7706/4790/4615/2919/3553/1647/695/1147/5743/331/8737/353376/4792/7189/51135/3551/5336/8915/5579/10892/6885/7124/4616/8740/8517/7128
hsa03013	Nucleocytoplasmic transport	99	0.521399	1.71154	5.21608e-05	0.000296167	0.000153551	4993	tags=51%, list=27%, signal=37%	55161/3838/51194/23534/23214/8563/10482/3837/9972/4116/10189/25909/79902/7341/9775/7514/55916/57187/26019/5903/22985/3840/387082/22794/11260/51808/8021/7175/8480/79711/5976/10250/57122/3839/55746/10284/10073/2733/59343/5901/23165/6612/10527/11269/23225/10526/6396/23633/5411/3841
hsa00500	Starch and sucrose metabolism	29	0.69336	1.92887	5.51544e-05	0.000307946	0.000159658	1616	tags=38%, list=9%, signal=35%	3101/8972/5836/2992/55276/2632/5236/178/2821/7360/3099
hsa05166	Human T-cell leukemia virus 1 infection	218	0.446951	1.52367	5.71964e-05	0.000314111	0.000162854	4611	tags=39%, list=25%, signal=30%	8900/109/7850/3554/9586/6688/3689/4215/706/7132/2033/7046/4790/3683/1147/5291/6777/3600/2224/3134/3133/3561/7538/2114/5728/7040/3135/3718/331/3106/1871/4214/29945/5566/3107/4792/5604/5295/6776/5530/7094/7514/3716/5925/701/2353/4893/246184/3551/7048/5594/119504/4089/25906/6416/7124/10488/1385/3108/3601/581/3105/8517/1386/3126/1031/5595/8697/8379/3383/896/3845/1017/5901/991/6908/5293/51434/7417/647…
hsa01200	Carbon metabolism	110	0.50603	1.66844	7.05749e-05	0.000381332	0.000197705	4177	tags=43%, list=22%, signal=33%	3101/2539/5226/51/4200/226/2821/2023/5230/5315/3417/6391/5160/8803/3099/26275/2597/414328/847/1738/5223/5634/83440/55902/6888/29968/7086/4191/4967/6392/6390/84693/8802/2271/1737/1743/1431/9563/5162/7167/5723/6389/8310/3418/5631/25796/8801
hsa04625	C-type lectin receptor signaling pathway	101	0.514028	1.6871	8.86217e-05	0.000471242	0.00024432	3867	tags=43%, list=21%, signal=34%	5580/1432/3659/834/6772/4046/6850/29108/5894/338339/2207/26253/602/4790/3553/1147/5291/5743/10379/114548/5058/4792/5295/5530/9261/91860/64581/5603/4893/387/3551/5336/1960/8915/5594/10892/7124/3708/3586/8517/5595/64170/3845
hsa05012	Parkinson disease	236	0.435707	1.48941	9.43819e-05	0.00049403	0.000256135	5191	tags=47%, list=28%, signal=35%	4217/2773/120892/5718/135/7846/5685/5706/5691/7295/22926/317/2771/7277/5707/5719/6391/55669/4541/5695/7332/4715/5692/5688/836/5713/9861/5566/818/51465/1351/4709/9246/7316/84790/4720/4704/5705/9817/90550/5683/7384/3799/7386/5717/7326/4718/91860/5700/5708/5686/4707/6392/11047/4711/6390/27429/7317/5682/9927/7385/4513/1537/5710/4726/4725/1329/581/5709/4712/10376/51079/10213/201266/11315/3708/9167/383…
hsa04722	Neurotrophin signaling pathway	115	0.514018	1.70018	0.000105352	0.00054297	0.000281508	4030	tags=44%, list=22%, signal=35%	5580/1432/4217/5894/4215/11213/6272/6195/4790/10603/6655/6197/5879/5291/2885/4214/1398/57498/818/10782/5663/4792/5604/5295/6464/7189/9261/91860/10019/51135/7531/5603/2932/4893/387/5170/3551/5336/5594/998/581/8767/396/5595/397/4794/6196/3845/25/11108/572
hsa05033	Nicotine addiction	39	-0.515932	-2.05451	0.000108175	0.000549071	0.000284672	5048	tags=62%, list=27%, signal=45%	2891/2904/2893/57030/8973/55879/2557/2568/2570/2905/2562/774/2892/2554/2556/2558/2903/1137/2567/2890/2559/2902/116444/1141
hsa04071	Sphingolipid signaling pathway	118	0.501009	1.65902	0.000132469	0.000662343	0.000343399	3867	tags=40%, list=21%, signal=32%	1432/4217/2773/5337/5894/637/5880/9517/2207/7132/55012/4790/9846/5879/171546/5291/1509/2771/2776/10558/5728/8560/8698/259230/427/5604/5295/1901/10672/166929/5603/6093/5527/4893/387/81537/5170/5579/5594/5590/7124/581/5515/6610/5595/5529/3845
hsa05142	Chagas disease	100	0.514595	1.68879	0.00013787	0.000669368	0.000347041	3587	tags=38%, list=19%, signal=31%	1432/7099/10333/7097/2773/8837/7132/3459/7046/4790/4615/355/3553/1147/5291/2771/2776/3460/713/7040/8772/4792/5295/712/7189/2769/51135/2353/5603/3551/7048/5594/6416/7124/5515/3586/8517/5595
hsa05415	Diabetic cardiomyopathy	180	0.458287	1.54654	0.000136402	0.000669368	0.000347041	5476	tags=48%, list=29%, signal=34%	4318/5580/1432/2539/653361/4689/4688/5880/5165/7046/4790/5879/5291/1509/1536/1376/5728/7040/1535/6391/4541/5160/4715/2597/818/1351/4709/4720/4704/5295/7384/7386/6667/4718/4707/5603/6392/2936/2932/4711/6390/5501/7048/5579/7385/4513/1537/4726/5590/4725/1329/5499/4712/51079/5162/9167/4702/5500/4512/6389/4719/27089/2997/5293/7417/3643/4697/1345/1347/4722/5970/10105/4538/4694/207/4706/292/4508/4716/47…
hsa05220	Chronic myeloid leukemia	75	0.551466	1.76712	0.000144891	0.000693406	0.000359503	4190	tags=51%, list=22%, signal=39%	5894/7046/4790/9846/3065/1647/6655/1147/5291/6777/7040/1027/2885/1871/51426/1398/4792/5604/5295/6776/6464/867/5925/4893/1488/3551/7048/5594/4089/4616/581/8517/5595/578/3845/25/572/5293
hsa00350	Tyrosine metabolism	36	-0.533119	-2.11028	0.000168221	0.000793721	0.000411513	5921	tags=72%, list=32%, signal=49%	130/1312/7299/7173/1638/220074/125/316/8639/7054/81889/1621/3242/2184/5409/4129/127/131/3081/259307/1644/2954/124/126/218/4128
hsa00520	Amino sugar and nucleotide sugar metabolism	46	0.598476	1.81267	0.000218028	0.00100842	0.000522824	1616	tags=30%, list=9%, signal=28%	3101/55577/8790/55276/5236/51167/80896/1118/3074/2821/7360/6675/54187/3099
hsa05017	Spinocerebellar ataxia	137	0.479806	1.60133	0.000219745	0.00100842	0.000522824	5429	tags=50%, list=29%, signal=35%	4217/29982/55062/115209/3516/5718/5685/5706/5691/6310/5291/2776/5707/5719/6311/2959/5695/5692/5688/5713/9861/4287/23130/5295/5705/90550/9698/5683/60673/6667/5717/5700/5708/5686/11047/5682/5579/5710/9821/5709/55102/10213/3708/23152/5701/5704/8678/55626/6908/5293/7436/7417/10524/342371/10105/5694/5684/3709/8408/207/292/9776/5689/5714/5702/7419/5715/5290
hsa04110	Cell cycle	153	0.464206	1.5556	0.00029032	0.00131429	0.000681405	4851	tags=42%, list=26%, signal=31%	8900/1022/7529/2033/902/3065/1647/7040/1027/1871/5000/29945/25836/10971/10926/10274/5885/23595/5111/10735/7533/5925/701/5934/4174/7531/10459/2932/5527/246184/119504/4089/7534/25906/4616/23383/891/5515/699/7532/1031/8697/7272/8317/4171/5529/8379/896/9587/1017/4999/25/991/23594/6502/51434/990/51433/5933/4176/23244/545/9126/9212
hsa04910	Insulin signaling pathway	133	0.475524	1.58516	0.000315473	0.00140911	0.000730568	4835	tags=44%, list=26%, signal=33%	3101/5836/8569/2319/9021/5573/5894/10211/79660/5509/10603/6655/5291/5562/2885/3099/8660/1398/5256/5566/23433/5604/5295/3636/5564/6464/867/5576/91860/5257/2932/4893/5170/3551/5501/5770/5594/9470/5590/2872/90673/5499/5595/7248/5500/3845/23265/7249/572/2997/5293/5255/5571/801/3643/5837/207/122809/3632
hsa04068	FoxO signaling pathway	128	0.474776	1.58022	0.000321464	0.00141698	0.000734647	4448	tags=41%, list=24%, signal=31%	1432/604/8743/100533105/5894/2033/7046/1647/6648/6655/1147/5291/5562/5728/7040/1027/2885/8660/847/8698/5604/5295/5564/1901/3480/6774/5934/5603/4893/5170/3551/10365/7048/5594/4089/23411/4616/891/6789/3586/9456/5595/6446/51701/3845/1017/7874/5293/6502/9140/5571/3643
hsa03015	mRNA surveillance pathway	86	0.525618	1.7002	0.00032995	0.0014355	0.000744248	5717	tags=58%, list=31%, signal=41%	53918/51692/55012/10482/8106/4116/80335/10189/53981/11051/9775/55916/26019/23435/22985/1477/22794/5527/2107/81608/5501/5499/5515/5976/10250/80336/5529/5500/8732/1478/10284/5042/10914/79869/2733/29101/8731/26528/11269/9887/5411/1479/55844/23283/100529063/64895/5525/10921/9939/2521
hsa00190	Oxidative phosphorylation	111	0.493694	1.6295	0.000364825	0.00156688	0.000812363	5249	tags=50%, list=28%, signal=36%	10312/528/8992/9114/533/526/523/537/1355/6391/4541/4715/51606/1351/4709/4720/4704/7384/7386/4718/529/27068/4707/6392/4711/6390/7385/4513/1537/4726/4725/1329/4712/51079/9167/4702/4512/6389/4719/27089/4697/1345/1347/4722/4538/4694/4706/9550/10063/4508/4716/4714/127124/1340/4700
hsa05223	Non-small cell lung cancer	72	0.526943	1.68361	0.000411767	0.0017461	0.000905283	4190	tags=46%, list=22%, signal=36%	3082/5894/7039/1647/6655/5291/6777/2885/3718/1871/51426/5604/5295/83593/6776/3799/5925/6774/4893/5170/5336/5579/5594/27436/6256/4616/581/6789/5595/578/3845/572/5293
hsa05212	Pancreatic cancer	76	0.518284	1.66152	0.000565627	0.00236856	0.00122801	4190	tags=50%, list=22%, signal=39%	6772/5337/5894/5880/5899/7046/4790/7039/1647/1147/5879/5291/7040/1871/51426/5898/9459/675/5604/5295/3716/5925/6774/3551/7048/5594/4089/998/4616/581/8517/5595/10928/578/3845/7422/572/5293
hsa04622	RIG-I-like receptor signaling pathway	66	0.544645	1.71506	0.000576136	0.00238279	0.00123538	5093	tags=47%, list=27%, signal=34%	1432/3665/7706/4790/29110/1147/103/64343/4214/8772/57506/8737/10010/64135/4792/7189/5300/9474/5603/3551/6885/7124/8517/841/9140/3661/5970/1654/9636/79671/54941
hsa04130	SNARE interactions in vesicular transport	33	0.613451	1.76591	0.000812151	0.00331793	0.00172022	5085	tags=67%, list=27%, signal=49%	6809/8676/9341/8773/9554/8674/143187/8417/6844/8675/10791/9527/9342/6845/6811/9570/8673/9482/10652/55014/10228/10282
hsa05202	Transcriptional misregulation in cancer	168	0.440075	1.48486	0.000901089	0.00363693	0.0018856	3818	tags=31%, list=20%, signal=25%	4005/2209/4318/8900/604/7850/929/3684/6688/3087/3248/597/1667/64332/4790/1051/4086/3065/1647/4298/5966/2120/1027/1991/1669/51426/466/7403/5090/3398/26039/7030/6667/3480/1050/1053/51513/1848/4353/5546/8864/7048/6256/1655/221037/4616/581/1031/904/5218/1436/578
hsa04218	Cellular senescence	152	0.447075	1.49769	0.000919601	0.00366746	0.00190143	4804	tags=43%, list=26%, signal=32%	8900/1432/5894/5608/7046/4790/677/1647/10114/5291/823/3134/3133/5728/4683/7040/5481/3552/3135/3106/1871/55957/3107/5604/5295/83593/5530/204851/90550/9261/5925/91860/5934/5928/5603/4893/5501/7048/5594/2305/23411/4616/891/5499/3105/3708/5595/7248/5500/896/3845/3364/1017/7249/5293/7417/801/5970/6237/5933/3709/10111/207/28996/545
hsa05165	Human papillomavirus infection	319	0.399034	1.37394	0.00100325	0.003954	0.00204999	4217	tags=32%, list=23%, signal=25%	8900/9586/3659/10312/528/6772/182/5894/4600/3516/3685/4599/7132/55012/8992/9114/8638/2033/3679/9794/4790/355/29110/3065/533/1499/526/6655/1147/5291/523/3134/3133/6934/5315/55534/537/7297/5728/5743/1027/3454/2885/3135/3106/324/8772/10134/836/3455/5829/51606/10379/5566/5663/3107/23513/5604/5295/5610/3716/5925/529/5700/5934/2932/5527/4893/3551/5594/4853/5590/7124/10488/998/1299/1385/4799/581/3105/55…
hsa04974	Protein digestion and absorption	98	-0.335398	-1.55323	0.00106198	0.00413678	0.00214476	4262	tags=41%, list=23%, signal=32%	1360/1294/486/6550/1305/1277/1297/63036/1358/1302/1281/3783/2006/23436/1291/1303/477/23428/91522/440387/136227/1296/1361/1307/5646/1310/6543/1278/5644/7512/5645/1292/1803/478/1359/1504/482/6510/340024/51032
hsa04933	AGE-RAGE signaling pathway in diabetic complications	99	0.479159	1.57288	0.00111822	0.00430578	0.00223238	3969	tags=34%, list=21%, signal=27%	5580/1432/6772/3717/7046/4790/3553/5879/5291/1536/6777/7056/7040/1027/3552/836/5295/6776/6774/5603/4893/5336/7048/5579/5594/4089/5590/7124/998/581/5595/3383/3845/7422
hsa04659	Th17 cell differentiation	104	0.480986	1.58241	0.00128891	0.00490665	0.0025439	3681	tags=36%, list=20%, signal=29%	1432/3554/3566/6772/3570/3717/3459/7046/4790/3553/1147/6777/3561/3460/3091/7297/7040/3718/3556/4792/6776/5530/3716/6774/2353/6778/5603/3551/7048/5594/6256/4089/3108/8517/3126/5595/4794
hsa04714	Thermogenesis	204	0.42724	1.45427	0.0014338	0.00539688	0.00279807	5082	tags=40%, list=27%, signal=30%	109/1432/4217/2180/9586/51103/2182/6195/9658/493753/6655/6197/2181/6604/1376/5562/1355/6391/4541/2885/4715/51780/55471/5566/1351/4709/51703/4720/4704/6603/5564/7384/7386/60/4718/788/4707/5603/6392/4893/4711/6390/6601/7385/4513/1537/4726/10488/4725/1329/1385/4712/51079/9167/1386/6196/4702/7248/4512/6389/3845/4719/27089/7249/86/5571/6605/4697/8289/1345/1347/4722/4538/4694/11343/1374/4706/10063/4508…
hsa05321	Inflammatory bowel disease	62	0.53627	1.67862	0.00150031	0.00558448	0.00289533	1505	tags=26%, list=8%, signal=24%	8809/7100/8807/7099/3566/7097/6772/3459/4790/3553/3606/64127/3561/3460/7040/3552
hsa04660	T cell receptor signaling pathway	117	0.460438	1.5237	0.00162588	0.00595593	0.00308791	3867	tags=36%, list=21%, signal=29%	1432/1326/7409/5777/5894/55012/5788/4790/6655/1147/5291/10451/3937/2885/5058/4792/5604/5295/5530/5062/2353/5603/2932/5527/4893/387/5170/3551/8915/5594/10892/6885/7124/998/4690/5515/3586/8517/5595/4794/5529/3845
hsa05171	Coronavirus disease - COVID-19	217	0.425393	1.45028	0.00163566	0.00595593	0.00308791	4878	tags=33%, list=26%, signal=24%	1432/51311/7099/834/719/728/7097/6772/6850/4600/3570/4938/4599/7132/2212/4790/4615/29110/3553/1147/103/6232/5291/1536/713/7297/3454/57506/3455/10379/114548/64135/4792/5295/712/5610/3716/7189/6774/51187/51135/2353/5603/3551/5336/5579/5594/6885/7124/6868/6134/4940/6166/8517/5595/4939/51065/5293/11224/51121/6173/3661/6160/5970/6205/6168/200916/6128/2197/6143/1675
hsa04926	Relaxin signaling pathway	127	0.456477	1.51811	0.00167946	0.00604965	0.00313651	3204	tags=28%, list=17%, signal=24%	4318/109/1432/9586/2773/5894/59345/7046/4790/2787/6655/409/2790/5291/2771/7040/2782/2885/5566/4792/5604/5295/6464/2769/2353/5603/4893/7048/5594/2783/5590/54331/6416/10488/1385/3640
hsa03060	Protein export	22	0.661408	1.74492	0.00188241	0.00669979	0.00347357	5230	tags=68%, list=28%, signal=49%	6729/60559/28972/23478/6726/23480/6730/10952/5018/6727/29927/6728/3309/9789/11231
hsa04931	Insulin resistance	104	0.475675	1.56494	0.00189994	0.00669979	0.00347357	4847	tags=43%, list=26%, signal=32%	5580/5836/9586/9021/11000/6195/79660/7132/5509/4790/22877/6197/5291/5562/5728/8660/4792/5295/5564/7376/6774/2932/5170/3551/5501/5770/5579/5590/7124/10488/1385/90673/5499/6945/6196/5500/2997/5293/10062/5571/3643/5837/5970/207/1374
hsa04010	MAPK signaling pathway	293	0.399816	1.37263	0.00205547	0.00717272	0.00371877	3969	tags=29%, list=21%, signal=23%	3082/1432/8569/929/1326/3554/4217/56034/3310/5894/5608/4215/5880/6788/5321/6195/7132/7046/4790/4615/355/7039/4296/3553/8649/1647/6655/409/1147/6197/777/5879/9448/5921/7040/1845/3552/2885/4214/5922/57551/836/3303/1398/5566/51347/3556/5495/5058/5604/5530/115727/5062/7189/3480/9261/10746/1848/51135/2353/5603/7867/4893/3551/9693/7048/5579/5594/6885/6416/7124/2872/998/4616/6789/8550/8517/1386/5595/619…
hsa04066	HIF-1 signaling pathway	105	0.462845	1.52043	0.0021729	0.00750434	0.0038907	3616	tags=35%, list=19%, signal=29%	3101/5209/8569/7099/3570/3459/2033/54583/4790/226/5291/2023/1536/7076/5230/3460/3091/1027/3939/5160/3099/8453/2597/818/5604/5295/3480/6774/5336/5579/5594/9470/2872/3162/5162/5595/405
hsa00020	Citrate cycle (TCA cycle)	30	0.612546	1.72117	0.00225881	0.00772144	0.00400326	4177	tags=60%, list=22%, signal=47%	3417/6391/5160/8803/1738/4191/4967/6392/6390/8802/2271/1737/1743/1431/5162/6389/3418/8801
hsa05146	Amoebiasis	101	0.46581	1.52884	0.00236764	0.00801173	0.00415376	3101	tags=28%, list=17%, signal=23%	383/7850/929/7099/3554/3684/7097/3689/81/4790/2919/3553/5291/87/2776/7040/7879/836/5566/5878/1511/5295/5869/5868/2769/5579/912/7124
hsa00531	Glycosaminoglycan degradation	19	0.66527	1.7111	0.0027	0.00904501	0.00468948	2598	tags=47%, list=14%, signal=41%	2799/3074/10855/411/2720/3423/2588/2990/6448
hsa05210	Colorectal cancer	86	0.492732	1.59383	0.00279622	0.00927459	0.00480851	4190	tags=43%, list=22%, signal=34%	5894/5880/5899/7046/7039/1499/1647/6655/5879/5291/6934/7040/2885/324/51426/836/5898/5604/5295/4437/4292/2353/2932/4893/387/26060/7048/5594/4089/4616/581/5595/578/3845/572/5366/5293
hsa04611	Platelet activation	119	0.456138	1.51152	0.00307671	0.0101049	0.00523898	4788	tags=41%, list=26%, signal=31%	109/1432/54518/2773/6916/6850/5321/5294/2207/5023/4067/4659/2212/8773/695/5291/2771/2776/3937/83706/10627/5566/103910/5295/7094/60/10672/5603/6093/387/5336/5501/7408/5594/5590/5499/3708/5595/5500/51206/5293/23533/9138/8673/84876/5908/6786/3709/207
hsa04914	Progesterone-mediated oocyte maturation	91	0.472703	1.53832	0.00313824	0.0102069	0.00529188	4238	tags=36%, list=23%, signal=28%	8900/109/1432/2773/5894/6195/6793/6197/5291/2771/29945/5566/5604/5295/3480/5603/10459/246184/5594/119504/25906/80315/6790/891/699/5595/8697/6196/8379/3845/1017/5293/51434
hsa05110	Vibrio cholerae infection	48	0.54677	1.66056	0.00343304	0.010925	0.00566417	2870	tags=33%, list=15%, signal=28%	109/10312/528/8992/9114/533/526/523/537/51606/5566/23480/60/529/10952/5336
hsa05211	Renal cell carcinoma	65	0.511757	1.61118	0.00342768	0.010925	0.00566417	4190	tags=46%, list=22%, signal=36%	3082/5894/2033/54583/7039/6655/5879/5291/3091/7040/2885/8453/1398/5058/5604/5295/7030/5062/4893/5546/5594/2271/998/5595/405/2034/3845/7422/572/5293
hsa05206	MicroRNAs in cancer	171	0.422052	1.42313	0.00345686	0.010925	0.00566417	4372	tags=35%, list=23%, signal=27%	1545/4318/5894/4082/7431/2033/4790/9839/9759/4170/2146/3065/6655/5291/5728/5743/1027/960/2885/1871/324/406991/8660/836/1398/5604/5295/407025/23405/6464/3190/6774/6093/4893/387/3551/5336/5579/5594/4853/23411/659/3162/406893/1786/3678/5595/578/599/3845/7430/7422/4851/25/4194/5293/648/406886/1945/672
hsa04935	Growth hormone synthesis, secretion and action	118	0.460132	1.52367	0.00357726	0.0111998	0.00580666	3587	tags=33%, list=19%, signal=27%	109/1432/9586/9021/2773/6772/5894/5608/3717/3726/2033/6655/5291/2771/6777/2776/2885/4214/8660/1398/5566/5604/5295/6776/6464/6774/2353/5603/2932/4893/5336/5579/5594/6416/10488/1385/3708/1386/5595
hsa03022	Basal transcription factors	41	0.556116	1.64444	0.00363892	0.0112874	0.00585206	5568	tags=54%, list=30%, signal=38%	1022/902/2966/6883/2959/51616/6884/2969/2960/2961/6879/2071/2958/6882/6877/6908/2963/6878/2962/4331/129685/2968
hsa05323	Rheumatoid arthritis	87	0.479884	1.5539	0.00459825	0.0141322	0.007327	3969	tags=33%, list=21%, signal=26%	7099/10673/10312/528/7097/3689/8992/9114/2919/3553/3683/533/526/3606/523/3600/537/7040/3552/51606/8741/529/2353/7124/3108/3126/3383/1513/7422
hsa04658	Th1 and Th2 cell differentiation	89	0.470825	1.53071	0.00489199	0.0148983	0.00772419	3681	tags=35%, list=20%, signal=28%	1432/3566/6772/182/3516/3717/3459/9794/4790/1147/6777/3561/3460/55534/7297/3718/4792/6776/5530/3716/2353/6778/5603/3551/5594/4853/3108/8517/3126/5595/4794
hsa04917	Prolactin signaling pathway	69	0.50045	1.58766	0.00495438	0.0149524	0.00775222	2955	tags=32%, list=16%, signal=27%	1432/3659/9021/6772/5894/3717/4790/6655/5291/6777/2885/5604/5295/6776/6464/6774/9655/2353/5603/2932/4893/5594
hsa01250	Biosynthesis of nucleotide sugars	34	0.56631	1.62945	0.00513818	0.0153687	0.00796804	1616	tags=29%, list=9%, signal=27%	3101/55577/8790/55276/5236/2821/7360/6675/54187/3099
hsa05100	Bacterial invasion of epithelial cells	68	0.486382	1.53731	0.00636518	0.0188702	0.00978347	3916	tags=43%, list=21%, signal=34%	10095/391/10094/63916/1499/3059/5879/5291/10109/5829/10092/3611/1398/10097/1495/10552/5295/6464/867/60/10459/387/1785/998/1213/79767/3678/81873/10096
hsa00240	Pyrimidine metabolism	55	0.513257	1.58441	0.00678584	0.0199409	0.0103385	3772	tags=35%, list=20%, signal=28%	7378/953/1890/978/50484/22978/10201/51251/51733/124583/6241/7084/8623/1806/9583/221264/6240/100526794/1635
hsa03420	Nucleotide excision repair	58	0.490748	1.51788	0.00769311	0.0224104	0.0116189	5042	tags=48%, list=27%, signal=35%	5985/1022/902/2966/5887/29935/2073/6118/5984/8450/5436/5111/2071/5981/5982/5431/5433/10714/5434/57654/5430/7508/6119/54107/56655/5440/5424/5438
hsa05150	Staphylococcus aureus infection	82	0.466633	1.50329	0.00799497	0.0228916	0.0118684	3820	tags=32%, list=20%, signal=25%	2209/2214/3684/2358/2204/719/728/3689/2357/1667/2212/3683/5724/2215/6404/713/1669/9103/712/2213/3108/25984/3586/3126/820/3383
hsa04630	JAK-STAT signaling pathway	161	0.422515	1.42246	0.00794986	0.0228916	0.0118684	2742	tags=24%, list=15%, signal=20%	1441/3588/9021/3566/6772/5777/5894/3597/3570/3717/1439/3459/2033/1438/4170/6655/8554/8027/5291/6777/10254/3600/3561/3460/7297/3454/2885/3718/3455/10379/5295/6776/3587/3716/5771/6774/9655/6778
hsa05416	Viral myocarditis	55	0.506829	1.56457	0.00811802	0.0230469	0.0119489	5122	tags=47%, list=27%, signal=34%	1604/3689/637/5880/3683/8672/5879/3134/3133/3135/3106/836/3107/60/3108/3105/3126/27/3383/25/841/842/857/3117/940/3115
hsa03083	Polycomb repressive complex	81	0.474449	1.52592	0.00833807	0.0234727	0.0121697	5417	tags=48%, list=29%, signal=34%	114785/7321/2033/1912/2146/3065/84458/11335/7323/22992/55252/8726/80012/5931/5928/84456/22823/23429/10336/23466/23492/26147/8535/10138/7874/84759/1460/648/54554/29915/84108/9212/8314/10238/23512/6015/7322/54880/8473
hsa00051	Fructose and mannose metabolism	28	0.579277	1.59369	0.00894884	0.0247757	0.0128452	1616	tags=25%, list=9%, signal=23%	3101/5208/5209/8790/5210/226/3099
hsa05213	Endometrial cancer	58	0.485256	1.50089	0.00894309	0.0247757	0.0128452	4190	tags=45%, list=22%, signal=35%	5894/1499/1647/6655/5291/6934/5728/2885/324/51426/3611/1495/5604/5295/4292/2932/4893/5170/5594/4616/581/5595/578/3845/572/5293
hsa05322	Systemic lupus erythematosus	49	0.516042	1.56766	0.00936107	0.0257046	0.0133268	3651	tags=35%, list=20%, signal=28%	2209/2214/6737/2212/81/87/2215/713/1991/1511/712/6628/7124/3108/3586/3126/6741
hsa03460	Fanconi anemia pathway	47	0.515449	1.56612	0.00967658	0.0263549	0.013664	4804	tags=40%, list=26%, signal=30%	80010/11201/5980/29935/51426/55120/6118/675/7398/4292/641/80198/3280/197342/55215/672/6119/2189/545
hsa00511	Other glycan degradation	16	0.656472	1.61973	0.0108017	0.0291712	0.0151241	1645	tags=44%, list=9%, signal=40%	175/4126/23324/4758/3074/2720/4125
hsa04114	Oocyte meiosis	117	0.429914	1.42268	0.0108848	0.0291712	0.0151241	4819	tags=40%, list=26%, signal=30%	109/1432/9748/6195/7529/6197/29945/5566/818/10971/5604/5530/7533/3480/91860/7531/5603/10459/5527/246184/5501/5594/119504/7534/25906/80315/6790/891/5499/5515/699/3708/7532/5595/8697/6196/5529/8379/5500/1017/991/51434/801/22849/51433/3709/9126
hsa04070	Phosphatidylinositol signaling system	91	0.444558	1.44673	0.0114174	0.0303559	0.0157383	4835	tags=40%, list=26%, signal=29%	3613/9107/23262/5291/3612/3628/5728/3635/5297/8760/4534/8776/9110/22908/5295/3636/8867/253430/79837/91860/8897/8527/5336/5579/64419/3708/8525/3631/51447/5293/5298/801/9807/3709/5286/3632
hsa05231	Choline metabolism in cancer	93	0.458617	1.4984	0.0122847	0.0324046	0.0168005	4326	tags=38%, list=23%, signal=29%	56034/5337/5894/5130/5880/5321/56994/56261/6655/5879/5291/6583/10434/3091/2885/1120/5604/5295/6667/2353/4893/8527/5170/5579/5594/7454/57153/8525/5595/7248/3845/23446/7249/5293/6581
hsa00030	Pentose phosphate pathway	30	0.570896	1.60413	0.0127383	0.0333386	0.0172848	4148	tags=50%, list=22%, signal=39%	2539/5226/51071/55276/5236/226/2821/414328/5634/6888/7086/9563/64080/5631/25796
hsa00600	Sphingolipid metabolism	47	0.509094	1.54681	0.0133788	0.0347435	0.0180131	2841	tags=38%, list=15%, signal=33%	9334/55331/7357/9517/4758/3074/5660/2720/10558/8560/2581/2717/64781/259230/427/2760/166929/81537
hsa00770	Pantothenate and CoA biosynthesis	21	0.618411	1.61624	0.0136095	0.0350706	0.0181827	4224	tags=57%, list=23%, signal=44%	8876/8875/60490/79717/51380/217/51733/1806/80347/80025/79646/586
hsa03082	ATP-dependent chromatin remodeling	86	0.457454	1.47972	0.0154031	0.0393895	0.0204219	4856	tags=47%, list=26%, signal=35%	11177/29994/3065/6604/5977/196528/6603/124944/26122/26039/8467/60/8932/5931/54556/5928/6601/283899/2186/55929/10933/10467/6944/11176/57459/29117/8089/80314/86/6605/8289/10524/54107/55193/54108/10856/8295/29844/9275/8099
hsa04146	Peroxisome	83	0.450734	1.45837	0.0155282	0.0394088	0.0204319	4309	tags=37%, list=23%, signal=29%	84188/55711/2180/2182/30/51/373156/6648/2181/390916/5825/8540/8799/3417/6342/8443/55825/847/51703/5189/10005/23600/5190/5264/5828/5824/5194/8310/3418/1891/25824
hsa05215	Prostate cancer	96	0.440878	1.43765	0.0165304	0.0416366	0.0215869	4190	tags=38%, list=22%, signal=29%	4318/7850/9586/56034/5894/2033/4790/7039/1499/6655/1147/5291/6934/5728/1027/2885/1871/4792/5604/5295/3480/5925/2932/4893/5170/3551/5594/10488/1385/8517/5595/3845/1017/572/7184/5293
hsa03030	DNA replication	36	0.546974	1.57762	0.0166731	0.0416827	0.0216108	4977	tags=44%, list=27%, signal=33%	5985/29935/6118/5984/5111/4174/5981/5982/4171/10714/5557/6119/54107/56655/4176/5424
hsa04920	Adipocytokine signaling pathway	67	0.462208	1.45692	0.0189582	0.0470445	0.0243907	3101	tags=30%, list=17%, signal=25%	2180/9021/7133/2182/3717/7132/10645/4790/1147/2181/5562/8660/79602/51703/4792/5564/6774/3551/6256/7124
hsa04962	Vasopressin-regulated water reabsorption	44	0.503138	1.51005	0.0194163	0.0478268	0.0247963	4318	tags=48%, list=23%, signal=37%	109/9586/51143/8766/5566/5878/1783/5869/5868/6844/10488/1385/51626/10671/1639/396/51164/397/84516/10540/1781
hsa04976	Bile secretion	78	-0.307503	-1.4171	0.0197023	0.0481772	0.024978	2508	tags=26%, list=13%, signal=22%	477/6555/123264/10864/6580/9376/10998/478/64241/570/2778/8431/114/10257/482/358/6343/6513/760/9429
hsa04744	Phototransduction	26	-0.433578	-1.54255	0.0199189	0.0483538	0.0250695	3487	tags=42%, list=19%, signal=34%	1259/8787/2979/2986/5145/810/2779/3000/6010/51806/6011
hsa00052	Galactose metabolism	29	0.552556	1.53716	0.0210853	0.0507659	0.0263201	1737	tags=28%, list=9%, signal=25%	3101/8972/55276/5236/7360/2720/3099/2717
hsa04370	VEGF signaling pathway	57	0.468519	1.44546	0.0212156	0.0507659	0.0263201	4190	tags=42%, list=22%, signal=33%	1432/5894/5880/5321/5879/5291/5743/5829/5604/5295/5530/9261/5603/7867/4893/5336/5579/5594/998/5595/3845/7422/572/5293
hsa00983	Drug metabolism - other enzymes	64	0.473775	1.48913	0.0215722	0.0511724	0.0265309	2683	tags=25%, list=14%, signal=21%	7378/1890/9/4257/978/50484/10201/51733/3614/6241/7084/9446/2990/8824/4353/1806
hsa04330	Notch signaling pathway	61	0.46654	1.45558	0.021691	0.0511724	0.0265309	4059	tags=43%, list=22%, signal=33%	8650/7090/182/3516/2033/9794/23385/3065/6310/55534/22938/151636/83737/83464/9541/5663/55851/1488/7091/4853/6868/5986/3280/51107/4851/23013
hsa00640	Propanoate metabolism	31	0.53878	1.52149	0.0223341	0.0515996	0.0267523	5360	tags=55%, list=29%, signal=39%	51/3939/8803/26275/1738/18/55902/3030/84693/8802/8310/8801/593/5096/55862/1629/1892
hsa00010	Glycolysis / Gluconeogenesis	64	0.472133	1.48396	0.0222309	0.0515996	0.0267523	3645	tags=38%, list=20%, signal=30%	3101/55276/5236/226/2821/2023/5230/5315/217/3939/5160/3099/2597/1738/5223/83440/55902/223/221/1737/130589/10327/5162/7167
hsa01524	Platinum drug resistance	70	0.45805	1.45725	0.0223158	0.0515996	0.0267523	4554	tags=41%, list=24%, signal=31%	4217/637/4257/355/5291/317/5980/331/8772/538/836/1317/9446/5295/7155/4437/4292/5170/5594/581/5595/7153/578/572/5366/5293/841/672/842
hsa04530	Tight junction	159	0.402208	1.35299	0.0242445	0.0556294	0.0288417	4102	tags=32%, list=22%, signal=25%	4217/10095/4734/57826/7846/81/10094/3059/51762/5879/87/7277/5562/50848/10109/4214/10092/10627/5566/10097/103910/4218/84790/5872/10552/23513/4627/5564/5111/9181/60/6093/387/23370/9693/7408/912/7454/5590/998/123720/10376/5515/3308/4478/81873/7430/10096/7278/54566/140465
hsa01212	Fatty acid metabolism	50	0.483046	1.47403	0.0257304	0.0586373	0.0304011	2649	tags=32%, list=14%, signal=28%	2180/2182/30/5538/51/2181/64834/1376/3032/34/6342/51703/84869/3030/9524/37
hsa04211	Longevity regulating pathway	88	0.428332	1.38995	0.0263713	0.0596918	0.0309478	4788	tags=41%, list=26%, signal=31%	109/9586/9365/10645/4790/6648/5291/5562/83667/8660/847/79602/5566/5295/5564/60673/3480/9474/4893/26060/9470/10488/23411/9821/1385/581/1386/7248/3845/7249/5293/5571/3643/5970/8408/207
hsa05205	Proteoglycans in cancer	199	0.377678	1.28268	0.0271903	0.0611326	0.0316948	3969	tags=31%, list=21%, signal=24%	3082/4318/1432/7099/7409/7097/5777/5894/967/3685/4659/8826/10855/355/1499/3059/6655/5879/5291/3091/10451/7040/960/2885/406991/836/5829/5566/818/5329/5058/5604/5295/29102/867/3480/60/6774/84309/5603/6093/4893/387/5170/5336/5501/5579/5594/1655/7124/998/5499/3708/3678/5595/4478/5500/3845/7430/2316/7422
hsa00562	Inositol phosphate metabolism	72	0.442813	1.41482	0.0281081	0.0627748	0.0325462	3645	tags=32%, list=20%, signal=26%	9896/3613/9107/5294/5291/3612/3628/5728/3635/5297/4534/8776/9110/22908/3636/8867/253430/79837/8897/5336/64419/3631/7167
hsa04913	Ovarian steroidogenesis	47	0.479804	1.45781	0.0292463	0.0641824	0.033276	2795	tags=23%, list=15%, signal=20%	1545/109/240/5321/8644/5743/51478/5566/1588/3480/3949
hsa00564	Glycerophospholipid metabolism	83	0.433613	1.40298	0.0295047	0.0641824	0.033276	3013	tags=27%, list=16%, signal=22%	9489/5337/5130/54947/5321/9926/56994/56261/154141/10434/10908/10390/8443/8760/129642/1120/253558/79143/79888/8527/55500/2820
hsa04610	Complement and coagulation cascades	83	0.430153	1.39178	0.0295047	0.0641824	0.033276	1413	tags=19%, list=8%, signal=18%	3684/2153/719/1604/728/3689/5265/966/2157/4179/710/1378/3687/713/7056/5055
hsa04015	Rap1 signaling pathway	202	0.380912	1.29589	0.0292213	0.0641824	0.033276	3191	tags=23%, list=17%, signal=19%	3082/109/1432/57568/3684/54518/7409/56034/2773/3689/5894/5608/5880/2357/135/9732/5899/3683/1499/6494/5879/5291/2771/2776/10451/3937/5216/5898/1398/5604/5295/83593/7094/3480/60/91860/5603/10636/4893/387/9693/7408/5579/5594/5590/998/9170
hsa04512	ECM-receptor interaction	88	-0.270612	-1.25928	0.0312228	0.0674815	0.0349865	6438	tags=56%, list=35%, signal=37%	1280/1834/5649/3918/3911/2814/1101/56955/1282/1286/1287/22987/3655/1284/6382/1758/3914/3381/1605/3696/8515/3675/1277/22798/1297/255743/7143/3693/22801/3908/8516/7058/1311/3913/3910/3694/3691/1291/284217/7060/3690/375790/1278/3339/9900/7148/1292/2815/7057
hsa04657	IL-17 signaling pathway	93	0.43578	1.42379	0.0319249	0.0685567	0.0355439	4715	tags=35%, list=25%, signal=27%	3934/4318/1432/23765/4790/1051/2919/29110/3553/1147/5743/8772/836/6280/4792/7189/2353/5603/2932/3551/5594/6885/7124/8517/5595/7128/7184/6279/841/6426/5970/51433/29761
hsa01522	Endocrine resistance	95	0.410093	1.33949	0.0356394	0.0760459	0.0394268	4190	tags=35%, list=22%, signal=27%	4318/109/1432/182/5894/6655/5291/1027/638/2885/1871/5566/5604/5295/6464/6667/3480/5925/2353/5603/4893/5594/4853/5469/581/1031/5595/8202/3845/4851/572/9611/5293
hsa05034	Alcoholism	104	0.415015	1.36537	0.036011	0.0763524	0.0395857	3867	tags=31%, list=21%, signal=25%	9586/2773/5894/8520/59345/135/10645/9759/2787/3065/6655/2790/2771/2782/2885/5566/5604/6464/91860/4893/5501/5594/2783/54331/10488/1385/5499/8841/1386/5595/5500/3845
hsa04928	Parathyroid hormone synthesis, secretion and action	104	0.413559	1.36058	0.0372635	0.0785112	0.0407049	3587	tags=28%, list=19%, signal=23%	109/9586/2773/5337/5894/9365/64386/4205/11214/409/2771/9935/2776/7421/5566/5604/6667/10672/2353/5142/387/5579/5594/6256/10488/1385/3708/1386/5595
hsa04150	mTOR signaling pathway	150	0.390775	1.30775	0.0376016	0.0787284	0.0408176	4225	tags=35%, list=23%, signal=28%	2887/58528/528/5894/6195/7132/51719/8649/526/6655/1147/6197/5291/523/5562/83667/5728/9675/2885/10542/153129/51606/28956/5604/5295/55004/389541/3480/96459/529/2932/4893/387/5170/3551/5579/5594/92335/51256/9470/7124/6249/5595/6196/7248/6446/10670/3845/7249/64121/8323/5293/6502
hsa03440	Homologous recombination	37	0.502135	1.45901	0.0379597	0.0789844	0.0409503	4977	tags=46%, list=27%, signal=34%	11073/4683/29935/6118/675/79184/641/5932/80198/50511/10714/51720/672/6119/580/10111/5424
hsa04136	Autophagy - other	31	0.522348	1.47509	0.0398551	0.0824164	0.0427296	5409	tags=55%, list=29%, signal=39%	55062/64422/10533/23130/84938/60673/9474/83734/55102/5515/8678/3476/9140/11337/23192/9776/115201
hsa05207	Chemical carcinogenesis - receptor activation	184	0.376281	1.27172	0.0403226	0.0828716	0.0429656	4281	tags=29%, list=23%, signal=23%	1545/109/604/9586/2773/182/5894/3838/4257/3717/6195/4790/6655/409/6197/688/5291/2771/6777/3837/7421/2885/331/5566/154/9446/5604/5295/407025/6776/5925/6774/3840/2353/4893/5579/5594/6256/4853/10488/9314/1385/1386/5595/405/6196/3839/896/3845/7422/572/7184/5293/406886
hsa04912	GnRH signaling pathway	87	0.414347	1.34169	0.0411827	0.0841232	0.0436145	3587	tags=30%, list=19%, signal=24%	5580/109/1432/5337/5894/5608/4215/5321/6655/2776/2885/4214/5566/818/5604/2185/91860/10746/5603/4893/5579/5594/6416/998/3708/5595
hsa04940	Type I diabetes mellitus	40	0.48695	1.43463	0.0421053	0.0854864	0.0443213	3577	tags=32%, list=19%, signal=26%	355/3553/3134/3133/3552/3135/3106/3107/7124/3108/3105/5799/3126
hsa00071	Fatty acid degradation	42	0.47711	1.41615	0.0428737	0.0865222	0.0448583	2649	tags=31%, list=14%, signal=27%	2180/2182/30/51/2181/1376/3032/34/217/51703/223/3030/37
hsa00260	Glycine, serine and threonine metabolism	38	-0.351385	-1.39914	0.0443188	0.0883738	0.0458183	3954	tags=45%, list=21%, signal=35%	8639/1491/5224/189/4129/1757/51268/55349/10993/23464/2628/2593/113675/4128/212/64902/669
hsa04810	Regulation of actin cytoskeleton	224	0.366988	1.254	0.0440882	0.0883738	0.0458183	3985	tags=30%, list=21%, signal=24%	3985/3684/7409/56034/3689/5894/5880/3685/10095/4659/8826/3679/1730/81/10094/3687/54434/3683/6655/5879/5291/87/26999/10451/10109/89846/324/5216/5829/10092/1398/10627/85464/10097/3071/103910/10552/9459/5058/5604/5295/4627/2934/5062/79837/60/10672/6093/4893/387/5501/5594/998/9170/5499/3678/5595/4478/8874/5500/81873/3845/7430/3676/10096/10788/55845
hsa00480	Glutathione metabolism	53	0.453604	1.39476	0.0446927	0.0885921	0.0459315	2764	tags=28%, list=15%, signal=24%	2539/5226/26873/4257/51056/50484/290/373156/3417/2730/6241/9446/51060/6611/2936
hsa04520	Adherens junction	85	0.412089	1.33188	0.0498409	0.098216	0.0509211	3141	tags=32%, list=17%, signal=27%	5777/5880/8826/2033/7046/81/1499/5879/87/6934/10627/103910/1495/5795/3480/60/6093/387/7048/5770/5594/4089/7454/83605/6885/64750/998

## Sheet: LIAS
ID	Description	setSize	enrichmentScore	NES	pvalue	p.adjust	qvalue	rank	leading_edge	core_enrichment
hsa03010	Ribosome	126	0.717722	2.86818	1e-10	3.36e-09	1.97e-09	3714	tags=74%, list=20%, signal=60%	11224/6128/6232/200916/25873/6229/6201/51065/6164/6159/6227/6124/11222/6146/6193/64983/6222/54460/6143/64979/6192/3921/4736/6135/29093/6175/29088/6230/6155/28998/6191/6132/6133/6218/65008/51373/6122/51187/6152/6160/2197/6136/6188/51121/6130/64981/23521/6167/6161/55173/6166/51264/9045/6168/9801/6228/51116/51263/6187/124995/64968/64965/6235/9553/6170/51021/6204/6169/29074/65003/64969/63931/6189/615…
hsa03040	Spliceosome	121	0.665554	2.6477	1e-10	3.36e-09	1.97e-09	4380	tags=66%, list=23%, signal=51%	9716/6633/51690/23658/6637/4116/55119/10946/10286/10594/10915/23350/1655/10772/23451/6636/1665/220988/6632/3178/51645/9129/6628/57819/6634/6626/10569/29896/6100/84844/25949/84950/55696/57187/10189/9128/51691/3312/6434/51340/9879/5356/23020/10285/6429/51362/22827/8449/3310/2521/55660/83443/22938/9775/7307/9416/27258/51729/51639/6629/3190/10465/58517/151903/11157/6627/51503/22916/6635/27339/11325/2…
hsa03013	Nucleocytoplasmic transport	99	0.590703	2.30005	1e-10	3.36e-09	1.97e-09	5468	tags=63%, list=29%, signal=45%	3838/10527/5901/129401/4116/7514/387082/3839/5903/11260/9972/7175/79902/57122/3837/51808/55706/55161/81929/29107/57187/10189/51068/10482/9631/10250/9775/7341/25909/23534/10073/26019/11269/23225/23165/22916/6612/1915/10284/22985/9984/10921/3841/55110/55746/9939/100101267/80145/23214/7329/23636/8563/79228/5411/8021/79023/22794/6396/3836/4686/8480/53371
hsa05169	Epstein-Barr virus infection	192	0.505183	2.09748	1e-10	3.36e-09	1.97e-09	5473	tags=55%, list=29%, signal=39%	29760/919/915/3117/5295/917/3108/3065/4609/7431/3122/10213/5705/5706/5291/5718/5701/3716/930/6850/1019/916/3683/836/3119/9861/637/3665/5719/54205/22938/3516/8772/6772/3134/3109/5713/7157/7297/3113/3455/5707/5717/7874/3133/4794/4790/1643/5603/890/1027/9134/3115/581/6885/5714/9636/5709/5708/960/5879/57506/207/5610/6890/5702/567/5700/3135/695/5925/3551/3126/3106/10000/953/965/4615/4067/2923/5704/493…
hsa05020	Prion disease	245	0.495576	2.08545	1e-10	3.36e-09	1.97e-09	4785	tags=51%, list=26%, signal=38%	1345/5295/2534/5695/4725/7385/293/5685/5688/55967/4715/292/4726/1350/10213/5705/5683/9586/5706/27089/4706/5291/1965/4702/5718/51079/5701/4722/4700/4714/4724/7417/4712/4704/4707/5686/4711/7388/836/4541/9861/4697/5692/3312/5719/3708/5691/1351/1347/54205/7277/1537/4698/3310/1349/54539/203068/4719/4513/84617/5713/7386/5530/2932/5684/4720/713/4708/653361/5707/10488/5717/29796/3552/5580/1460/1329/9167/…
hsa05171	Coronavirus disease - COVID-19	217	0.494665	2.06445	1e-10	3.36e-09	1.97e-09	3421	tags=37%, list=18%, signal=30%	11224/6128/6232/200916/25873/6229/6201/51065/6164/6159/6227/6124/5295/6146/6193/6222/6143/6192/3921/4736/6135/6175/6230/6155/6191/6132/6133/6218/6122/51187/6152/6160/2197/6136/6188/51121/1675/6130/5291/23521/6167/6161/6166/3716/9045/6168/6850/6228/6187/6235/6170/6204/6169/834/103/6772/4600/6189/7297/6156/713/6138/3455/4599/6224/4790/6173/6147/5603/6210/6205/3570/6885/728/6206/9636/719/57506/6171/…
hsa05012	Parkinson disease	236	0.484905	2.02935	1e-10	3.36e-09	1.97e-09	4564	tags=50%, list=24%, signal=38%	1345/57181/5695/4725/7385/293/5685/5688/55967/4715/292/4726/1350/10213/5705/5683/5706/11315/27089/4706/1965/4702/5718/51079/5701/4722/4700/4714/4724/7417/4712/4217/4704/4707/5686/4711/7388/836/4541/9861/4697/5692/5719/3708/5691/1351/1347/135/54205/7277/1537/4698/1349/54539/203068/4719/7326/4513/84617/5713/7386/7157/5684/9817/4720/55669/4708/818/5707/5717/29796/7295/1329/9167/9377/5682/4729/4709/7…
hsa05168	Herpes simplex virus 1 infection	457	0.45949	1.97573	1e-10	3.36e-09	1.97e-09	5503	tags=46%, list=29%, signal=33%	55769/84527/9668/162966/3117/55900/5295/3108/57343/7695/9831/5501/90333/84914/147923/84874/162967/3122/94039/330/90321/284390/84924/163049/5291/126295/1965/90592/126017/345462/7699/7561/1967/170960/7748/7562/7738/3716/93134/90594/6850/7559/390980/10189/730051/284309/836/3119/163050/158431/6672/7770/6940/10482/59348/637/10838/7569/147687/3665/146540/6429/54205/115509/7767/339559/55422/79788/8772/5…
hsa05014	Amyotrophic lateral sclerosis	330	0.460704	1.96031	1e-10	3.36e-09	1.97e-09	5255	tags=51%, list=28%, signal=37%	1345/129401/23435/5695/4725/7385/5685/116442/5688/55967/29978/4715/5903/4726/1350/10213/5705/5683/9972/5706/7175/27089/4706/79902/57122/1965/4702/220988/3178/5718/2882/51079/5701/55706/4722/4700/81929/29107/6311/4714/4724/4712/4217/4704/4707/5686/4711/7388/10189/836/4541/9861/10482/4697/637/5692/5719/60673/5691/1351/1347/834/54205/7277/1537/400916/4698/4218/9631/2521/1349/54539/203068/4719/7415/4…
hsa05016	Huntington disease	277	0.460436	1.94962	1e-10	3.36e-09	1.97e-09	4012	tags=41%, list=22%, signal=33%	1345/5695/4725/3065/7385/293/5685/5688/55967/4715/292/4726/1350/10213/5705/5683/9586/5706/27089/4706/4702/5433/5718/2882/51079/5701/4722/5436/4700/4714/4724/5440/7417/5438/4712/4217/4704/4707/5686/4711/7388/6648/836/5437/4541/2033/9861/4697/5692/5719/60673/3708/5691/1351/1347/54205/7277/1537/4698/1349/54539/203068/4719/4513/84617/5713/7386/7157/5684/55102/4720/10671/5434/4708/5707/10488/5717/2979…
hsa04020	Calcium signaling pathway	247	-0.33461	-1.96721	4.33e-10	1.32e-08	7.75e-09	5370	tags=51%, list=29%, signal=37%	5331/2263/163688/3710/6547/2906/2065/6870/9630/5535/2064/5578/5021/4915/5979/4638/492/2247/147/2904/148/107/5350/1812/7201/116443/2250/2246/2668/2324/5582/552/2905/775/9127/774/7125/887/8823/9965/4842/4846/6915/2249/8817/487/8822/4916/5333/146/113026/2253/2903/2321/80310/8913/3363/2255/8877/23236/4843/845/8074/5024/816/2066/115/5733/6869/7134/5156/624/3361/2911/4923/4486/2902/1133/116444/7424/623…
hsa03050	Proteasome	42	0.713038	2.43863	1.28e-09	3.48e-08	2.04e-08	4231	tags=81%, list=23%, signal=63%	5695/5685/5688/10213/5705/5683/5706/5718/5701/5699/5686/5698/9861/5696/5692/5719/5691/5713/5684/5707/5717/5720/51371/5682/5714/5709/5708/5689/5702/5700/5704/10197/11047/5694
hsa03008	Ribosome biogenesis in eukaryotes	70	0.617893	2.29009	1.35e-09	3.48e-08	2.04e-08	4579	tags=64%, list=25%, signal=49%	51602/2091/5901/83732/7514/51367/10436/23160/29102/55781/55651/55127/54433/84128/55272/28987/29107/23195/102157402/51077/29889/92856/10199/51068/10482/55131/4931/10557/51119/55341/1460/55226/134430/26354/3692/9790/10813/1457/55505/10556/22803/1459/23560/10248/54552
hsa00190	Oxidative phosphorylation	111	0.552338	2.17805	1.52e-09	3.64e-08	2.13e-08	4459	tags=58%, list=24%, signal=44%	1345/4725/7385/27068/55967/4715/4726/1350/27089/4706/5464/4702/51079/4722/8992/4700/4714/4724/4712/4704/4707/4711/7388/51606/4541/4697/1351/1347/54205/1537/4698/1349/54539/4719/4513/1353/7386/10312/4720/4708/29796/533/155066/1329/9167/9377/4729/4709/7381/7384/4694/4718/6391/4710/6392/1340/1355/4716/9550/10063/1327/526/4696/6390
hsa04740	Olfactory transduction	119	-0.437763	-2.36551	1.92e-09	4.3e-08	2.52e-08	7185	tags=74%, list=39%, signal=46%	2774/2788/120066/162998/138804/5136/120065/26595/283160/4993/26333/817/283159/26707/26245/282775/5592/81399/390892/158131/1262/79345/442184/23538/83988/7932/26532/1258/442186/163688/6547/26497/81285/26531/390064/26188/26538/390058/26246/81797/5593/81696/8387/26248/124538/8390/26476/4991/135946/126370/26338/26648/10798/4995/390066/1261/26716/26219/57101/26529/8383/26689/283297/26740/816/282763/264…
hsa05208	Chemical carcinogenesis - reactive oxygen species	200	0.479329	1.99167	3.02e-09	6.34e-08	3.71e-08	5251	tags=52%, list=28%, signal=37%	1345/5295/4725/5337/7385/293/55967/4715/292/4257/5894/4726/1350/65010/27089/4706/5291/4702/23683/51079/4722/4700/4714/196/4724/7417/4712/4217/4704/4707/4711/7388/6648/10327/4541/8644/4697/1351/1347/1537/4698/1349/54539/4719/4513/1836/6654/7386/9817/4720/4708/653361/29796/5580/4790/1329/9167/9377/5603/4729/4709/7381/7384/4694/4718/6391/5879/4710/207/6392/1340/3551/7422/3091/10000/4716/847/5728/641…
hsa03420	Nucleotide excision repair	58	0.639006	2.29589	3.61e-09	7.13e-08	4.18e-08	4173	tags=60%, list=22%, signal=47%	5111/5984/54107/5981/902/5887/6119/5433/5436/2073/5440/5438/6118/57654/5437/2071/1022/29935/7507/2966/56655/5427/2967/5985/5434/8450/7508/1643/404672/5982/5431/5425/3978/2965/2968
hsa03018	RNA degradation	69	0.612435	2.26687	4.48e-09	8.37e-08	4.9e-08	5841	tags=72%, list=31%, signal=50%	11340/51690/29883/23658/84186/115752/5042/694/255967/57819/9924/170506/10140/51691/196513/55802/23644/25904/28960/87178/5073/27258/80336/11157/4850/22894/57472/51013/4849/2023/10438/10766/5213/22803/2027/4848/3313/3329/27257/23019/25804/26986/2026/5393/1656/118460/9337/219988/10200/51010
hsa05010	Alzheimer disease	350	0.416176	1.77403	5.33e-09	9.42e-08	5.52e-08	4459	tags=41%, list=24%, signal=32%	8883/1345/57181/5295/5695/4725/7385/293/5685/5688/55967/4715/292/5894/4726/1350/10213/5705/5683/5706/27089/4706/5291/1965/4702/5718/51079/5701/4722/4700/4714/4724/1499/7417/4712/4217/4704/4707/5686/4711/7388/836/4541/9861/4697/102/637/5692/23401/4311/5719/60673/3708/5691/1351/1347/54205/7277/1537/4698/1349/54539/203068/4719/4513/8772/324/84617/5713/7386/5481/5530/2932/5684/55102/57142/4720/4708/3…
hsa05203	Viral carcinogenesis	163	0.488995	2.00158	1.04e-08	1.75e-07	1.03e-07	5943	tags=56%, list=32%, signal=38%	8379/5295/3065/10971/5366/28973/9586/5291/2958/5922/3716/6850/5966/7529/1019/836/6672/23513/2033/5934/3665/7532/7533/22938/2959/3516/2966/3134/7157/2967/5315/10488/7874/3133/4790/8841/3190/2961/890/1027/9134/6908/2960/581/5567/9759/5879/5610/5700/3135/5925/468/3106/81/9093/1385/4067/7531/2965/3572/2968/7534/4893/3661/3107/10379/1108/6777/1111/894/572/7185/3845/4193/27044/6776/23352/983/1642/9114/…
hsa04932	Non-alcoholic fatty liver disease	151	0.499463	2.03619	1.62e-08	2.59e-07	1.52e-07	3985	tags=46%, list=21%, signal=36%	1345/5295/4725/7385/55967/4715/4726/1350/5562/27089/4706/5291/1965/4702/51079/4722/4700/4714/4724/4712/4217/4704/4707/4711/7388/79602/836/4697/637/1351/1347/54205/1537/4698/1349/54539/4719/4513/7386/2932/4720/4708/29796/3552/4790/1329/9167/9377/5603/4729/4709/7381/7384/4694/4718/6391/3570/581/5879/4710/207/6392/1340/3551/468/10000/4716/8660/4296
hsa03015	mRNA surveillance pathway	86	0.570125	2.18517	2.11e-08	3.23e-07	1.89e-07	5314	tags=59%, list=28%, signal=43%	51692/4116/23435/23708/5501/8106/5042/5529/55012/26528/80335/29107/1477/10189/10482/2521/8732/10250/9775/9887/23283/11051/80336/1479/5527/26019/11269/1478/2107/5499/22916/53981/5520/10284/10914/53918/5515/22985/8731/29101/10921/55110/79869/9939/81608/100529063/5411/51585/22794/4686/26986
hsa04110	Cell cycle	153	0.493408	2.01303	2.35e-08	3.43e-07	2.01e-07	5358	tags=51%, list=29%, signal=37%	10926/5111/8379/3065/10971/4999/1875/4609/23595/902/5529/51433/701/29945/4089/994/8317/891/7529/1019/8881/7272/2033/5934/25836/4176/1022/8697/119504/4174/23244/7532/7533/5000/10274/4171/10735/7157/10403/2932/5527/9126/246184/890/1027/9134/5885/25906/26271/699/5591/23594/4175/4085/4172/5925/5515/64682/7531/51434/990/7534/1871/1111/10459/25/894/545/546/4193/9133/1028/9587/983/993/4173/23047/9212
hsa04141	Protein processing in endoplasmic reticulum	158	0.485491	1.98362	3.57e-08	4.99e-07	2.93e-07	5239	tags=53%, list=28%, signal=39%	201595/10427/23480/55768/29978/22872/5887/6746/7323/1965/80267/5611/6185/1650/10952/746/58505/4217/10130/9871/165324/6748/10961/84061/3312/3310/7326/7415/64215/51009/6745/10273/3703/23471/25956/4287/26270/10134/10483/10113/6184/91445/581/23193/7322/7184/3326/7993/7841/9632/10802/9695/57134/468/1603/51726/55666/11253/2923/5034/55968/22926/258010/55757/56893/3309/11231/823/10294/10525/10956/51035/5…
hsa05415	Diabetic cardiomyopathy	180	0.467133	1.92414	4.21e-08	5.66e-07	3.32e-07	5575	tags=57%, list=30%, signal=40%	1345/9882/5295/4725/5501/7385/5160/293/55967/4715/292/4726/1350/948/27089/4706/5291/4702/5162/51079/4722/4700/4714/4724/7417/4712/4704/4707/4711/7388/4541/4697/1351/1347/4318/1537/4698/5590/1349/54539/4719/4513/7386/2932/4720/4708/653361/818/29796/5580/4790/7046/1329/9167/9377/5880/5603/142/4729/2597/4709/7381/7384/1376/4694/4718/6391/5879/5499/4710/207/6392/1340/5165/10000/4716/5166/5728/1327/46…
hsa04742	Taste transduction	76	-0.474096	-2.35843	6.07e-08	7.84e-07	4.6e-07	6007	tags=63%, list=32%, signal=43%	3355/3352/50834/5332/2555/50838/259287/5331/259286/3710/50836/9033/6340/2557/9568/112/50833/50837/775/2559/2554/259285/170572/2784/3359/23236/2558/5024/2914/3354/2911/5726/196883/3351/22953/5137/10021/51764/40/2556/3350/6337/114/954/6338/5153/9177/29850
hsa03030	DNA replication	36	0.67333	2.23014	2.88e-07	3.59e-06	2.1e-06	5308	tags=81%, list=28%, signal=58%	5111/5984/5557/54107/5981/6119/6118/4176/29935/4174/6742/4171/56655/5427/84153/246243/5985/5982/5422/4175/4172/5425/3978/10535/2237/79621/5424/1763/4173
hsa03083	Polycomb repressive complex	81	0.549659	2.08284	3.78e-07	4.54e-06	2.66e-06	4518	tags=48%, list=24%, signal=37%	2146/648/5931/84678/3065/11335/84458/22823/7323/5928/23269/84456/8726/2033/6322/10600/1911/26147/23492/29915/7874/55252/1460/1876/22992/23512/54880/7322/80012/23466/7528/6015/10138/54881/84108/10238/54554/23429/84759
hsa05132	Salmonella infection	242	0.420457	1.76517	1.02e-06	1.18e-05	6.94e-06	6570	tags=57%, list=35%, signal=38%	51429/5898/26999/4609/3839/330/5894/929/6188/5788/6281/5291/399/5287/10333/29108/10096/23643/1499/64746/6932/836/5286/834/54205/7277/203068/8772/10095/84617/9367/837/10109/6990/27072/8743/23191/4074/10671/55770/5294/55845/10094/4790/7295/3606/5216/5603/81873/1781/6237/2597/55207/581/10640/6885/5879/7184/3326/207/3071/3551/6934/6993/10000/7846/8797/4615/84516/10097/84790/1783/58484/2316/103910/558…
hsa04714	Thermogenesis	204	0.430455	1.79128	1.12e-06	1.25e-05	7.35e-06	4288	tags=42%, list=23%, signal=32%	1345/86/4725/7385/55967/4715/493753/4726/1350/5562/9586/27089/4706/4702/51241/51079/4722/4700/4714/4724/4712/4217/4704/4707/4711/7388/4541/29078/51103/4697/6198/116228/84987/1351/1347/1537/4698/1349/54539/4719/4513/55471/1353/6654/7248/7386/4720/388753/4708/10488/29796/6601/1329/9167/9377/5603/6603/4729/4709/7381/7384/1376/4694/4718/6391/5567/51780/4710/6195/9658/6392/2181/1340/1355/788/51703/919…
hsa05033	Nicotine addiction	39	-0.574998	-2.42158	2.83e-06	3.07e-05	1.8e-05	6751	tags=79%, list=36%, signal=51%	2564/2893/2891/2561/57084/2555/2906/2562/8973/2568/57030/2563/2557/2904/116443/2905/2559/774/2554/2903/2567/2558/2570/2892/55879/2902/116444/2890/1137/2556/1141
hsa05340	Primary immunodeficiency	36	0.646171	2.14018	3.13e-06	3.28e-05	1.92e-05	3565	tags=50%, list=19%, signal=41%	3575/29760/3932/915/7374/29851/64421/7535/5788/973/930/916/100/3561/925/8625/6890/695
hsa04660	T cell receptor signaling pathway	117	0.478502	1.89909	3.44e-06	3.5e-05	2.05e-05	3786	tags=35%, list=20%, signal=28%	10125/3702/3932/919/915/5295/2534/917/29851/7535/10892/5894/5529/5788/55012/5291/1326/1019/916/5588/4690/6654/5530/3937/2932/7409/925/4775/4794/4790/5527/5603/27040/940/6885/207/5777/5520/3551/5515/10000
hsa04974	Protein digestion and absorption	98	-0.387069	-2.00654	3.64e-06	3.6e-05	2.11e-05	6728	tags=64%, list=36%, signal=41%	256076/10136/1282/169044/1301/23439/3784/1286/1281/1290/3783/1288/1358/1280/57642/1287/480/50509/1300/59272/6547/1298/6505/486/1296/7373/1297/85301/1277/91522/1360/84570/63036/7512/23428/1284/5644/1291/1292/477/1303/6550/23436/1308/1307/1278/1305/440387/2006/1310/1361/1294/6543/136227/1302/5646/5645/478/482/1504/6510/51032/340024
hsa05414	Dilated cardiomyopathy	94	-0.390088	-1.99888	6.84e-06	6.57e-05	3.85e-05	4419	tags=47%, list=24%, signal=36%	107/5350/7137/112/111/59284/4000/781/775/27091/22801/3908/785/3694/487/3690/7168/786/27092/284217/8516/3675/115/6445/59285/3691/7134/59283/4634/196883/782/4607/10369/183/6442/10368/6543/4624/1674/7043/70/114/779/778
hsa03082	ATP-dependent chromatin remodeling	86	0.518599	1.98768	7.11e-06	6.63e-05	3.89e-05	5992	tags=62%, list=32%, signal=42%	196528/86/26039/5931/3065/54107/9643/2186/5928/8467/8089/29994/5977/26122/11177/54556/54108/55274/10467/8099/8607/283899/6601/57459/29117/6603/80314/55193/7528/124944/55929/8295/6944/6605/1107/10856/1108/29844/54891/10933/10445/4798/79913/10263/57504/11176/8932/9275/51773/6599/54617/55257/10902
hsa04120	Ubiquitin mediated proteolysis	135	0.457663	1.83879	9.57e-06	8.69e-05	5.09e-05	5858	tags=56%, list=31%, signal=39%	92912/64750/11059/57448/330/55120/51433/8453/26091/7323/29945/7324/9354/7325/8554/8881/4214/51366/25898/3093/8697/119504/23295/7326/9320/7320/8925/9039/8452/9817/10273/65264/8450/1643/246184/7334/25906/55070/7322/331/867/7332/89910/27339/55294/9690/672/27338/64682/7316/9246/51434/54926/9616/9063/7329/83737/4193/7189/10277/55236/1642/10054/55284/7319/991/9886/10477/29882/55958/11060/10393/6233/459…
hsa04060	Cytokine-cytokine receptor interaction	283	-0.260844	-1.51519	1.03e-05	9.09e-05	5.33e-05	5968	tags=48%, list=32%, signal=33%	643/84818/53833/10850/656/9180/3559/3626/8784/6362/3449/6373/3458/356/3581/3569/3568/7042/10220/4838/94/3556/3448/8600/6376/9547/55540/653/7850/2662/970/284340/6358/1442/58191/8744/3605/9573/7293/1435/282616/650/9173/658/163702/115650/64109/6368/27189/55504/7066/53342/6346/3439/1271/652/5618/657/6360/23529/9466/1437/3565/6366/655/2833/132014/1440/23495/56300/53832/64806/27302/5197/268/4049/2826/1…
hsa04270	Vascular smooth muscle contraction	125	-0.338172	-1.86539	1.12e-05	9.64e-05	5.65e-05	4926	tags=50%, list=26%, signal=37%	5331/163688/3710/283748/673/5578/4638/5739/147/148/107/30814/112/796/9826/111/3779/5582/552/5605/1906/775/84647/4882/4880/64600/146/10267/800/23236/4629/551/115/54776/1908/50487/196883/5320/255189/72/183/10398/5322/4881/10268/3778/23365/553/4879/79784/51806/810/4878/114/10242/779/10266/79924/1907/778/26279/85366
hsa05022	Pathways of neurodegeneration - multiple diseases	437	0.355791	1.52747	1.23e-05	0.000103391	6.06e-05	4564	tags=37%, list=24%, signal=28%	1345/23435/5695/4725/7385/293/5685/116442/5688/55967/4715/292/5894/4726/1350/10213/5705/5683/5706/11315/27089/4706/1965/4702/5718/2882/51079/5701/4722/4700/6311/4714/4724/1499/7417/4712/4217/4704/4707/5686/4711/7388/836/6310/4541/9861/4697/637/5692/23401/5719/60673/3708/5691/1351/1347/54205/7277/1537/4698/4218/2521/1349/54539/203068/4719/7326/7415/4513/8772/7133/324/84617/5713/7386/5481/5530/2932…
hsa03410	Base excision repair	42	0.60636	2.07378	1.65e-05	0.00013174	7.72e-05	5111	tags=60%, list=27%, signal=43%	5111/5984/7374/54107/6996/328/5981/8930/3146/56655/5427/143/5985/142/5982/8505/5425/10038/3978/11284/54840/4913/2237/5424/11232
hsa03250	Viral life cycle - HIV-1	59	0.549641	1.98391	1.63e-05	0.00013174	7.72e-05	2770	tags=41%, list=15%, signal=35%	256987/4300/5901/7514/11168/5903/25920/9972/29082/25939/904/200315/5300/27350/7852/2033/9582/9525/10015/4600/23534/23299/4599/684
hsa05166	Human T-cell leukemia virus 1 infection	218	0.406209	1.69472	1.82e-05	0.000142402	8.34e-05	5993	tags=48%, list=32%, signal=33%	64784/3932/915/3117/5901/8379/5295/917/7514/3108/293/4609/3122/292/51433/9586/701/29945/5291/4089/2224/3716/7417/1019/916/3683/8881/3119/2033/4214/8697/119504/4215/3134/3109/7157/5530/3113/3561/3554/4775/10488/3133/4790/7046/246184/890/9134/6908/25906/3115/581/331/5567/4801/207/567/4085/3560/3135/5925/3551/468/3126/3106/10000/8295/1385/5728/64682/51434/6416/4893/3107/3600/1871/6777/1111/5604/894/…
hsa05164	Influenza A	160	0.432441	1.76835	2.64e-05	0.00020123	0.000117888	5610	tags=47%, list=30%, signal=33%	3838/3117/5295/7514/3108/293/8106/3122/292/5894/5291/1965/5611/2224/29108/3716/29107/1019/836/3119/2033/10482/637/3665/834/54205/103/8772/6772/4600/3109/3459/7297/11100/3113/8743/3455/4599/3552/4790/3606/8766/3115/581/3717/57506/207/5610/3551/3126/10000/8797/4615/4938/6352/3841/51284/3661/10379/29110/5604/100529063/3123/1147/7706/114548/3836/5579/578/5970/8480/5290/7132/9641/64135
hsa04140	Autophagy - animal	163	0.425533	1.74181	3.01e-05	0.000224809	0.000131702	6007	tags=54%, list=32%, signal=37%	5295/116442/57448/5894/5562/8673/5291/1965/3146/89849/3920/84938/22800/5588/60673/6198/3708/26003/4077/4218/9110/3476/58528/7248/57724/83452/54541/27072/55102/55578/55255/7405/5580/9474/6237/23130/6885/9821/10645/5567/207/81671/29982/5515/64419/3091/10000/3480/8660/440275/5728/7316/55014/4893/664/8837/9140/1509/29110/58476/55626/203228/5604/10533/572/9342/56270/3845/7189/83734/22863/55054/5601/64…
hsa05235	PD-L1 expression and PD-1 checkpoint pathway in cancer	87	0.4941	1.89152	3.52e-05	0.000256775	0.000150429	5438	tags=52%, list=29%, signal=37%	10125/3932/919/915/5295/917/7535/5894/5291/3716/916/5588/6198/4215/6772/3459/5530/4775/4794/4790/1460/5603/27040/940/3717/353376/207/27436/5777/3551/3091/10000/1457/4615/5728/4893/1459/5604/3845/7189/1147/7097/5532/5970/5290
hsa04662	B cell receptor signaling pathway	82	0.497401	1.88793	3.6e-05	0.00025729	0.000150731	5596	tags=54%, list=30%, signal=38%	29760/5295/10892/5894/975/5291/973/930/6850/971/11026/6654/5530/2932/27071/7409/4775/4794/4790/55024/5880/2213/5879/3635/207/5777/695/3551/8519/10000/4067/11027/10288/4893/5604/3845/1147/5532/5579/5970/10451/5290/5336/8915
hsa03060	Protein export	22	0.686454	2.03519	3.8e-05	0.000265973	0.000155818	4587	tags=73%, list=25%, signal=55%	23480/28972/196294/6726/6730/10952/5018/23478/60559/6729/6727/9789/83943/3309/11231/58477
hsa05017	Spinocerebellar ataxia	137	0.435615	1.7501	5.79e-05	0.000397185	0.000232686	3956	tags=37%, list=21%, signal=30%	115209/5295/5695/293/5685/5688/292/10213/5705/5683/5706/5291/5718/5701/6311/7417/4217/5686/6310/9698/9861/5692/5719/60673/3708/5691/54205/2959/3516/5713/5684/55102/5707/5717/4287/4976/5682/6908/23130/9821/5714/5709/5708/207/5689/5702/5700/29982/10000/90550/5704
hsa05410	Hypertrophic cardiomyopathy	89	-0.364717	-1.87445	6.08e-05	0.000408452	0.000239287	3975	tags=43%, list=21%, signal=34%	59284/4000/781/1906/775/27091/22801/3908/785/3694/487/3690/7168/786/27092/284217/8516/3675/6445/59285/3691/7134/1636/59283/4634/782/4607/10369/183/6442/10368/6543/4624/1674/7043/70/779/778
hsa00020	Citrate cycle (TCA cycle)	30	0.633795	2.01261	6.48e-05	0.000423004	0.000247813	4747	tags=70%, list=25%, signal=52%	8801/8803/5160/4190/5162/1738/4191/2271/1431/3418/1737/5106/6391/1743/6392/3417/8802/6390/4967/3420/6389
hsa03022	Basal transcription factors	41	0.582194	1.97979	6.55e-05	0.000423004	0.000247813	4812	tags=59%, list=26%, signal=44%	51616/902/6882/2958/6877/2969/2071/1022/8148/2959/2966/2967/404672/2961/6908/2960/6875/6883/2965/27097/2968/6884/6879/6878
hsa05162	Measles	132	0.433505	1.74119	8.51e-05	0.000539771	0.000316219	5610	tags=51%, list=30%, signal=36%	915/8667/5295/917/5291/1965/3716/1019/916/836/637/25898/3312/3665/54205/3310/103/8772/6772/4600/9367/7157/7297/2932/3561/3455/4599/3552/4790/1460/1027/9134/940/2213/581/6885/57506/207/5610/3560/3551/10000/1457/4615/440275/4938/51284/3661/10379/1459/29110/6777/894/572/4179/7189/1147/7097/4478/6776/5601/578/5970/3654/5290/9641/64135
hsa00601	Glycosphingolipid biosynthesis - lacto and neolacto series	28	-0.566604	-2.18088	9.3e-05	0.000578554	0.00033894	3467	tags=43%, list=19%, signal=35%	2524/79369/6484/2527/2528/2523/8703/2525/8704/124872/53947/10331
hsa04950	Maturity onset diabetes of the young	24	-0.58975	-2.18125	0.000122478	0.00074823	0.000438343	5382	tags=67%, list=29%, signal=47%	5080/4821/6927/3171/3110/2645/4760/3172/5078/3630/3651/50674/6928/4825/5313/3170
hsa03430	Mismatch repair	23	0.646956	1.94688	0.000199805	0.00118558	0.00069456	3776	tags=61%, list=20%, signal=49%	5111/5984/4436/4292/5981/6119/6118/29935/6742/5985/4437/5982/5425/3978
hsa04610	Complement and coagulation cascades	83	-0.362246	-1.86076	0.000201125	0.00118558	0.00069456	3670	tags=37%, list=20%, signal=30%	2/3827/3818/5328/5054/716/717/2152/5340/2266/5648/10747/9002/3075/3053/731/624/725/5345/623/1361/2155/732/2243/5624/2159/2147/629/5104/718/1379
hsa04666	Fc gamma R-mediated phagocytosis	91	0.463109	1.7826	0.000209203	0.00121193	0.000709999	5521	tags=51%, list=30%, signal=36%	5295/5337/2214/5894/5788/5291/10096/6850/4082/5321/6198/10095/10109/7409/653361/10094/5580/5880/2209/27040/81873/2215/2213/5879/8853/50807/3635/207/65108/10000/4067/10097/1073/57180/5604/3055/1398/9846/5581/8936/10163/5579/10451/5290/5336/10552
hsa04658	Th1 and Th2 cell differentiation	89	0.459562	1.76359	0.000225425	0.00128378	0.000752087	3791	tags=39%, list=20%, signal=31%	3932/919/915/3117/917/3108/3122/7535/3716/916/3119/5588/84441/6775/3516/6772/3109/3459/9794/7297/5530/3113/3561/4775/182/4794/4790/5603/27040/3115/3717/3560/3551/3126/3566
hsa03440	Homologous recombination	37	0.586711	1.95356	0.000286903	0.00160666	0.000941243	5127	tags=59%, list=27%, signal=43%	6119/11073/10111/6118/580/5932/29935/675/79184/6742/79728/50511/146956/5425/672/4683/25788/5889/5888/80198/5424/83990
hsa04972	Pancreatic secretion	95	-0.334942	-1.73655	0.000316027	0.00174074	0.00101979	4881	tags=46%, list=26%, signal=34%	5578/486/492/6344/1080/107/30814/112/111/5582/84647/1360/63036/487/64600/9635/22802/23236/5407/5644/5406/477/115/23436/440387/50487/196883/5320/491/1361/5322/3778/886/5646/5645/1179/478/114/482/1504/26279/6343/760/51032
hsa03460	Fanconi anemia pathway	47	0.527844	1.83204	0.00039533	0.00214243	0.00125512	7299	tags=79%, list=39%, signal=48%	5980/7398/4292/55120/6119/6118/11201/29935/675/2189/79728/146956/80010/55215/672/51426/2188/545/5889/5888/80198/83990/51455/2067/5395/116028/57599/5429/2187/197342/641/84126/2178/2072/2177/57697/3280
hsa01232	Nucleotide metabolism	79	0.461434	1.73695	0.000434303	0.00231628	0.00135697	4108	tags=43%, list=22%, signal=34%	50808/158/6241/3615/654364/1854/100526794/1635/4830/102157402/10201/50484/271/6240/100/353/8623/132/115024/1503/204/51020/79077/1890/9583/1633/7298/3704/22978/953/51251/29922/51292/978
hsa04976	Bile secretion	78	-0.361506	-1.82829	0.000517549	0.00267533	0.00156731	6756	tags=60%, list=36%, signal=39%	2052/8671/6548/64240/9971/3781/23439/54578/6822/361/7366/480/343/8647/486/6523/6344/1080/1576/107/112/111/10257/54490/200931/54658/477/115/6550/10864/64241/6580/6555/196883/10998/123264/478/114/358/8431/6513/9376/570/482/6343/760/9429
hsa04612	Antigen processing and presentation	70	0.473111	1.75348	0.0005112	0.00267533	0.00156731	4333	tags=47%, list=23%, signal=36%	3117/3821/3108/3122/3823/3119/3312/3310/3308/5641/3134/3109/3113/925/3133/5720/4802/3115/4801/8625/3326/6890/10437/567/3135/3126/1520/3106/1385/2923/10197/3309/3107
hsa01524	Platinum drug resistance	70	0.471927	1.7491	0.000553248	0.00281653	0.00165004	5514	tags=50%, list=30%, signal=35%	5980/7155/5295/4436/5366/4292/4257/330/5291/4217/7153/836/637/7507/54205/8772/7157/538/4437/581/331/2950/207/10000/672/2941/1317/572/9446/4193/578/5290/2956/5170/2067
hsa04659	Th17 cell differentiation	104	0.428792	1.67971	0.000566736	0.00284214	0.00166504	3890	tags=37%, list=21%, signal=29%	3932/919/915/3117/917/3108/3122/7535/4089/3716/196/916/3119/5588/6772/3109/3459/7297/5530/3113/3561/3554/4775/4794/4790/7046/5603/27040/3115/3570/3717/3326/3560/3551/3126/3091/3566/50615
hsa04727	GABAergic synapse	89	-0.332616	-1.70947	0.000584945	0.00289032	0.00169326	5791	tags=49%, list=31%, signal=34%	27165/6529/2555/6538/2562/3763/2785/2786/2568/5578/2563/2557/107/9568/112/111/2752/5582/775/2559/774/6540/2554/2571/10991/2784/2567/2558/2570/2775/115/57468/9001/55879/196883/81539/51764/2556/6714/11345/114/779/778/92745
hsa01200	Carbon metabolism	110	0.428782	1.68963	0.000642761	0.00312997	0.00183366	5213	tags=48%, list=28%, signal=35%	8801/8803/5160/29968/26275/5634/4190/5631/5162/1738/4191/84693/2271/2821/1892/5723/1431/2746/128/3418/39/5096/5315/25796/6472/1737/2806/51/2597/6391/1743/2653/5223/5230/6392/4199/2023/3417/847/5213/226/8802/6390/7167/4967/4200/3420/2027/6389/283871/38/83440/2539
hsa00240	Pyrimidine metabolism	55	0.51095	1.82464	0.00065797	0.00315825	0.00185023	4108	tags=42%, list=22%, signal=33%	6241/654364/1854/100526794/1635/4830/10201/50484/6240/8623/115024/1503/51020/79077/1890/9583/1633/7298/22978/953/51251/29922/978
hsa00510	N-Glycan biosynthesis	51	0.511628	1.8048	0.000727536	0.00339517	0.00198903	3899	tags=45%, list=21%, signal=36%	4124/201595/8813/79053/6185/1650/746/58505/79796/29929/54344/440138/84061/1798/11320/3703/6184/23193/7841/57134/79644/1603/11253
hsa04911	Insulin secretion	85	-0.342277	-1.75325	0.000720869	0.00339517	0.00198903	7243	tags=68%, list=39%, signal=42%	2641/5330/157855/1131/483/108/817/6616/6514/3781/23439/64764/3783/27445/5332/1388/480/5331/116/3710/2695/5578/486/54795/84699/107/112/111/2645/3779/3782/5582/775/9699/23236/5864/6833/816/477/115/196883/2864/815/3630/3651/90993/117/3778/886/478/3780/114/10242/779/6513/2740/482/778
hsa04613	Neutrophil extracellular trap formation	107	0.425125	1.67031	0.000895783	0.00412306	0.00241545	5832	tags=52%, list=31%, signal=36%	5295/3065/293/2214/292/5894/1991/5291/8520/3146/1511/566/6850/7417/4353/3683/834/837/653361/4790/8841/5880/5603/2209/2215/2357/6885/728/3684/9759/5879/207/10000/51284/820/366/4688/5604/64581/10533/1535/1184/4689/1182/7097/6404/23569/1378/5579/5970/5290/5336/51311/79792/10105/7419
hsa04024	cAMP signaling pathway	217	-0.23957	-1.3987	0.00134213	0.00609402	0.00357012	4926	tags=42%, list=26%, signal=32%	673/2695/5021/486/64208/492/1080/84699/2904/5348/107/9568/5350/7137/1812/112/116443/55811/6751/5599/111/84152/10257/2488/5727/5020/27198/2905/5605/1906/775/1261/1081/1394/487/4852/7410/3776/2735/2903/268/5296/2696/1259/816/477/115/3354/5733/2892/1392/2902/116444/3991/1816/51738/1908/196883/3351/1813/815/1129/90993/491/5881/134/10398/2890/117/4881/3360/10021/6752/2737/122876/610/3350/10411/51806/4…
hsa00270	Cysteine and methionine metabolism	49	0.507445	1.77689	0.00140636	0.0063005	0.00369108	1288	tags=27%, list=7%, signal=25%	3945/1786/58478/29968/4548/4190/6611/586/262/191/51074/4191/10768
hsa03020	RNA polymerase	29	0.556284	1.74992	0.00153154	0.006771	0.00396672	2497	tags=34%, list=13%, signal=30%	5433/5436/5440/5438/5437/9533/10621/84172/5434/84265
hsa05322	Systemic lupus erythematosus	49	0.503636	1.76355	0.00162783	0.00709901	0.00415888	3836	tags=43%, list=21%, signal=34%	3117/3108/2214/3122/1991/6632/1511/6628/6634/6741/3119/3109/3113/713/2209/2215/940/3115/942/3126/81
hsa04218	Cellular senescence	152	0.382835	1.5612	0.00164798	0.00709901	0.00415888	5255	tags=43%, list=28%, signal=31%	5295/5501/293/1875/4609/292/5894/23411/5928/5291/10111/7417/891/1019/5934/22800/3708/5810/677/3134/7248/7157/5481/5530/4775/3552/3133/4790/7046/91750/5603/890/9134/6237/5499/207/3135/5925/204851/3106/10000/3364/90550/2305/4683/5728/4893/3107/801/823/1871/1111/5604/894/1978/83593/91860/545/55957/3845/4193/9133/5883/983/993/5532
hsa05332	Graft-versus-host disease	38	0.532345	1.79158	0.00173901	0.00739031	0.00432954	3783	tags=45%, list=20%, signal=36%	3117/3821/3108/3122/3002/3119/3134/3109/3113/3552/3133/940/3115/942/3135/3126/3106
hsa05416	Viral myocarditis	55	0.492316	1.7581	0.0017596	0.00739031	0.00432954	4829	tags=51%, list=26%, signal=38%	3117/2534/3108/3122/3683/836/3119/637/54205/3134/3109/8672/3113/3133/5880/940/3115/942/5879/3135/857/3126/3106/3107/25/3123/1604/27
hsa04640	Hematopoietic cell lineage	94	0.426651	1.65021	0.00191858	0.00795855	0.00466243	3791	tags=37%, list=20%, signal=30%	3575/931/915/914/3117/917/3108/3676/3122/924/929/948/930/3655/916/3119/4311/1436/3109/3113/3554/925/2323/3552/952/290/3574/2209/3115/3570/3684/960/3126/912/3566
hsa05330	Allograft rejection	34	0.551013	1.795	0.00210212	0.00859654	0.00503619	4667	tags=50%, list=25%, signal=38%	3117/3108/3122/3002/3119/3134/3109/3113/3133/940/3115/942/3135/3126/3106/3107/3123
hsa00520	Amino sugar and nucleotide sugar metabolism	46	0.501234	1.73302	0.00212355	0.00859654	0.00503619	4850	tags=54%, list=26%, signal=40%	6675/7358/80146/7360/55577/3074/80896/64841/10020/2821/8790/2585/5236/10007/132789/140838/5372/55276/5238/4351/55907/51167/54187/5373/2673
hsa01250	Biosynthesis of nucleotide sugars	34	0.550287	1.79264	0.00222224	0.00884721	0.00518304	4850	tags=62%, list=26%, signal=46%	6675/7358/80146/7360/55577/64841/10020/2821/8790/2585/5236/140838/5372/55276/5238/4351/55907/23483/54187/5373/2673
hsa04713	Circadian entrainment	92	-0.311739	-1.59638	0.00223813	0.00884721	0.00518304	5376	tags=47%, list=29%, signal=33%	2353/5331/116/163688/3710/2906/3763/2785/2786/5578/2904/5593/107/112/55811/111/5582/2905/775/4842/2784/51655/2903/4544/8913/23236/816/2775/115/2892/2902/8911/9722/196883/815/8912/2890/117/51764/51806/810/3762/114
hsa05032	Morphine addiction	88	-0.317378	-1.63326	0.00234185	0.00904439	0.00529856	7763	tags=64%, list=42%, signal=37%	55970/5144/2792/2560/5139/200959/773/10846/2783/3765/2788/108/5136/5141/2564/3760/2869/2561/4988/2555/2562/3763/2785/2786/2568/27115/5578/2563/2557/107/9568/1812/112/111/5151/5582/2559/774/2554/50940/2784/2567/2558/2570/2775/115/55879/196883/5137/134/51764/2556/5138/3762/114/5153
hsa05135	Yersinia infection	132	0.392441	1.57626	0.00231719	0.00904439	0.00529856	5855	tags=45%, list=31%, signal=31%	3932/5586/5295/3676/7535/5291/29108/10096/834/10095/10109/3937/2932/7409/925/4775/10094/4790/5880/3606/5603/27040/81873/6885/8874/5879/207/6195/9815/147179/7456/3551/10000/4615/6197/10097/58484/5585/6416/3661/57180/29110/5604/1398/7189/1147/5601/114548/10163/5970/3654/10451/5290/391/10552/9138/3678/9844/998
hsa05140	Leishmaniasis	73	0.451313	1.68127	0.00294166	0.0112318	0.00658002	5420	tags=51%, list=29%, signal=36%	3117/3108/3676/2214/3122/3716/3119/6772/3109/3459/3113/653361/3552/4790/5603/2209/2215/5743/3115/6885/3717/3684/1915/5777/65108/3126/4615/4688/1535/3123/4689/7189/7097/1378/5579/5970/3654
hsa05412	Arrhythmogenic right ventricular cardiomyopathy	76	-0.32759	-1.62962	0.00304679	0.0115025	0.00673862	3975	tags=43%, list=21%, signal=34%	59284/4000/781/775/27091/88/22801/3908/785/3694/487/1000/3690/786/27092/284217/8516/3675/29119/6445/59285/3691/51176/59283/782/10369/89/6442/10368/6543/1674/779/778
hsa04744	Phototransduction	26	-0.49478	-1.88985	0.00328771	0.0122741	0.00719067	6481	tags=69%, list=35%, signal=45%	2978/5148/9626/2780/1258/163688/8787/2986/1259/2979/3000/5145/2779/51806/810/5957/6010/6011
hsa04210	Apoptosis	132	0.387146	1.55499	0.00338664	0.0125045	0.00732563	5510	tags=46%, list=30%, signal=33%	5295/839/5366/330/5894/3002/5291/1965/1519/1677/4217/836/637/3708/56616/54205/7277/8772/143/7157/8743/4790/2021/142/9131/581/331/1512/207/10038/3551/468/1520/10000/7846/8797/1075/84790/4001/27429/4893/1521/5783/823/8837/1509/5604/1616/572/7185/8737/3845/1147/9020/5601/1439/578/5970/5290/7132/5170
hsa04924	Renin secretion	65	-0.362744	-1.7156	0.00360657	0.0131718	0.00771657	5370	tags=51%, list=29%, signal=36%	5331/116/163688/3710/5535/5593/112/111/1906/775/5972/9635/22802/23236/1636/1908/5137/134/183/117/4881/3778/5534/51806/1179/810/4878/358/779/155/1907/5153/778
hsa04217	Necroptosis	127	0.386163	1.54447	0.00387854	0.0140128	0.00820925	6315	tags=50%, list=34%, signal=34%	293/292/330/29082/3146/29108/3716/7417/27243/5321/91782/637/9525/834/6775/8772/2746/6772/3459/7297/5481/8743/818/3455/3552/51652/142/9131/581/331/3717/353376/3326/5610/51510/25978/5836/8797/27183/823/10379/8837/6777/9825/3320/8737/10059/6776/5601/11035/114548/7132/27005/124044/7128/7419/3718/8878/824/3454/2495/8795/197259/10616
hsa04940	Type I diabetes mellitus	40	0.505698	1.71517	0.0041836	0.014839	0.00869328	4707	tags=48%, list=25%, signal=36%	3117/3108/3122/3002/3119/3134/3109/3113/3552/3133/940/3115/942/3135/3126/3106/3107/3123/3329
hsa05134	Legionellosis	55	0.471975	1.68546	0.00419556	0.014839	0.00869328	5389	tags=51%, list=29%, signal=36%	1937/929/57396/29108/1195/836/3312/834/54205/3310/7415/4790/3606/3684/1915/9554/4615/58484/664/7100/4671/2919/3329/56681/51128/7097/1378/5970
hsa04621	NOD-like receptor signaling pathway	175	0.356137	1.46157	0.00517784	0.0181224	0.0106168	5280	tags=41%, list=28%, signal=30%	1669/5586/1667/330/29108/3716/2634/7417/56919/3665/3708/2633/834/79184/8772/6772/837/7297/55669/5027/3455/10910/5580/4790/7205/3428/7295/2635/3606/5603/9474/6885/331/9051/57506/3326/10628/84674/3551/91662/114769/140609/90550/4615/58484/4938/7531/5585/9447/10135/6352/820/3661/118429/10379/9140/29110/4671/1535/2919/64127/3320/8737/22900/7189/1147/10059/25828/55054/5601/11035/114548
hsa05220	Chronic myeloid leukemia	75	0.426801	1.5947	0.00615351	0.0213152	0.0124873	5438	tags=51%, list=29%, signal=36%	5295/3065/4609/5894/5291/4089/1019/6654/7157/4790/7046/1643/1027/581/207/867/5925/3551/1488/10000/6464/613/51426/4893/1871/6777/5604/25/572/1398/3845/4193/9846/1147/6776/578/5970/5290
hsa04650	Natural killer cell mediated cytotoxicity	124	0.384644	1.53163	0.00624329	0.0214056	0.0125402	3867	tags=31%, list=21%, signal=24%	3932/919/3821/5295/2534/2214/7535/3384/100528032/5894/3002/5291/3823/962/6850/3683/836/637/7305/6654/3459/5530/3937/8743/7409/4277/3455/3133/10870/5880/27040/2215/5879/5777/3135/3106/6464/8797
hsa05217	Basal cell carcinoma	61	-0.338786	-1.57547	0.0071437	0.0241238	0.0141327	3897	tags=59%, list=21%, signal=47%	1857/7855/4616/7472/7482/7474/80326/10912/650/7475/5727/7478/652/8643/7476/2735/81029/51684/2736/51176/6469/8313/7479/6608/8325/54361/8322/2737/374654/10297/7481/7477/7471/8326/7480/1647
hsa05161	Hepatitis B	158	0.359885	1.47042	0.0071797	0.0241238	0.0141327	5610	tags=41%, list=30%, signal=29%	5111/5295/10971/4609/5894/9586/5291/4089/3716/7529/836/2033/4214/637/3665/54205/4318/6775/8772/6772/6654/7157/7297/4775/10488/4790/7046/1643/5603/890/9134/581/6885/3717/353376/57506/207/5925/3551/468/10000/4615/1385/7534/6416/4893/3661/29110/1871/6777/5604/572/3845/7189/1147/7097/6776/5601/1642/5579/5970/3654/5290/9641/64135
hsa04724	Glutamatergic synapse	111	-0.271944	-1.45634	0.00736718	0.0245086	0.0143581	6062	tags=51%, list=32%, signal=35%	2900/57084/2898/2917/5332/2918/27165/5331/3710/2906/9762/283748/2785/5535/2786/6505/5578/57030/6511/2904/107/112/116443/111/2752/2899/2913/9229/6512/5582/2905/775/2901/10991/2784/2903/2912/23236/1742/2914/2775/115/2911/2892/2902/116444/196883/6507/85358/255189/81539/2890/50944/51764/5534/114/5338
hsa00620	Pyruvate metabolism	47	0.464235	1.61126	0.00753384	0.0248173	0.014539	3155	tags=40%, list=17%, signal=34%	3945/5160/4190/97/223/5162/1738/2739/4191/10327/2271/128/39/5315/217/1737/5106/9380/98
hsa01240	Biosynthesis of cofactors	133	0.375681	1.50618	0.00778703	0.0254023	0.0148817	5701	tags=45%, list=31%, signal=32%	493911/50808/158/11019/654364/4522/29968/8836/4830/7358/7360/586/84274/1738/51601/60490/102157402/54995/10201/1719/27235/10327/55312/133686/8564/79717/1371/1503/211/6472/217/204/64802/79001/4144/5372/1355/2643/2677/80308/51109/29922/4351/4338/8566/10797/221264/10243/5373/4832/8942/55163/80347/79646/56474/5805/1352/154807/441024/80025
hsa05221	Acute myeloid leukemia	66	0.43402	1.59345	0.00812263	0.0262424	0.0153738	5495	tags=47%, list=29%, signal=33%	5295/4609/5894/929/5291/4353/6932/6198/1436/6654/1848/8864/4790/2209/890/3684/207/3551/6934/10000/4893/6777/5604/572/1978/3845/1147/6776/5970/5290/7704
hsa00640	Propanoate metabolism	31	0.526819	1.68448	0.00828702	0.0265185	0.0155356	3324	tags=39%, list=18%, signal=32%	3945/8801/8803/26275/1738/84693/1892/55862/5096/51/3030/1629
hsa04142	Lysosome	130	0.373116	1.49956	0.00839151	0.0265409	0.0155487	6473	tags=55%, list=35%, signal=36%	1657/23312/1511/3482/3074/1519/175/3920/51606/26985/9741/5641/5538/285362/950/1203/10312/4074/4126/8905/2519/533/4125/8763/1213/256471/5660/9583/1512/164/7805/10947/1520/1075/2720/4668/10577/26088/1176/1521/2799/1509/4891/1200/6556/4758/8546/967/8907/2717/51172/9114/5476/1497/3423/3988/53/84572/2581/23545/4864/10239/3916/22901/2990/537/2760/26503/1513/427/1211/55353
hsa04145	Phagosome	143	0.368122	1.49022	0.00845202	0.0265409	0.0155487	6374	tags=54%, list=34%, signal=36%	3117/3108/2214/3122/23480/929/948/10333/8992/3685/11151/10952/4353/3920/51606/3119/7277/203068/84617/3134/3109/3113/10312/4074/653361/533/155066/3133/4973/2209/1781/2215/3115/2213/23673/3684/5879/6890/3135/9554/3126/1520/3106/7846/84790/1783/9550/526/3107/51143/4688/64581/1535/3123/4689/53407/7097/5869/2204/9114/7879/523/8417/3678/529/821/3105/23545/4481/3916/29927/528/537/10376/8411/1778/9296
hsa05160	Hepatitis C	151	0.360479	1.46958	0.00868543	0.0270213	0.0158302	5598	tags=42%, list=30%, signal=29%	5295/10971/4609/5894/3646/975/5291/1965/3716/1499/7529/8554/1019/836/637/3665/54205/7532/7533/8772/6772/6654/4600/7157/7297/2932/3455/4599/4790/581/57506/207/5610/3434/5520/5925/3551/5515/10000/440275/10197/4938/7531/7534/4893/3661/10379/8837/29110/1871/5604/572/8737/3845/7189/1147/578/5970/3949/5290/7132/9641/10062
hsa04512	ECM-receptor interaction	88	-0.293217	-1.50893	0.00880206	0.027133	0.0158956	6728	tags=60%, list=36%, signal=39%	256076/3674/2812/1282/1286/9899/1288/1280/1287/255743/3911/3693/22987/158326/1101/5649/1758/1298/3909/3696/56955/3918/7058/1297/80144/3381/22798/1277/22801/3908/6382/3694/3690/1284/284217/8516/3913/1291/1292/3675/7143/3691/3339/7057/2815/9900/3914/1278/3910/7060/1311/375790/7148
hsa00785	Lipoic acid metabolism	18	0.58512	1.6669	0.00898366	0.027441	0.016076	4560	tags=61%, list=24%, signal=46%	11019/5160/5162/1738/51601/1737/1629/1743/2653/55526/4967
hsa04971	Gastric acid secretion	72	-0.314122	-1.52081	0.00921333	0.027889	0.0163385	7238	tags=67%, list=39%, signal=41%	115111/5330/1131/483/108/817/6548/23439/3784/6750/3773/5332/496/91807/480/5331/163688/3710/3766/54207/5578/4638/1080/107/112/111/5582/887/3776/23236/816/477/115/3758/196883/815/495/6752/3274/51806/478/810/2520/114/9992/482/85366/760
hsa05210	Colorectal cancer	86	0.397123	1.52209	0.00948695	0.0284609	0.0166735	3786	tags=33%, list=20%, signal=26%	5295/5898/4436/5366/4609/26060/4292/5894/5291/4089/1499/6932/836/6198/54205/324/6654/7157/2932/7046/1643/5880/4437/581/5879/207/6934/10000
hsa00591	Linoleic acid metabolism	24	-0.458733	-1.69667	0.00985139	0.0292926	0.0171608	5149	tags=54%, list=28%, signal=39%	283748/1576/151056/30814/84647/64600/50487/1571/5320/255189/5322/1559/26279
hsa04144	Endocytosis	237	0.333655	1.39779	0.0103046	0.0303715	0.0177928	6015	tags=46%, list=32%, signal=32%	64750/11059/5337/9559/22841/30011/29082/2352/9101/9765/3482/26119/8723/6643/55680/8027/10096/79720/119016/60682/7852/27243/93343/91782/23527/3312/58533/9525/2060/3310/4218/5590/10015/10095/3134/10109/58513/3561/830/10193/3579/10094/3133/7046/84313/55737/51652/8766/1213/81873/64744/8853/50807/867/9815/147179/7456/51510/3560/3135/25978/857/137492/51324/3106/26286/30844/11031/3480/27183/10097/9135/5…
hsa05143	African trypanosomiasis	35	-0.387532	-1.60255	0.0104003	0.0303871	0.017802	6059	tags=57%, list=32%, signal=39%	6401/5330/7412/3043/5332/169355/3458/356/2150/3569/5331/5578/5582/3827/23236/8542/3910/3620/4878/335
hsa00590	Arachidonic acid metabolism	52	-0.353115	-1.59634	0.0105213	0.0304756	0.0178538	4505	tags=46%, list=24%, signal=35%	151056/5742/30814/27306/5730/11283/84647/239/5740/64600/4056/242/247/9536/80142/50487/1571/5320/255189/5322/1559/59344/2687/26279
hsa04380	Osteoclast differentiation	134	0.367773	1.47621	0.0122275	0.035115	0.0205717	5503	tags=40%, list=29%, signal=29%	29760/3932/5295/2534/2214/5291/3716/6850/11026/3708/1436/7305/6772/3459/7297/5530/3937/3554/653361/3455/3552/4790/7046/5603/2209/2215/2213/6885/5879/207/814/695/3551/10000/1385/11027/10288/10379/4688/5604/3726/1535/4689/126014/7189/9846/1147/9020/5601/5532/5970/5290/5336/7132
hsa04130	SNARE interactions in vesicular transport	33	0.506851	1.63993	0.0124673	0.0354555	0.0207712	5981	tags=55%, list=32%, signal=37%	8673/143187/55850/9527/8773/10282/6844/9554/55014/9482/9342/53407/8674/9570/8417/10228/6845/8675
hsa05417	Lipid and atherosclerosis	206	0.334239	1.3902	0.0125572	0.0354555	0.0207712	5550	tags=40%, list=30%, signal=29%	5295/839/929/948/57534/5291/1965/10333/29108/23643/4217/6648/836/637/3312/3665/3708/834/54205/4318/3310/3308/19/7157/5530/2932/8743/7409/653361/4775/818/4790/4973/3606/5603/581/6885/3717/5879/353376/7184/5908/3326/207/9619/3551/468/10000/8797/4615/4067/22926/6352/6416/3309/4893/3661/801/4688/29110/1535/572/2919/3329/91860/4689/3320/3845/7189/1147/7097/5601/5532/114548/5970/3654/3949/10451/5290/54…
hsa00910	Nitrogen metabolism	17	-0.531957	-1.76785	0.0128557	0.035996	0.0210879	1703	tags=35%, list=9%, signal=32%	766/23632/768/763/760/759
hsa00230	Purine metabolism	118	0.366541	1.45665	0.0134614	0.0373805	0.021899	4092	tags=34%, list=22%, signal=27%	50808/158/471/6241/3615/654364/100526794/5198/5634/4830/5631/5471/102157402/10201/2272/50484/271/6240/5236/11164/10606/100/353/2618/132/53343/204/51020/9060/374659/9583/1633/56985/5142/55276/3704/22978/953/29922/51292
hsa05167	Kaposi sarcoma-associated herpesvirus infection	188	0.336778	1.39483	0.0144358	0.0397576	0.0232916	6173	tags=47%, list=33%, signal=32%	5295/4609/5894/5291/9976/3716/6850/1499/1019/6932/836/2033/637/3665/3708/54205/8772/6772/3134/3459/7157/7297/5530/2932/57580/4277/4775/3455/5294/3133/4790/1230/5603/5743/581/3717/942/5879/59345/207/5610/2787/3135/5925/3551/7422/6934/3091/3106/10000/1385/4067/7316/3572/6416/4893/3661/3107/801/10379/29110/2782/1871/5604/2919/91860/3055/3845/1147/22863/5601/5532/578/5970/5290/5336/7132/9641/64422/86…
hsa04726	Serotonergic synapse	108	-0.260554	-1.37533	0.0170175	0.0464869	0.0272338	6350	tags=48%, list=34%, signal=32%	2561/121278/246/3355/3352/5332/6571/7166/5331/3710/283748/2562/3763/2785/2786/673/5578/4129/6532/5742/111/1565/5582/775/239/774/170572/2784/3359/6570/3363/23236/242/247/2775/1644/3354/3361/4128/1843/3351/255189/3360/1559/51764/3350/10411/3762/3362/779/9177/778
hsa04970	Salivary secretion	82	-0.283345	-1.44703	0.0177461	0.0480863	0.0281709	5502	tags=48%, list=29%, signal=34%	480/5331/163688/3710/5578/486/492/727897/147/5593/148/107/112/111/5582/4842/1473/146/23236/477/115/1755/55503/196883/491/3778/54831/51806/478/810/114/5542/5554/1470/155/4025/4586/482/362
hsa05152	Tuberculosis	172	0.340011	1.3964	0.0189106	0.0508316	0.0297792	5617	tags=44%, list=30%, signal=31%	3117/3108/2214/3122/10892/5894/929/1054/3587/10333/11151/3716/6850/3920/51606/836/3119/2033/637/54205/8772/6772/3109/3459/5530/3113/10312/818/533/3552/4790/3606/5603/4802/2209/7096/3588/2215/3115/2213/581/3717/3684/4801/8625/207/3126/1520/10000/4615/1385/820/4046/801/1509/64581/572/3123/3313/3329/91860/64127/7189/7097/1378/5601/5869/5532/9114/5970/3654/64170/7879/7132/8915/26253
hsa00513	Various types of N-glycan biosynthesis	40	0.4648	1.57646	0.0191183	0.0509821	0.0298673	3899	tags=40%, list=21%, signal=32%	4124/201595/6185/1650/3074/746/58505/79796/440138/84061/11320/3703/6184/57134/1603/11253
hsa00310	Lysine degradation	58	0.420974	1.51252	0.0200581	0.0526526	0.030846	5026	tags=41%, list=27%, signal=30%	2146/55904/223/1738/58508/1892/23067/39/64754/217/4297/3030/79723/64324/1743/85007/29072/8085/55217/55526/6839/3033/55870/38
hsa04114	Oocyte meiosis	117	0.366508	1.45461	0.0199489	0.0526526	0.030846	4531	tags=36%, list=24%, signal=27%	8379/5501/10971/5529/51433/29945/891/7529/8881/8697/3708/119504/7532/7533/5530/818/5527/9126/5603/246184/9134/25906/26271/9748/699/5567/5499/6195/4085/5515/6790/3480/6197/285955/64682/7531/51434/7534/801/441273/5604/10459
hsa04914	Progesterone-mediated oocyte maturation	91	0.384339	1.4794	0.0206622	0.0538178	0.0315286	6224	tags=54%, list=33%, signal=36%	8379/5295/5894/51433/29945/5291/994/891/8881/8697/119504/6793/5603/246184/890/25906/699/5567/2773/3326/207/6195/4085/6790/10000/3480/6197/285955/64682/51434/441273/5604/10459/3320/3845/9133/2771/5601/983/993/5290/29882/2770/10393/51529/109/1432/5566/1017
hsa04146	Peroxisome	83	0.387867	1.47491	0.0227487	0.0587966	0.0344454	3924	tags=34%, list=21%, signal=27%	5264/10455/8799/390916/8443/5825/6342/84188/8540/6648/26061/5189/8504/1891/3418/25961/373156/10654/51/10901/30/5052/2181/51703/5190/55825/3417/847
hsa00280	Valine, leucine and isoleucine degradation	47	0.433386	1.50419	0.0235088	0.0602973	0.0353245	3324	tags=36%, list=18%, signal=30%	34/26275/56922/586/223/1738/84693/1892/5019/39/5096/3028/217/30/3030/65985/1629
hsa00830	Retinol metabolism	51	-0.335308	-1.50357	0.0242827	0.0618105	0.0362111	5533	tags=45%, list=30%, signal=32%	7366/130/8608/220/1576/195814/125/50700/54490/56603/54658/316/8854/124/126/145226/1543/131/1592/1559/1548/1549/54905
hsa05170	Human immunodeficiency virus 1 infection	197	0.329685	1.3692	0.0252124	0.0636944	0.0373147	6051	tags=45%, list=32%, signal=31%	919/915/5295/917/5894/5291/25939/200315/891/27350/916/7852/836/637/6198/3708/9582/54205/8772/7133/3134/5530/4775/8450/8905/3133/4790/684/5880/5603/581/6885/2773/5879/59345/207/6890/567/2787/3135/164/3551/3106/10000/4615/2923/1073/4893/3661/3107/9616/801/29110/2782/1111/5604/572/91860/545/85363/1398/8737/3845/9133/2771/7189/8907/1147/7097/5601/983/5532/1642/5579/578/5970/3654/5290/5336/7132/5062/2…
hsa05145	Toxoplasmosis	106	0.364019	1.43289	0.026012	0.0652242	0.0382109	5807	tags=44%, list=31%, signal=31%	3117/3108/3122/330/3587/3716/23643/3655/836/3119/3312/54205/3310/6772/3109/3459/7297/3113/5294/4790/5603/3588/3115/6885/331/3717/2773/207/3551/3126/10000/4615/572/3123/2771/7189/1147/7097/5601/5970/3654/3949/7132/5170/2770/10105/3303
hsa05131	Shigellosis	214	0.317011	1.32198	0.0277492	0.0690647	0.0404609	6338	tags=48%, list=34%, signal=32%	23048/5295/11335/10892/929/7323/5291/29108/10096/5588/6198/3708/834/54205/7307/10095/58528/837/10109/7157/5481/2932/3554/10094/5580/4790/3606/5216/5603/9474/81873/7334/581/7322/6885/960/5879/25851/831/54874/207/3551/7336/10000/81/4615/3059/10097/58484/7316/103910/6352/3661/57180/823/664/7100/9140/29110/4671/10627/9181/1398/8737/4193/7189/1147/22863/55054/5581/5601/64121/8936/114548/10163/5970/111…
hsa00350	Tyrosine metabolism	36	-0.369273	-1.51959	0.0285627	0.0705667	0.0413407	6262	tags=67%, list=34%, signal=44%	1312/2954/6898/222/1638/130/220074/137362/4129/7173/125/3081/7299/316/1644/124/3242/126/259307/4128/5409/131/1621/218
hsa05206	MicroRNAs in cancer	171	0.333891	1.37066	0.0295994	0.072594	0.0425285	5620	tags=43%, list=30%, signal=31%	2146/1786/648/5295/3065/406893/4609/7431/5894/23411/5291/27250/994/4082/836/2033/900/4318/406947/324/6654/7157/54541/407025/5962/4790/406952/3190/4194/1027/9134/5743/406886/9759/960/3551/7422/5243/6464/672/7430/8660/406991/5728/659/4893/4363/1871/5604/25/894/2744/11186/1545/1945/7329/1398/3845/4193/4853/9493/5581/993/9839/27086/5579/578/5290/5336/599/3667/23405/1942/7976
hsa04623	Cytosolic DNA-sensing pathway	66	0.389517	1.43007	0.0323326	0.0787228	0.0461189	5657	tags=44%, list=30%, signal=31%	25939/29108/5440/836/5437/9533/10621/3665/834/103/8772/5434/84265/4790/3606/57506/3551/9447/6352/3661/29110/8737/1147/11035/114548/5970/9641/10623/79792
hsa00983	Drug metabolism - other enzymes	64	0.393649	1.4354	0.0337602	0.0810244	0.0474673	5038	tags=34%, list=27%, signal=25%	6241/3615/654364/1854/4257/4830/4353/10201/50484/6240/9/8824/2950/1890/3704/29922/978/2941/1066/9446/7378/4832
hsa04925	Aldosterone synthesis and secretion	95	-0.25555	-1.32492	0.0336521	0.0810244	0.0474673	5591	tags=51%, list=30%, signal=36%	1388/480/5331/163688/3710/1583/6770/5578/3777/492/3284/84699/107/112/111/3283/5582/775/51305/8913/3164/23236/816/477/115/747/3991/8911/196883/815/8912/90993/491/25865/183/4881/5138/51806/478/57172/810/3762/4878/114/779/1585/482/778
hsa04927	Cortisol synthesis and secretion	64	-0.301852	-1.42272	0.034095	0.0812476	0.0475981	6544	tags=59%, list=35%, signal=39%	56246/3739/185/64764/1584/4158/5332/1388/5331/3710/1583/6770/3777/3284/84699/107/112/111/3283/5151/1586/775/2516/3776/8913/3164/23236/115/8911/196883/8912/90993/190/183/114/779/778/5087
hsa00670	One carbon pool by folate	18	0.537517	1.53129	0.0344828	0.081593	0.0478004	3505	tags=39%, list=19%, signal=32%	471/4522/4548/1719/2618/6472/7298
hsa00970	Aminoacyl-tRNA biosynthesis	23	0.511289	1.53862	0.0349462	0.0821114	0.0481041	5133	tags=52%, list=28%, signal=38%	51067/55699/55278/57176/79731/283459/23438/57038/10056/79587/23395/2193
hsa04620	Toll-like receptor signaling pathway	101	0.363147	1.41706	0.036235	0.0845482	0.0495317	5579	tags=41%, list=30%, signal=29%	5295/929/5291/10333/1326/3716/23643/3665/8772/6772/7297/3455/4790/5603/7096/6885/942/5879/353376/207/3551/10000/4615/6352/51284/6416/3661/10379/7100/29110/5604/8737/7189/1147/7097/5601/5970/3654/5290/9641/51311
hsa05212	Pancreatic cancer	76	0.37827	1.41192	0.0367394	0.085134	0.0498749	5438	tags=46%, list=29%, signal=33%	5295/5898/5337/5894/5291/4089/3716/9459/1019/6198/675/6772/7157/4790/7046/1643/5880/581/5879/207/5925/3551/7422/10000/51426/1871/5604/572/5888/3845/1147/5601/578/5970/5290
hsa01212	Fatty acid metabolism	50	0.419494	1.47381	0.0396635	0.0912803	0.0534756	5186	tags=46%, list=28%, signal=33%	34/84869/6342/9524/54995/1892/5538/39/64834/51/1376/30/3030/2181/27349/51703/3032/3992/37/36/3033/38/60481
hsa04672	Intestinal immune network for IgA production	44	0.421262	1.44646	0.0464548	0.106182	0.0622058	3263	tags=32%, list=17%, signal=26%	608/3117/3108/3676/29851/3122/7852/3119/3109/3113/940/3115/942/10673
hsa00564	Glycerophospholipid metabolism	83	0.359018	1.36521	0.0477816	0.108477	0.0635502	2433	tags=22%, list=13%, signal=19%	5337/10390/54675/55326/9791/8443/253558/57678/160851/10434/5321/23171/1606/1120/9926/56994/79888/8527
hsa04071	Sphingolipid signaling pathway	118	0.333438	1.32509	0.0484914	0.10935	0.0640614	5510	tags=42%, list=30%, signal=29%	5295/2534/5337/259230/5894/5529/55012/5291/81537/4217/253782/637/5590/171546/7157/6610/4790/5527/5880/5603/1901/581/2773/5879/207/8698/5520/5515/8560/10000/8439/5728/4893/4363/1509/5604/3845/2771/166929/10558/9846/5581/5601/29956/5579/5970/5290/7132/5170

## Sheet: LIPT1
ID	Description	setSize	enrichmentScore	NES	pvalue	p.adjust	qvalue	rank	leading_edge	core_enrichment
hsa03010	Ribosome	126	0.652165	2.54852	1e-10	1.12e-08	6.81e-09	4240	tags=69%, list=23%, signal=54%	64983/11222/51065/65008/51187/6229/200916/11224/51373/4736/64981/6230/25873/28998/3921/29074/6191/6128/9801/6201/29088/124995/6124/6146/6227/6169/6232/51116/6168/64968/29093/6143/6135/6133/51264/6164/6136/9553/9045/6189/64965/54460/6152/6193/6188/6159/6155/64979/6228/6166/6130/6205/63931/6218/6175/6167/51121/6160/2197/54948/6132/6222/6206/6204/23521/6122/51318/6187/55173/65005/63875/51021/51263/5…
hsa03040	Spliceosome	121	0.632649	2.46226	1e-10	1.12e-08	6.81e-09	4662	tags=64%, list=25%, signal=48%	23658/10286/51645/10569/10285/55119/51690/84844/10772/1665/4116/9716/3178/10946/6637/51340/3310/9416/10594/3312/6429/9129/1655/84950/6636/6628/25949/6633/51362/6632/6100/29896/9879/55696/7307/220988/57187/51691/57819/6626/22938/10189/23350/5356/10465/83443/6629/6635/22916/6634/55660/22827/6627/8175/9775/9984/8449/51729/23020/27258/11017/3190/11157/51639/10915/6426/4686/23451/6434/6430/2521/58517/…
hsa05168	Herpes simplex virus 1 infection	457	0.476661	2.01971	1e-10	1.12e-08	6.81e-09	5222	tags=46%, list=28%, signal=34%	162966/84527/57343/90592/90333/9668/55769/9831/55900/7699/284390/90594/90321/7738/6772/7562/5501/4938/6352/345462/284309/3108/3117/126295/147923/1967/836/162967/126017/330/163049/7770/7561/7596/59348/94039/1965/7559/93134/7637/158431/147929/10308/6940/84914/6429/3665/284323/339559/127396/148156/7752/340252/163227/29110/84924/342908/7773/1147/10793/79088/730051/92595/163131/3122/6890/7748/84874/35…
hsa04740	Olfactory transduction	119	-0.464325	-2.37284	1.28e-09	1.08e-07	6.54e-08	6600	tags=66%, list=35%, signal=43%	57101/10798/26245/26189/282775/390058/124538/7932/390892/26476/5136/2788/26341/1258/26529/26648/4993/283159/120065/26595/162998/81399/158131/81285/79345/5593/56656/8383/26338/26531/442186/390064/26538/81797/26740/135946/26532/390066/26248/4991/26689/282763/816/8387/815/26716/26246/4995/1262/83988/817/283160/26188/1261/283297/26497/5137/3000/8392/26219/26658/810/442184/26664/26659/26539/79339/4421…
hsa03013	Nucleocytoplasmic transport	99	0.569985	2.1662	2.26e-09	1.52e-07	9.24e-08	3975	tags=45%, list=21%, signal=36%	129401/3838/7514/5901/57122/79902/55706/51808/4116/81929/10527/9972/11260/23225/25909/7341/80145/57187/26019/29107/3839/10189/23165/5411/51068/10482/11269/22916/55161/55746/10284/387082/9775/9984/10073/7329/23534/55916/79023/51194/9631/3841/3837/4686/1915
hsa05169	Epstein-Barr virus infection	192	0.483525	1.96628	4.63e-09	2.59e-07	1.58e-07	5216	tags=52%, list=28%, signal=38%	29760/919/5706/6772/4938/3108/4609/3117/5718/836/915/1027/10213/3065/9861/3665/29110/5701/917/1147/5705/7431/3122/5713/6890/5925/355/54205/916/9541/965/3115/3113/6885/8772/22938/637/6416/1019/695/5879/4615/4794/5610/930/3551/5719/890/953/3134/6850/4790/4939/6502/4940/5295/3133/9636/3109/3119/4734/7189/5603/3683/51426/8737/1017/9020/2923/9134/57506/3135/3107/7297/3516/5707/10000/7157/23118/5291/16…
hsa04020	Calcium signaling pathway	247	-0.33662	-1.87631	1.87e-08	9e-07	5.47e-07	5438	tags=48%, list=29%, signal=35%	2263/5332/3791/108/2904/2906/5350/6870/1812/8817/5533/23236/4846/844/4772/5535/774/2255/1816/2253/2260/2246/7201/552/887/2778/146/2247/8912/8822/2250/1909/5733/5578/8823/57192/8913/115/4916/4803/107/4915/2769/84812/5021/9630/816/815/3363/147/2249/2065/185/2264/9127/55283/775/8911/2668/2248/817/491/4842/2903/6869/2911/4914/2902/3706/8877/56413/623/3362/7134/5024/5137/6915/3361/4923/116444/1129/886…
hsa04742	Taste transduction	76	-0.494673	-2.3052	7.07e-08	2.64e-06	1.6e-06	6593	tags=71%, list=35%, signal=46%	50831/5330/5331/259287/259286/80834/5136/3710/9033/5030/50834/3352/5332/2784/23236/346562/3355/170572/3351/50832/9568/3359/50838/775/54429/6337/2559/10021/6340/50833/2911/2558/5024/5137/50836/2554/50837/259285/22953/2914/6338/2557/3354/196883/5726/2556/114/40/3350/954/9177/5153/51764/29850
hsa05014	Amyotrophic lateral sclerosis	330	0.415224	1.74362	7.03e-08	2.64e-06	1.6e-06	5657	tags=49%, list=30%, signal=35%	116442/129401/5706/57122/5685/79902/834/5718/4711/836/55706/23435/5695/4706/3178/81929/9972/29982/1965/10213/5683/1345/4715/23225/4712/29978/9861/4725/55967/29110/5701/4698/4702/5705/4700/2882/5686/5713/4708/4541/54205/220988/5692/10671/4726/7385/29107/4217/637/5688/10189/7386/203228/23165/27089/5684/5879/6311/1350/10482/4714/400916/64837/55746/5719/7133/9167/4704/6391/55102/51164/9377/4218/25978…
hsa04660	T cell receptor signaling pathway	117	0.517741	2.01401	1.83e-07	6.15e-06	3.74e-06	3728	tags=38%, list=20%, signal=30%	10125/3702/919/10892/29851/3932/5894/1326/2534/915/7535/55012/5588/940/4690/917/4893/1147/3937/916/27040/8440/6885/5788/10451/5529/7409/1019/8915/4794/5527/3551/5604/4790/925/5295/5170/5515/5603/9020/55844/4775/10000/5532
hsa00190	Oxidative phosphorylation	111	0.514484	1.98911	2.96e-07	8.28e-06	5.03e-06	5451	tags=62%, list=29%, signal=44%	4711/4706/5464/1345/4715/4712/4725/55967/4698/8992/4702/4700/4708/4541/54205/4726/7385/7386/27089/533/1353/1350/4714/155066/9167/4704/10063/6391/51606/9377/4722/528/4707/4724/4709/1352/4720/6389/51079/27068/10312/127124/1347/4513/4512/1351/1327/29796/526/4710/4696/1537/4717/7381/54539/23545/1355/4718/7388/9550/10975/1340/6390/529/6392/1349/4697/4716/7384
hsa04110	Cell cycle	153	0.479806	1.91668	2.87e-07	8.28e-06	5.03e-06	4245	tags=39%, list=23%, signal=31%	10926/5111/8317/10971/23595/1875/29945/4609/8881/1027/5000/902/3065/4999/4089/1022/2033/8697/23244/8379/701/5925/119504/4085/4174/994/891/10403/51433/5529/1019/7272/25/10735/10274/7529/4171/5527/4176/890/6502/5934/545/26271/5933/5515/246184/699/1017/9134/1111/990/7157/64682/7532/9126/10393/5885/9587/9319
hsa03420	Nucleotide excision repair	58	0.613848	2.14896	3.54e-07	8.5e-06	5.17e-06	2657	tags=43%, list=14%, signal=37%	5111/5984/5985/54107/6118/2966/5981/2073/902/5440/5436/5887/1022/5433/6119/2071/5427/8450/7507/5982/29935/5438/5431/2968/5437
hsa03018	RNA degradation	69	0.586691	2.11952	3.36e-07	8.5e-06	5.17e-06	5833	tags=71%, list=31%, signal=49%	11340/23658/29883/10140/115752/10438/255967/51690/87178/9924/84186/694/196513/5073/4850/28960/5042/51691/57819/23644/22894/54464/57472/55802/22803/51013/25904/5213/10766/27258/4849/11157/9337/118460/167227/5393/2027/51010/4848/27257/80336/219988/23016/154197/3313/23019/2026/340529/56915
hsa03050	Proteasome	42	0.661515	2.19711	4.4e-07	9.86e-06	5.99e-06	3684	tags=60%, list=20%, signal=48%	5706/5685/5718/5698/5695/10213/5699/5683/9861/51371/5701/5705/5686/5696/5713/5692/5720/5688/5684/5719/5691/5682/5707/10197/5689
hsa03083	Polycomb repressive complex	81	0.551411	2.0471	4.71e-07	9.89e-06	6.01e-06	5462	tags=60%, list=29%, signal=43%	2146/648/5931/11335/8726/84678/84458/3065/6322/23492/84108/2033/84456/22823/5928/54880/29915/10138/54554/26147/80012/7323/10389/23269/7321/84333/55777/1911/8535/55252/57713/7322/11091/1876/10336/7874/23466/114785/54881/8473/7027/22992/7528/10600/1460/23512/84759/6015/1912
hsa03008	Ribosome biogenesis in eukaryotes	70	0.578614	2.09869	5.75e-07	1.14e-05	6.91e-06	4353	tags=59%, list=23%, signal=45%	51602/7514/83732/5901/55781/29102/2091/55272/51367/10436/55131/84128/55651/51119/51077/102157402/54433/28987/29107/54464/29889/92856/10199/51068/10482/4931/55127/23160/10557/22803/55226/26354/134430/10813/55916/23195/9790/23560/10775/10556/1459
hsa04120	Ubiquitin mediated proteolysis	135	0.481944	1.90586	1.42e-06	2.51e-05	1.52e-05	4841	tags=47%, list=26%, signal=35%	92912/55120/9039/29945/11059/330/8881/7324/64750/57448/9354/8453/51366/8697/8452/3093/9320/7326/119504/7334/25898/8450/9246/8925/7325/51433/10477/23295/55070/4214/7323/10273/26091/9817/7321/6502/8554/672/65264/4734/7189/246184/7329/64682/4591/9886/7322/83737/329/27338/1643/10393/54926/7319/55294/7332/55284/7320/7316/25906/51434/8451/55958
hsa05171	Coronavirus disease - COVID-19	217	0.428611	1.75942	1.35e-06	2.51e-05	1.52e-05	3981	tags=40%, list=21%, signal=32%	6772/4938/51065/51187/6229/200916/834/11224/4736/6230/25873/3921/6191/4599/6128/4600/6201/6124/29110/6146/6227/6169/1147/6232/6168/6143/6135/6133/6164/6136/9045/6189/6152/6193/6188/64135/6159/6155/2162/6885/6228/6166/6130/6205/6218/6175/6167/51121/6160/1675/2197/4615/6132/6222/103/5610/3551/6206/6204/23521/6850/6122/4790/4939/6187/4940/5295/9636/7189/5603/2212/57506/7297/6139/7099/6170/6138/6156/…
hsa05012	Parkinson disease	236	0.416475	1.72073	1.51e-06	2.53e-05	1.54e-05	5451	tags=49%, list=29%, signal=35%	5706/120892/57181/5685/5718/4711/836/5695/4706/293/1965/10213/5683/1345/4715/55669/4712/9861/11315/4725/55967/292/5701/4698/2773/4702/5705/4700/5686/7417/5713/4708/7326/4541/54205/5692/4726/9246/7385/4217/5688/7386/27089/5684/1350/3708/4714/64837/5719/9167/4704/6391/135/9817/9377/84617/7846/4722/7419/5691/4707/91860/4724/10105/4709/818/5682/5707/4720/27429/6389/51079/5689/7157/2771/1347/7277/4513…
hsa05020	Prion disease	245	0.414031	1.7151	1.72e-06	2.75e-05	1.67e-05	5451	tags=47%, list=29%, signal=34%	5706/6352/5685/2534/5718/4711/836/5695/4706/293/1965/10213/3310/5683/1345/4715/4712/3312/9861/4725/55967/292/5701/4698/4702/5705/4700/5686/7417/5713/4708/4541/54205/5692/4726/7385/9586/5688/7386/27089/5684/5879/1350/3708/4714/64837/5719/1385/9167/653361/4704/6391/9377/5295/84617/7846/4722/7419/5580/5603/5691/4707/4724/4688/10105/4709/5682/5707/4720/6389/51079/5689/5532/5291/1347/3552/10488/5530/7…
hsa03030	DNA replication	36	0.657135	2.13347	5.41e-06	8.26e-05	5.02e-05	5395	tags=75%, list=29%, signal=53%	5111/5984/5985/54107/5557/6118/5981/6119/5427/4174/5982/29935/4171/4176/246243/5424/84153/3978/5422/5425/1763/2237/6742/4175/56655/4172/4173
hsa05203	Viral carcinogenesis	163	0.443478	1.7826	6.23e-06	9.1e-05	5.53e-05	5877	tags=51%, list=31%, signal=35%	10971/836/2966/1027/3065/2958/3665/2033/23513/2960/4893/8379/6908/5925/8841/5922/28973/9586/5366/2959/22938/1019/5879/7529/8850/5610/2968/1385/9093/890/3134/6850/2961/4790/6502/5934/5295/3133/7419/5933/1017/6672/9134/9759/9519/1111/3190/3135/3107/3516/7157/7532/1232/5291/81/10488/3106/3716/7874/983/7185/468/10379/5567/1960/1234/5966/6776/1386/3105/7187/2965/7534/4067/1642/581/578/7531/7533/85477/…
hsa03015	mRNA surveillance pathway	86	0.519063	1.94366	6.79e-06	9.51e-05	5.78e-05	5316	tags=57%, list=28%, signal=41%	23708/5501/51692/23435/4116/55012/1477/80335/8106/26528/26019/29107/5042/11051/10189/5529/23283/5411/10482/5527/11269/22916/1479/10284/1478/9775/10914/51585/5515/55844/53918/55916/8731/124540/4686/8732/11052/2107/2521/9939/29101/53981/2935/5499/80336/81608/10250/5500/22985
hsa05164	Influenza A	160	0.444086	1.78042	9.17e-06	0.000123235	7.49e-05	3651	tags=35%, list=20%, signal=28%	3838/7514/6772/4938/6352/5894/8743/3108/3117/834/836/293/91543/1965/4599/3665/4600/2033/29110/292/8106/1147/3122/355/54205/64135/3115/29107/3113/8772/8766/637/6041/3606/1019/29108/4615/10482/103/5610/3551/2224/3717/5604/4790/4939/4940/5295/3109/3119/5611/57506/7297/7099/10000/55916
hsa04141	Protein processing in endoplasmic reticulum	158	0.44587	1.78749	1.04e-05	0.000133803	8.13e-05	5986	tags=53%, list=32%, signal=36%	10427/9871/201595/80267/1965/58505/3310/7993/3312/29978/10130/5887/1650/26270/9695/55768/7326/23480/23471/10952/6745/84061/10961/4217/6746/51009/746/10294/4287/51726/7323/10273/6185/7321/6748/25956/3326/22872/64215/10483/165324/4121/5611/2923/57134/10484/9532/22824/11253/7322/7841/573/7184/258010/3320/1603/55666/10134/3301/468/10802/91445/51035/6396/6400/23193/22926/10113/11231/51128/3703/10956/5…
hsa05016	Huntington disease	277	0.398097	1.65913	1.2e-05	0.000148778	9.04e-05	5587	tags=47%, list=30%, signal=33%	5706/5685/5718/4711/836/5695/4706/293/29982/10213/3065/5440/5683/1345/4715/6648/5436/4712/9861/4725/2033/5433/55967/292/5701/4698/4702/5705/4700/2882/5686/7417/5713/4708/6908/4541/54205/5692/10671/4726/7385/4217/9586/5688/7386/27089/5438/5684/1350/3708/4714/5431/64837/5437/5719/1385/9167/4704/6391/55102/51164/9377/84617/7846/4722/7419/5691/4707/4724/23130/9519/10105/6875/60673/4709/5682/5707/4720…
hsa04140	Autophagy - animal	163	0.436003	1.75255	1.52e-05	0.000181844	0.000110519	5824	tags=49%, list=31%, signal=34%	116442/83452/84938/5894/5588/57724/29982/1965/9474/22800/57448/8673/29110/64422/5562/4893/4077/3920/81671/7405/89849/27072/8887/6885/203228/3146/58528/26003/3476/7248/3708/56270/5604/55102/4218/5295/5170/5580/7189/5515/55255/9110/8417/23130/60673/10000/55626/6237/55014/5291/51100/5861/9821/6198/55578/5728/664/440275/7249/64419/10645/7316/83734/8678/5567/207/55062/9342/65082/3091/22863/8837/54541/…
hsa05033	Nicotine addiction	39	-0.548669	-2.24774	2.73e-05	0.000316573	0.000192404	6526	tags=69%, list=35%, signal=45%	2560/2565/2891/2905/2904/2906/2561/2568/774/57084/2892/8973/2567/2570/2562/1137/2559/2903/2558/2902/55879/116444/2554/2557/2890/2556/1141
hsa03410	Base excision repair	42	0.605353	2.01058	2.83e-05	0.000317012	0.00019267	5204	tags=62%, list=28%, signal=45%	5111/5984/7374/5985/54107/6996/5981/8930/328/143/5427/5982/3146/8505/5424/142/10038/3978/54840/4913/5425/11232/2237/11284/56655/3980
hsa04932	Non-alcoholic fatty liver disease	151	0.434773	1.73554	5.06e-05	0.000531424	0.000322983	5451	tags=49%, list=29%, signal=35%	4711/836/4706/1965/1345/4715/840/4712/4725/55967/4698/5562/4702/4700/4708/355/54205/4726/7385/4217/637/7386/27089/5879/1350/4714/3551/9167/4704/6391/4790/5564/79602/9377/5295/4722/5603/4707/4724/4709/4720/10000/6389/51079/3570/5291/83737/1347/3552/4513/4512/1351/1327/29796/7132/4710/4696/468/1537/4717/7381/54539/3553/4718/7388/207/10975/1340/6390/6392/1349/4697/4716/7384
hsa05166	Human T-cell leukemia virus 1 infection	218	0.40163	1.64856	4.9e-05	0.000531424	0.000322983	4696	tags=38%, list=25%, signal=29%	7514/64784/3932/5901/29945/3108/4609/3117/915/8881/293/3600/4089/2033/292/917/8697/4893/1147/8379/701/7417/3122/6908/5925/119504/4085/916/7046/3560/3115/9586/3113/51433/6416/1019/4801/4214/8850/4215/3551/1385/890/3134/2224/5604/4790/5295/3133/3109/545/3119/7419/3554/246184/3683/1017/9020/9134/9519/1111/4775/3135/3107/10000/7157/5532/64682/3561/5291/8295/10488/10393/5530/3106/3716/5728/7132/468/75…
hsa05132	Salmonella infection	242	0.388466	1.61003	6.2e-05	0.000630879	0.000383429	6693	tags=56%, list=36%, signal=36%	5894/8743/9367/4609/834/6990/836/837/330/5287/840/5898/1147/10333/55207/54205/6188/1499/6281/10671/399/27072/3839/6885/8772/5788/6416/55845/23643/3606/5879/29108/4615/10094/1781/5294/929/64837/3551/10640/6932/81873/5604/23191/26999/4790/10109/51164/10627/84617/7846/3326/51143/5286/7189/6993/5603/51429/79792/8737/55770/64746/57180/7099/10000/103910/6237/26084/8655/23118/5291/329/10095/55860/11035/…
hsa05235	PD-L1 expression and PD-1 checkpoint pathway in cancer	87	0.487168	1.82986	6.92e-05	0.00068411	0.000415781	4353	tags=45%, list=23%, signal=35%	10125/919/6772/3932/5894/915/7535/5588/940/917/4893/1147/916/27040/4615/4794/4215/3551/3717/5604/4790/353376/29126/5295/7189/5603/4775/7099/10000/5532/5291/116071/6198/5530/3716/27436/3460/5728/1459
hsa04060	Cytokine-cytokine receptor interaction	283	-0.259884	-1.46054	9.52e-05	0.000914124	0.000555577	3763	tags=31%, list=20%, signal=25%	8600/4803/4352/8744/23529/353500/268/2662/3605/3581/10663/6346/657/3596/5618/55504/9573/56300/6362/282616/653/4804/5008/64109/9180/3449/9173/8200/94/53832/55540/10563/2826/7043/27177/1440/6360/163702/3467/27302/655/59067/53342/3569/10344/1270/6354/4049/4055/23495/26525/3976/1237/651/3567/64806/84639/6387/3623/10148/3589/8808/6356/112744/8995/50604/3451/246778/3452/9518/27179/282618/2056/1896/3563…
hsa05340	Primary immunodeficiency	36	0.612204	1.9876	0.000119806	0.00111819	0.000679603	3254	tags=50%, list=17%, signal=41%	29760/7374/29851/3932/3575/915/7535/100/6890/916/64421/5994/5788/695/930/925/973/8625
hsa04911	Insulin secretion	85	-0.38517	-1.83686	0.000140912	0.00127963	0.000777719	6057	tags=56%, list=32%, signal=38%	27094/3779/3710/486/6616/2641/64764/6833/5332/6514/108/480/23236/1388/54795/2778/2695/5578/3782/115/107/90993/27445/2645/816/815/5864/775/817/6513/2864/116/3651/886/9699/477/117/196883/478/779/3630/114/482/2740/10242/778/3780/3778
hsa05010	Alzheimer disease	350	0.35603	1.49459	0.000154119	0.00136273	0.000828229	5451	tags=43%, list=29%, signal=31%	8883/5706/5894/5481/57181/5685/5718/4711/836/4311/5695/4706/293/29982/1965/10213/5683/1345/23401/4715/840/4712/9861/4725/55967/292/5701/4698/4893/1147/4702/5705/4700/102/5686/7417/5713/4708/4541/5743/355/54205/5692/1499/4726/7385/4217/8772/8323/637/5688/7386/27089/5684/1350/3708/4714/5610/64837/3551/5719/9167/10023/4704/5604/6391/4790/55102/9377/57142/5295/84617/7846/324/4722/7419/5691/4707/91860…
hsa03060	Protein export	22	0.676934	1.98194	0.000165488	0.00142575	0.000866525	5286	tags=73%, list=28%, signal=52%	6726/28972/196294/23478/6730/23480/10952/5018/6729/60559/9789/6727/83943/6728/58477/11231
hsa04974	Protein digestion and absorption	98	-0.36329	-1.79995	0.000184984	0.00155386	0.000944392	5267	tags=48%, list=28%, signal=35%	1277/50509/59272/480/136227/1286/1294/1358/1300/3769/57642/1298/1281/1296/1292/23428/6550/1291/1302/440387/1284/63036/6505/1297/1282/1278/1307/1305/1308/5646/2006/6510/84570/1303/1361/477/1360/5645/91522/1310/478/5644/1504/482/6543/340024/51032
hsa00020	Citrate cycle (TCA cycle)	30	0.61743	1.9158	0.000189876	0.00155606	0.000945725	3690	tags=53%, list=20%, signal=43%	8803/8801/2271/1737/1738/5160/4190/4191/5162/1743/6391/3418/3417/8802/6389/5106
hsa05332	Graft-versus-host disease	38	0.582702	1.91097	0.000238373	0.00190698	0.00115901	4194	tags=53%, list=22%, signal=41%	3821/3108/3117/3002/940/3122/355/3115/3113/942/3134/3133/3109/3119/3135/3107/3824/5551/3552/3106
hsa03022	Basal transcription factors	41	0.565839	1.87253	0.000258681	0.00193358	0.00117517	4844	tags=56%, list=26%, signal=42%	6877/2966/902/2958/6882/1022/2960/6879/2071/6908/2959/51616/6884/2968/2961/27097/9519/6875/6883/404672/6878/8148/4331
hsa05162	Measles	132	0.424158	1.67013	0.000250934	0.00193358	0.00117517	5202	tags=45%, list=28%, signal=33%	6772/4938/9367/8667/836/915/1027/1965/940/3310/3312/4599/3665/2213/4600/4179/29110/917/1147/355/54205/25898/64135/916/3560/6885/8772/637/1019/4615/103/5610/3551/4790/4939/4940/5295/7189/1017/9134/57506/7297/7099/10000/7157/3561/23118/5291/3552/3716/1459/440275/10379/3553/6776/207/1460/3454/3455/7187
hsa05415	Diabetic cardiomyopathy	180	0.401448	1.62334	0.000258961	0.00193358	0.00117517	5492	tags=48%, list=29%, signal=34%	9882/5501/4711/4706/293/1345/4715/5160/4712/4725/5162/55967/292/4698/4702/4700/7417/4708/4541/4726/5590/7046/7385/1376/7386/27089/5165/5166/5879/1350/4714/9167/653361/4704/6391/4790/9377/5295/948/4722/7419/5580/5603/4707/4724/4688/142/10105/4709/818/4720/10000/6389/51079/5291/1347/4513/5880/4512/1351/1327/29796/5728/4710/2673/4696/1537/4717/7381/54539/4718/7388/5499/207/2539/10975/1340/6390/5579/…
hsa04744	Phototransduction	26	-0.576022	-2.10458	0.000316778	0.00221265	0.00134478	2415	tags=42%, list=13%, signal=37%	2779/5145/5957/2979/3000/810/1259/2986/6010/51806/6011
hsa03250	Viral life cycle - HIV-1	59	0.51899	1.81745	0.000316772	0.00221265	0.00134478	2427	tags=34%, list=13%, signal=30%	256987/7514/5901/4300/9525/29082/25920/25939/9972/200315/4599/4600/2033/27350/11168/10015/5300/7852/684/8850
hsa04612	Antigen processing and presentation	70	0.499342	1.81116	0.000329264	0.00221265	0.00134478	3677	tags=43%, list=20%, signal=35%	3821/3108/3117/3823/3310/3312/5641/3122/1520/6890/3115/3113/5720/5994/4801/1385/3134/925/3133/3326/3109/3119/8625/2923/3135/3107/3308/10437/10197/3824
hsa04658	Th1 and Th2 cell differentiation	89	0.4705	1.77362	0.000307318	0.00221265	0.00134478	4283	tags=43%, list=23%, signal=33%	919/6772/3932/3108/3117/915/9794/7535/5588/6775/182/917/1147/3122/916/27040/3560/3115/3113/4794/3566/3551/3717/4790/3109/84441/3119/5603/2625/4775/7297/3516/3595/5532/3561/5530/3716/3460
hsa05208	Chemical carcinogenesis - reactive oxygen species	200	0.389554	1.58565	0.000324468	0.00221265	0.00134478	5451	tags=46%, list=29%, signal=33%	5894/4711/4257/4706/293/1345/4715/6648/4712/4725/55967/292/4698/4893/1147/4702/4700/7417/4708/4541/10327/4726/7385/4217/65010/7386/6416/27089/25/5879/1350/196/4714/3551/2941/9167/653361/4704/5604/6391/4790/9817/2053/9377/5295/4722/5170/23683/7419/5580/5603/8644/9020/4707/4724/4688/10105/5337/4709/4720/10000/6389/51079/5291/1347/847/4513/4512/1351/1327/29796/5728/4710/4696/1537/4717/7381/54539/471…
hsa04270	Vascular smooth muscle contraction	125	-0.313871	-1.63577	0.000364864	0.00240381	0.00146096	4419	tags=35%, list=24%, signal=27%	552/2778/146/1909/5578/115/183/10267/107/1906/5322/147/185/50487/4629/775/255189/4882/283748/4879/64600/5320/551/10268/810/10398/1908/196883/553/5605/779/79924/79784/114/72/10266/4878/10242/1907/51806/778/85366/26279/3778
hsa03460	Fanconi anemia pathway	47	0.538423	1.82061	0.000476447	0.00307858	0.00187107	5278	tags=51%, list=28%, signal=37%	55120/5980/11201/6118/80010/4292/675/79728/6119/2189/29935/7398/545/672/51426/5889/2188/5888/3280/197342/55215/116028/146956/83990
hsa05330	Allograft rejection	34	0.586772	1.86969	0.000531292	0.00336819	0.00204708	4194	tags=50%, list=22%, signal=39%	3108/3117/3002/940/3122/355/3115/3113/942/3134/3133/3109/3119/3135/3107/5551/3106
hsa03430	Mismatch repair	23	0.646276	1.91261	0.000567052	0.00352833	0.00214441	4543	tags=65%, list=24%, signal=49%	5111/4436/5984/5985/6118/5981/4292/6119/5982/29935/4437/5424/3978/5425/6742
hsa05414	Dilated cardiomyopathy	94	-0.347715	-1.6898	0.000624317	0.00381401	0.00231804	6108	tags=52%, list=33%, signal=35%	3674/781/3479/4633/3675/27091/6444/3908/108/5350/3690/8516/7042/7137/785/786/782/2778/4607/59285/115/4634/1605/183/22801/107/10369/4624/8515/3691/775/6442/3694/59283/59284/7043/7134/3696/284217/6445/1674/4000/196883/779/114/10368/6543/778/70
hsa04976	Bile secretion	78	-0.368885	-1.71682	0.000739664	0.00436013	0.00264995	5996	tags=54%, list=32%, signal=37%	343/486/8671/6344/6822/8714/2052/361/8647/54490/108/6523/480/10864/2778/115/7366/1080/54578/107/1576/6550/54658/9376/6513/358/6548/9429/200931/6580/477/10998/196883/478/114/64241/482/123264/6555/8431/570/6343
hsa04024	cAMP signaling pathway	217	-0.264407	-1.43748	0.000738135	0.00436013	0.00264995	5290	tags=44%, list=28%, signal=32%	108/2904/2906/5350/1394/480/1812/64399/4772/4881/3355/7137/5348/6751/1816/2696/11149/2778/2695/3351/5296/5144/7410/1909/5733/1081/115/1080/54714/9568/107/90993/1906/5020/1813/5021/816/268/627/815/2892/775/1262/2737/817/491/55811/1261/6548/4792/2903/10021/27198/7252/2902/116/3362/116444/3991/1129/7434/64208/3776/1392/2890/6752/122876/51738/810/477/10398/117/1908/3354/196883/4852/3360/10411/478/560…
hsa04650	Natural killer cell mediated cytotoxicity	124	0.408025	1.59283	0.0009158	0.00530533	0.00322442	4283	tags=34%, list=23%, signal=26%	2214/3821/919/2215/3932/5894/8743/100528032/2534/836/3823/3002/7535/4277/962/4893/3384/355/3937/27040/637/10451/7409/5879/6850/5604/5295/3133/3683/3135/3107/3824/5532/10870/5551/5291/100507436/7305/5530/3106/5880/3460
hsa04210	Apoptosis	132	0.400263	1.57604	0.0012144	0.00691588	0.00420326	4502	tags=37%, list=24%, signal=28%	1677/5894/839/8743/836/3002/330/1965/840/4893/1147/56616/1520/355/54205/143/4217/5366/8772/637/3708/1075/3551/1439/5604/4790/5295/7846/2021/5170/9131/8737/9020/1521/142/4001/27429/10000/7157/10038/4170/1519/5551/5291/329/7277/7132/7185/468
hsa04217	Necroptosis	127	0.399367	1.56461	0.00125591	0.00703308	0.00427449	6031	tags=50%, list=32%, signal=34%	5321/6772/5481/8743/834/9525/29082/51510/330/293/6775/292/27243/7417/355/51652/8772/637/3146/29108/5610/3717/353376/10616/25978/3326/9131/7419/91782/8737/142/7297/818/7099/57132/5836/9825/3552/329/11035/81030/3716/3320/3460/7132/10379/3553/2746/197259/6776/10059/27183/3454/3455/8837/3459/1540/581/823/6773/124044/114548/27005/8878
hsa04130	SNARE interactions in vesicular transport	33	0.560305	1.77841	0.00133991	0.00727352	0.00442063	5774	tags=64%, list=31%, signal=44%	10282/8674/8673/9554/8773/55850/143187/8417/6845/9570/9527/55014/8676/6844/53407/9482/6809/10228/9342/9341/662
hsa04659	Th17 cell differentiation	104	0.426774	1.64239	0.00134214	0.00727352	0.00442063	4283	tags=38%, list=23%, signal=30%	919/6772/3932/3108/3117/915/7535/5588/4089/917/1147/3122/916/27040/7046/3560/3115/3113/4794/196/3566/3551/50615/3717/4790/3326/3109/3119/3554/5603/2625/4775/7297/3570/5532/3561/5530/3716/3320/3460
hsa03082	ATP-dependent chromatin remodeling	86	0.440865	1.65084	0.00143272	0.00764117	0.00464407	5709	tags=51%, list=31%, signal=36%	26039/86/5931/54107/29994/8467/8089/196528/3065/5977/8099/54556/11177/5928/26122/9643/283899/10933/2186/6605/55274/54108/79913/10467/8295/6601/6603/8607/80314/57459/6944/8932/29117/10856/7528/4798/1107/124944/10902/9275/55929/29844/9274/64431
hsa04610	Complement and coagulation cascades	83	-0.354199	-1.68135	0.00160683	0.00830607	0.00504818	4365	tags=40%, list=23%, signal=31%	3827/720/629/5054/3426/2244/716/717/2159/2/5327/5345/2161/10747/5265/5648/9002/623/3818/2147/2155/731/1361/2152/712/732/3053/714/2243/11326/5624/718/5104
hsa04621	NOD-like receptor signaling pathway	175	0.380865	1.53676	0.00159016	0.00830607	0.00504818	5402	tags=44%, list=29%, signal=32%	2635/6772/4938/6352/2633/834/837/330/5586/140609/64127/2634/9474/55669/3665/115362/79184/29110/1147/7417/10910/5027/6885/8772/6041/3606/29108/4615/1669/3708/3551/3428/4790/114769/4939/10616/4940/3326/7419/5580/7189/5603/9447/56919/79792/8737/1667/2919/57506/7297/7099/7205/84674/23118/329/64170/91662/11035/3716/10135/3320/10628/118429/10379/257397/3553/8767/22900/10059/838/3454/3455/7187/58484/729…
hsa04714	Thermogenesis	204	0.371829	1.51757	0.00173168	0.00881581	0.00535798	5089	tags=43%, list=27%, signal=31%	86/493753/4711/4706/1345/4715/4712/4725/55967/51103/116228/4698/5562/4893/4702/4700/4708/55471/4541/2181/6197/4726/7385/4217/9586/9658/1376/51241/7386/27089/1353/7248/1350/4714/29078/1385/6605/9167/4704/10063/6391/5564/9377/51703/788/4722/5603/4707/4724/4709/84987/388753/1352/51287/2180/4720/6389/51079/6601/1347/6198/10488/285521/11343/6603/4513/4512/1351/1327/29796/4710/4696/7249/1537/4717/91942…
hsa01524	Platinum drug resistance	70	0.468996	1.7011	0.00176264	0.0088395	0.00537238	4072	tags=37%, list=22%, signal=29%	4436/5980/7155/4257/836/330/4292/355/54205/4217/5366/8772/7507/637/2941/4437/5295/5170/672/1317/7153/2950/10000/7157/5291/329
hsa03440	Homologous recombination	37	0.552571	1.80125	0.00193781	0.00957506	0.00581943	5551	tags=57%, list=30%, signal=40%	11073/6118/5932/79184/675/79728/6119/10111/29935/580/25788/672/5424/5889/5425/5888/6742/51720/146956/83990/4683
hsa04380	Osteoclast differentiation	134	0.393758	1.557	0.00218209	0.0106258	0.00645805	5210	tags=40%, list=28%, signal=29%	2214/29760/6772/2215/3932/2534/2213/1147/3937/7046/6885/9846/695/5879/3708/3551/10288/1385/653361/6850/5604/4790/814/5295/2209/7189/3554/5603/2212/54/9020/4688/7297/10000/5532/23118/5291/7305/3552/5530/3716/3460/7132/126014/10379/11027/3553/11024/207/5336/3454/3455/1436
hsa05022	Pathways of neurodegeneration - multiple diseases	437	0.315206	1.33448	0.0022519	0.0108091	0.00656945	5670	tags=41%, list=30%, signal=29%	116442/5706/120892/5894/5481/5685/5718/4711/836/23435/5695/4706/293/29982/1965/10213/5683/1345/23401/4715/55669/840/4712/9861/11315/4725/55967/29110/292/5701/4698/4893/4702/5705/4700/2882/5686/7417/5713/4708/7326/4541/5743/355/54205/5692/1499/10671/4726/9246/7385/4217/8772/8323/637/5688/7386/203228/27089/5684/5879/6311/1350/3708/4714/4287/64837/5719/7133/9167/10023/4704/5604/6391/4790/55102/51164…
hsa00830	Retinol metabolism	51	-0.407274	-1.71892	0.00229416	0.0108569	0.00659847	4039	tags=43%, list=22%, signal=34%	127/7366/54578/1576/10170/125/54658/124/316/195814/56603/50700/8854/1548/1559/145226/126/131/1543/54905/1549/1592
hsa01232	Nucleotide metabolism	79	0.447529	1.65691	0.00234911	0.0109625	0.00666267	3757	tags=37%, list=20%, signal=29%	50808/100526794/158/6241/50484/1633/1635/3615/6240/10201/132/102157402/100/8623/1854/51251/22978/654364/353/953/1890/4830/1503/271/29922/7298/51292/204/115024
hsa05160	Hepatitis C	151	0.38515	1.53745	0.00238874	0.0109948	0.00668228	3821	tags=30%, list=20%, signal=24%	3434/10971/6772/4938/5894/4609/836/975/91543/1965/4599/3665/4600/29110/4893/1147/5925/355/54205/1499/8772/637/6041/1019/7529/5610/3551/5604/4790/4939/8554/4940/5295/7189/5515/8737/1017/3646/55844/57506/7297/10197/10000/7157/7532
hsa04924	Renin secretion	65	-0.362952	-1.61911	0.00248944	0.0113034	0.00686986	5008	tags=48%, list=27%, signal=35%	5533/23236/4881/5535/5593/1508/2778/1909/183/9635/1906/185/775/1636/358/116/5137/22802/810/117/1908/779/134/5153/1179/4878/1907/51806/778/155/3778
hsa05140	Leishmaniasis	73	0.454817	1.65537	0.00254591	0.0114057	0.00693202	5583	tags=49%, list=30%, signal=35%	2214/3676/6772/2215/3108/3117/3122/5743/3115/3113/6885/4615/653361/3717/4790/2209/3109/3119/7189/5603/2212/4688/7099/23118/1915/3552/3716/3460/3553/3689/65108/5579/5777/3459/1378/3684
hsa05017	Spinocerebellar ataxia	137	0.393133	1.55692	0.00261402	0.0115567	0.00702383	3684	tags=31%, list=20%, signal=25%	5706/5685/115209/5718/5695/293/29982/10213/5683/9861/292/5701/5705/5686/7417/5713/6908/54205/5692/4217/2959/5688/5684/6311/3708/4287/5719/55102/5295/10939/7419/5691/23130/9519/10105/60673/3516/5682/5707/9698/10000/55626/5689
hsa04972	Pancreatic secretion	95	-0.314984	-1.53053	0.00265357	0.0115792	0.0070375	4014	tags=36%, list=22%, signal=28%	5578/115/1080/9635/107/5408/5407/440387/5322/63036/50487/491/6548/5406/64600/5320/22802/5646/886/1361/477/1360/5645/196883/478/5644/114/1504/482/1179/6343/26279/3778/51032
hsa00982	Drug metabolism - cytochrome P450	55	-0.389067	-1.67132	0.00295657	0.012736	0.00774056	4126	tags=44%, list=22%, signal=34%	2946/127/7366/54578/1576/125/54658/124/4129/316/2329/1565/1571/2949/2944/1548/2327/1559/2940/126/4128/131/218/1549
hsa03020	RNA polymerase	29	0.565799	1.74101	0.00303286	0.0127529	0.00775082	2657	tags=34%, list=14%, signal=30%	5440/10621/5436/84265/5433/9533/5438/5431/84172/5437
hsa01250	Biosynthesis of nucleotide sugars	34	0.533818	1.70096	0.00307436	0.0127529	0.00775082	5290	tags=62%, list=28%, signal=44%	8790/6675/80146/7358/55577/7360/64841/2585/10020/23483/55907/5236/55276/140838/4351/5238/2673/54187/5372/91373/2821
hsa01240	Biosynthesis of cofactors	133	0.385828	1.52063	0.00304261	0.0127529	0.00775082	3553	tags=31%, list=19%, signal=25%	50808/51601/158/493911/60490/1371/8836/79717/11019/2643/4522/1738/84274/7358/10201/7360/55312/211/54995/29968/102157402/1719/8564/133686/10327/80025/654364/27235/64802/586/4338/4830/217/27430/1503/2677/5805/29922/10797/4351/1352
hsa05217	Basal cell carcinoma	61	-0.371249	-1.64063	0.00365024	0.0149571	0.00909047	6328	tags=59%, list=34%, signal=39%	2932/650/11211/1857/652/5727/80326/2735/7474/7482/64399/7476/1647/83439/51684/7475/7479/6469/10297/2737/8325/81029/2736/7478/8313/7477/54361/8643/51176/8322/6608/374654/7481/7471/8326/7480
hsa04940	Type I diabetes mellitus	40	0.522463	1.72027	0.0038676	0.0156568	0.00951571	4194	tags=45%, list=22%, signal=35%	3108/3117/3002/940/3122/355/3115/3113/942/3134/3133/3109/3119/3135/3107/5551/3552/3106
hsa04662	B cell receptor signaling pathway	82	0.423195	1.57214	0.00410332	0.0164133	0.00997549	4991	tags=44%, list=27%, signal=32%	29760/10892/5894/975/2213/4893/1147/10451/7409/695/8915/5879/971/4794/930/3551/10288/6850/5604/4790/973/5295/55024/4775/10000/5532/3635/5291/5530/5880/8519/11027/27071/11024/207/5336
hsa04623	Cytosolic DNA-sensing pathway	66	0.447742	1.59804	0.00443286	0.0175228	0.0106498	3491	tags=35%, list=19%, signal=28%	6352/834/836/25939/5440/10621/840/3665/84265/29110/1147/8772/9533/3606/29108/103/3551/5437/4790/9447/79792/8737/57506
hsa04146	Peroxisome	83	0.435859	1.61889	0.00496527	0.0191762	0.0116547	4399	tags=41%, list=24%, signal=31%	84188/5825/5264/6342/390916/10455/8540/8799/6648/5189/8443/373156/2181/26061/5828/8504/30/10901/25961/2053/51703/1891/5824/3418/11001/3417/2180/5193/55825/10654/1962/847/5194/10005
hsa01200	Carbon metabolism	110	0.40785	1.57767	0.00492714	0.0191762	0.0116547	5455	tags=46%, list=29%, signal=33%	8803/8801/84693/5634/26275/2271/5631/1737/1738/5723/5160/4190/4191/5162/29968/1892/1743/4200/6391/128/5213/3418/5096/5230/39/3417/8802/6389/847/2805/83440/1431/25796/5223/2027/2806/4199/275/2746/22934/2539/6472/6390/2653/2821/6392/4329/3419/38/8310/7167
hsa05161	Hepatitis B	158	0.365397	1.46487	0.00506985	0.0193576	0.011765	4236	tags=32%, list=23%, signal=25%	5111/10971/6772/5894/4609/836/6775/3665/4089/2033/29110/4893/1147/5925/355/54205/64135/7046/9586/6885/8772/637/6416/4615/7529/4214/3551/1385/890/3717/5604/4790/353376/5295/7419/7189/5603/1017/9134/4775/57506/7297/7099/10000/7157/23118/5291/10488/1643/3716
hsa05322	Systemic lupus erythematosus	49	0.477883	1.63672	0.00518172	0.0195625	0.0118895	3277	tags=37%, list=18%, signal=30%	2214/2215/3108/3117/6741/940/6628/6632/3122/3115/3113/942/6634/2209/3109/3119/6737/2212
hsa04666	Fc gamma R-mediated phagocytosis	91	0.415416	1.57507	0.00539334	0.0199139	0.0121031	5581	tags=47%, list=30%, signal=33%	2214/5321/2215/5894/8853/2213/27040/9846/5788/10451/7409/5879/10094/81873/653361/6850/5604/1073/10109/5295/2209/3985/5580/2212/8936/57180/5337/10000/3635/5291/6198/10095/5880/207/5336/65108/5579/1398/50807/10810/4082/4067/5058
hsa04218	Cellular senescence	152	0.375367	1.49686	0.00536801	0.0199139	0.0121031	4473	tags=36%, list=24%, signal=28%	1875/5501/5894/5481/23411/4609/293/22800/292/4893/7417/10111/5928/5925/7046/891/1019/7248/3708/677/91750/890/3134/5810/5604/4790/5934/5295/3133/545/7419/5933/5603/10114/1017/91860/9134/1111/4775/3135/3107/5883/10000/6237/7157/5532/5291/3552/5530/3106/3364/5728/983/7249/2305
hsa04672	Intestinal immune network for IgA production	44	0.499395	1.67574	0.00547463	0.0199943	0.0121519	3333	tags=39%, list=18%, signal=32%	3676/608/29851/3108/3117/940/10673/3600/3122/3115/3113/942/7852/10803/3109/3119/9020
hsa05135	Yersinia infection	132	0.367495	1.44702	0.00652735	0.0235827	0.0143328	4195	tags=30%, list=22%, signal=23%	3676/3932/834/7535/5586/29110/1147/6197/3937/27040/6885/10451/6416/3606/7409/5879/29108/4615/10094/3551/81873/5604/4790/10109/925/5295/7189/5603/2212/9815/7456/4775/57180/7099/10000/23118/5291/10095/5880
hsa04975	Fat digestion and absorption	38	-0.419523	-1.69537	0.0066318	0.0237052	0.0144073	3987	tags=39%, list=21%, signal=31%	10555/346606/5408/5407/5322/50487/2168/5406/64600/335/5320/64241/337/2169/26279
hsa05145	Toxoplasmosis	106	0.38686	1.49282	0.00702917	0.0246021	0.0149524	4340	tags=36%, list=23%, signal=28%	6772/3108/3117/836/330/3587/3310/3312/2773/1147/3122/54205/3115/3113/6885/23643/4615/5294/3551/3655/3717/4790/3109/5170/3119/7189/5603/10105/3588/7297/7099/10000/2771/23118/329/3716/3460/7132
hsa04713	Circadian entrainment	92	-0.304762	-1.45198	0.00701354	0.0246021	0.0149524	6495	tags=52%, list=35%, signal=34%	5330/2977/2785/5331/2891/2788/3710/2786/2905/3760/5332/108/2904/2906/2784/23236/5593/2778/8912/5578/8913/115/2783/107/3763/816/815/2892/775/8911/51655/817/4842/55811/2903/2902/116/2775/4544/3762/2890/810/117/196883/9722/114/51806/51764
hsa00240	Pyrimidine metabolism	55	0.460613	1.60321	0.0076402	0.0259304	0.0157597	5861	tags=55%, list=31%, signal=38%	100526794/6241/50484/1633/1635/6240/10201/8623/1854/51251/22978/654364/953/1890/4830/1503/29922/7298/115024/318/129607/79077/124583/51020/1806/4907/221264/957/9583/4832
hsa04727	GABAergic synapse	89	-0.321095	-1.5319	0.00762532	0.0259304	0.0157597	5290	tags=40%, list=28%, signal=29%	108/2561/2784/81539/2568/774/6540/5578/115/2783/9568/107/3763/11345/2567/2570/2562/775/92745/9001/57468/2559/6529/6538/2558/2775/55879/6714/2554/2557/196883/2556/779/114/51764/778
hsa04145	Phagosome	143	0.367454	1.45894	0.00753127	0.0259304	0.0157597	5264	tags=42%, list=28%, signal=30%	2214/3685/2215/3108/3117/2213/8992/3122/1520/6890/23480/10333/3920/10952/3115/3113/9554/533/5879/1781/155066/929/3134/653361/11151/51606/84617/3133/7846/948/2209/51143/3109/528/3119/23673/2212/4973/8417/4688/3135/3107/7099/10312/127124/7277/3106/4074/526/8411/203068/23545/53407/3689/9550/2204/3105/6891/84790/529
hsa05416	Viral myocarditis	55	0.460165	1.60165	0.00772956	0.0259713	0.0157846	4195	tags=42%, list=22%, signal=33%	3108/3117/2534/836/940/3122/54205/3115/3113/942/637/25/5879/3134/3133/3109/3119/3683/3135/3107/5551/3106/5880
hsa04950	Maturity onset diabetes of the young	24	-0.513166	-1.81766	0.00793617	0.0261427	0.0158887	4064	tags=58%, list=22%, signal=46%	3110/3171/2645/4821/5080/4760/5078/3651/3630/50674/5313/3170/4825/6928
hsa00520	Amino sugar and nucleotide sugar metabolism	46	0.474877	1.60155	0.00788635	0.0261427	0.0158887	3542	tags=41%, list=19%, signal=34%	8790/6675/132789/3074/80146/7358/55577/7360/80896/64841/2585/10020/55907/5236/55276/51167/10007/140838/4351
hsa05410	Hypertrophic cardiomyopathy	89	-0.318524	-1.51963	0.00877131	0.0285638	0.0173602	6108	tags=52%, list=33%, signal=35%	3674/781/3479/4633/3675/27091/6444/3908/3690/8516/7042/7137/785/786/53632/782/4607/59285/4634/1605/183/22801/1906/10369/4624/8515/3691/775/6442/3694/1636/59283/59284/7043/7134/3696/284217/3569/6445/1674/4000/779/10368/6543/778/70
hsa04144	Endocytosis	237	0.338482	1.39973	0.00884119	0.0285638	0.0173602	4194	tags=31%, list=22%, signal=24%	8723/8027/6643/11059/9525/29082/51510/26119/3579/8853/3310/64750/22841/3312/60682/5867/9559/27243/58533/55680/119016/26286/2060/830/137492/51652/10015/5590/7046/93343/3560/8766/7852/10094/3482/30011/79720/10254/3134/81873/23527/10565/9135/10109/57403/4218/9765/25978/3133/84313/4734/7189/58513/91782/64744/9815/7456/55737/57180/5337/3135/3107/10890/84440/9798/57132/3561/11021/51100/83737/10617/1009…
hsa04925	Aldosterone synthesis and secretion	95	-0.291205	-1.41498	0.00894762	0.0286324	0.0174019	4305	tags=47%, list=23%, signal=37%	5581/64764/5332/108/480/51305/23236/1388/4881/2778/8912/5578/8913/115/183/3777/107/90993/816/815/3283/185/775/8911/817/491/3284/3991/57172/3762/810/477/3164/747/196883/478/779/1585/114/482/4878/25865/5138/51806/778
hsa00280	Valine, leucine and isoleucine degradation	47	0.474669	1.60503	0.00915498	0.0287483	0.0174724	4130	tags=47%, list=22%, signal=37%	34/84693/56922/26275/5019/1738/223/549/3032/1892/3033/36/30/27034/586/217/5096/39/1629/1962/3157/65985
hsa05134	Legionellosis	55	0.457239	1.59147	0.00906993	0.0287483	0.0174724	6143	tags=56%, list=33%, signal=38%	1195/834/836/3310/840/3312/1937/54205/9554/3606/29108/4615/929/4790/2919/7099/1915/5861/664/3553/3689/57396/58484/51128/1378/3684/10767/7097/317/3329/7100
hsa00980	Metabolism of xenobiotics by cytochrome P450	60	-0.342651	-1.50979	0.00987532	0.0307232	0.0186726	5908	tags=53%, list=32%, signal=37%	119391/222/6822/130/2052/27306/54490/1645/3290/2946/127/7366/54578/1576/125/54658/124/27294/1565/1571/2949/2944/1553/374875/1548/1559/2940/126/131/1543/218/1549
hsa00350	Tyrosine metabolism	36	-0.422723	-1.68636	0.0107661	0.0331872	0.0201702	5795	tags=69%, list=31%, signal=48%	222/130/5409/137362/1638/7299/7054/8639/3081/127/125/124/4129/7173/316/2954/220074/1621/259307/1644/126/4128/131/218/3242
hsa04927	Cortisol synthesis and secretion	64	-0.338383	-1.50333	0.0108994	0.0332926	0.0202343	6495	tags=56%, list=35%, signal=37%	5330/5331/4158/6770/3710/1583/5151/64764/5332/108/3739/1584/23236/1388/2778/8912/2516/8913/115/183/3777/107/90993/3283/1586/185/775/8911/3284/3776/190/3164/196883/779/114/778
hsa04613	Neutrophil extracellular trap formation	107	0.380905	1.47043	0.0110608	0.0334814	0.020349	6603	tags=54%, list=35%, signal=35%	2214/2215/5894/8520/834/837/293/3065/292/7417/8841/6885/3146/5879/653361/6850/5604/4790/5295/2209/7419/5603/2212/3683/79792/9759/4688/10105/7099/10000/51311/5291/1511/5880/566/2357/207/5336/3689/5579/366/6403/1378/3684/51284/820/7097/2358/6404/728/64581/1183/1432/1535/1182/10533/4689/727
hsa04512	ECM-receptor interaction	88	-0.306536	-1.4636	0.0116423	0.0349269	0.0212275	7012	tags=67%, list=38%, signal=42%	3911/1288/3371/6385/3693/5649/3909/1834/10319/256076/3674/341640/1287/3675/80144/3381/3915/3908/3918/1277/3690/8516/9899/1286/255743/1101/2812/1758/7060/56955/7143/2815/1298/1605/22987/22801/6382/1292/1291/1284/1311/8515/3691/1297/1282/3910/3694/22798/375790/1278/3913/3339/3696/7148/284217/7057/3914/7058/9900
hsa05152	Tuberculosis	172	0.347424	1.40069	0.0133942	0.0398269	0.0242056	4992	tags=38%, list=27%, signal=28%	2214/10892/6772/2215/5894/3108/3117/836/64127/3587/2213/2033/7096/3122/1520/10333/3920/54205/3115/3113/5994/8772/637/3606/533/8915/4615/4801/929/1385/11151/3717/6850/4790/51606/1054/2209/3109/3119/7189/5603/8625/2212/91860/3588/818/7099/10000/5532/10312/4046/3552/64170/5530/3716/3460/7132/8411/23545/4802/3553/8767/7421/3687/207/3689
hsa00640	Propanoate metabolism	31	0.504949	1.5849	0.0136096	0.0401125	0.0243792	4019	tags=39%, list=22%, signal=30%	8803/8801/3945/84693/26275/1738/55862/1892/5096/8802/1629/1962
hsa00785	Lipoic acid metabolism	18	0.572264	1.59399	0.0141521	0.0413487	0.0251305	2199	tags=39%, list=12%, signal=34%	51601/11019/1737/1738/5160/5162/1743
hsa05032	Morphine addiction	88	-0.302257	-1.44317	0.0143225	0.0414858	0.0252138	6900	tags=53%, list=37%, signal=34%	10846/2792/5141/2869/2560/2785/2565/4988/5136/2788/27115/2786/5151/3760/50940/108/2561/2784/1812/2568/774/2778/5144/5578/115/2783/9568/107/3763/2567/2570/2562/2559/2558/2775/5137/55879/2554/3762/2557/196883/2556/134/114/5153/5138/51764
hsa00620	Pyruvate metabolism	47	0.46152	1.56057	0.0154415	0.044345	0.0269515	3690	tags=40%, list=20%, signal=33%	97/3945/2271/1737/1738/5160/223/4190/2739/4191/5162/10327/98/9380/4200/128/217/39/5106
hsa00601	Glycosphingolipid biosynthesis - lacto and neolacto series	28	-0.4548	-1.68875	0.0158469	0.0451233	0.0274246	5223	tags=46%, list=28%, signal=33%	2524/6487/10317/6484/2528/8703/2527/2525/2523/124872/8704/53947/10331
hsa00510	N-Glycan biosynthesis	51	0.441006	1.51697	0.0168128	0.0474715	0.0288517	4435	tags=43%, list=24%, signal=33%	8813/201595/4124/79053/58505/1650/29929/11320/84061/746/54344/79796/440138/6185/4121/57134/1798/11253/7841/56052/1603/84920
hsa00970	Aminoacyl-tRNA biosynthesis	23	0.543719	1.6091	0.0183926	0.0511825	0.0311072	4050	tags=43%, list=22%, signal=34%	55699/51067/79731/23438/283459/23395/57176/55278/123263/57038
hsa00230	Purine metabolism	118	0.369186	1.43654	0.018527	0.0511825	0.0311072	3794	tags=31%, list=20%, signal=25%	50808/100526794/158/6241/50484/1633/471/5634/5142/5631/5198/3615/2272/6240/10201/132/53343/102157402/100/22978/654364/5236/55276/353/5471/22875/953/374659/11164/2618/4830/10606/271/29922/51292/204/318
hsa04640	Hematopoietic cell lineage	94	0.378316	1.43454	0.0185841	0.0511825	0.0311072	3210	tags=29%, list=17%, signal=24%	3676/914/931/3108/3117/3575/4311/915/912/952/917/3122/916/3115/3113/2323/924/929/930/3566/3655/925/948/2209/3109/3119/3554
hsa04064	NF-kappa B signaling pathway	99	0.376006	1.42899	0.020928	0.0571692	0.0347457	5532	tags=44%, list=30%, signal=31%	29760/10892/3932/330/7535/5588/10673/1147/5743/27040/6885/23643/695/8915/4615/929/3551/6850/4790/353376/7189/3554/8737/9020/142/2919/7329/7099/6363/23118/329/7132/1459/7185/257397/3553/5336/1460/5579/7187/8837/7706/4067/1540
hsa00591	Linoleic acid metabolism	24	-0.463846	-1.64297	0.0239977	0.0650261	0.0395209	3704	tags=46%, list=20%, signal=37%	1576/5322/50487/255189/1571/283748/151056/64600/5320/1559/26279
hsa04142	Lysosome	130	0.353302	1.38984	0.0243231	0.0653806	0.0397363	5987	tags=47%, list=32%, signal=32%	175/285362/1657/9741/3074/8763/4126/5538/5641/27074/1520/3920/26985/256471/533/3482/1075/8905/950/10947/10577/51606/3988/1203/3423/2720/5660/54/2519/1521/23312/1519/10312/411/2581/4758/2799/1511/164/4074/51172/23545/26088/1176/4864/4668/427/9179/55353/9516/1213/26503/2588/4125/7805/2717/9114/135112/9583/1777/84572
hsa00563	Glycosylphosphatidylinositol (GPI)-anchor biosynthesis	26	0.510123	1.53683	0.0266154	0.0709745	0.0431361	3584	tags=46%, list=19%, signal=37%	5277/284098/5283/51227/5281/9488/128869/93183/23556/54965/80055/55650
hsa04916	Melanogenesis	97	-0.266729	-1.32109	0.0281395	0.0744478	0.0452471	5540	tags=42%, list=30%, signal=30%	64764/5332/80326/108/7474/7482/23236/1638/7299/434/2778/7476/5578/115/83439/107/90993/1906/7475/7479/816/815/817/8325/81029/7478/7477/2775/54361/51176/810/196883/5605/8322/114/7481/51806/4157/7471/8326/7480
hsa04970	Salivary secretion	82	-0.282908	-1.33274	0.0292942	0.0768972	0.0467358	4368	tags=34%, list=23%, signal=26%	55503/2778/3346/146/5578/115/107/147/491/4842/6548/362/5554/54831/5542/1473/810/477/4586/196883/478/114/482/4025/51806/1470/155/3778
hsa05167	Kaposi sarcoma-associated herpesvirus infection	188	0.327034	1.32691	0.0300518	0.0782745	0.0475728	5326	tags=40%, list=29%, signal=29%	9976/6772/5894/4609/836/4277/3665/2033/29110/64422/4893/1147/5925/5743/355/54205/1499/8772/942/637/6416/1019/5879/3708/5294/5610/3551/1385/6932/3134/2790/3717/6850/5604/4790/5295/3133/57580/5603/91860/4775/2919/3135/3107/7297/10000/7157/5532/2791/1232/5291/100507436/2787/5530/3106/3716/1230/59345/7132/10379/7538/7316/8678/23533/1234/207/5336/6934/3105/3454/3455/7187/7422/3091/22863/801
hsa04668	TNF signaling pathway	112	0.363956	1.40844	0.0304644	0.0787388	0.047855	5024	tags=38%, list=27%, signal=28%	6352/1326/836/330/64127/3659/840/3600/182/1147/5743/355/4217/9586/6885/8772/6416/3551/1385/7133/5604/4790/5295/5603/8737/9020/2919/10000/23118/5291/83737/329/10488/11035/7132/7185/468/257397/3553/197259/207/1386/10059
hsa00100	Steroid biosynthesis	20	0.532278	1.53578	0.0309971	0.079504	0.0483201	4799	tags=55%, list=26%, signal=41%	6646/51478/6307/3930/3988/10682/2222/1595/50814/1056/1718
hsa01212	Fatty acid metabolism	50	0.422742	1.45007	0.0313631	0.0795208	0.0483303	3604	tags=34%, list=19%, signal=28%	34/6342/9524/84869/5538/54995/2181/3032/1892/3033/36/30/1376/51703/39/2180/64834
hsa00270	Cysteine and methionine metabolism	49	0.41839	1.43296	0.031477	0.0795208	0.0483303	2572	tags=29%, list=14%, signal=25%	1786/58478/6611/3945/262/51074/4190/4191/29968/4548/191/7263/55256/586
hsa00910	Nitrogen metabolism	17	-0.484859	-1.51742	0.0324481	0.0813623	0.0494495	1505	tags=29%, list=8%, signal=27%	766/23632/759/768/763
hsa00140	Steroid hormone biosynthesis	49	-0.337042	-1.42744	0.0332002	0.0826317	0.050221	5999	tags=53%, list=32%, signal=36%	3294/9420/1583/6716/54490/1584/1645/3290/3291/1551/7366/54578/1576/54658/3283/1586/1571/220074/3284/374875/1585/1543/6820/1646/3293/1588
hsa04971	Gastric acid secretion	72	-0.298837	-1.37665	0.0357586	0.0883447	0.0536932	5514	tags=43%, list=30%, signal=30%	54207/5332/3773/108/480/23236/887/2778/5578/115/1080/107/816/815/817/495/6548/3776/6752/810/3758/477/2520/196883/3274/9992/478/114/482/51806/85366
hsa04724	Glutamatergic synapse	111	-0.26098	-1.30618	0.0380526	0.093326	0.0567207	6525	tags=51%, list=35%, signal=34%	2752/5330/2785/5331/22941/2891/2788/3710/2786/2905/2898/6511/2918/3760/5332/108/2904/2906/2784/81539/5533/23236/5535/57084/2901/6506/6512/2778/1742/5578/6507/115/2783/2899/107/2912/2892/6505/50944/775/255189/2917/9762/283748/2913/2903/2911/2902/2775/116444/2914/2890/196883/85358/114/51764/5338
hsa05170	Human immunodeficiency virus 1 infection	197	0.320519	1.30508	0.0383817	0.0934512	0.0567968	4402	tags=32%, list=24%, signal=25%	919/5894/836/915/25939/200315/27350/29110/917/2773/4893/1147/6890/355/54205/8450/916/891/6885/8772/7852/637/684/5879/4615/3708/3551/8905/7133/3134/2790/5604/1073/4790/5295/3133/545/3985/7189/5603/8737/91860/2923/1111/4775/3135/3107/7099/10000/5532/2771/2791/23118/5291/6198/2787/5530/164/3106/5880/59345/7132/983
hsa05130	Pathogenic Escherichia coli infection	189	0.321175	1.30342	0.0404145	0.0976926	0.0593746	4709	tags=31%, list=25%, signal=24%	10427/9871/8743/2534/834/836/837/10972/4690/840/1147/355/54205/6188/8440/6885/8772/55845/3606/25/5879/29108/4615/10094/3551/81873/23191/26999/4790/10109/4542/84617/7846/7189/3554/5603/2212/8737/7456/8936/57180/4644/7099/23118/5861/10095/7277/7009/9170/9181/7132/3071/10802/257397/203068/10672/1902/3553/10787
hsa05412	Arrhythmogenic right ventricular cardiomyopathy	76	-0.280144	-1.30549	0.0444998	0.1068	0.0649096	5319	tags=43%, list=29%, signal=31%	6444/3908/88/3690/8516/785/786/782/59285/1605/83439/22801/10369/8515/3691/775/6442/3694/59283/1000/59284/3696/284217/51176/6445/1674/4000/779/29119/89/10368/6543/778
hsa05417	Lipid and atherosclerosis	206	0.314213	1.28375	0.0466321	0.111123	0.0675374	4340	tags=29%, list=23%, signal=23%	6352/839/8743/834/836/1965/3310/6648/840/3312/3665/29110/4893/1147/5908/10333/355/54205/4217/6885/637/10451/6416/23643/3606/7409/5879/29108/4615/3708/929/3551/653361/3717/4790/353376/5295/3326/948/5170/7189/5603/4973/91860/4688/4775/2919/3308/818/7099/10000/7157/5532/23118/5291/9619/5530/7184/3320/7132
hsa05224	Breast cancer	144	-0.241426	-1.26518	0.0481457	0.113922	0.0692385	4693	tags=35%, list=25%, signal=27%	2255/23462/2253/2260/2246/7476/2247/8822/2250/6199/5296/8823/1647/4854/8600/83439/7475/7479/2249/388585/2475/10297/2248/53358/8325/5241/81029/7478/8313/7477/2099/1869/54361/4855/51176/25759/23493/5605/10683/8322/9965/54567/2251/28514/26508/7481/26291/7471/8326/7480/1956
