# Supplementary material for: Identification of cuproptosis-related genes in septic shock based on bioinformatic analysis
Source: PLoS One. 2024 Dec 9;19(12):e0315219. doi: 10.1371/journal.pone.0315219 (PMC11627398; doi:10.1371/journal.pone.0315219)
Supplement: S8 Table — (XLSX) [file pone.0315219.s010.xlsx]

## Sheet: SLC31A1
Table S8 GSVA enrichment pathways.
	logFC	AveExpr	t	P.Value	adj.P.Val	B
GOCC_DYNACTIN_COMPLEX	0.586092	-0.00166284	8.8254	3.66962e-14	1.92022e-10	21.7811
GOBP_MEMBRANE_FISSION	0.503498	0.0183851	8.77554	4.7139e-14	1.92022e-10	21.5394
GOBP_CONSTITUTIVE_SECRETORY_PATHWAY	0.539947	-0.00928965	8.64573	9.04162e-14	1.92115e-10	20.9106
GOBP_ETHER_BIOSYNTHETIC_PROCESS	0.538426	0.0168039	8.61096	1.07627e-13	1.92115e-10	20.7423
GOBP_MULTIVESICULAR_BODY_ORGANIZATION	0.500505	0.0266012	8.1951	8.58526e-13	7.07293e-10	18.7374
GOCC_TUBULAR_ENDOSOME	0.594848	0.0172711	7.52573	2.33327e-11	3.96656e-09	15.5499
GOMF_ENOYL_COA_HYDRATASE_ACTIVITY	0.529525	0.00988691	7.30368	6.8781e-11	8.18494e-09	14.507
GOCC_RAGULATOR_COMPLEX	0.611816	0.0532378	7.20257	1.12197e-10	1.21376e-08	14.035
GOBP_MICROGLIA_DIFFERENTIATION	0.523625	0.0262474	7.19169	1.1825e-10	1.21775e-08	13.9844
GOBP_PLASMA_MEMBRANE_TO_ENDOSOME_TRANSPORT	0.521657	0.0205311	7.18259	1.23562e-10	1.22042e-08	13.942
GOMF_1_ACYLGLYCEROPHOSPHOCHOLINE_O_ACYLTRANSFERASE_ACTIVITY	0.556496	0.00524068	7.18071	1.24689e-10	1.22042e-08	13.9332
GOMF_GUANYLATE_CYCLASE_REGULATOR_ACTIVITY	-0.52489	-0.0112781	-7.06861	2.13926e-10	1.72266e-08	13.4128
GOMF_PHOSPHOLIPASE_A2_INHIBITOR_ACTIVITY	0.513625	-0.0245011	6.96234	3.56039e-10	2.29274e-08	12.9218
GOBP_UBIQUITIN_DEPENDENT_GLYCOPROTEIN_ERAD_PATHWAY	0.572589	0.0384449	6.88485	5.15398e-10	2.95183e-08	12.5653
GOBP_CENTRIOLE_ELONGATION	0.526336	-0.000174101	6.86308	5.71725e-10	3.19405e-08	12.4654
GOMF_DENEDDYLASE_ACTIVITY	0.517164	0.0167895	6.84474	6.23862e-10	3.37452e-08	12.3813
GOBP_PEPTIDYL_ASPARTIC_ACID_MODIFICATION	0.513497	0.0168328	6.80868	7.40477e-10	3.8875e-08	12.2162
GOBP_UBIQUITIN_INDEPENDENT_PROTEIN_CATABOLIC_PROCESS_VIA_THE_MULTIVESICULAR_BODY_SORTING_PATHWAY	0.507995	0.0340468	6.61763	1.82641e-09	7.61122e-08	11.3468
GOCC_ENDOPLASMIC_RETICULUM_TUBULAR_NETWORK_MEMBRANE	0.540997	0.00619185	6.5763	2.21782e-09	8.83005e-08	11.1599
GOCC_GAMMA_SECRETASE_COMPLEX	0.506904	0.012758	6.24403	1.03905e-08	2.7253e-07	9.67448
GOCC_CCR4_NOT_CORE_COMPLEX	0.501048	-0.0129501	5.98637	3.36706e-08	7.00835e-07	8.5452
GOBP_NEGATIVE_REGULATION_OF_APOPTOTIC_PROCESS_INVOLVED_IN_DEVELOPMENT	-0.514452	-0.00936398	-5.91987	4.54527e-08	8.75537e-07	8.25728
GOMF_SERINE_TYPE_CARBOXYPEPTIDASE_ACTIVITY	0.508262	0.0536195	5.89629	5.05383e-08	9.46579e-07	8.15553
GOBP_MITOCHONDRIAL_ELECTRON_TRANSPORT_SUCCINATE_TO_UBIQUINONE	0.505138	0.0270952	5.72585	1.08173e-07	1.67903e-06	7.42594
GOBP_REGULATION_OF_ENDOSOME_ORGANIZATION	0.520462	0.0113032	5.69652	1.23181e-07	1.86075e-06	7.30146
GOBP_NEGATIVE_REGULATION_OF_SOMATIC_STEM_CELL_POPULATION_MAINTENANCE	-0.52068	0.00838661	-5.59251	1.94801e-07	2.68855e-06	6.86257
GOCC_CDC73_PAF1_COMPLEX	0.501094	0.0284267	5.53341	2.52307e-07	3.31153e-06	6.61503
GOBP_REGULATION_OF_VASCULAR_ASSOCIATED_SMOOTH_MUSCLE_CELL_DEDIFFERENTIATION	-0.50208	0.043612	-5.12092	1.47736e-06	1.27395e-05	4.92711

## Sheet: MTF1
	logFC	AveExpr	t	P.Value	adj.P.Val	B
GOBP_NEUTROPHIL_DEGRANULATION	0.678203	0.0368328	10.7009	2.8652e-18	1.53431e-14	31.0531
GOBP_REGULATION_OF_NEUTROPHIL_ACTIVATION	0.620471	0.0161974	10.5157	7.27932e-18	1.81362e-14	30.143
GOBP_REGULATION_OF_NEUTROPHIL_DEGRANULATION	0.724033	0.0243473	10.3931	1.35046e-17	2.0662e-14	29.5397
GOBP_MYD88_DEPENDENT_TOLL_LIKE_RECEPTOR_SIGNALING_PATHWAY	0.558662	0.00636496	10.2283	3.10139e-17	3.36258e-14	28.7279
GOBP_POSITIVE_REGULATION_OF_NEUTROPHIL_ACTIVATION	0.716139	0.00944276	10.2259	3.13966e-17	3.36258e-14	28.7159
GOMF_TOLL_LIKE_RECEPTOR_BINDING	0.604427	0.00996947	10.1639	4.29285e-17	4.17968e-14	28.4105
GOCC_FICOLIN_1_RICH_GRANULE_MEMBRANE	0.516743	0.017691	10.1078	5.70002e-17	4.22837e-14	28.1336
GOBP_LATE_ENDOSOME_TO_LYSOSOME_TRANSPORT	0.600883	0.0298001	10.061	7.21916e-17	4.22837e-14	27.9029
GOBP_GROWTH_HORMONE_RECEPTOR_SIGNALING_PATHWAY_VIA_JAK_STAT	0.698371	0.00497619	10.0577	7.33959e-17	4.22837e-14	27.8868
GOBP_REGULATION_OF_ENDOSOME_ORGANIZATION	0.741071	0.0113032	9.93331	1.37564e-16	7.01577e-14	27.2733
GOBP_VACUOLE_FUSION	0.570384	0.0332387	9.84286	2.17223e-16	9.30582e-14	26.8271
GOCC_TERTIARY_GRANULE_MEMBRANE	0.522765	0.0142445	9.82735	2.34928e-16	9.65812e-14	26.7506
GOBP_ENDOSOME_TO_LYSOSOME_TRANSPORT_VIA_MULTIVESICULAR_BODY_SORTING_PATHWAY	0.576143	0.0400469	9.80786	2.59239e-16	9.9159e-14	26.6544
GOCC_ESCRT_COMPLEX	0.506904	0.0176908	9.74927	3.48518e-16	1.21922e-13	26.3654
GOBP_NEUTROPHIL_ACTIVATION_INVOLVED_IN_IMMUNE_RESPONSE	0.573326	0.0331343	9.74679	3.52903e-16	1.21922e-13	26.3532
GOBP_MULTIVESICULAR_BODY_ORGANIZATION	0.547191	0.0266012	9.61361	6.91461e-16	1.92588e-13	25.6963
GOBP_TOLL_LIKE_RECEPTOR_2_SIGNALING_PATHWAY	0.51986	0.0166219	9.5827	8.08273e-16	2.10231e-13	25.5438
GOBP_MEMBRANE_FISSION	0.528047	0.0183851	9.58147	8.13337e-16	2.10231e-13	25.5377
GOBP_NEGATIVE_REGULATION_OF_HEPATOCYTE_APOPTOTIC_PROCESS	0.673728	0.00862758	9.57732	8.30571e-16	2.10231e-13	25.5172
GOBP_LATE_ENDOSOME_TO_VACUOLE_TRANSPORT	0.507693	0.0185617	9.56055	9.03937e-16	2.20027e-13	25.4346
GOCC_INFLAMMASOME_COMPLEX	0.56134	0.0146403	9.5029	1.20938e-15	2.87833e-13	25.1502
GOBP_POSITIVE_REGULATION_OF_MYELOID_LEUKOCYTE_MEDIATED_IMMUNITY	0.514228	0.0354405	9.49506	1.25821e-15	2.92945e-13	25.1116
GOCC_SPECIFIC_GRANULE	0.501099	0.0166774	9.46735	1.4471e-15	3.12221e-13	24.975
GOBP_NON_LYTIC_VIRAL_RELEASE	0.586829	0.0367122	9.46591	1.45761e-15	3.12221e-13	24.9679
GOCC_SPECIFIC_GRANULE_MEMBRANE	0.504902	0.0164303	9.42202	1.81911e-15	3.82014e-13	24.7515
GOCC_AMPHISOME_MEMBRANE	0.569662	0.039549	9.39072	2.13045e-15	4.18475e-13	24.5972
GOCC_CYTOPLASMIC_UBIQUITIN_LIGASE_COMPLEX	0.585507	0.012093	9.35408	2.56313e-15	4.81599e-13	24.4166
GOBP_VIRAL_BUDDING	0.517679	0.0121808	9.33475	2.82557e-15	5.04365e-13	24.3214
GOCC_AZUROPHIL_GRANULE_MEMBRANE	0.542368	0.0237792	9.32052	3.03589e-15	5.16102e-13	24.2513
GOMF_PHOSPHORYLATION_DEPENDENT_PROTEIN_BINDING	0.586272	0.0114034	9.23175	4.75034e-15	7.48179e-13	23.814
GOBP_NEGATIVE_REGULATION_OF_PHAGOCYTOSIS	0.546207	0.0302765	9.17696	6.26141e-15	9.44503e-13	23.5443
GOCC_NLRP3_INFLAMMASOME_COMPLEX	0.625277	0.0310027	9.15027	7.16324e-15	1.03673e-12	23.4129
GOBP_REGULATION_OF_PROTEIN_LOCALIZATION_TO_CHROMATIN	0.531918	0.00504023	9.07839	1.02886e-14	1.34379e-12	23.0592
GOBP_INTERLEUKIN_4_MEDIATED_SIGNALING_PATHWAY	0.642983	-0.00811448	9.0249	1.34691e-14	1.69711e-12	22.7962
GOBP_RESPONSE_TO_MOLECULE_OF_FUNGAL_ORIGIN	0.701985	0.0185875	8.98036	1.6854e-14	2.05121e-12	22.5772
GOBP_REGULATION_OF_ESTABLISHMENT_OF_T_CELL_POLARITY	0.620952	0.00770168	8.97721	1.71234e-14	2.06058e-12	22.5617
GOBP_MICROGLIAL_CELL_MEDIATED_CYTOTOXICITY	0.606029	0.0527342	8.94639	1.9995e-14	2.32768e-12	22.4103
GOBP_UBIQUITIN_INDEPENDENT_PROTEIN_CATABOLIC_PROCESS_VIA_THE_MULTIVESICULAR_BODY_SORTING_PATHWAY	0.611872	0.0340468	8.89756	2.55606e-14	2.76519e-12	22.1705
GOCC_AMPHISOME	0.537523	0.0306749	8.88761	2.68721e-14	2.84951e-12	22.1216
GOCC_EXTRINSIC_COMPONENT_OF_ENDOPLASMIC_RETICULUM_MEMBRANE	0.604609	-0.00367616	8.88146	2.77161e-14	2.91019e-12	22.0914
GOBP_NEGATIVE_REGULATION_OF_MYOSIN_LIGHT_CHAIN_PHOSPHATASE_ACTIVITY	0.633061	-0.0163777	8.74831	5.41029e-14	5.17359e-12	21.4382
GOBP_NEGATIVE_REGULATION_OF_NEUTROPHIL_ACTIVATION	0.63077	0.0239732	8.6335	9.62256e-14	8.3111e-12	20.876
GOBP_POSITIVE_REGULATION_OF_APOPTOTIC_PROCESS_INVOLVED_IN_MORPHOGENESIS	0.672468	0.00751753	8.60826	1.092e-13	9.10559e-12	20.7525
GOBP_POSITIVE_REGULATION_OF_APOPTOTIC_PROCESS_INVOLVED_IN_DEVELOPMENT	0.672468	0.00751753	8.60826	1.092e-13	9.10559e-12	20.7525
GOBP_MIDBODY_ABSCISSION	0.544184	0.0353967	8.60311	1.12054e-13	9.17102e-12	20.7273
GOCC_ENDOPLASMIC_RETICULUM_EXIT_SITE	0.501179	0.0204817	8.57755	1.27356e-13	1.0179e-11	20.6023
GOCC_KINETOCHORE_MICROTUBULE	0.506408	0.0167418	8.51041	1.78228e-13	1.28974e-11	20.2742
GOBP_ANTIGEN_PROCESSING_AND_PRESENTATION_OF_EXOGENOUS_PEPTIDE_ANTIGEN_VIA_MHC_CLASS_I	0.605182	0.00740518	8.48939	1.97989e-13	1.37692e-11	20.1715
GOCC_GAMMA_SECRETASE_COMPLEX	0.617123	0.012758	8.43594	2.58624e-13	1.71098e-11	19.9107
GOMF_RETROMER_COMPLEX_BINDING	0.589108	0.0159442	8.43362	2.61641e-13	1.71912e-11	19.8994
GOBP_PROTEIN_REPAIR	0.556224	0.0294305	8.38216	3.38308e-13	2.16963e-11	19.6485
GOCC_ER_UBIQUITIN_LIGASE_COMPLEX	0.551803	0.00873745	8.35227	3.92732e-13	2.44544e-11	19.5029
GOCC_GLYCOGEN_GRANULE	0.535398	0.019303	8.34406	4.09141e-13	2.51834e-11	19.463
GOBP_PIGMENT_GRANULE_MATURATION	0.547968	0.00739402	8.31743	4.67265e-13	2.74968e-11	19.3333
GOBP_UBIQUITIN_DEPENDENT_GLYCOPROTEIN_ERAD_PATHWAY	0.645268	0.0384449	8.30883	4.87721e-13	2.85437e-11	19.2915
GOBP_NOTCH_RECEPTOR_PROCESSING	0.580441	0.0197117	8.27024	5.91141e-13	3.3498e-11	19.1038
GOBP_MICROGLIA_DIFFERENTIATION	0.57006	0.0262474	8.23455	7.06101e-13	3.91831e-11	18.9303
GOBP_REGULATION_OF_HEPATOCYTE_APOPTOTIC_PROCESS	0.546855	0.0163539	8.05347	1.73623e-12	8.37613e-11	18.0523
GOBP_NECROPTOTIC_SIGNALING_PATHWAY	0.507502	0.0102673	8.04916	1.77366e-12	8.51836e-11	18.0315
GOBP_COPII_COATED_VESICLE_CARGO_LOADING	0.555549	0.0241946	8.02677	1.98193e-12	9.39223e-11	17.9232
GOCC_RIPOPTOSOME	0.537247	0.00215587	8.00913	2.1629e-12	1.00778e-10	17.8379
GOBP_LIPOPHAGY	0.550159	0.0147606	7.86617	4.38564e-12	1.83376e-10	17.1483
GOCC_HOPS_COMPLEX	0.54527	-0.0148936	7.8647	4.41747e-12	1.83376e-10	17.1413
GOMF_OPSONIN_RECEPTOR_ACTIVITY	0.645846	0.0243304	7.84649	4.83281e-12	1.98312e-10	17.0536
GOBP_NUCLEOTIDE_EXCISION_REPAIR_DNA_GAP_FILLING	0.511136	-0.0196401	7.80335	5.97829e-12	2.32339e-10	16.8461
GOBP_ESCRT_COMPLEX_DISASSEMBLY	0.563011	0.0315381	7.79652	6.18276e-12	2.38192e-10	16.8133
GOBP_REGULATION_OF_NUCLEOTIDE_BINDING_OLIGOMERIZATION_DOMAIN_CONTAINING_2_SIGNALING_PATHWAY	0.55131	0.0399941	7.77974	6.71554e-12	2.55048e-10	16.7327
GOBP_VESICLE_TETHERING_INVOLVED_IN_EXOCYTOSIS	0.50357	0.017854	7.76628	7.17546e-12	2.66838e-10	16.6681
GOBP_TOLL_LIKE_RECEPTOR_8_SIGNALING_PATHWAY	0.646513	0.00603522	7.75131	7.72441e-12	2.83316e-10	16.5962
GOMF_LIPOPOLYSACCHARIDE_IMMUNE_RECEPTOR_ACTIVITY	0.533353	0.0235376	7.56311	1.94492e-11	6.19942e-10	15.6959
GOBP_MITOCHONDRIAL_ELECTRON_TRANSPORT_SUCCINATE_TO_UBIQUINONE	0.611497	0.0270952	7.52974	2.28964e-11	7.04656e-10	15.5368
GOBP_REGULATION_OF_ER_TO_GOLGI_VESICLE_MEDIATED_TRANSPORT	0.504397	0.0303502	7.52858	2.3026e-11	7.06615e-10	15.5313
GOMF_INTERFERON_RECEPTOR_ACTIVITY	0.57608	0.0337369	7.47482	2.99381e-11	8.83297e-10	15.2755
GOBP_NATURAL_KILLER_CELL_DEGRANULATION	0.529874	0.0404117	7.47274	3.0243e-11	8.85827e-10	15.2656
GOBP_POSITIVE_REGULATION_OF_NUCLEOTIDE_BINDING_OLIGOMERIZATION_DOMAIN_CONTAINING_2_SIGNALING_PATHWAY	0.578676	0.0542052	7.47255	3.0272e-11	8.85827e-10	15.2647
GOBP_REGULATION_OF_T_HELPER_2_CELL_DIFFERENTIATION	0.527545	0.0344376	7.46378	3.15936e-11	9.09589e-10	15.223
GOBP_CELLULAR_RESPONSE_TO_SORBITOL	0.513116	0.0353783	7.40701	4.16607e-11	1.13823e-09	14.9535
GOMF_IGG_BINDING	0.50408	0.0252817	7.40304	4.24737e-11	1.15749e-09	14.9346
GOBP_NEGATIVE_REGULATION_OF_BICELLULAR_TIGHT_JUNCTION_ASSEMBLY	0.585273	-0.00880117	7.37779	4.80243e-11	1.28585e-09	14.815
GOCC_COPII_VESICLE_COAT	0.544576	0.0293993	7.35479	5.37035e-11	1.40905e-09	14.7061
GOCC_MON1_CCZ1_COMPLEX	0.580149	-0.000872026	7.35119	5.46505e-11	1.42393e-09	14.689
GOMF_2_ACYLGLYCEROL_3_PHOSPHATE_O_ACYLTRANSFERASE_ACTIVITY	0.523123	0.0286486	7.33211	5.99557e-11	1.53252e-09	14.5988
GOCC_RAGULATOR_COMPLEX	0.617165	0.0532378	7.29936	7.02781e-11	1.7545e-09	14.444
GOMF_LACTATE_TRANSMEMBRANE_TRANSPORTER_ACTIVITY	-0.513939	0.0139186	-7.29848	7.05812e-11	1.75796e-09	14.4398
GOCC_CDC73_PAF1_COMPLEX	0.608105	0.0284267	7.26108	8.45996e-11	2.07812e-09	14.2634
GOBP_REGULATION_OF_PROTEIN_DEUBIQUITINATION	0.501876	-0.00768434	7.21819	1.04108e-10	2.48329e-09	14.0613
GOMF_SERINE_TYPE_CARBOXYPEPTIDASE_ACTIVITY	0.58485	0.0536195	7.20285	1.12116e-10	2.65069e-09	13.9891
GOCC_PHAGOLYSOSOME	0.515918	0.0269158	7.0784	2.04211e-10	4.42734e-09	13.4053
GOMF_PHOSPHATIDYLINOSITOL_4_5_BISPHOSPHATE_3_KINASE_ACTIVITY	0.514887	-0.000794551	7.07594	2.06646e-10	4.46205e-09	13.3937
GOBP_HYPOXIA_INDUCIBLE_FACTOR_1ALPHA_SIGNALING_PATHWAY	0.535127	0.0138358	7.04767	2.36689e-10	4.94141e-09	13.2616
GOMF_PROTEIN_CYSTEINE_S_STEAROYLTRANSFERASE_ACTIVITY	0.513936	0.00569884	7.00546	2.89789e-10	5.92297e-09	13.0646
GOCC_ARP2_3_PROTEIN_COMPLEX	0.552061	0.0104203	6.97176	3.40536e-10	6.72904e-09	12.9076
GOCC_MSL_COMPLEX	0.606061	-0.00271924	6.94505	3.86912e-10	7.50693e-09	12.7833
GOCC_ENDOPLASMIC_RETICULUM_TUBULAR_NETWORK_MEMBRANE	0.560578	0.00619185	6.92608	4.23623e-10	8.13083e-09	12.6951
GOMF_BETA_2_MICROGLOBULIN_BINDING	0.55528	0.0233185	6.85294	6.0028e-10	1.10274e-08	12.3561
GOMF_AMYLASE_ACTIVITY	0.638663	0.0249387	6.72599	1.09617e-09	1.82866e-08	11.7705
GOCC_FHF_COMPLEX	0.555409	0.0176028	6.70817	1.1925e-09	1.95286e-08	11.6886
GOMF_1_ACYLGLYCEROPHOSPHOCHOLINE_O_ACYLTRANSFERASE_ACTIVITY	0.523762	0.00524068	6.56852	2.30125e-09	3.47082e-08	11.0498
GOBP_CENTRIOLE_ELONGATION	0.506385	-0.000174101	6.49098	3.30802e-09	4.72386e-08	10.6973
GOCC_PROTEIN_PHOSPHATASE_4_COMPLEX	0.585793	0.0359074	6.43036	4.38835e-09	6.01013e-08	10.4229
GOBP_POSITIVE_REGULATION_OF_PROTEIN_DEUBIQUITINATION	0.500476	-0.0233999	6.41609	4.6896e-09	6.33362e-08	10.3584
GOBP_POSITIVE_REGULATION_OF_FC_RECEPTOR_MEDIATED_STIMULATORY_SIGNALING_PATHWAY	0.513483	0.0242714	6.40048	5.04241e-09	6.69198e-08	10.288
GOBP_REGULATION_OF_AXON_DIAMETER	-0.517028	-0.0353366	-6.14255	1.6556e-08	1.84318e-07	9.13486
GOBP_RESPONSE_TO_DIACYL_BACTERIAL_LIPOPEPTIDE	0.515931	0.0318293	6.12786	1.77054e-08	1.94887e-07	9.0698
GOCC_MHC_CLASS_I_PROTEIN_COMPLEX	0.525601	0.0393217	6.11112	1.91107e-08	2.08215e-07	8.99578
GOCC_TUBULAR_ENDOSOME	0.506012	0.0172711	5.95366	3.9045e-08	3.74036e-07	8.30376
GOMF_TAP_BINDING	0.55358	0.00908889	5.92737	4.39581e-08	4.12975e-07	8.18903

## Sheet: LIAS
	logFC	AveExpr	t	P.Value	adj.P.Val	B
GOMF_TRNA_METHYLTRANSFERASE_ACTIVITY	0.502542	-0.0162663	10.5811	5.25488e-18	8.10308e-15	30.4718
GOBP_MEIOTIC_TELOMERE_CLUSTERING	0.594217	-0.0249123	10.3212	1.94815e-17	1.73406e-14	29.1904
GOCC_TRAMP_COMPLEX	0.837482	0.0252332	10.253	2.74848e-17	1.84426e-14	28.8538
GOMF_DOUBLE_STRANDED_TELOMERIC_DNA_BINDING	0.646403	-0.00703523	10.1622	4.3445e-17	2.02302e-14	28.406
GOMF_SNRNP_BINDING	0.63421	0.026978	10.0751	6.74527e-17	2.19159e-14	27.9757
GOBP_POSITIVE_REGULATION_OF_DNA_METHYLATION_DEPENDENT_HETEROCHROMATIN_FORMATION	0.625481	-0.0212381	10.0718	6.85832e-17	2.19159e-14	27.9594
GOMF_MRNA_METHYLTRANSFERASE_ACTIVITY	0.592285	-0.00132695	10.0556	7.44133e-17	2.19159e-14	27.8796
GOBP_CYTOPLASMIC_TRANSLATION	0.530085	-0.0089216	9.88243	1.78426e-16	4.24559e-14	27.0241
GOCC_PRECATALYTIC_SPLICEOSOME	0.564077	-0.0065677	9.87781	1.82639e-16	4.24559e-14	27.0013
GOCC_U2_TYPE_SPLICEOSOMAL_COMPLEX	0.528181	-0.00219094	9.82943	2.3318e-16	4.75811e-14	26.7623
GOCC_SMALL_SUBUNIT_PROCESSOME	0.510393	-0.0207508	9.80936	2.58061e-16	4.75811e-14	26.6632
GOBP_FORMATION_OF_CYTOPLASMIC_TRANSLATION_INITIATION_COMPLEX	0.605199	-0.00890382	9.80451	2.64459e-16	4.75811e-14	26.6392
GOBP_MATURATION_OF_LSU_RRNA_FROM_TRICISTRONIC_RRNA_TRANSCRIPT_SSU_RRNA_5_8S_RRNA_LSU_RRNA	0.522199	-0.0228195	9.7289	3.87425e-16	6.38357e-14	26.2657
GOMF_DNA_INSERTION_OR_DELETION_BINDING	0.664252	0.0129265	9.68783	4.76724e-16	7.62046e-14	26.0628
GOCC_EUKARYOTIC_TRANSLATION_INITIATION_FACTOR_3_COMPLEX	0.602364	0.00558332	9.63148	6.33634e-16	8.92923e-14	25.7844
GOCC_PRE_SNORNP_COMPLEX	0.722683	-0.0135378	9.53274	1.04317e-15	1.24137e-13	25.2967
GOMF_HISTAMINE_RECEPTOR_ACTIVITY	-0.601789	0.00330592	-9.52053	1.10949e-15	1.2686e-13	25.2364
GOCC_SUMO_LIGASE_COMPLEX	0.544139	-0.00777815	9.51879	1.11924e-15	1.2686e-13	25.2279
GOCC_CARBOXY_TERMINAL_DOMAIN_PROTEIN_KINASE_COMPLEX	0.525652	0.00993261	9.51643	1.13266e-15	1.2686e-13	25.2162
GOCC_SMALL_RIBOSOMAL_SUBUNIT	0.572571	-0.019497	9.45055	1.57947e-15	1.64235e-13	24.8909
GOMF_TRANSLATION_INITIATION_FACTOR_ACTIVITY	0.529292	0.00557259	9.43423	1.71512e-15	1.74943e-13	24.8103
GOBP_CYTOPLASMIC_TRANSLATIONAL_INITIATION	0.55882	0.00142158	9.39288	2.11305e-15	2.0206e-13	24.6062
GOBP_MITOCHONDRIAL_RNA_METABOLIC_PROCESS	0.500308	-0.0123126	9.32871	2.92085e-15	2.48272e-13	24.2895
GOMF_METAL_DEPENDENT_DEUBIQUITINASE_ACTIVITY	0.619053	0.0273853	9.32458	2.98237e-15	2.51505e-13	24.2692
GOBP_7_METHYLGUANOSINE_RNA_CAPPING	0.635619	0.0192223	9.25309	4.27697e-15	3.3193e-13	23.9165
GOBP_POSITIVE_REGULATION_OF_CHROMATIN_ORGANIZATION	0.515199	-0.0230701	9.23993	4.57031e-15	3.47149e-13	23.8516
GOBP_PHOSPHORYLATION_OF_RNA_POLYMERASE_II_C_TERMINAL_DOMAIN	0.560031	0.00644752	9.20563	5.43305e-15	3.98548e-13	23.6825
GOBP_POSITIVE_REGULATION_OF_RRNA_PROCESSING	0.667005	0.0156042	9.2014	5.55006e-15	4.04361e-13	23.6616
GOBP_NEGATIVE_REGULATION_OF_MESENCHYMAL_CELL_APOPTOTIC_PROCESS	-0.508647	-0.0124167	-9.19408	5.7586e-15	4.13924e-13	23.6255
GOMF_RIBOSOMAL_LARGE_SUBUNIT_BINDING	0.605775	0.00354011	9.18092	6.15336e-15	4.30735e-13	23.5607
GOCC_TRANSLATION_PREINITIATION_COMPLEX	0.563085	0.00272746	9.16089	6.80687e-15	4.55635e-13	23.4619
GOMF_PRERIBOSOME_BINDING	0.596682	-0.0210943	9.13024	7.94378e-15	5.12518e-13	23.3109
KEGG_SPLICEOSOME	0.501091	0.00614066	9.10602	8.97442e-15	5.43028e-13	23.1915
GOCC_CATALYTIC_STEP_2_SPLICEOSOME	0.50421	-0.000710086	9.0721	1.06462e-14	6.26489e-13	23.0244
GOBP_RIBOSOMAL_LARGE_SUBUNIT_EXPORT_FROM_NUCLEUS	0.629097	-0.00351886	9.06829	1.08523e-14	6.31676e-13	23.0057
GOCC_U2_TYPE_CATALYTIC_STEP_2_SPLICEOSOME	0.548441	0.00389573	9.04684	1.20904e-14	6.77946e-13	22.9
GOCC_ESC_E_Z_COMPLEX	0.559561	-0.0375026	9.01109	1.4474e-14	7.69279e-13	22.724
GOBP_RIBOSOMAL_SUBUNIT_EXPORT_FROM_NUCLEUS	0.584635	-0.00487163	8.99352	1.58118e-14	8.18089e-13	22.6375
GOBP_SNORNA_LOCALIZATION	0.660713	-0.0260721	8.9745	1.74002e-14	8.79038e-13	22.5439
GOCC_RIBOSOME	0.515762	-0.0129606	8.9618	1.85482e-14	9.17097e-13	22.4814
GOBP_MITOCHONDRIAL_GENE_EXPRESSION	0.516919	-0.012256	8.96116	1.86079e-14	9.17097e-13	22.4783
GOBP_RIBOSOMAL_SMALL_SUBUNIT_BIOGENESIS	0.502784	-0.0178561	8.95458	1.92341e-14	9.40629e-13	22.4459
GOCC_CYTOSOLIC_SMALL_RIBOSOMAL_SUBUNIT	0.570023	-0.0218349	8.94345	2.03409e-14	9.76913e-13	22.3912
GOBP_CHONDROCYTE_DEVELOPMENT_INVOLVED_IN_ENDOCHONDRAL_BONE_MORPHOGENESIS	-0.508434	-0.0128605	-8.90395	2.48107e-14	1.15446e-12	22.1969
GOCC_RIBOSOMAL_SUBUNIT	0.546153	-0.0146318	8.88616	2.71323e-14	1.2313e-12	22.1094
GOCC_U2_SNRNP	0.546021	-0.00347003	8.88047	2.79193e-14	1.26167e-12	22.0815
GOCC_CYTOSOLIC_RIBOSOME	0.55609	-0.0163995	8.87368	2.88894e-14	1.28919e-12	22.0481
GOMF_STRUCTURAL_CONSTITUENT_OF_RIBOSOME	0.554315	-0.0132894	8.83312	3.54189e-14	1.49454e-12	21.8488
GOCC_U1_SNRNP	0.509733	-0.0140938	8.82537	3.68252e-14	1.54062e-12	21.8107
GOBP_MRNA_METHYLATION	0.537582	0.00497874	8.80877	4.0027e-14	1.62072e-12	21.7292
GOBP_SNRNA_MODIFICATION	0.568438	0.0119229	8.79609	4.26585e-14	1.69841e-12	21.6669
GOBP_R_LOOP_PROCESSING	0.632904	0.0354102	8.7808	4.60646e-14	1.80056e-12	21.5918
GOCC_TRANSCRIPTION_FACTOR_TFIIH_HOLO_COMPLEX	0.545787	0.0132299	8.77907	4.64662e-14	1.80965e-12	21.5833
GOCC_VCP_NPL4_UFD1_AAA_ATPASE_COMPLEX	0.626305	-0.019896	8.75918	5.13451e-14	1.95002e-12	21.4856
GOMF_MISMATCH_REPAIR_COMPLEX_BINDING	0.567945	-0.0201414	8.7467	5.46623e-14	2.03984e-12	21.4244
GOMF_RRNA_BINDING	0.514139	-0.00307094	8.73141	5.9021e-14	2.17222e-12	21.3494
GOCC_NUCLEAR_PORE_NUCLEAR_BASKET	0.551791	0.013819	8.66103	8.40051e-14	2.82464e-12	21.0042
GOBP_U2_TYPE_PRESPLICEOSOME_ASSEMBLY	0.548058	-0.00249069	8.65965	8.45898e-14	2.83111e-12	20.9974
GOBP_N_TERMINAL_PEPTIDYL_METHIONINE_ACETYLATION	0.542595	0.00354274	8.64582	9.06639e-14	3.00623e-12	20.9296
GOCC_CATALYTIC_STEP_1_SPLICEOSOME	0.565566	-0.00782082	8.63294	9.67049e-14	3.12903e-12	20.8665
GOBP_NEGATIVE_REGULATION_OF_GENE_EXPRESSION_VIA_CHROMOSOMAL_DNA_CYTOSINE_METHYLATION	0.545984	-0.00076348	8.62673	9.9764e-14	3.20863e-12	20.8361
GOBP_MITOCHONDRIAL_RNA_PROCESSING	0.570051	0.0146536	8.62563	1.00312e-13	3.21661e-12	20.8307
GOBP_DE_NOVO_AMP_BIOSYNTHETIC_PROCESS	0.692477	-0.0129703	8.61027	1.08339e-13	3.41356e-12	20.7555
GOCC_SMN_SM_PROTEIN_COMPLEX	0.570868	-0.0199861	8.60963	1.08686e-13	3.41356e-12	20.7523
GOBP_TELOMERE_LOCALIZATION	0.535187	-0.0255161	8.57038	1.32292e-13	4.0055e-12	20.5601
KEGG_RIBOSOME	0.569744	-0.0188984	8.55804	1.40727e-13	4.21003e-12	20.4997
GOCC_RISC_LOADING_COMPLEX	0.571889	0.00725347	8.54337	1.51447e-13	4.51809e-12	20.4279
GOCC_CYTOSOLIC_LARGE_RIBOSOMAL_SUBUNIT	0.556109	-0.0142758	8.53331	1.59268e-13	4.72509e-12	20.3787
GOMF_U1_SNRNP_BINDING	0.624565	0.0591609	8.52912	1.62642e-13	4.79861e-12	20.3582
GOMF_MUTSALPHA_COMPLEX_BINDING	0.544193	-0.0262269	8.52705	1.64331e-13	4.83513e-12	20.3481
GOBP_CEREBRAL_CORTEX_GABAERGIC_INTERNEURON_DEVELOPMENT	-0.544588	-0.00630834	-8.52641	1.6486e-13	4.8374e-12	20.345
GOBP_MITOCHONDRIAL_TRANSLATION	0.513698	-0.0156503	8.52568	1.65462e-13	4.8418e-12	20.3414
GOMF_RNA_CAP_BINDING	0.502028	0.0168215	8.50967	1.79257e-13	5.18876e-12	20.2631
GOBP_SPLICEOSOMAL_SNRNP_ASSEMBLY	0.511077	-0.0144122	8.50532	1.83203e-13	5.27448e-12	20.2418
GOBP_MYELOID_DENDRITIC_CELL_CYTOKINE_PRODUCTION	0.550509	0.0228224	8.45162	2.39619e-13	6.49701e-12	19.9794
GOCC_TRNA_SPLICING_LIGASE_COMPLEX	0.628821	0.0295314	8.45014	2.41395e-13	6.52865e-12	19.9721
GOBP_BOX_C_D_SNORNP_ASSEMBLY	0.566936	-0.00847543	8.43876	2.55517e-13	6.80744e-12	19.9166
GOCC_EUKARYOTIC_TRANSLATION_INITIATION_FACTOR_3_COMPLEX_EIF3M	0.604239	-0.00805069	8.43076	2.65933e-13	6.98075e-12	19.8775
GOCC_LARGE_RIBOSOMAL_SUBUNIT	0.528411	-0.0127828	8.42345	2.75824e-13	7.20506e-12	19.8418
GOMF_TFIID_CLASS_TRANSCRIPTION_FACTOR_COMPLEX_BINDING	0.582998	0.00182508	8.42075	2.79576e-13	7.27871e-12	19.8286
GOCC_POLYSOMAL_RIBOSOME	0.500987	-0.01315	8.40082	3.08829e-13	7.74605e-12	19.7313
GOBP_XMP_METABOLIC_PROCESS	0.684895	-0.00781858	8.39557	3.17026e-13	7.91457e-12	19.7057
GOBP_REGULATION_OF_RRNA_PROCESSING	0.535056	0.00348734	8.38645	3.3179e-13	8.2506e-12	19.6612
GOCC_MITOCHONDRIAL_SMALL_RIBOSOMAL_SUBUNIT	0.554818	-0.0243565	8.32544	4.49837e-13	1.05653e-11	19.3637
GOBP_CEREBRAL_CORTEX_GABAERGIC_INTERNEURON_DIFFERENTIATION	-0.514021	-0.0120058	-8.3176	4.67761e-13	1.09383e-11	19.3255
GOBP_FOREBRAIN_DORSAL_VENTRAL_PATTERN_FORMATION	-0.532116	-0.0174245	-8.2814	5.60243e-13	1.26006e-11	19.1491
GOBP_MITOCHONDRIAL_RNA_MODIFICATION	0.65084	0.0250374	8.22952	7.254e-13	1.56634e-11	18.8966
GOCC_RNA_N6_METHYLADENOSINE_METHYLTRANSFERASE_COMPLEX	0.535817	0.0164034	8.19465	8.628e-13	1.79429e-11	18.7271
GOBP_VIRAL_TRANSLATION	0.503353	6.32157e-05	8.19311	8.69428e-13	1.80457e-11	18.7196
GOMF_U6_SNRNA_BINDING	0.521028	-0.0113737	8.18497	9.05335e-13	1.85395e-11	18.68
GOMF_SUPERCOILED_DNA_BINDING	0.537683	0.00311951	8.18399	9.09766e-13	1.85946e-11	18.6753
GOCC_PICLN_SM_PROTEIN_COMPLEX	0.651474	-0.0230074	8.18346	9.12147e-13	1.86078e-11	18.6727
GOBP_FORMATION_OF_TRANSLATION_PREINITIATION_COMPLEX	0.588587	-0.00523602	8.14196	1.12113e-12	2.20722e-11	18.4711
GOBP_POSITIVE_REGULATION_OF_CEREBELLAR_GRANULE_CELL_PRECURSOR_PROLIFERATION	-0.505603	-0.0107338	-8.11797	1.26294e-12	2.42403e-11	18.3547
GOBP_POSITIVE_REGULATION_OF_CYTOPLASMIC_MRNA_PROCESSING_BODY_ASSEMBLY	0.589012	-0.00921746	8.09446	1.41926e-12	2.65617e-11	18.2407
GOBP_NUCLEAR_PORE_ORGANIZATION	0.536343	0.0141545	8.0942	1.42109e-12	2.65617e-11	18.2394
GOCC_NUCLEAR_INCLUSION_BODY	0.546427	0.0143137	8.09237	1.43409e-12	2.66652e-11	18.2305
GOBP_MITOCHONDRIAL_TRNA_PROCESSING	0.58718	0.017315	8.08835	1.463e-12	2.70617e-11	18.211
GOBP_CELL_FATE_COMMITMENT_INVOLVED_IN_PATTERN_SPECIFICATION	-0.575041	-0.0171732	-8.08226	1.50784e-12	2.77122e-11	18.1815
GOBP_SMALL_NUCLEOLAR_RIBONUCLEOPROTEIN_COMPLEX_ASSEMBLY	0.571725	-0.00557707	8.07281	1.58023e-12	2.86366e-11	18.1357
GOMF_NEUROTROPHIN_BINDING	-0.511484	-0.0156101	-8.05933	1.68946e-12	3.02072e-11	18.0704
GOBP_AMP_BIOSYNTHETIC_PROCESS	0.58565	-0.00255833	8.03126	1.94171e-12	3.40913e-11	17.9344
GOBP_NEUROTROPHIN_PRODUCTION	-0.57935	-0.00915238	-7.99459	2.32844e-12	3.96464e-11	17.757
GOCC_U6_SNRNP	0.607408	-0.0104353	7.97883	2.51729e-12	4.20215e-11	17.6808
GOCC_LSM2_8_COMPLEX	0.607408	-0.0104353	7.97883	2.51729e-12	4.20215e-11	17.6808
GOMF_MITOCHONDRION_TARGETING_SEQUENCE_BINDING	0.658919	0.0298505	7.97861	2.52006e-12	4.20215e-11	17.6797
GOBP_REGULATION_OF_CEREBELLAR_GRANULE_CELL_PRECURSOR_PROLIFERATION	-0.50506	-0.0171576	-7.97737	2.53555e-12	4.21673e-11	17.6737
GOCC_NONHOMOLOGOUS_END_JOINING_COMPLEX	0.558831	0.0133149	7.96502	2.69543e-12	4.42762e-11	17.614
GOBP_MITOCHONDRIAL_DNA_REPLICATION	0.542402	0.00153254	7.96343	2.71672e-12	4.45575e-11	17.6063
GOCC_EUKARYOTIC_TRANSLATION_INITIATION_FACTOR_2B_COMPLEX	0.645633	0.0019288	7.96259	2.72795e-12	4.46734e-11	17.6023
GOCC_INNER_KINETOCHORE	0.572138	-0.0112309	7.94844	2.92576e-12	4.70493e-11	17.5339
GOBP_NADH_DEHYDROGENASE_COMPLEX_ASSEMBLY	0.508589	-0.00400254	7.91719	3.41458e-12	5.32316e-11	17.383
GOBP_REGULATION_OF_HELICASE_ACTIVITY	0.534895	0.0103994	7.89261	3.85533e-12	5.87665e-11	17.2644
GOMF_SMALL_RIBOSOMAL_SUBUNIT_RRNA_BINDING	0.517724	-0.0153652	7.86923	4.32697e-12	6.53623e-11	17.1517
GOBP_MITOCHONDRIAL_RNA_3_END_PROCESSING	0.613068	0.00222513	7.8652	4.41402e-12	6.62103e-11	17.1322
GOBP_TRNA_5_LEADER_REMOVAL	0.507264	-0.00796447	7.86068	4.51359e-12	6.76092e-11	17.1104
GOCC_GOLGI_TRANSPORT_COMPLEX	0.523057	0.0142852	7.8576	4.58274e-12	6.84535e-11	17.0956
GOMF_TRANSLATION_TERMINATION_FACTOR_ACTIVITY	0.556	0.00117584	7.85601	4.61882e-12	6.88963e-11	17.0879
GOBP_CELL_FATE_SPECIFICATION_INVOLVED_IN_PATTERN_SPECIFICATION	-0.588442	-0.0184473	-7.85294	4.68921e-12	6.95588e-11	17.0731
GOBP_SENSORY_PERCEPTION_OF_SOUR_TASTE	-0.551847	-0.0087241	-7.85265	4.69593e-12	6.95622e-11	17.0717
GOBP_RETROGRADE_TRANSPORT_VESICLE_RECYCLING_WITHIN_GOLGI	0.543189	0.0113594	7.84391	4.90281e-12	7.2029e-11	17.0296
GOBP_REGULATION_OF_CYTOPLASMIC_MRNA_PROCESSING_BODY_ASSEMBLY	0.556195	-0.0108596	7.82886	5.28051e-12	7.69446e-11	16.9571
GOCC_TIM22_MITOCHONDRIAL_IMPORT_INNER_MEMBRANE_INSERTION_COMPLEX	0.593061	-0.000206166	7.81843	5.559e-12	8.00227e-11	16.9069
GOBP_BRUSH_BORDER_ASSEMBLY	-0.553356	-0.0147787	-7.79929	6.10886e-12	8.71184e-11	16.8148
GOBP_NEUROTRANSMITTER_RECEPTOR_TRANSPORT_POSTSYNAPTIC_ENDOSOME_TO_LYSOSOME	-0.501832	-0.027397	-7.7742	6.91237e-12	9.62698e-11	16.6941
GOBP_RNA_IMPORT_INTO_MITOCHONDRION	0.597474	0.0324117	7.75682	7.52949e-12	1.03253e-10	16.6106
GOBP_PROTEIN_INSERTION_INTO_MITOCHONDRIAL_INNER_MEMBRANE	0.540027	0.00367297	7.75006	7.78416e-12	1.06337e-10	16.5782
GOCC_NURF_COMPLEX	0.569717	0.0131752	7.74568	7.95382e-12	1.08241e-10	16.5571
GOCC_RIBONUCLEASE_P_COMPLEX	0.508398	0.00389288	7.74214	8.09368e-12	1.09865e-10	16.5401
GOCC_SMN_COMPLEX	0.533344	-0.0188342	7.73357	8.44176e-12	1.12997e-10	16.499
GOCC_ORGANELLAR_RIBOSOME	0.509725	-0.0183356	7.71905	9.0667e-12	1.2003e-10	16.4292
GOBP_7_METHYLGUANOSINE_CAP_HYPERMETHYLATION	0.607706	-0.0321877	7.70179	9.86893e-12	1.2953e-10	16.3464
GOCC_NUCLEOCYTOPLASMIC_TRANSPORT_COMPLEX	0.505757	0.0108139	7.68922	1.04975e-11	1.36441e-10	16.2862
GOBP_MITOCHONDRIAL_RNA_CATABOLIC_PROCESS	0.541511	-0.0269573	7.65815	1.22271e-11	1.56082e-10	16.1372
GOMF_U1_SNRNA_BINDING	0.582142	0.00391211	7.655	1.24177e-11	1.57762e-10	16.1221
GOCC_MULTIMERIC_RIBONUCLEASE_P_COMPLEX	0.514591	-0.00558901	7.61367	1.52064e-11	1.87196e-10	15.9244
GOMF_RIBONUCLEASE_P_RNA_BINDING	0.514591	-0.00558901	7.61367	1.52064e-11	1.87196e-10	15.9244
GOCC_NLS_DEPENDENT_PROTEIN_NUCLEAR_IMPORT_COMPLEX	0.515835	0.0126159	7.61212	1.53229e-11	1.87558e-10	15.9169
GOBP_RRNA_TRANSPORT	0.576309	0.0229162	7.61211	1.53234e-11	1.87558e-10	15.9169
GOBP_REGULATION_OF_MITOCHONDRIAL_MRNA_STABILITY	0.542916	0.00488819	7.60306	1.60184e-11	1.94951e-10	15.8736
GOCC_U4_SNRNP	0.548191	-0.0349655	7.59538	1.66316e-11	2.01382e-10	15.8369
GOBP_CEREBELLAR_PURKINJE_CELL_GRANULE_CELL_PRECURSOR_CELL_SIGNALING_INVOLVED_IN_REGULATION_OF_GRANULE_CELL_PRECURSOR_CELL_PROLIFERATION	-0.582071	-0.0128086	-7.583	1.76716e-11	2.1194e-10	15.7777
GOBP_PROTEIN_LIPOYLATION	0.502315	0.0192365	7.5813	1.78187e-11	2.13227e-10	15.7696
GOMF_DEOXYRIBONUCLEOTIDE_BINDING	0.556568	-0.00886028	7.51929	2.41307e-11	2.76999e-10	15.4736
GOBP_RIBOSOMAL_SMALL_SUBUNIT_EXPORT_FROM_NUCLEUS	0.52283	-0.0159247	7.51684	2.44214e-11	2.79736e-10	15.462
GOBP_ASPARAGINE_METABOLIC_PROCESS	0.563694	-0.0171141	7.51439	2.47148e-11	2.8199e-10	15.4503
GOCC_TRAPPIII_PROTEIN_COMPLEX	0.504169	0.00672623	7.50955	2.53068e-11	2.87114e-10	15.4272
GOBP_TRNA_5_END_PROCESSING	0.501742	-0.00365946	7.48906	2.79683e-11	3.13655e-10	15.3296
KEGG_PROTEIN_EXPORT	0.510968	0.0160085	7.48648	2.83234e-11	3.15655e-10	15.3173
GOBP_REGULATION_OF_MITOCHONDRIAL_RNA_CATABOLIC_PROCESS	0.545195	-0.0124542	7.48302	2.88045e-11	3.20017e-10	15.3009
GOMF_TRANSCRIPTION_ELONGATION_FACTOR_ACTIVITY	0.562323	0.0458835	7.48194	2.89571e-11	3.21379e-10	15.2957
GOCC_SMC5_SMC6_COMPLEX	0.566147	-0.00235922	7.47688	2.96813e-11	3.28056e-10	15.2716
GOCC_MITOCHONDRIAL_RESPIRATORY_CHAIN_COMPLEX_III	0.533995	0.0209407	7.44349	3.49285e-11	3.77863e-10	15.1127
GOCC_CARDIAC_MYOFIBRIL	-0.535455	-0.0193028	-7.43288	3.67815e-11	3.96308e-10	15.0623
GOMF_5S_RRNA_BINDING	0.548879	-0.00505802	7.42884	3.75125e-11	4.02564e-10	15.0431
GOBP_PROTEIN_LOCALIZATION_TO_NUCLEOPLASM	0.505413	-0.0104065	7.40129	4.28949e-11	4.52683e-10	14.9123
GOBP_MESENCHYMAL_STEM_CELL_MAINTENANCE_INVOLVED_IN_NEPHRON_MORPHOGENESIS	-0.532235	0.00381381	-7.3916	4.49659e-11	4.69381e-10	14.8663
GOMF_MUTLALPHA_COMPLEX_BINDING	0.545129	-0.00179674	7.38772	4.58235e-11	4.76939e-10	14.8478
GOBP_POSITIVE_REGULATION_OF_HELICASE_ACTIVITY	0.572636	0.00662205	7.3821	4.70921e-11	4.87772e-10	14.8212
GOCC_CIA_COMPLEX	0.656935	0.0165032	7.38081	4.73884e-11	4.90367e-10	14.8151
GOMF_DOPAMINE_NEUROTRANSMITTER_RECEPTOR_ACTIVITY	-0.536258	-0.0102391	-7.34719	5.57999e-11	5.65925e-10	14.6557
GOCC_LSM1_7_PAT1_COMPLEX	0.591952	-0.00573319	7.34523	5.63324e-11	5.69707e-10	14.6464
GOBP_REGULATION_OF_DNA_HELICASE_ACTIVITY	0.530224	0.0196908	7.34045	5.76553e-11	5.8213e-10	14.6238
GOBP_TRNA_PSEUDOURIDINE_SYNTHESIS	0.551002	0.00514218	7.27649	7.86188e-11	7.59935e-10	14.3213
GOBP_NCRNA_EXPORT_FROM_NUCLEUS	0.525534	0.0222597	7.2749	7.9227e-11	7.64433e-10	14.3138
GOCC_BRCA1_C_COMPLEX	0.564934	0.00709203	7.25767	8.61195e-11	8.19857e-10	14.2324
GOBP_TETRAHYDROFOLATE_BIOSYNTHETIC_PROCESS	0.545819	0.00993244	7.23857	9.44586e-11	8.85859e-10	14.1423
GOBP_REGULATION_OF_MITOCHONDRIAL_TRANSCRIPTION	0.575859	0.0348506	7.22814	9.93456e-11	9.22003e-10	14.0931
GOMF_DOPAMINE_BINDING	-0.515714	-0.0285905	-7.21454	1.06096e-10	9.76195e-10	14.029
GOMF_POLY_A_SPECIFIC_RIBONUCLEASE_ACTIVITY	0.500788	-0.00621496	7.197	1.15476e-10	1.05076e-09	13.9464
GOCC_MCRD_MEDIATED_MRNA_STABILITY_COMPLEX	0.55728	-0.0011058	7.13652	1.54586e-10	1.36153e-09	13.662
GOBP_SNRNA_CATABOLIC_PROCESS	0.570534	0.0109431	7.12597	1.62641e-10	1.42778e-09	13.6125
GOBP_REGULATION_OF_DNA_DUPLEX_UNWINDING	0.507408	0.0154506	7.12548	1.63029e-10	1.43001e-09	13.6101
GOBP_FAS_SIGNALING_PATHWAY	0.523987	0.0463214	7.10845	1.76954e-10	1.5296e-09	13.5302
GOBP_SNRNA_TRANSPORT	0.592505	0.00323067	7.06327	2.19873e-10	1.83829e-09	13.3186
GOMF_INSULIN_BINDING	0.531126	-0.00412182	7.02614	2.62759e-10	2.13678e-09	13.1449
GOCC_OUTER_DENSE_FIBER	-0.563664	-0.0159311	-7.02309	2.66632e-10	2.16499e-09	13.1307
GOBP_REGULATION_OF_SYSTEMIC_ARTERIAL_BLOOD_PRESSURE_BY_VASOPRESSIN	-0.537322	-0.0207164	-7.01781	2.7346e-10	2.21038e-09	13.106
GOBP_OPERANT_CONDITIONING	-0.509763	-0.000401333	-7.01265	2.80318e-10	2.25899e-09	13.0819
GOBP_REGULATION_OF_FAS_SIGNALING_PATHWAY	0.595617	0.0555249	6.99375	3.06875e-10	2.44359e-09	12.9937
GOBP_WYBUTOSINE_METABOLIC_PROCESS	0.554313	0.00766826	6.96742	3.48086e-10	2.73514e-09	12.8709
GOBP_SPHINGOLIPID_TRANSLOCATION	0.502138	-0.00449881	6.96619	3.50141e-10	2.74726e-09	12.8652
GOCC_NUCLEOLAR_RIBONUCLEASE_P_COMPLEX	0.51531	-0.00273002	6.9525	3.73819e-10	2.89906e-09	12.8014
GOBP_RRNA_BASE_METHYLATION	0.509719	-0.00466313	6.939	3.98719e-10	3.05675e-09	12.7386
GOBP_MITOCHONDRIAL_ELECTRON_TRANSPORT_UBIQUINOL_TO_CYTOCHROME_C	0.521276	0.0157811	6.93511	4.06209e-10	3.1075e-09	12.7205
GOBP_LOBAR_BRONCHUS_DEVELOPMENT	-0.508374	-0.0325905	-6.90516	4.68606e-10	3.51947e-09	12.5813
GOMF_UBIQUITIN_PROTEIN_TRANSFERASE_INHIBITOR_ACTIVITY	0.529004	-0.0455529	6.89617	4.89144e-10	3.63801e-09	12.5395
GOBP_PROTEIN_UFMYLATION	0.513989	0.00834841	6.88809	5.08344e-10	3.76512e-09	12.502
GOBP_ESTABLISHMENT_OF_MITOTIC_SISTER_CHROMATID_COHESION	0.556844	0.00592929	6.88286	5.21172e-10	3.85214e-09	12.4777
GOBP_POSITIVE_REGULATION_OF_NITRIC_OXIDE_MEDIATED_SIGNAL_TRANSDUCTION	-0.505864	0.0343415	-6.88035	5.27442e-10	3.89043e-09	12.4661
GOBP_VIRAL_TRANSLATIONAL_TERMINATION_REINITIATION	0.58682	0.00894809	6.86017	5.80621e-10	4.23312e-09	12.3725
GOBP_POSITIVE_REGULATION_OF_MAINTENANCE_OF_SISTER_CHROMATID_COHESION	0.635586	0.00179576	6.85549	5.93701e-10	4.3138e-09	12.3508
GOBP_REGULATION_OF_HEART_INDUCTION	-0.523662	0.0205155	-6.8468	6.18775e-10	4.45968e-09	12.3106
GOCC_THO_COMPLEX	0.5235	0.0239541	6.79384	7.9576e-10	5.57761e-09	12.0656
GOBP_SOMATOSTATIN_RECEPTOR_SIGNALING_PATHWAY	-0.544996	-0.0190037	-6.76502	9.12264e-10	6.29127e-09	11.9326
GOMF_SOMATOSTATIN_RECEPTOR_ACTIVITY	-0.544996	-0.0190037	-6.76502	9.12264e-10	6.29127e-09	11.9326
GOCC_EUKARYOTIC_TRANSLATION_INITIATION_FACTOR_2_COMPLEX	0.585562	0.01976	6.73981	1.02789e-09	6.9808e-09	11.8164
GOCC_EKC_KEOPS_COMPLEX	0.579313	-0.00324601	6.73528	1.05016e-09	7.10501e-09	11.7956
GOMF_ATP_DEPENDENT_PEPTIDASE_ACTIVITY	0.50509	0.00686073	6.71922	1.13304e-09	7.59378e-09	11.7216
GOBP_UDP_N_ACETYLGLUCOSAMINE_TRANSMEMBRANE_TRANSPORT	0.519866	-0.0231584	6.71655	1.14741e-09	7.66612e-09	11.7094
GOMF_GUANYLATE_CYCLASE_REGULATOR_ACTIVITY	-0.505829	-0.0112781	-6.69603	1.2642e-09	8.34234e-09	11.615
GOBP_NEGATIVE_REGULATION_OF_APOPTOTIC_PROCESS_INVOLVED_IN_DEVELOPMENT	-0.561558	-0.00936398	-6.6916	1.29094e-09	8.477e-09	11.5947
GOCC_TRANSLOCON_COMPLEX	0.500447	0.0026423	6.66865	1.43852e-09	9.35432e-09	11.4893
GOBP_PYRUVATE_FAMILY_AMINO_ACID_METABOLIC_PROCESS	-0.507724	-0.0147796	-6.62635	1.75559e-09	1.11454e-08	11.2955
GOBP_PROTEIN_RETENTION_IN_GOLGI_APPARATUS	0.523336	-0.00965498	6.55006	2.51174e-09	1.52412e-08	10.9471
GOBP_NEGATIVE_REGULATION_OF_URINE_VOLUME	-0.525071	-0.0256546	-6.53717	2.66803e-09	1.60802e-08	10.8884
GOBP_NEGATIVE_REGULATION_OF_SOMATIC_STEM_CELL_POPULATION_MAINTENANCE	-0.583275	0.00838661	-6.53137	2.74134e-09	1.6448e-08	10.862
GOBP_PHENYLPROPANOID_METABOLIC_PROCESS	-0.501314	-0.0211216	-6.5285	2.77841e-09	1.66332e-08	10.849
GOBP_HISTONE_H4_R3_METHYLATION	0.517221	-0.00986512	6.52352	2.84395e-09	1.69781e-08	10.8263
GOCC_DNA_REPLICATION_FACTOR_C_COMPLEX	0.50091	0.0170717	6.51321	2.98451e-09	1.76988e-08	10.7794
GOBP_L_SERINE_BIOSYNTHETIC_PROCESS	0.502148	0.0121755	6.48674	3.37735e-09	1.98091e-08	10.6592
GOBP_NEGATIVE_REGULATION_OF_HH_TARGET_TRANSCRIPTION_FACTOR_ACTIVITY	-0.516583	-0.0276936	-6.47122	3.63096e-09	2.11116e-08	10.5888
GOBP_TRANSLOCATION_OF_MOLECULES_INTO_HOST	0.506645	0.0209065	6.46868	3.67428e-09	2.13403e-08	10.5772
GOCC_EPSILON_DNA_POLYMERASE_COMPLEX	0.504988	-0.0130425	6.45876	3.84809e-09	2.21219e-08	10.5323
GOMF_FATZ_BINDING	-0.51072	-0.00910077	-6.44699	4.06499e-09	2.31452e-08	10.479
GOMF_LARGE_RIBOSOMAL_SUBUNIT_RRNA_BINDING	0.584222	0.00107194	6.43626	4.27343e-09	2.41905e-08	10.4304
GOBP_NEGATIVE_REGULATION_OF_IRE1_MEDIATED_UNFOLDED_PROTEIN_RESPONSE	0.52175	0.0122342	6.31529	7.48932e-09	3.98265e-08	9.88523
GOBP_AMP_SALVAGE	0.528416	0.000545083	6.24459	1.03762e-08	5.36597e-08	9.56859
GOBP_TRUNK_SEGMENTATION	-0.502213	-0.0334681	-6.16966	1.4636e-08	7.34887e-08	9.23469
GOCC_CCR4_NOT_CORE_COMPLEX	0.511152	-0.0129501	6.15354	1.57568e-08	7.85181e-08	9.16307
GOCC_SEROTONIN_ACTIVATED_CATION_SELECTIVE_CHANNEL_COMPLEX	-0.549554	-0.0128114	-6.15326	1.57769e-08	7.85181e-08	9.16184
GOMF_SEROTONIN_GATED_MONOATOMIC_CATION_SELECTIVE_CHANNEL_ACTIVITY	-0.549554	-0.0128114	-6.15326	1.57769e-08	7.85181e-08	9.16184
GOBP_MITOCHONDRIAL_DNA_REPAIR	0.515383	0.0355334	6.08166	2.18736e-08	1.05099e-07	8.84483
GOCC_AMINOACYL_TRNA_SYNTHETASE_MULTIENZYME_COMPLEX	0.517652	-0.0293936	5.73666	1.032e-07	4.22343e-07	7.34175
GOBP_XENOBIOTIC_GLUCURONIDATION	-0.526635	0.0267428	-5.60439	1.85059e-07	7.17848e-07	6.77696
GOCC_SIGNAL_PEPTIDASE_COMPLEX	0.500472	0.00630412	5.45134	3.60839e-07	1.31536e-06	6.13194
GOMF_PROTEASOME_ACTIVATING_ACTIVITY	0.500054	0.0333276	5.34355	5.74402e-07	1.99735e-06	5.68342
GOCC_ALPHA_BETA_T_CELL_RECEPTOR_COMPLEX	0.506603	0.0193443	5.27992	7.54153e-07	2.55036e-06	5.42096
GOCC_CHROMOSOME_CENTROMERIC_CORE_DOMAIN	0.510999	0.0172679	5.00753	2.37336e-06	7.23355e-06	4.31779
GOCC_GAMMA_DELTA_T_CELL_RECEPTOR_COMPLEX	0.526138	0.00782207	4.85267	4.4892e-06	1.29489e-05	3.70605

## Sheet: LIPT1
	logFC	AveExpr	t	P.Value	adj.P.Val	B
GOBP_REGULATION_OF_HELICASE_ACTIVITY	0.557126	0.0103994	8.4434	2.4865e-13	5.32608e-10	19.9251
GOBP_MITOCHONDRIAL_DNA_REPLICATION	0.549735	0.00153254	8.13863	1.13562e-12	1.39926e-09	18.461
GOBP_REGULATION_OF_DNA_HELICASE_ACTIVITY	0.559849	0.0196908	7.99947	2.26491e-12	2.23758e-09	17.7956
GOBP_POSITIVE_REGULATION_OF_HELICASE_ACTIVITY	0.595404	0.00662205	7.8492	4.76082e-12	2.52817e-09	17.0796
GOCC_RNA_POLYMERASE_I_TRANSCRIPTION_REGULATOR_COMPLEX	0.544371	0.00772781	7.78898	6.40639e-12	2.63365e-09	16.7935
GOCC_RNA_POLYMERASE_TRANSCRIPTION_FACTOR_SL1_COMPLEX	0.544371	0.00772781	7.78898	6.40639e-12	2.63365e-09	16.7935
GOBP_REGULATION_OF_RRNA_PROCESSING	0.509037	0.00348734	7.72199	8.90807e-12	3.18018e-09	16.4758
GOBP_POSITIVE_REGULATION_OF_NITRIC_OXIDE_MEDIATED_SIGNAL_TRANSDUCTION	-0.543928	0.0343415	-7.68515	1.06763e-11	3.51521e-09	16.3013
GOBP_REGULATION_OF_RIBOSOME_BIOGENESIS	0.502618	-0.00261616	7.64963	1.27095e-11	3.7749e-09	16.1333
GOBP_NEGATIVE_REGULATION_OF_SOMATIC_STEM_CELL_POPULATION_MAINTENANCE	-0.624916	0.00838661	-7.22857	9.88792e-11	1.47083e-08	14.1571
GOBP_RRNA_TRANSPORT	0.555513	0.0229162	7.18985	1.19226e-10	1.65832e-08	13.9769
GOBP_RNA_IMPORT_INTO_MITOCHONDRION	0.567772	0.0324117	7.16398	1.3508e-10	1.78605e-08	13.8567
GOBP_SNRNA_TRANSPORT	0.597836	0.00323067	7.15824	1.38873e-10	1.81381e-08	13.83
GOMF_LIGASE_ACTIVITY_FORMING_PHOSPHORIC_ESTER_BONDS	0.535646	0.0167393	7.07475	2.07577e-10	2.34016e-08	13.4431
GOBP_REGULATION_OF_MITOCHONDRIAL_TRANSCRIPTION	0.567097	0.0348506	7.0615	2.21217e-10	2.36924e-08	13.3818
GOMF_TRANSLATION_TERMINATION_FACTOR_ACTIVITY	0.515943	0.00117584	6.99464	3.04844e-10	2.83902e-08	13.0732
GOCC_NUCLEAR_PORE_OUTER_RING	0.504323	-0.0136481	6.98399	3.20802e-10	2.93657e-08	13.0241
GOBP_NEGATIVE_REGULATION_OF_HELICASE_ACTIVITY	0.520206	0.017246	6.96153	3.57188e-10	3.13565e-08	12.9207
GOCC_UNIPLEX_COMPLEX	0.536866	0.0285123	6.93822	3.9929e-10	3.44871e-08	12.8134
GOBP_7_METHYLGUANOSINE_RNA_CAPPING	0.533354	0.0192223	6.93424	4.06959e-10	3.4559e-08	12.7951
GOMF_PRERIBOSOME_BINDING	0.503917	-0.0210943	6.92557	4.24157e-10	3.549e-08	12.7553
GOCC_PRE_SNORNP_COMPLEX	0.593195	-0.0135378	6.87173	5.4832e-10	4.22482e-08	12.5083
GOMF_PYRUVATE_DEHYDROGENASE_ACTIVITY	0.502169	0.0163081	6.86523	5.65542e-10	4.26546e-08	12.4785
GOBP_REGULATION_OF_MITOCHONDRIAL_MRNA_STABILITY	0.505257	0.00488819	6.81515	7.1765e-10	5.02355e-08	12.2494
GOCC_AMINOACYL_TRNA_SYNTHETASE_MULTIENZYME_COMPLEX	0.584221	-0.0293936	6.78646	8.22321e-10	5.57409e-08	12.1184
GOBP_REGULATION_OF_CYTOPLASMIC_MRNA_PROCESSING_BODY_ASSEMBLY	0.503502	-0.0108596	6.72348	1.10812e-09	6.82069e-08	11.8315
GOBP_NEGATIVE_REGULATION_OF_HISTONE_H4_ACETYLATION	0.518778	0.00442479	6.70953	1.18363e-09	7.08196e-08	11.7681
GOBP_NEGATIVE_REGULATION_OF_APOPTOTIC_PROCESS_INVOLVED_IN_DEVELOPMENT	-0.557032	-0.00936398	-6.61313	1.86448e-09	9.37491e-08	11.3312
GOBP_SNORNA_LOCALIZATION	0.543692	-0.0260721	6.5784	2.19493e-09	1.04479e-07	11.1744
GOBP_SUCCINYL_COA_CATABOLIC_PROCESS	0.511354	-0.00130002	6.55776	2.41802e-09	1.0927e-07	11.0813
GOBP_AMP_SALVAGE	0.545761	0.000545083	6.53426	2.69945e-09	1.15184e-07	10.9755
GOCC_TIM22_MITOCHONDRIAL_IMPORT_INNER_MEMBRANE_INSERTION_COMPLEX	0.526346	-0.000206166	6.52729	2.78893e-09	1.17596e-07	10.9442
GOBP_HISTONE_H4_R3_METHYLATION	0.517061	-0.00986512	6.51947	2.89277e-09	1.20309e-07	10.909
GOBP_AMP_BIOSYNTHETIC_PROCESS	0.510461	-0.00255833	6.51254	2.98806e-09	1.20309e-07	10.8779
GOBP_MITOCHONDRIAL_DNA_REPAIR	0.537181	0.0355334	6.44174	4.158e-09	1.4994e-07	10.5604
GOBP_MITOCHONDRIAL_RNA_MODIFICATION	0.553211	0.0250374	6.41751	4.65449e-09	1.57254e-07	10.4521
GOBP_SOMATOTROPIN_SECRETING_CELL_DIFFERENTIATION	-0.539912	0.0324667	-6.41501	4.7089e-09	1.58572e-07	10.4409
GOMF_FATZ_BINDING	-0.50419	-0.00910077	-6.33012	6.98089e-09	2.02069e-07	10.0628
GOBP_POSITIVE_REGULATION_OF_RRNA_PROCESSING	0.514295	0.0156042	6.12102	1.82524e-08	3.80796e-07	9.14034
GOBP_WYBUTOSINE_METABOLIC_PROCESS	0.502987	0.00766826	6.0668	2.33683e-08	4.34504e-07	8.90336
GOBP_NEGATIVE_REGULATION_OF_PROSTAGLANDIN_BIOSYNTHETIC_PROCESS	0.544595	0.0193678	5.57535	2.09961e-07	2.12741e-06	6.80108
GOMF_MITOCHONDRION_TARGETING_SEQUENCE_BINDING	0.5144	0.0298505	5.57418	2.11033e-07	2.13332e-06	6.79622
GOCC_EUKARYOTIC_TRANSLATION_INITIATION_FACTOR_2_COMPLEX	0.505706	0.01976	5.51108	2.78027e-07	2.65365e-06	6.53274
GOCC_TRAMP_COMPLEX	0.553072	0.0252332	5.36575	5.21612e-07	4.36443e-06	5.93196
GOCC_CIA_COMPLEX	0.507344	0.0165032	5.16118	1.24677e-06	8.63148e-06	5.10125
GOCC_SEPTIN_CYTOSKELETON	0.523681	-0.022734	5.15824	1.26231e-06	8.72776e-06	5.08946
GOBP_REGULATION_OF_BARBED_END_ACTIN_FILAMENT_CAPPING	0.506737	0.0051402	4.75742	6.60317e-06	3.30004e-05	3.51723
