# Supplementary material for: Identification of cuproptosis-related genes in septic shock based on bioinformatic analysis
Source: PLoS One. 2024 Dec 9;19(12):e0315219. doi: 10.1371/journal.pone.0315219 (PMC11627398; doi:10.1371/journal.pone.0315219)
Supplement: S9 Table — (XLSX) [file pone.0315219.s011.xlsx]

## Sheet: lncRNA
Table S9 Differential expressed lncRNAs and miRNAs between control and septic shock groups.
lncRNA	logFC	AveExpr	t	P.Value	FDR	B
XIST	-3.99765	7.14658	-5.32451	5.33e-07	7.58e-06	5.61548
A2M-AS1	-2.27566	5.62142	-9.46114	6.17e-16	4.21e-14	25.7565
PRKCQ-AS1	-1.88736	5.83431	-12.0885	5.51e-22	1.81e-19	39.4672
CHRM3-AS2	-1.84528	4.60263	-10.7592	6.24e-19	9.49e-17	32.5447
LOC100130872	-1.79982	6.28002	-11.7548	3.19e-21	7.89e-19	37.7374
IPW	-1.64242	4.50662	-10.4613	3.04e-18	4.01e-16	30.9854
PWAR6	-1.60501	5.33264	-8.31691	2.52e-13	1.11e-11	19.8443
LINC01215	-1.6038	4.85197	-8.96961	8.28e-15	4.31e-13	23.2023
TRG-AS1	-1.54906	7.25579	-9.46525	6.04e-16	4.21e-14	25.7779
LOC100506076	-1.54833	4.1903	-12.5727	4.35e-23	2.15e-20	41.9638
DHRS4-AS1	-1.209	4.42672	-12.751	1.72e-23	1.7e-20	42.8783
PDCD4-AS1	-1.17568	5.16394	-9.11139	3.92e-15	2.15e-13	23.9373
RUNX1-IT1	-1.12623	7.15971	-10.0146	3.27e-17	3.4e-15	28.6473
LINC00926	-1.1189	6.19729	-7.20356	7.44e-11	2.13e-09	14.2649
LINC00954	-1.07918	4.52169	-11.795	2.58e-21	7.3e-19	37.9461
SNHG1	-1.06931	6.87724	-7.95268	1.66e-12	6.56e-11	17.9943
LOC284009	-1.03506	5.46287	-14.5052	2.13e-27	4.22e-24	51.7152
LINC00877	-1.0019	5.16758	-5.41926	3.51e-07	5.07e-06	6.01908
PCBP1-AS1	-0.992828	5.75791	-10.573	1.68e-18	2.37e-16	31.5704
LINC00342	-0.987362	5.05797	-9.96721	4.21e-17	3.96e-15	28.3995
SNHG16	-0.987058	7.46702	-9.9446	4.75e-17	4.26e-15	28.2813
PP7080	-0.985484	4.6003	-11.677	4.82e-21	1.06e-18	37.3331
HCG18	-0.939284	6.8977	-6.67532	1.01e-09	2.63e-08	11.7144
LINC01128	-0.936901	5.76681	-8.87532	1.36e-14	6.72e-13	22.7144
PAXIP1-AS1	-0.891217	3.19401	-9.30679	1.4e-15	8.17e-14	24.9527
LOC200772	-0.887371	3.95511	-10.8577	3.7e-19	6.1e-17	33.0596
NNT-AS1	-0.847407	3.97804	-6.24206	8.08e-09	1.72e-07	9.68437
GLIDR	-0.837102	5.85074	-9.76568	1.23e-16	1.01e-14	27.3459
LINC01355	-0.810404	5.10731	-7.81018	3.45e-12	1.24e-10	17.2764
SNHG12	-0.803063	6.30822	-7.91206	2.04e-12	7.93e-11	17.7893
LOC101927268	-0.792807	3.82218	-7.11231	1.17e-10	3.22e-09	13.8191
SCAMP1-AS1	-0.770333	5.03245	-8.61696	5.27e-14	2.42e-12	21.3821
HCP5	-0.75362	7.05919	-5.52282	2.22e-07	3.4e-06	6.46491
SND1-IT1	-0.751458	5.25396	-8.06314	9.39e-13	3.79e-11	18.5532
LOC100506990	-0.742586	6.39755	-9.09028	4.38e-15	2.34e-13	23.8277
TP73-AS1	-0.729203	5.47751	-8.83748	1.66e-14	8e-13	22.5189
LOC100996740	-0.721671	8.53963	-5.2203	8.39e-07	1.14e-05	5.17643
MATN1-AS1	-0.718811	3.91109	-9.48388	5.47e-16	4.01e-14	25.875
EPB41L4A-AS1	-0.712739	6.25887	-6.32495	5.45e-09	1.24e-07	10.068
DANCR	-0.704416	6.60428	-4.42123	2.3e-05	0.000223775	1.99571
FAM226A	-0.697379	2.83898	-9.4865	5.4e-16	4.01e-14	25.8887
SNHG6	-0.693219	9.12075	-5.9394	3.33e-08	6.16e-07	8.30478
LOC101927620	-0.692938	3.54687	-9.403	8.4e-16	5.36e-14	25.4536
LEF1-AS1	-0.6835	2.76553	-9.77471	1.17e-16	1.01e-14	27.3931
LINC00623	-0.668935	9.01105	-7.53858	1.38e-11	4.61e-10	15.9185
SNHG17	-0.663501	5.73974	-5.43793	3.23e-07	4.7e-06	6.09909
LOC101928605	-0.648015	2.54957	-6.21986	8.98e-09	1.85e-07	9.58205
MROH7-TTC4	-0.643364	5.12689	-8.06828	9.14e-13	3.77e-11	18.5792
RPARP-AS1	-0.642654	4.32885	-9.31539	1.34e-15	8.17e-14	24.9975
LOC100505501	-0.623661	4.02898	-5.87009	4.59e-08	8.25e-07	7.99373
LOC101930112	-0.614033	7.00737	-9.30566	1.41e-15	8.17e-14	24.9468
LOC100506639	-0.605927	6.64821	-6.66691	1.05e-09	2.7e-08	11.6745
LOC100505874	-0.597269	3.46541	-4.20012	5.4e-05	0.000454598	1.17951
MGC27345	-0.592396	5.39709	-10.9925	1.81e-19	3.25e-17	33.7646
ZNF790-AS1	-0.590152	3.53916	-10.1506	1.59e-17	1.85e-15	29.3592
TMEM161B-AS1	-0.58699	4.13288	-9.16358	2.98e-15	1.68e-13	24.2082
HCG26	-0.582681	6.6222	-6.13263	1.35e-08	2.68e-07	9.18169
LOC101927365	-0.578404	4.20932	-6.23899	8.2e-09	1.72e-07	9.6702
LINC00674	-0.574266	6.85992	-7.47526	1.9e-11	6.05e-10	15.6041
ERVK3-1	-0.569658	6.3794	-7.31313	4.3e-11	1.31e-09	14.8029
JPX	-0.560491	4.41288	-3.953	0.000136048	0.00098885	0.303463
LINC00869	-0.56048	5.47301	-4.58366	1.2e-05	0.000127865	2.61392
THAP9-AS1	-0.557183	5.18682	-4.05017	9.5e-05	0.000733953	0.643229
SNHG8	-0.556062	5.42769	-3.89264	0.000169521	0.00118845	0.0955146
ITPK1-AS1	-0.551359	6.77764	-2.8091	0.00587094	0.0219827	-3.1956
SNHG22	-0.544165	3.32326	-7.52932	1.44e-11	4.75e-10	15.8725
EMC3-AS1	-0.544143	4.54884	-6.58693	1.55e-09	3.88e-08	11.2954
PCED1B-AS1	-0.535682	6.19974	-5.58451	1.68e-07	2.64e-06	6.73274
MCM3AP-AS1	-0.531434	3.29006	-5.09215	1.46e-06	1.92e-05	4.64373
LINC00667	-0.530885	6.06133	-7.74823	4.73e-12	1.65e-10	16.9654
ZNF667-AS1	-0.519825	3.70046	-5.29663	6.02e-07	8.5e-06	5.49749
HAR1A	-0.519775	3.27806	-7.21255	7.12e-11	2.07e-09	14.309
LOC101928893	-0.517393	3.0692	-2.97422	0.00360324	0.01481	-2.75139
LOC729683	-0.51382	5.78688	-10.0683	2.46e-17	2.7e-15	28.9283
HOXB-AS1	-0.502087	3.93957	-6.12834	1.38e-08	2.7e-07	9.16204
LINC00671	0.5006	3.94579	7.46518	2e-11	6.27e-10	15.5541
LOC100507642	0.501407	5.17891	5.08888	1.48e-06	1.93e-05	4.63024
LOC101928988	0.506739	2.96717	3.62526	0.000437086	0.00265067	-0.796015
MRVI1-AS1	0.523251	5.59457	6.80074	5.47e-10	1.46e-08	12.313
LINC01268	0.533264	2.54009	6.23065	8.53e-09	1.78e-07	9.63175
LINC01126	0.538405	5.08662	5.27506	6.62e-07	9.21e-06	5.40647
RAMP2-AS1	0.539992	3.55432	5.77583	7.07e-08	1.23e-06	7.57377
LINC01000	0.554379	10.2439	5.62549	1.4e-07	2.23e-06	6.91157
LINC00537	0.567473	7.71043	3.02013	0.00313512	0.013445	-2.62407
LINC00265	0.575464	5.38496	5.66838	1.15e-07	1.91e-06	7.09956
LOC101929741	0.577101	3.44267	6.24339	8.03e-09	1.72e-07	9.69051
ZFAS1	0.577787	8.73703	5.51228	2.32e-07	3.51e-06	6.4193
LOC101927603	0.580506	5.06286	7.85876	2.69e-12	1e-10	17.5207
MIAT	0.582446	8.10458	3.59113	0.00049166	0.00291022	-0.906277
ARMC2-AS1	0.585918	8.81944	6.55564	1.8e-09	4.46e-08	11.1476
LINC01061	0.611859	6.54618	6.30003	6.14e-09	1.36e-07	9.9524
LOC100049716	0.612084	6.65228	5.79171	6.58e-08	1.15e-06	7.64428
ASAP1-IT1	0.613728	7.15665	4.88116	3.55e-06	4.39e-05	3.78475
SDCBP2-AS1	0.633536	6.28281	5.34048	4.97e-07	7.12e-06	5.68321
LOC100507472	0.670832	4.87045	4.2742	4.07e-05	0.000359103	1.44964
LOC101926963	0.678027	5.01743	6.66462	1.06e-09	2.7e-08	11.6636
CATIP-AS1	0.704394	5.50423	5.69079	1.04e-07	1.76e-06	7.19803
WDFY3-AS2	0.737383	4.38301	9.72588	1.52e-16	1.2e-14	27.138
LOC101927974	0.750361	5.25344	8.24482	3.67e-13	1.58e-11	19.4766
LOC101927830	0.765494	3.63306	5.91038	3.81e-08	6.98e-07	8.17432
LOC101929243	0.779198	5.41878	7.86436	2.61e-12	9.93e-11	17.5489
LINC01270	0.802915	5.0876	4.23908	4.66e-05	0.000405542	1.32114
ANP32A-IT1	0.803488	6.40676	4.8822	3.54e-06	4.39e-05	3.78894
DLEU2	0.840598	8.4465	6.88562	3.61e-10	9.76e-09	12.7207
LOC102724587	0.889793	3.17373	6.32928	5.34e-09	1.23e-07	10.088
ASAP1-IT2	0.894543	5.5114	8.3203	2.48e-13	1.11e-11	19.8616
LOC102724517	0.900408	3.92939	7.29393	4.73e-11	1.42e-09	14.7085
LINC01093	0.916718	3.08043	4.01154	0.000109679	0.000821345	0.507438
RARA-AS1	0.934333	7.69322	10.9983	1.75e-19	3.25e-17	33.795
SLC8A1-AS1	0.975797	3.75783	5.14552	1.16e-06	1.55e-05	4.86461
HOXA10-HOXA9	0.98209	4.26193	6.27732	6.84e-09	1.5e-07	9.84726
LINC01094	0.983679	4.60964	5.64602	1.27e-07	2.08e-06	7.00144
DNAJC3-AS1	1.01307	4.10832	7.7478	4.74e-12	1.65e-10	16.9633
TTN-AS1	1.10925	6.06713	8.76026	2.49e-14	1.17e-12	22.1203
LINC01001	1.1272	6.42461	9.44884	6.59e-16	4.34e-14	25.6924
LINC01410	1.14054	7.9004	5.99253	2.61e-08	4.86e-07	8.54446
FTX	1.23068	6.5877	8.23801	3.8e-13	1.6e-11	19.4419
LOC101927057	1.28345	5.38849	8.96048	8.69e-15	4.4e-13	23.155
LINC01127	1.36824	6.71713	7.12765	1.09e-10	3.07e-09	13.8939
KCNJ2-AS1	1.39134	3.77656	7.49266	1.74e-11	5.63e-10	15.6904
LOC101928429	1.61758	7.11833	12.3515	1.38e-22	5.48e-20	40.8256
LINC00266-1	1.78452	5.50145	10.4293	3.61e-18	4.46e-16	30.8181
IL10RB-AS1	2.09062	6.24447	12.5875	4.03e-23	2.15e-20	42.0396

## Sheet: miRNA
miRNA	logFC	AveExpr	t	P.Value	FDR	B
MIR4680	-1.3689	8.05167	-14.3295	5.56e-27	4.83e-25	50.7295
MIR29B2	-1.15239	6.62435	-7.7658	4.39e-12	3.82e-11	16.5765
MIR1292	-0.952018	6.28567	-8.51519	9.15e-14	1.14e-12	20.4131
MIR943	-0.798545	5.77081	-11.5297	1.1e-20	4.76e-19	36.2716
MIR7114	-0.756297	4.87523	-10.3153	6.83e-18	1.98e-16	29.8598
MIR1204	-0.748105	5.35055	-7.57154	1.18e-11	7.9e-11	15.598
MIR612	-0.663651	10.6574	-4.9143	3.1e-06	1.13e-05	3.34726
MIR6741	-0.659669	6.78438	-7.74265	4.94e-12	3.91e-11	16.4595
MIR6890	-0.658789	8.07586	-7.23486	6.44e-11	4e-10	13.921
MIR4745	-0.623151	7.89208	-8.59732	5.96e-14	8.64e-13	20.8385
MIR6805	-0.588915	12.3035	-8.22411	4.16e-13	4.52e-12	18.9126
MIR1244-3	-0.583877	8.53026	-6.33087	5.34e-09	2.58e-08	9.56654
MIR5193	-0.564776	7.19651	-7.85382	2.8e-12	2.71e-11	17.0224
MIR636	-0.555241	9.06033	-6.4135	3.6e-09	1.96e-08	9.95419
MIR600	-0.513865	5.56316	-8.7526	2.65e-14	4.6e-13	21.6449
MIR3916	0.564345	3.21224	5.68102	1.09e-07	4.53e-07	6.60577
MIR22	0.702871	6.08865	6.1463	1.28e-08	5.74e-08	8.70935
MIR6824	0.764791	5.28567	7.64873	7.98e-12	5.78e-11	15.9859
MIR6125	0.910704	9.70705	9.398	8.85e-16	1.92e-14	25.021
