# Supplementary material for: Identification of cuproptosis-related genes in septic shock based on bioinformatic analysis
Source: PLoS One. 2024 Dec 9;19(12):e0315219. doi: 10.1371/journal.pone.0315219 (PMC11627398; doi:10.1371/journal.pone.0315219)
Supplement: S10 Table — (XLSX) [file pone.0315219.s012.xlsx]

## Sheet: lncRNA
Table S10 The correlation of each hub gene and lncRNAs, miRNAs or TFs.
gene	lncRNA	correlation	pvalue
SLC31A1	SLC8A1.AS1	0.371519	8.15269e-05
SLC31A1	ANP32A.IT1	0.352916	0.000192679
SLC31A1	LOC100505501	-0.349494	0.00022443
SLC31A1	SNHG17	0.315789	0.000921714
SLC31A1	LOC101928988	0.282654	0.00317925
SLC31A1	LINC01093	-0.279411	0.00356162
SLC31A1	LOC101927830	-0.277262	0.00383715
SLC31A1	LINC00869	-0.275355	0.00409759
SLC31A1	ITPK1.AS1	0.267954	0.0052643
SLC31A1	DLEU2	0.247923	0.0100316
SLC31A1	SNHG16	0.244806	0.0110426
SLC31A1	LINC01215	-0.238544	0.0133472
SLC31A1	LINC01268	-0.235611	0.0145637
SLC31A1	LINC00674	0.194442	0.0447608
SLC31A1	LINC00671	-0.193631	0.0456774
SLC31A1	LOC101927365	0.192769	0.0466687
MTF1	LOC100506076	-0.761467	1.71969e-21
MTF1	IL10RB.AS1	0.753463	7.73714e-21
MTF1	RARA.AS1	0.752056	1.00188e-20
MTF1	PP7080	-0.748736	1.83105e-20
MTF1	LINC00266.1	0.723847	1.26939e-18
MTF1	IPW	-0.709498	1.19224e-17
MTF1	ZNF790.AS1	-0.694925	1.0136e-16
MTF1	MGC27345	-0.691282	1.697e-16
MTF1	LINC00954	-0.689344	2.2253e-16
MTF1	DHRS4.AS1	-0.686654	3.2304e-16
MTF1	LINC00342	-0.685327	3.87685e-16
MTF1	HAR1A	-0.681645	6.39912e-16
MTF1	GLIDR	-0.680816	7.15598e-16
MTF1	LOC101927057	0.678538	9.71144e-16
MTF1	LINC01128	-0.668259	3.72591e-15
MTF1	LOC200772	-0.666569	4.62447e-15
MTF1	LOC101927974	0.662345	7.88667e-15
MTF1	PRKCQ.AS1	-0.659678	1.0999e-14
MTF1	LOC101927620	-0.659012	1.1945e-14
MTF1	FAM226A	-0.658561	1.263e-14
MTF1	TRG.AS1	-0.658527	1.26827e-14
MTF1	WDFY3.AS2	0.656306	1.66677e-14
MTF1	CHRM3.AS2	-0.653998	2.20877e-14
MTF1	KCNJ2.AS1	0.653765	2.27235e-14
MTF1	LINC01127	0.653619	2.3128e-14
MTF1	LOC101928429	0.650809	3.24624e-14
MTF1	LOC101927603	0.644599	6.78222e-14
MTF1	A2M.AS1	-0.641108	1.01872e-13
MTF1	LINC01001	0.640984	1.03343e-13
MTF1	LOC284009	-0.626503	5.28768e-13
MTF1	SCAMP1.AS1	-0.626399	5.34873e-13
MTF1	SNHG1	-0.62495	6.2678e-13
MTF1	PAXIP1.AS1	-0.620997	9.62211e-13
MTF1	TMEM161B.AS1	-0.619417	1.14016e-12
MTF1	ASAP1.IT2	0.618939	1.19996e-12
MTF1	PWAR6	-0.617874	1.34432e-12
MTF1	DNAJC3.AS1	0.615808	1.67373e-12
MTF1	RPARP.AS1	-0.614692	1.88299e-12
MTF1	MATN1.AS1	-0.607728	3.8854e-12
MTF1	LOC100130872	-0.605923	4.67402e-12
MTF1	LOC101926963	0.604636	5.32917e-12
MTF1	RUNX1.IT1	-0.602281	6.76372e-12
MTF1	NNT.AS1	-0.600376	8.19086e-12
MTF1	SNHG12	-0.598805	9.58229e-12
MTF1	EMC3.AS1	-0.598706	9.67732e-12
MTF1	SNHG22	-0.596079	1.2556e-11
MTF1	LOC100506990	-0.58931	2.42999e-11
MTF1	LOC100049716	0.588804	2.55116e-11
MTF1	PCBP1.AS1	-0.588186	2.70733e-11
MTF1	LEF1.AS1	-0.58564	3.45389e-11
MTF1	LOC729683	-0.585434	3.52224e-11
MTF1	LINC01000	0.581197	5.256e-11
MTF1	TP73.AS1	-0.575704	8.75608e-11
MTF1	LOC101927268	-0.569492	1.54211e-10
MTF1	LINC00265	0.566797	1.96408e-10
MTF1	TTN.AS1	0.563017	2.74747e-10
MTF1	HCG18	-0.556822	4.71955e-10
MTF1	LINC01094	0.554285	5.87094e-10
MTF1	PCED1B.AS1	-0.545407	1.24283e-09
MTF1	MCM3AP.AS1	-0.543148	1.49892e-09
MTF1	SNHG6	-0.542087	1.63611e-09
MTF1	CATIP.AS1	0.541594	1.70372e-09
MTF1	LINC00671	0.541469	1.72131e-09
MTF1	SNHG16	-0.530182	4.27946e-09
MTF1	LINC00926	-0.529313	4.58391e-09
MTF1	MRVI1.AS1	0.52628	5.81762e-09
MTF1	SND1.IT1	-0.525371	6.24571e-09
MTF1	LINC01061	0.524873	6.49314e-09
MTF1	FTX	0.520344	9.21413e-09
MTF1	MROH7.TTC4	-0.520015	9.44973e-09
MTF1	DLEU2	0.516739	1.21304e-08
MTF1	LINC00674	-0.515956	1.28719e-08
MTF1	LINC01355	-0.515954	1.28735e-08
MTF1	EPB41L4A.AS1	-0.51514	1.36904e-08
MTF1	LINC00667	-0.510865	1.88592e-08
MTF1	LOC100506639	-0.510641	1.91769e-08
MTF1	LOC101929243	0.509198	2.13441e-08
MTF1	PDCD4.AS1	-0.507172	2.47849e-08
MTF1	LINC01215	-0.506356	2.63157e-08
MTF1	ANP32A.IT1	0.505718	2.75753e-08
MTF1	LOC101928605	-0.502369	3.51891e-08
MTF1	SNHG17	-0.495623	5.70532e-08
MTF1	LOC102724517	0.494474	6.18861e-08
MTF1	LINC01126	0.488444	9.43469e-08
MTF1	LOC100505501	-0.472262	2.81284e-07
MTF1	HOXB.AS1	-0.471344	2.98779e-07
MTF1	LINC01410	0.471032	3.04957e-07
MTF1	LINC00623	-0.463002	5.12689e-07
MTF1	LOC101927365	-0.443376	1.72862e-06
MTF1	ASAP1.IT1	0.43362	3.0767e-06
MTF1	SDCBP2.AS1	0.430277	3.73363e-06
MTF1	LOC101930112	-0.429297	3.95002e-06
MTF1	LOC100507642	0.421491	6.14827e-06
MTF1	LOC102724587	0.413936	9.33738e-06
MTF1	LINC01093	0.412043	1.03521e-05
MTF1	ZFAS1	0.411781	1.05004e-05
MTF1	LINC01270	0.410338	1.13538e-05
MTF1	XIST	-0.409138	1.21126e-05
MTF1	SLC8A1.AS1	0.40897	1.22227e-05
MTF1	ZNF667.AS1	-0.408472	1.25544e-05
MTF1	LOC101927830	0.407682	1.30976e-05
MTF1	HOXA10.HOXA9	0.405712	1.45504e-05
MTF1	DANCR	-0.39249	2.89819e-05
MTF1	RAMP2.AS1	0.376321	6.47322e-05
MTF1	HCG26	-0.37572	6.66421e-05
MTF1	ERVK3.1	-0.368828	9.2632e-05
MTF1	SNHG8	-0.355187	0.000173957
MTF1	THAP9.AS1	-0.351835	0.000202231
MTF1	LINC01268	0.346761	0.000253199
MTF1	LOC100505874	-0.340464	0.000332914
MTF1	LOC101929741	0.32578	0.00061655
MTF1	JPX	-0.311681	0.00108315
MTF1	MIAT	0.309621	0.00117341
MTF1	ARMC2.AS1	0.30782	0.00125793
MTF1	HCP5	-0.303404	0.00148906
MTF1	LOC101928988	0.299172	0.00174606
MTF1	LOC100996740	-0.274314	0.00424635
MTF1	LOC100507472	0.255231	0.00797291
MTF1	LINC00877	-0.247678	0.0101079
MTF1	LINC00537	0.219987	0.022798
MTF1	LINC00869	-0.215453	0.0258317
LIAS	EPB41L4A.AS1	0.593668	1.5912e-11
LIAS	SNHG8	0.576172	8.38647e-11
LIAS	PAXIP1.AS1	0.559865	3.62317e-10
LIAS	SNHG6	0.521633	8.3451e-09
LIAS	FAM226A	0.519529	9.80785e-09
LIAS	TP73.AS1	0.510937	1.87594e-08
LIAS	SNHG1	0.509335	2.11273e-08
LIAS	LOC101927365	0.498987	4.48926e-08
LIAS	IPW	0.492587	7.06773e-08
LIAS	SNHG12	0.490188	8.35837e-08
LIAS	LOC284009	0.483259	1.34712e-07
LIAS	THAP9.AS1	0.47473	2.38981e-07
LIAS	LOC101930112	0.46611	4.19967e-07
LIAS	MROH7.TTC4	0.457505	7.26142e-07
LIAS	DHRS4.AS1	0.452501	9.91677e-07
LIAS	NNT.AS1	0.446963	1.39212e-06
LIAS	MCM3AP.AS1	0.444208	1.6443e-06
LIAS	PRKCQ.AS1	0.430845	3.61336e-06
LIAS	JPX	0.428641	4.10131e-06
LIAS	LINC01215	0.422353	5.85823e-06
LIAS	PWAR6	0.421119	6.27759e-06
LIAS	CHRM3.AS2	0.408484	1.25457e-05
LIAS	TRG.AS1	0.401585	1.80981e-05
LIAS	MRVI1.AS1	-0.397012	2.29723e-05
LIAS	ZNF667.AS1	0.394848	2.56854e-05
LIAS	LINC00667	0.390639	3.18415e-05
LIAS	LOC101928605	0.390561	3.19688e-05
LIAS	LINC01355	0.375338	6.7883e-05
LIAS	SNHG16	0.36867	9.33229e-05
LIAS	LINC00342	0.364869	0.000111549
LIAS	LINC00954	0.363491	0.000118933
LIAS	LINC00671	-0.355168	0.000174112
LIAS	MATN1.AS1	0.337184	0.000383059
LIAS	LOC100506639	0.336855	0.000388459
LIAS	ERVK3.1	0.326065	0.000609408
LIAS	LOC729683	0.325643	0.000620028
LIAS	SCAMP1.AS1	0.322667	0.000699878
LIAS	LOC100506076	0.321815	0.000724401
LIAS	PCBP1.AS1	0.317443	0.000863182
LIAS	LINC01268	-0.313221	0.00101982
LIAS	TMEM161B.AS1	0.306177	0.0013398
LIAS	PCED1B.AS1	0.305732	0.00136281
LIAS	SND1.IT1	0.300249	0.00167714
LIAS	LOC100506990	0.297991	0.00182467
LIAS	RARA.AS1	-0.290311	0.00241867
LIAS	LOC101928893	0.289291	0.00250947
LIAS	RUNX1.IT1	0.285544	0.00286996
LIAS	PP7080	0.284661	0.00296146
LIAS	LOC100996740	0.284398	0.00298922
LIAS	HCG18	0.278834	0.00363375
LIAS	RAMP2.AS1	-0.278769	0.00364203
LIAS	LOC101929741	-0.271518	0.00466984
LIAS	LINC00926	0.263096	0.00618272
LIAS	LINC00869	0.259969	0.00684659
LIAS	DANCR	0.257644	0.00738037
LIAS	LOC101927603	-0.25463	0.00812689
LIAS	LINC00674	0.251975	0.00883884
LIAS	ITPK1.AS1	0.251426	0.00899284
LIAS	LOC101927620	0.25126	0.00903973
LIAS	LINC01093	-0.250785	0.00917536
LIAS	LOC101927268	0.250677	0.00920652
LIAS	LINC01001	-0.244073	0.011293
LIAS	LOC100505874	0.242456	0.0118632
LIAS	PDCD4.AS1	0.240903	0.012434
LIAS	A2M.AS1	0.238608	0.0133218
LIAS	LINC00537	0.23696	0.0139927
LIAS	LINC01061	-0.220182	0.0226745
LIAS	IL10RB.AS1	-0.219518	0.0230971
LIAS	EMC3.AS1	0.217028	0.0247414
LIAS	SNHG17	0.216937	0.0248028
LIAS	TTN.AS1	-0.216174	0.0253277
LIAS	HCP5	0.214668	0.0263909
LIAS	LINC01127	-0.213485	0.0272523
LIAS	LINC00623	0.198698	0.0401978
LIAS	LOC101927830	-0.197313	0.0416376
LIAS	LEF1.AS1	0.195892	0.0431598
LIAS	ANP32A.IT1	0.19478	0.0443829
LIAS	ZFAS1	0.194366	0.0448463
LIAS	MGC27345	0.192245	0.0472802
LIPT1	IPW	0.807407	8.32129e-26
LIPT1	SNHG1	0.789756	5.07017e-24
LIPT1	SNHG6	0.786007	1.15424e-23
LIPT1	DHRS4.AS1	0.77419	1.38947e-22
LIPT1	PAXIP1.AS1	0.772628	1.90896e-22
LIPT1	SNHG12	0.767576	5.24254e-22
LIPT1	LINC01215	0.760824	1.945e-21
LIPT1	NNT.AS1	0.756013	4.82234e-21
LIPT1	PRKCQ.AS1	0.755093	5.72279e-21
LIPT1	CHRM3.AS2	0.749632	1.55752e-20
LIPT1	LOC100506076	0.743294	4.82259e-20
LIPT1	THAP9.AS1	0.7397	9.0211e-20
LIPT1	LINC00342	0.736822	1.4787e-19
LIPT1	LOC284009	0.71122	9.17791e-18
LIPT1	MROH7.TTC4	0.706376	1.90658e-17
LIPT1	SCAMP1.AS1	0.700758	4.37048e-17
LIPT1	SNHG8	0.699963	4.90723e-17
LIPT1	TP73.AS1	0.692018	1.5302e-16
LIPT1	EPB41L4A.AS1	0.689322	2.23204e-16
LIPT1	TRG.AS1	0.685717	3.67506e-16
LIPT1	FAM226A	0.668822	3.46629e-15
LIPT1	PWAR6	0.661947	8.28995e-15
LIPT1	MCM3AP.AS1	0.657248	1.48481e-14
LIPT1	LOC101927603	-0.647458	4.84148e-14
LIPT1	LINC01127	-0.629007	4.01171e-13
LIPT1	LOC101927365	0.627794	4.58747e-13
LIPT1	PP7080	0.621745	8.8769e-13
LIPT1	TMEM161B.AS1	0.611457	2.64193e-12
LIPT1	LINC00954	0.611119	2.73638e-12
LIPT1	RARA.AS1	-0.607216	4.09481e-12
LIPT1	LINC00667	0.60402	5.67303e-12
LIPT1	LOC101928605	0.596957	1.15117e-11
LIPT1	MATN1.AS1	0.579831	5.9724e-11
LIPT1	PCBP1.AS1	0.573211	1.1004e-10
LIPT1	MRVI1.AS1	-0.566976	1.93282e-10
LIPT1	ERVK3.1	0.556555	4.82963e-10
LIPT1	LOC101927620	0.55002	8.4404e-10
LIPT1	LINC00623	0.549214	9.03491e-10
LIPT1	LOC100506639	0.544399	1.35147e-09
LIPT1	FTX	-0.542239	1.61574e-09
LIPT1	LINC00926	0.540518	1.86106e-09
LIPT1	LOC100506990	0.540283	1.8972e-09
LIPT1	WDFY3.AS2	-0.53992	1.95443e-09
LIPT1	LINC00671	-0.539178	2.07655e-09
LIPT1	LINC00674	0.53723	2.43288e-09
LIPT1	LOC101930112	0.53175	3.77828e-09
LIPT1	IL10RB.AS1	-0.524612	6.62591e-09
LIPT1	MGC27345	0.523015	7.50036e-09
LIPT1	ASAP1.IT1	-0.522282	7.93767e-09
LIPT1	LINC00265	-0.517879	1.11244e-08
LIPT1	LOC100130872	0.516277	1.25625e-08
LIPT1	RUNX1.IT1	0.51476	1.40883e-08
LIPT1	A2M.AS1	0.505093	2.88642e-08
LIPT1	JPX	0.50209	3.59061e-08
LIPT1	LINC01061	-0.498731	4.57244e-08
LIPT1	ASAP1.IT2	-0.494639	6.11679e-08
LIPT1	SNHG17	0.486703	1.06404e-07
LIPT1	HCG18	0.486667	1.06668e-07
LIPT1	LINC00266.1	-0.486562	1.07442e-07
LIPT1	LINC01355	0.485877	1.12626e-07
LIPT1	HCP5	0.483641	1.31254e-07
LIPT1	SNHG22	0.481219	1.5473e-07
LIPT1	LINC01001	-0.476902	2.06831e-07
LIPT1	LOC729683	0.475608	2.25448e-07
LIPT1	LOC100996740	0.455512	8.22606e-07
LIPT1	SNHG16	0.454005	9.03494e-07
LIPT1	PCED1B.AS1	0.453133	9.53656e-07
LIPT1	LEF1.AS1	0.452603	9.85441e-07
LIPT1	SLC8A1.AS1	-0.451215	1.07353e-06
LIPT1	ZNF790.AS1	0.448862	1.24011e-06
LIPT1	PDCD4.AS1	0.445782	1.49538e-06
LIPT1	LOC101927268	0.445642	1.50804e-06
LIPT1	CATIP.AS1	-0.443288	1.73773e-06
LIPT1	RPARP.AS1	0.440657	2.03358e-06
LIPT1	DANCR	0.434304	2.95651e-06
LIPT1	LOC100505501	0.430151	3.76083e-06
LIPT1	GLIDR	0.424426	5.21268e-06
LIPT1	DLEU2	-0.422318	5.86981e-06
LIPT1	ZNF667.AS1	0.420468	6.50984e-06
LIPT1	LINC01126	-0.407206	1.34354e-05
LIPT1	LOC101927057	-0.407077	1.35286e-05
LIPT1	EMC3.AS1	0.403614	1.62629e-05
LIPT1	HAR1A	0.402691	1.70752e-05
LIPT1	LOC101927974	-0.396027	2.41712e-05
LIPT1	LINC00869	0.388859	3.48402e-05
LIPT1	TTN.AS1	-0.388248	3.59291e-05
LIPT1	SND1.IT1	0.378636	5.78453e-05
LIPT1	KCNJ2.AS1	-0.374691	7.00336e-05
LIPT1	LINC01000	-0.370185	8.68657e-05
LIPT1	LINC01128	0.363167	0.000120734
LIPT1	LOC200772	0.36143	0.00013083
LIPT1	RAMP2.AS1	-0.361201	0.000132218
LIPT1	LOC100507472	-0.3586	0.000148975
LIPT1	SDCBP2.AS1	-0.357522	0.000156483
LIPT1	LOC101928988	-0.349573	0.000223646
LIPT1	LOC100505874	0.346323	0.000258116
LIPT1	LOC101928429	-0.343157	0.000296347
LIPT1	LINC01093	-0.336389	0.000396216
LIPT1	LOC100049716	-0.334663	0.000426241
LIPT1	LOC101926963	-0.331103	0.00049485
LIPT1	LINC01270	-0.311983	0.00107043
LIPT1	LOC102724587	-0.308805	0.00121107
LIPT1	ANP32A.IT1	-0.306477	0.00132449
LIPT1	HCG26	0.304786	0.00141286
LIPT1	LOC101929243	-0.295311	0.00201494
LIPT1	HOXB.AS1	0.293624	0.00214374
LIPT1	LINC01094	-0.290073	0.00243954
LIPT1	LINC01268	-0.276098	0.00399437
LIPT1	LOC101929741	-0.27295	0.00444839
LIPT1	DNAJC3.AS1	-0.26804	0.00524911
LIPT1	LOC102724517	-0.262249	0.00635652
LIPT1	LINC00877	0.23909	0.0131308
LIPT1	LOC100507642	-0.236747	0.0140815
LIPT1	XIST	0.228096	0.0181291
LIPT1	LOC101928893	0.220913	0.0222175
LIPT1	LOC101927830	-0.219802	0.0229157
LIPT1	HOXA10.HOXA9	-0.201952	0.036977

## Sheet: miRNA
gene	miRNA	correlation	pvalue
LIAS	MIR1204	0.37425	7.15359e-05
LIAS	MIR1292	0.426367	4.66952e-06
LIAS	MIR29B2	0.231239	0.0165553
LIAS	MIR3916	0.193793	0.0454929
LIAS	MIR4680	0.333178	0.000453725
LIAS	MIR4745	0.365295	0.000109353
LIAS	MIR5193	0.211602	0.0286725
LIAS	MIR636	0.254082	0.00826966
LIAS	MIR6741	0.207748	0.0317764
LIAS	MIR6805	0.407831	1.29931e-05
LIAS	MIR6824	-0.209947	0.0299724
LIAS	MIR6890	0.542465	1.58582e-09
LIAS	MIR7114	0.257116	0.00750644
LIAS	MIR943	0.487437	1.01149e-07
LIPT1	MIR1204	0.712066	8.06554e-18
LIPT1	MIR1292	0.703011	3.14112e-17
LIPT1	MIR29B2	0.447631	1.33674e-06
LIPT1	MIR4680	0.741758	6.31013e-20
LIPT1	MIR4745	0.633783	2.35219e-13
LIPT1	MIR5193	0.486895	1.05001e-07
LIPT1	MIR600	0.358092	0.000152472
LIPT1	MIR6125	-0.336054	0.000401888
LIPT1	MIR636	0.696726	7.83417e-17
LIPT1	MIR6741	0.568555	1.67779e-10
LIPT1	MIR6805	0.671024	2.60887e-15
LIPT1	MIR6824	-0.432243	3.33281e-06
LIPT1	MIR6890	0.599009	9.38963e-12
LIPT1	MIR7114	0.57114	1.32861e-10
LIPT1	MIR943	0.668311	3.70118e-15
MTF1	MIR1204	-0.689291	2.24169e-16
MTF1	MIR1292	-0.602801	6.41802e-12
MTF1	MIR22	0.310743	0.00112343
MTF1	MIR29B2	-0.438949	2.25059e-06
MTF1	MIR3916	0.469889	3.28613e-07
MTF1	MIR4680	-0.691195	1.7178e-16
MTF1	MIR4745	-0.531918	3.72809e-09
MTF1	MIR5193	-0.473407	2.60843e-07
MTF1	MIR600	-0.537024	2.47372e-09
MTF1	MIR612	-0.33085	0.000500102
MTF1	MIR6125	0.6125	2.36974e-12
MTF1	MIR636	-0.498278	4.72314e-08
MTF1	MIR6741	-0.570566	1.39953e-10
MTF1	MIR6805	-0.561009	3.27798e-10
MTF1	MIR6824	0.551447	7.47928e-10
MTF1	MIR6890	-0.490767	8.02774e-08
MTF1	MIR7114	-0.733499	2.59508e-19
MTF1	MIR943	-0.613692	2.09171e-12
SLC31A1	MIR612	0.310375	0.00113962
SLC31A1	MIR6805	0.215222	0.0259949
SLC31A1	MIR6890	0.313063	0.00102615

## Sheet: TF
gene	TF	correlation	pvalue
SLC31A1	GPBP1	-0.444886	1.57852e-06
SLC31A1	SMAD1	0.40825	1.27048e-05
SLC31A1	REL	0.404857	1.52269e-05
SLC31A1	DMTF1	-0.401953	1.77518e-05
MTF1	ZNF438	0.850026	5.33314e-31
MTF1	BCL6	0.840639	9.99951e-30
MTF1	ETS2	0.839367	1.46573e-29
MTF1	NFIL3	0.807571	7.99199e-26
MTF1	CEBPD	0.804617	1.63815e-25
MTF1	HKR1	-0.787859	7.70363e-24
MTF1	ZNF319	0.77867	5.50752e-23
MTF1	PHF21A	0.776993	7.80689e-23
MTF1	NFATC2	-0.77623	9.14073e-23
MTF1	KLF12	-0.771789	2.26168e-22
MTF1	ZBTB4	-0.767953	4.86608e-22
MTF1	GLYR1	-0.763556	1.15017e-21
MTF1	GATA3	-0.762632	1.37484e-21
MTF1	STAT4	-0.759362	2.56849e-21
MTF1	MYBL1	-0.759018	2.74179e-21
MTF1	ZNF831	-0.755817	5.00126e-21
MTF1	RUNX3	-0.75554	5.26703e-21
MTF1	ZNF286A	-0.745763	3.11723e-20
MTF1	ZKSCAN8	-0.744965	3.59142e-20
MTF1	ZNF84	-0.743208	4.89592e-20
MTF1	TSHZ3	0.739738	8.96145e-20
MTF1	ETS1	-0.736208	1.64168e-19
MTF1	SLC2A4RG	-0.735617	1.81501e-19
MTF1	KMT2A	-0.732848	2.89494e-19
MTF1	ZXDB	-0.732452	3.09293e-19
MTF1	DACH1	0.732193	3.23005e-19
MTF1	E2F3	0.729067	5.42465e-19
MTF1	ZNF202	-0.726848	7.80563e-19
MTF1	ZBTB39	-0.726608	8.11685e-19
MTF1	PURA	-0.725643	9.4955e-19
MTF1	ZNF529	-0.724844	1.08076e-18
MTF1	PHF1	-0.724336	1.1731e-18
MTF1	DNTTIP1	0.722842	1.49175e-18
MTF1	ZFP3	-0.722493	1.57761e-18
MTF1	ZNF395	-0.721842	1.75041e-18
MTF1	BCL11B	-0.72098	2.0082e-18
MTF1	ZNF550	-0.72015	2.29108e-18
MTF1	ZNF91	-0.716972	3.77716e-18
MTF1	TFE3	0.715151	5.01502e-18
MTF1	MEF2A	0.713816	6.16493e-18
MTF1	ZBTB5	-0.713021	6.96678e-18
MTF1	CEBPB	0.712186	7.91916e-18
MTF1	PATZ1	-0.711248	9.13939e-18
MTF1	ZNF337	-0.710634	1.00357e-17
MTF1	ZNF575	-0.706625	1.83695e-17
MTF1	ZSCAN18	-0.705816	2.07289e-17
MTF1	ZNF689	-0.705159	2.2857e-17
MTF1	KDM2B	-0.704006	2.71179e-17
MTF1	IKZF3	-0.703244	3.03518e-17
MTF1	BACH2	-0.697797	6.71528e-17
MTF1	MYCL	-0.696172	8.48179e-17
MTF1	FAM200B	0.695599	9.20714e-17
MTF1	ZNF827	-0.694873	1.02115e-16
MTF1	CXXC5	-0.694372	1.09666e-16
MTF1	CREBL2	-0.693401	1.25855e-16
MTF1	PRR12	-0.692955	1.34062e-16
MTF1	ZNF785	-0.691104	1.73981e-16
MTF1	HHEX	0.68756	2.85073e-16
MTF1	JUNB	0.687254	2.97389e-16
MTF1	SPI1	0.685502	3.78472e-16
MTF1	KLF7	0.685077	4.012e-16
MTF1	ZNF512	-0.684418	4.3906e-16
MTF1	JRK	-0.684097	4.58694e-16
MTF1	SPIB	-0.68252	5.68456e-16
MTF1	SMAD3	-0.678316	1.00032e-15
MTF1	ZNF280B	-0.673891	1.79553e-15
MTF1	RORA	-0.673489	1.89262e-15
MTF1	ZNF76	-0.67221	2.23645e-15
MTF1	RFX5	-0.672062	2.27988e-15
MTF1	ZNF230	0.671244	2.53556e-15
MTF1	TBX21	-0.6709	2.65126e-15
MTF1	ZNF420	-0.670718	2.71449e-15
MTF1	BCL11A	-0.670438	2.81458e-15
MTF1	SATB1	-0.669728	3.0846e-15
MTF1	ZNF585B	-0.669479	3.18528e-15
MTF1	DNMT1	-0.668627	3.55443e-15
MTF1	SP100	0.667553	4.0786e-15
MTF1	NR3C2	-0.667523	4.09429e-15
MTF1	ZNF783	-0.667065	4.34094e-15
MTF1	TSHZ1	-0.66671	4.54236e-15
MTF1	HIC2	-0.665691	5.17091e-15
MTF1	CCDC17	0.664802	5.78768e-15
MTF1	NFATC3	-0.663987	6.41523e-15
MTF1	ZNF703	-0.663223	7.06363e-15
MTF1	ZNF266	-0.662519	7.716e-15
MTF1	IKZF2	-0.660224	1.02779e-14
MTF1	ZNF329	-0.659685	1.09894e-14
MTF1	ZNF302	-0.658697	1.24193e-14
MTF1	TCF20	-0.658584	1.25938e-14
MTF1	NKRF	-0.658525	1.2687e-14
MTF1	ZNF548	-0.658025	1.34932e-14
MTF1	ZFP1	-0.65744	1.45024e-14
MTF1	PBX4	-0.654213	2.15185e-14
MTF1	FOXP1	-0.654012	2.20522e-14
MTF1	ZNF296	-0.652191	2.74886e-14
MTF1	REPIN1	-0.650334	3.43647e-14
MTF1	DBP	-0.649181	3.94458e-14
MTF1	EOMES	-0.649138	3.96454e-14
MTF1	TIGD3	-0.648213	4.42613e-14
MTF1	ZBTB40	-0.647412	4.86783e-14
MTF1	ZNF664	-0.63897	1.30363e-13
MTF1	NFE2	0.637353	1.56888e-13
MTF1	ZNF573	-0.636834	1.66459e-13
MTF1	ZNF101	-0.634955	2.0605e-13
MTF1	LEF1	-0.634698	2.1214e-13
MTF1	SOX12	-0.632507	2.71539e-13
MTF1	ZKSCAN7	0.630712	3.31899e-13
MTF1	MAZ	-0.630578	3.36882e-13
MTF1	ZNF331	-0.630131	3.54097e-13
MTF1	ZBTB14	-0.630007	3.58997e-13
MTF1	ZNF428	-0.628413	4.28428e-13
MTF1	ZNF600	-0.628329	4.32431e-13
MTF1	SGSM2	-0.628232	4.37083e-13
MTF1	SKIL	0.627734	4.61779e-13
MTF1	ZFP82	-0.627643	4.66435e-13
MTF1	ZNF256	-0.627442	4.769e-13
MTF1	ELK4	-0.626571	5.24854e-13
MTF1	ZNF275	-0.625665	5.79679e-13
MTF1	SCMH1	-0.624538	6.5563e-13
MTF1	MXD3	0.624491	6.58956e-13
MTF1	JUND	-0.624246	6.76809e-13
MTF1	ZNF678	-0.622316	8.34578e-13
MTF1	TCF7	-0.621185	9.42903e-13
MTF1	SP4	-0.618623	1.24116e-12
MTF1	ZBTB25	-0.617126	1.45561e-12
MTF1	NR1D2	-0.615972	1.64504e-12
MTF1	ZNF324	-0.615611	1.70896e-12
MTF1	NFX1	-0.615507	1.72783e-12
MTF1	NFATC1	-0.615426	1.74271e-12
MTF1	HMG20A	-0.615292	1.76752e-12
MTF1	TGIF2	-0.610864	2.80989e-12
MTF1	ZNF793	-0.610736	2.84764e-12
MTF1	KAT7	-0.610561	2.89986e-12
MTF1	EBF1	-0.610497	2.91927e-12
MTF1	ZNF792	-0.605678	4.79264e-12
MTF1	ZNF618	-0.605032	5.11855e-12
MTF1	YBX1	-0.60359	5.92567e-12
MTF1	ZFP64	-0.602933	6.3327e-12
MTF1	TP53	-0.601133	7.59208e-12
MTF1	ZNF500	-0.601112	7.60824e-12
MTF1	HSF2	-0.600119	8.40442e-12
MTF1	PRDM15	-0.599694	8.76904e-12
MTF1	ZNF701	0.596802	1.16907e-11
MTF1	ZFP90	-0.59671	1.17973e-11
MTF1	KIN	0.596182	1.24293e-11
MTF1	FLYWCH1	-0.593505	1.61688e-11
MTF1	ARID3A	0.592882	1.71836e-11
MTF1	ZBTB42	-0.591933	1.88481e-11
MTF1	ZNF30	-0.590984	2.06674e-11
MTF1	PRDM5	0.590904	2.08281e-11
MTF1	ZNF304	-0.590566	2.15228e-11
MTF1	TGIF1	-0.590345	2.19874e-11
MTF1	ZNF717	-0.590329	2.20213e-11
MTF1	HMGN3	-0.590321	2.20393e-11
MTF1	ZNF506	-0.589971	2.27967e-11
MTF1	MEF2C	-0.589646	2.35239e-11
MTF1	ZNF467	0.588726	2.5704e-11
MTF1	JDP2	0.588382	2.65701e-11
MTF1	ZNF385A	-0.58824	2.69344e-11
MTF1	MGA	-0.587708	2.83465e-11
MTF1	HOXB4	-0.587548	2.87835e-11
MTF1	ZNF32	-0.587523	2.88538e-11
MTF1	HOXB3	-0.586601	3.15132e-11
MTF1	ZNF350	0.585748	3.41851e-11
MTF1	ZNF502	-0.585742	3.42054e-11
MTF1	ZNF764	-0.584436	3.87223e-11
MTF1	MAFG	0.584307	3.92017e-11
MTF1	HOXC4	-0.582525	4.63914e-11
MTF1	ZZZ3	-0.581413	5.15016e-11
MTF1	BATF	0.581193	5.25755e-11
MTF1	ZNF121	-0.581154	5.27693e-11
MTF1	ZNF77	-0.579392	6.22199e-11
MTF1	HOXB2	-0.578184	6.96188e-11
MTF1	KLF14	0.577446	7.4553e-11
MTF1	ZEB2	0.576826	7.89507e-11
MTF1	ZNF559	-0.576722	7.97124e-11
MTF1	MEOX1	-0.575145	9.21775e-11
MTF1	ZNF787	0.574329	9.93522e-11
MTF1	ZNF3	-0.573598	1.06226e-10
MTF1	MYC	-0.572158	1.21123e-10
MTF1	THAP7	-0.571121	1.33094e-10
MTF1	ZNF416	-0.569801	1.49966e-10
MTF1	WIZ	-0.569486	1.54286e-10
MTF1	ZNF10	-0.568733	1.65118e-10
MTF1	ZNF212	-0.568657	1.6624e-10
MTF1	ZNF141	-0.568519	1.68322e-10
MTF1	FOXK1	-0.567169	1.89981e-10
MTF1	TEF	-0.566977	1.93279e-10
MTF1	PLSCR1	0.566643	1.99121e-10
MTF1	ZNF574	-0.566271	2.05845e-10
MTF1	SCML4	-0.565759	2.15465e-10
MTF1	ZBTB9	-0.565404	2.22373e-10
MTF1	ZNF829	-0.565247	2.25502e-10
MTF1	ZNF469	-0.564632	2.38166e-10
MTF1	ZNF41	-0.563298	2.68008e-10
MTF1	TIGD5	-0.560703	3.36705e-10
MTF1	ASCL2	-0.558367	4.12801e-10
MTF1	POGK	-0.557745	4.35706e-10
MTF1	ZNF222	0.555355	5.35576e-10
MTF1	ZFAT	-0.554894	5.57234e-10
MTF1	MZF1	-0.553591	6.23043e-10
MTF1	ATF6	0.553544	6.2558e-10
MTF1	SOX8	-0.552795	6.66871e-10
MTF1	ZBTB34	0.552102	7.07433e-10
MTF1	CUX1	0.548654	9.47133e-10
MTF1	ZNF133	-0.548591	9.52136e-10
MTF1	TRPS1	0.547855	1.01291e-09
MTF1	KLF11	-0.547014	1.08688e-09
MTF1	PPARG	0.545345	1.24928e-09
MTF1	ZNF805	-0.545001	1.28558e-09
MTF1	ZNF516	0.544599	1.32916e-09
MTF1	PAX5	-0.543574	1.44705e-09
MTF1	FOXO1	-0.543167	1.49664e-09
MTF1	ZNF607	-0.542819	1.54019e-09
MTF1	HMGA1	-0.541613	1.70111e-09
MTF1	TERF2	-0.541542	1.71109e-09
MTF1	ZNF683	-0.541335	1.74042e-09
MTF1	HIVEP2	-0.539693	1.99104e-09
MTF1	ZXDA	-0.539676	1.99373e-09
MTF1	ZSCAN2	-0.539089	2.0916e-09
MTF1	CENPBD1	0.537022	2.47431e-09
MTF1	ZNF485	-0.535621	2.7709e-09
MTF1	ZNF589	-0.534944	2.92606e-09
MTF1	MBD2	0.534719	2.97951e-09
MTF1	ZNF26	-0.534673	2.99051e-09
MTF1	TCF7L2	0.534032	3.14838e-09
MTF1	SETBP1	-0.533567	3.26802e-09
MTF1	ZNF786	-0.533302	3.33798e-09
MTF1	REXO4	-0.533183	3.36998e-09
MTF1	ZNF284	-0.531282	3.92159e-09
MTF1	ZNF540	-0.531057	3.99236e-09
MTF1	ZBED3	-0.530894	4.04434e-09
MTF1	GTF2B	0.530563	4.15215e-09
MTF1	SRCAP	-0.529886	4.38067e-09
MTF1	PPARD	-0.529204	4.62355e-09
MTF1	POU2F2	-0.528487	4.89252e-09
MTF1	ZNF211	-0.52845	4.90684e-09
MTF1	ZNF614	-0.526051	5.92279e-09
MTF1	ZNF382	-0.524081	6.90553e-09
MTF1	SALL2	-0.523805	7.05501e-09
MTF1	ARID5A	0.523445	7.25467e-09
MTF1	ZIK1	-0.523439	7.258e-09
MTF1	ZNF532	-0.522643	7.71921e-09
MTF1	CREB5	0.522029	8.09388e-09
MTF1	ZNF384	-0.521999	8.11295e-09
MTF1	ZNF682	-0.52196	8.13739e-09
MTF1	RUNX2	-0.521699	8.30232e-09
MTF1	ZNF260	-0.521095	8.69739e-09
MTF1	MAF	-0.520815	8.88684e-09
MTF1	MTERF4	-0.519671	9.70186e-09
MTF1	ZNF766	-0.518212	1.08458e-08
MTF1	ZNF235	-0.517354	1.15771e-08
MTF1	BNC2	-0.517009	1.18847e-08
MTF1	ARID2	-0.516745	1.21248e-08
MTF1	ZNF561	-0.51612	1.27133e-08
MTF1	ZNF677	-0.515822	1.30026e-08
MTF1	ZNF175	-0.51382	1.51213e-08
MTF1	RELA	-0.511667	1.77662e-08
MTF1	SP140L	-0.510258	1.973e-08
MTF1	MECP2	-0.509535	2.08167e-08
MTF1	ZNF146	-0.509301	2.11808e-08
MTF1	RBPJ	0.507925	2.34485e-08
MTF1	ZNF419	-0.507256	2.46314e-08
MTF1	NFE2L2	0.506622	2.5806e-08
MTF1	ZNF507	-0.50651	2.60199e-08
MTF1	CEBPA	0.505507	2.8004e-08
MTF1	NANOG	-0.504413	3.03318e-08
MTF1	CDC5L	0.503715	3.19127e-08
MTF1	PBX2	-0.502931	3.37831e-08
MTF1	ATF6B	-0.502002	3.61354e-08
MTF1	ZNF22	-0.501807	3.66488e-08
MTF1	FOXN2	0.499873	4.21285e-08
MTF1	ZBTB24	-0.498015	4.81278e-08
MTF1	ZNF281	0.497717	4.91618e-08
MTF1	ZNF264	-0.494929	5.99265e-08
MTF1	ZNF92	-0.491927	7.4026e-08
MTF1	ZNF362	-0.491743	7.49856e-08
MTF1	PPARA	-0.491239	7.76722e-08
MTF1	TBP	-0.489545	8.74055e-08
MTF1	IRF8	-0.488422	9.44884e-08
MTF1	ZNF566	-0.488407	9.45879e-08
MTF1	ZNF354B	-0.486956	1.04566e-07
MTF1	ZNF496	-0.484824	1.21055e-07
MTF1	ZNF443	0.482782	1.39162e-07
MTF1	RFX7	-0.48247	1.4214e-07
MTF1	ZNF396	0.482349	1.43314e-07
MTF1	ZBTB33	-0.481488	1.51937e-07
MTF1	ZNF451	-0.481433	1.52504e-07
MTF1	C11orf95	-0.481357	1.53292e-07
MTF1	RFX1	-0.480619	1.61136e-07
MTF1	ZHX2	-0.479947	1.68613e-07
MTF1	TMF1	-0.479457	1.74268e-07
MTF1	HIF1A	0.477035	2.04995e-07
MTF1	ZNF709	-0.475621	2.25253e-07
MTF1	ZNF439	-0.475464	2.27619e-07
MTF1	MBD6	0.475187	2.31847e-07
MTF1	ZNF551	-0.475136	2.32634e-07
MTF1	SNAPC2	-0.475037	2.34158e-07
MTF1	ZNF444	-0.474362	2.44888e-07
MTF1	ZNF606	-0.471527	2.95209e-07
MTF1	ZNF544	-0.471207	3.01472e-07
MTF1	MBNL2	-0.471139	3.02817e-07
MTF1	ZNF736	-0.469186	3.44033e-07
MTF1	ZNF195	-0.468046	3.70512e-07
MTF1	ZNF16	-0.466385	4.12582e-07
MTF1	ZNF563	-0.466159	4.18627e-07
MTF1	SKI	-0.465635	4.33011e-07
MTF1	ZNF134	-0.465402	4.39565e-07
MTF1	SMYD3	-0.464134	4.76858e-07
MTF1	HSF5	-0.463934	4.83014e-07
MTF1	HMG20B	-0.46335	5.01409e-07
MTF1	HLX	0.460665	5.94907e-07
MTF1	ZNF343	-0.460511	6.00728e-07
MTF1	MLX	0.459973	6.21573e-07
MTF1	ZNF280C	-0.458564	6.79387e-07
MTF1	ZNF354A	0.458528	6.8093e-07
MTF1	ASH1L	-0.457423	7.29889e-07
MTF1	NR2C1	-0.456911	7.53706e-07
MTF1	GATAD2A	-0.456341	7.81079e-07
MTF1	MBD3	-0.45532	8.32517e-07
MTF1	L3MBTL1	-0.454611	8.7009e-07
MTF1	ZBTB12	0.453639	9.24204e-07
MTF1	PRDM1	-0.452592	9.86131e-07
MTF1	ZFP41	-0.452058	1.01917e-06
MTF1	NKX3.1	-0.451983	1.02388e-06
MTF1	CREB3L2	-0.451879	1.0305e-06
MTF1	ZBTB20	-0.451034	1.08555e-06
MTF1	ZSCAN26	-0.450858	1.09732e-06
MTF1	ZNF781	-0.450676	1.10971e-06
MTF1	BACH1	0.450217	1.14137e-06
MTF1	TSHZ2	-0.449461	1.19546e-06
MTF1	ZNF143	0.446289	1.4502e-06
MTF1	ZBTB22	-0.445955	1.47975e-06
MTF1	ZNF510	-0.445678	1.50482e-06
MTF1	ZNF552	0.445321	1.53765e-06
MTF1	MAX	-0.444964	1.57109e-06
MTF1	ZBTB7A	-0.443423	1.72373e-06
MTF1	ZNF567	-0.442284	1.84555e-06
MTF1	KLF5	0.440543	2.04748e-06
MTF1	UBP1	-0.440326	2.07407e-06
MTF1	ZNF511	-0.440019	2.11217e-06
MTF1	TBX4	-0.438927	2.2534e-06
MTF1	ZNF646	-0.437884	2.39665e-06
MTF1	EPAS1	0.437677	2.42612e-06
MTF1	RFX2	0.437489	2.45319e-06
MTF1	ZHX3	-0.43601	2.6759e-06
MTF1	ZNF626	-0.435848	2.70143e-06
MTF1	ZNF232	-0.434741	2.88218e-06
MTF1	TCF15	-0.434363	2.94649e-06
MTF1	STAT5B	0.434218	2.97152e-06
MTF1	ZNF708	-0.434099	2.99207e-06
MTF1	ZNF586	0.433377	3.12048e-06
MTF1	ZBTB10	-0.433178	3.15681e-06
MTF1	ZBTB2	-0.433178	3.15684e-06
MTF1	GZF1	0.432342	3.31381e-06
MTF1	MTERF2	-0.432271	3.32749e-06
MTF1	ZNF581	-0.430468	3.69267e-06
MTF1	KLF8	-0.428267	4.19012e-06
MTF1	PA2G4	-0.427277	4.43379e-06
MTF1	ZNF14	-0.427023	4.49836e-06
MTF1	GTF3A	-0.426662	4.5918e-06
MTF1	ZNF780A	0.425272	4.96912e-06
MTF1	CIC	-0.424147	5.2955e-06
MTF1	SOX13	-0.423635	5.45074e-06
MTF1	MBD4	0.423007	5.64697e-06
MTF1	ZNF671	-0.41991	6.71573e-06
MTF1	CREB3L4	-0.419285	6.95352e-06
MTF1	NR2E1	0.417532	7.66316e-06
MTF1	ZNF519	-0.416436	8.1408e-06
MTF1	CLOCK	-0.415899	8.38487e-06
MTF1	ZNF837	0.414241	9.18332e-06
MTF1	ZSCAN30	0.414196	9.20586e-06
MTF1	ZNF251	-0.413914	9.34893e-06
MTF1	ZNF225	-0.413775	9.41999e-06
MTF1	HOXA1	-0.413717	9.44988e-06
MTF1	NFE4	0.413611	9.50502e-06
MTF1	NFYA	0.413516	9.5542e-06
MTF1	LTF	0.413489	9.56852e-06
MTF1	FOXJ3	-0.412451	1.01251e-05
MTF1	ELK1	-0.411341	1.07541e-05
MTF1	NR3C1	0.411222	1.08236e-05
MTF1	PKNOX1	0.410843	1.10479e-05
MTF1	ZFHX3	-0.409084	1.21477e-05
MTF1	MXD1	0.408822	1.23201e-05
MTF1	ZNF571	-0.408277	1.2686e-05
MTF1	ZNF823	-0.407578	1.31709e-05
MTF1	HMBOX1	-0.407562	1.3182e-05
MTF1	CSRNP1	0.407555	1.31868e-05
MTF1	MECOM	0.406088	1.42614e-05
MTF1	KLF2	-0.405771	1.45049e-05
MTF1	ZNF669	0.405162	1.49819e-05
MTF1	MEF2D	-0.405105	1.50277e-05
MTF1	TBPL1	0.404266	1.57115e-05
MTF1	FOXM1	0.403791	1.61119e-05
MTF1	ZNF486	0.403086	1.67229e-05
MTF1	SIX4	-0.40308	1.67288e-05
MTF1	TFAP2E	-0.402953	1.68409e-05
MTF1	MAFB	0.400978	1.8684e-05
MTF1	ZNF74	-0.400518	1.91398e-05
LIAS	RFX7	0.658909	1.20989e-14
LIAS	ZNF623	0.633758	2.35882e-13
LIAS	ZBTB41	0.605489	4.88591e-12
LIAS	ZNF567	0.602713	6.47544e-12
LIAS	TBX10	-0.599383	9.04586e-12
LIAS	ZNF512B	0.59457	1.45667e-11
LIAS	ZNF571	0.586479	3.1883e-11
LIAS	MTERF3	0.58234	4.7204e-11
LIAS	ZNF766	0.581201	5.25406e-11
LIAS	HMGN3	0.580233	5.75217e-11
LIAS	ZNF195	0.57877	6.59321e-11
LIAS	ELK3	0.573744	1.0481e-10
LIAS	SPDEF	-0.573435	1.07815e-10
LIAS	ZNF320	0.568001	1.76329e-10
LIAS	ZNF226	0.567925	1.7755e-10
LIAS	NFIX	-0.567536	1.83848e-10
LIAS	HSF2	0.566003	2.10832e-10
LIAS	UBP1	0.565563	2.19255e-10
LIAS	ZBTB24	0.564554	2.39803e-10
LIAS	ZNF180	0.563769	2.57075e-10
LIAS	PRDM8	-0.563153	2.71469e-10
LIAS	ZNF184	0.559153	3.8551e-10
LIAS	ZNF432	0.556624	4.80073e-10
LIAS	PRMT3	0.555081	5.48323e-10
LIAS	RBAK	0.553801	6.11955e-10
LIAS	ZNF124	0.553417	6.32377e-10
LIAS	HOXA7	-0.552335	6.93578e-10
LIAS	ZNF605	0.55036	8.20162e-10
LIAS	ZNF559	0.545873	1.19554e-09
LIAS	NRL	-0.543707	1.43123e-09
LIAS	NKX1.1	-0.543512	1.45447e-09
LIAS	ZNF708	0.541755	1.68143e-09
LIAS	ZNF260	0.540235	1.90476e-09
LIAS	ZIC1	-0.538169	2.25427e-09
LIAS	NR2F1	-0.537787	2.32542e-09
LIAS	TIGD2	0.537356	2.40819e-09
LIAS	ZNF621	0.537206	2.4377e-09
LIAS	HMG20A	0.536937	2.49124e-09
LIAS	MTERF4	0.532489	3.56228e-09
LIAS	SIM2	-0.531368	3.89478e-09
LIAS	KCNIP3	-0.529889	4.37965e-09
LIAS	HEYL	-0.52898	4.70579e-09
LIAS	ZNF468	0.527026	5.48765e-09
LIAS	TBX3	-0.526419	5.75477e-09
LIAS	ZNF566	0.525194	6.3325e-09
LIAS	ZSCAN29	0.522283	7.93655e-09
LIAS	ZNF639	0.520002	9.45887e-09
LIAS	ZNF22	0.519451	9.86694e-09
LIAS	ZNF764	0.518201	1.08545e-08
LIAS	DLX3	-0.518107	1.09329e-08
LIAS	HOXA3	-0.516207	1.263e-08
LIAS	ZIC5	-0.515908	1.29183e-08
LIAS	ZNF136	0.513703	1.52547e-08
LIAS	ZNF92	0.513427	1.55739e-08
LIAS	ZNF121	0.512272	1.69809e-08
LIAS	ZNF561	0.511969	1.73693e-08
LIAS	ZBTB21	0.511809	1.75782e-08
LIAS	TRERF1	0.511277	1.82892e-08
LIAS	ZNF431	0.510585	1.92567e-08
LIAS	ZNF14	0.510451	1.94487e-08
LIAS	TIGD1	0.509519	2.08414e-08
LIAS	ZFHX2	-0.509026	2.16167e-08
LIAS	XPA	0.508835	2.19239e-08
LIAS	ZFP62	0.508819	2.195e-08
LIAS	ELK4	0.508478	2.251e-08
LIAS	PCGF6	0.507915	2.34645e-08
LIAS	NR2C1	0.507651	2.39264e-08
LIAS	BCL6B	-0.507184	2.47629e-08
LIAS	ZNF7	0.506771	2.55249e-08
LIAS	ZNF45	0.506543	2.59566e-08
LIAS	EMX1	-0.506271	2.64789e-08
LIAS	KLF15	-0.50534	2.83478e-08
LIAS	MEF2C	0.50533	2.83684e-08
LIAS	ZNF146	0.505201	2.86364e-08
LIAS	TEAD2	-0.503933	3.14126e-08
LIAS	NR1D2	0.502803	3.40985e-08
LIAS	ZFP90	0.502598	3.46086e-08
LIAS	SNAPC5	0.501742	3.6822e-08
LIAS	NFE2	-0.501654	3.70573e-08
LIAS	ZNF277	0.500106	4.143e-08
LIAS	NR5A1	-0.499257	4.40322e-08
LIAS	ZNF765	0.499201	4.42115e-08
LIAS	TFCP2L1	-0.498607	4.6132e-08
LIAS	MSANTD4	0.497568	4.96865e-08
LIAS	POU3F1	-0.497102	5.13632e-08
LIAS	CDX4	-0.495489	5.75989e-08
LIAS	HOXC8	-0.493664	6.55243e-08
LIAS	ZNF439	0.4929	6.91406e-08
LIAS	NPAS4	-0.492332	7.19516e-08
LIAS	ZSCAN26	0.491711	7.51525e-08
LIAS	CASZ1	-0.491585	7.58156e-08
LIAS	NFATC4	-0.490599	8.12214e-08
LIAS	ZNF182	0.490098	8.41057e-08
LIAS	ZNF736	0.489021	9.0648e-08
LIAS	LCORL	0.48662	1.07015e-07
LIAS	TP53	0.483609	1.31537e-07
LIAS	ADNP	0.481987	1.46887e-07
LIAS	NR1I2	-0.481205	1.54881e-07
LIAS	HOXC12	-0.480598	1.61365e-07
LIAS	PROX1	-0.48014	1.66426e-07
LIAS	MLXIPL	-0.478923	1.80638e-07
LIAS	HLX	-0.478289	1.88495e-07
LIAS	FOXP3	-0.477951	1.92819e-07
LIAS	TCF12	0.477773	1.95123e-07
LIAS	ZNF304	0.476088	2.18363e-07
LIAS	SETDB2	0.476076	2.18532e-07
LIAS	ZNF557	0.475655	2.24742e-07
LIAS	MBNL2	0.475405	2.28513e-07
LIAS	MESP1	-0.474677	2.39829e-07
LIAS	ATMIN	0.474579	2.4138e-07
LIAS	ZFP92	-0.473782	2.54457e-07
LIAS	ZBTB1	0.473528	2.58761e-07
LIAS	AKAP8	0.471545	2.94862e-07
LIAS	SEBOX	-0.471188	3.01843e-07
LIAS	MAF	0.47095	3.06592e-07
LIAS	PAX1	-0.470932	3.06959e-07
LIAS	HMGA2	-0.469318	3.41081e-07
LIAS	MYC	0.468753	3.53869e-07
LIAS	PRDM14	-0.468724	3.54534e-07
LIAS	MYCN	-0.468676	3.55641e-07
LIAS	ZNF3	0.467863	3.74945e-07
LIAS	ZBED4	0.467562	3.82331e-07
LIAS	NACC2	0.467091	3.94173e-07
LIAS	ZFHX3	0.466456	4.10693e-07
LIAS	ZMAT1	0.46597	4.23779e-07
LIAS	RREB1	0.465648	4.32653e-07
LIAS	ZNF280C	0.46548	4.37371e-07
LIAS	ZNF385C	-0.464578	4.63488e-07
LIAS	PRRX2	-0.464462	4.6695e-07
LIAS	ZNF227	0.464446	4.67422e-07
LIAS	ELF3	-0.463815	4.86709e-07
LIAS	ZNF275	0.463568	4.94471e-07
LIAS	ETV3	0.462964	5.13949e-07
LIAS	ZFP69	0.461684	5.57635e-07
LIAS	FERD3L	-0.461061	5.80159e-07
LIAS	TAL2	-0.460098	6.16657e-07
LIAS	CHAMP1	0.460021	6.19658e-07
LIAS	LHX2	-0.459713	6.31878e-07
LIAS	ZNF573	0.457932	7.06919e-07
LIAS	FOXG1	-0.457814	7.12184e-07
LIAS	NFYB	0.457572	7.23102e-07
LIAS	NPAS3	-0.456778	7.60042e-07
LIAS	THRA	-0.456692	7.64144e-07
LIAS	ZNF782	0.456687	7.64369e-07
LIAS	LEF1	0.456453	7.7565e-07
LIAS	GRHL3	-0.45523	8.37187e-07
LIAS	MTERF2	0.453884	9.103e-07
LIAS	ZC3H8	0.453881	9.1048e-07
LIAS	ZSCAN10	-0.453759	9.17373e-07
LIAS	SOX2	-0.453717	9.19762e-07
LIAS	MYOG	-0.453695	9.21034e-07
LIAS	SOX10	-0.453167	9.51643e-07
LIAS	ZNF420	0.452764	9.75699e-07
LIAS	SOX1	-0.452287	1.0049e-06
LIAS	CENPB	0.452268	1.00603e-06
LIAS	FOXA3	-0.452076	1.01807e-06
LIAS	TTF1	0.452045	1.01999e-06
LIAS	EVX1	-0.451328	1.06604e-06
LIAS	ZNF395	0.451081	1.08239e-06
LIAS	ZNF268	0.450883	1.09568e-06
LIAS	KDM2B	0.450374	1.13047e-06
LIAS	NEUROG1	-0.450056	1.15272e-06
LIAS	NFIB	-0.449765	1.17346e-06
LIAS	HNF1A	-0.449572	1.18738e-06
LIAS	ZNF337	0.449181	1.21618e-06
LIAS	FOXA2	-0.449115	1.22108e-06
LIAS	SP8	-0.44676	1.40937e-06
LIAS	CRX	-0.446545	1.42787e-06
LIAS	HOXA6	-0.446452	1.4359e-06
LIAS	ZNF589	0.445282	1.54124e-06
LIAS	ZNF84	0.445116	1.5568e-06
LIAS	HNF1B	-0.444329	1.63241e-06
LIAS	ZNF805	0.444299	1.63529e-06
LIAS	ZZZ3	0.44313	1.75433e-06
LIAS	NKX2.8	-0.44293	1.77551e-06
LIAS	ZNF219	-0.442494	1.82242e-06
LIAS	CSRNP3	-0.442122	1.86343e-06
LIAS	DLX6	-0.441774	1.9026e-06
LIAS	ST18	-0.441654	1.91634e-06
LIAS	SOHLH1	-0.441367	1.94944e-06
LIAS	ZNF232	0.440887	2.00601e-06
LIAS	DLX2	-0.440632	2.03666e-06
LIAS	ZNF138	0.440488	2.05415e-06
LIAS	ZNF565	0.440325	2.07412e-06
LIAS	ZNF362	0.440277	2.08014e-06
LIAS	OSR1	-0.439113	2.22875e-06
LIAS	ZSCAN16	0.439	2.24375e-06
LIAS	AEBP2	0.438572	2.30122e-06
LIAS	HOXA13	-0.438161	2.35779e-06
LIAS	SOX15	-0.438123	2.36308e-06
LIAS	ZNF564	0.437198	2.49551e-06
LIAS	PURA	0.436517	2.59751e-06
LIAS	ZNF317	0.436052	2.66932e-06
LIAS	ZNF644	0.435927	2.6889e-06
LIAS	ZNF813	0.435925	2.68919e-06
LIAS	LMX1A	-0.435725	2.721e-06
LIAS	DNMT1	0.435066	2.82792e-06
LIAS	ANHX	-0.434996	2.83945e-06
LIAS	ZNF397	0.434785	2.8748e-06
LIAS	PRDM15	0.434507	2.9217e-06
LIAS	SNAI1	-0.43415	2.9833e-06
LIAS	ZNF597	0.433931	3.02154e-06
LIAS	SOHLH2	-0.433356	3.12446e-06
LIAS	CREBZF	0.432491	3.28537e-06
LIAS	IRX4	-0.432413	3.30009e-06
LIAS	SOX3	-0.432016	3.37699e-06
LIAS	HNF4A	-0.43137	3.50555e-06
LIAS	MGA	0.431199	3.54019e-06
LIAS	HSFY1	-0.430147	3.76168e-06
LIAS	ESR2	-0.429916	3.81191e-06
LIAS	SIX5	-0.428819	4.05974e-06
LIAS	ZNF440	0.427967	4.26241e-06
LIAS	TEAD3	-0.427933	4.27073e-06
LIAS	GLI4	-0.427176	4.4593e-06
LIAS	ZNF675	0.427061	4.4887e-06
LIAS	ZNF507	0.424813	5.09997e-06
LIAS	HIF3A	-0.424386	5.2245e-06
LIAS	GSX2	-0.424228	5.2714e-06
LIAS	E2F6	0.424065	5.32002e-06
LIAS	PRRX1	-0.423996	5.34086e-06
LIAS	ZNF57	0.423791	5.40295e-06
LIAS	ESR1	-0.423446	5.50896e-06
LIAS	LBX1	-0.423227	5.57735e-06
LIAS	ONECUT3	-0.423004	5.64791e-06
LIAS	GTF3A	0.422539	5.7972e-06
LIAS	KLF11	0.422298	5.8764e-06
LIAS	PAX7	-0.420669	6.43739e-06
LIAS	ZNF77	0.420053	6.66223e-06
LIAS	ZNF211	0.419898	6.72027e-06
LIAS	RAX2	-0.419839	6.74215e-06
LIAS	ZBTB14	0.419765	6.77006e-06
LIAS	PAX3	-0.419285	6.95339e-06
LIAS	ZNF217	0.418964	7.0784e-06
LIAS	CXXC4	-0.418729	7.1713e-06
LIAS	ZNF331	0.418665	7.19705e-06
LIAS	NR4A1	-0.41728	7.77048e-06
LIAS	PCGF2	-0.417039	7.87454e-06
LIAS	ZNF823	0.416324	8.19113e-06
LIAS	HIC2	0.416127	8.2802e-06
LIAS	EEA1	0.41573	8.46311e-06
LIAS	PAX4	-0.415694	8.47981e-06
LIAS	ZFX	0.41552	8.56165e-06
LIAS	GBX1	-0.415325	8.65351e-06
LIAS	BHLHE40	0.415242	8.69324e-06
LIAS	HSFX1	-0.414883	8.86574e-06
LIAS	ZNF614	0.414034	9.28749e-06
LIAS	ZFP64	0.413686	9.46597e-06
LIAS	ZNF266	0.413442	9.59286e-06
LIAS	ZNF627	0.413393	9.61868e-06
LIAS	SP7	-0.41219	1.02698e-05
LIAS	CDX2	-0.41079	1.10797e-05
LIAS	ZNF326	0.410472	1.12721e-05
LIAS	OLIG3	-0.410436	1.12937e-05
LIAS	PROP1	-0.409576	1.18299e-05
LIAS	TBP	0.409507	1.18745e-05
LIAS	THAP9	0.409039	1.21771e-05
LIAS	ZNF140	0.40893	1.22489e-05
LIAS	RHOXF1	-0.408665	1.24243e-05
LIAS	ZNF26	0.408449	1.25699e-05
LIAS	HSF4	-0.408174	1.27566e-05
LIAS	ZBTB6	0.407751	1.30492e-05
LIAS	MYT1	-0.407456	1.32568e-05
LIAS	FOXN3	0.407438	1.32698e-05
LIAS	ZNF697	0.407409	1.32905e-05
LIAS	ZBTB8B	-0.406802	1.37284e-05
LIAS	BHLHE23	-0.406458	1.39834e-05
LIAS	ZNF514	0.406441	1.39957e-05
LIAS	ZNF587B	0.406383	1.40393e-05
LIAS	ZNF114	-0.405827	1.44617e-05
LIAS	ZBTB33	0.405039	1.50801e-05
LIAS	HMX1	-0.404936	1.5163e-05
LIAS	ESRRG	-0.404593	1.54416e-05
LIAS	ZNF33B	0.40414	1.58169e-05
LIAS	PAX2	-0.403783	1.61187e-05
LIAS	NFATC3	0.403525	1.634e-05
LIAS	ZFP1	0.403407	1.64419e-05
LIAS	TSHZ1	0.403227	1.65989e-05
LIAS	SCML4	0.402802	1.69755e-05
LIAS	IKZF5	0.402324	1.74084e-05
LIAS	HOXD9	-0.402317	1.74151e-05
LIAS	LIN28A	-0.402291	1.74392e-05
LIAS	ZFP3	0.402245	1.74814e-05
LIAS	ZNF581	0.402175	1.7546e-05
LIAS	TGIF1	0.40195	1.77547e-05
LIAS	SAFB2	0.401525	1.81553e-05
LIAS	GLI3	-0.400952	1.87097e-05
LIAS	ZNF879	0.400544	1.91144e-05
LIAS	OVOL1	-0.400433	1.92254e-05
LIAS	ASCL1	-0.400364	1.92944e-05
LIPT1	ZNF600	0.826215	6.3602e-28
LIPT1	ZNF121	0.824691	9.64487e-28
LIPT1	HMG20A	0.806951	9.30189e-26
LIPT1	SP4	0.803491	2.14631e-25
LIPT1	PURA	0.799523	5.48753e-25
LIPT1	ELK4	0.793449	2.21852e-24
LIPT1	ZNF146	0.792606	2.68293e-24
LIPT1	HSF2	0.792499	2.74863e-24
LIPT1	RFX7	0.791346	3.55923e-24
LIPT1	ZFP3	0.790892	3.93913e-24
LIPT1	ZKSCAN8	0.790293	4.50074e-24
LIPT1	ETS1	0.788538	6.63608e-24
LIPT1	ZBTB33	0.782301	2.56068e-23
LIPT1	ZNF22	0.781084	3.31554e-23
LIPT1	ZNF260	0.780475	3.7709e-23
LIPT1	KDM2B	0.778909	5.23928e-23
LIPT1	NR2C1	0.777983	6.35683e-23
LIPT1	ZNF559	0.777808	6.59251e-23
LIPT1	ZNF550	0.776618	8.43668e-23
LIPT1	ZNF101	0.773272	1.67508e-22
LIPT1	ZNF286A	0.771818	2.2481e-22
LIPT1	ZXDB	0.769879	3.31831e-22
LIPT1	ZNF32	0.765481	7.90999e-22
LIPT1	ZNF84	0.762918	1.30103e-21
LIPT1	ZNF302	0.760292	2.1526e-21
LIPT1	ZNF420	0.759892	2.32285e-21
LIPT1	ZNF764	0.75856	2.98932e-21
LIPT1	ZNF266	0.757424	3.70308e-21
LIPT1	ZNF708	0.757102	3.93326e-21
LIPT1	KLF12	0.754928	5.90082e-21
LIPT1	ZFP1	0.752847	8.66561e-21
LIPT1	HMGN3	0.752049	1.00316e-20
LIPT1	RFX5	0.746262	2.85251e-20
LIPT1	ZNF211	0.744424	3.95234e-20
LIPT1	NR1D2	0.741537	6.558e-20
LIPT1	LEF1	0.741025	7.16991e-20
LIPT1	ZFP62	0.740361	8.04545e-20
LIPT1	ZBTB4	0.740177	8.30696e-20
LIPT1	ZNF439	0.739972	8.60669e-20
LIPT1	DNMT1	0.736978	1.43987e-19
LIPT1	RBAK	0.735234	1.93685e-19
LIPT1	RORA	0.734553	2.17295e-19
LIPT1	ZNF91	0.732921	2.85931e-19
LIPT1	NKRF	0.730218	4.48591e-19
LIPT1	STAT4	0.728181	6.27604e-19
LIPT1	ZFP90	0.725501	9.7164e-19
LIPT1	UBP1	0.724718	1.10307e-18
LIPT1	ZNF184	0.724493	1.14384e-18
LIPT1	ZNF337	0.720004	2.34441e-18
LIPT1	ZNF304	0.717362	3.55375e-18
LIPT1	ZNF512	0.71625	4.22727e-18
LIPT1	MYBL1	0.714208	5.80319e-18
LIPT1	GLYR1	0.711834	8.35661e-18
LIPT1	GATA3	0.711308	9.05612e-18
LIPT1	MGA	0.711151	9.27524e-18
LIPT1	ZNF92	0.709791	1.14056e-17
LIPT1	ZNF202	0.709652	1.16473e-17
LIPT1	ZNF226	0.706762	1.79969e-17
LIPT1	ZNF14	0.704643	2.46777e-17
LIPT1	ZNF26	0.703816	2.78939e-17
LIPT1	ZNF736	0.702933	3.17714e-17
LIPT1	BCL11B	0.702488	3.39258e-17
LIPT1	MTERF4	0.701798	3.7539e-17
LIPT1	ZBTB14	0.700964	4.24115e-17
LIPT1	MYC	0.699613	5.16353e-17
LIPT1	ZC3H8	0.698888	5.73622e-17
LIPT1	SNAPC5	0.695831	8.90601e-17
LIPT1	ZNF585B	0.695551	9.27026e-17
LIPT1	NFE2	-0.693417	1.25572e-16
LIPT1	ZFP64	0.692465	1.43669e-16
LIPT1	ZNF766	0.690546	1.88148e-16
LIPT1	ZNF831	0.689521	2.17094e-16
LIPT1	TCF7	0.688702	2.43319e-16
LIPT1	TBP	0.686208	3.43487e-16
LIPT1	BACH2	0.684207	4.51864e-16
LIPT1	ZNF805	0.684045	4.61973e-16
LIPT1	CREBL2	0.683862	4.7365e-16
LIPT1	ZNF507	0.68358	4.92178e-16
LIPT1	ZBTB2	0.682583	5.6358e-16
LIPT1	MTERF3	0.682016	6.08559e-16
LIPT1	ZNF623	0.680949	7.02884e-16
LIPT1	ATMIN	0.679491	8.55009e-16
LIPT1	BCL11A	0.678901	9.25214e-16
LIPT1	ZBTB1	0.678357	9.94861e-16
LIPT1	ZNF133	0.678103	1.02921e-15
LIPT1	TSHZ1	0.677386	1.13224e-15
LIPT1	NFATC2	0.676051	1.35118e-15
LIPT1	ZNF567	0.675865	1.38481e-15
LIPT1	IKZF2	0.675059	1.54013e-15
LIPT1	ZZZ3	0.674519	1.65356e-15
LIPT1	MAF	0.674323	1.69657e-15
LIPT1	KLF7	-0.673764	1.82575e-15
LIPT1	CEBPD	-0.673578	1.87065e-15
LIPT1	ZNF573	0.672119	2.26297e-15
LIPT1	IKZF3	0.672	2.29853e-15
LIPT1	ZNF566	0.670842	2.67125e-15
LIPT1	ZBTB41	0.670598	2.75682e-15
LIPT1	NR3C2	0.670368	2.84024e-15
LIPT1	AEBP2	0.669775	3.06614e-15
LIPT1	CREBZF	0.669025	3.37687e-15
LIPT1	SLC2A4RG	0.66818	3.76399e-15
LIPT1	ZNF331	0.666213	4.83867e-15
LIPT1	HKR1	0.664117	6.31048e-15
LIPT1	ZNF529	0.663772	6.59146e-15
LIPT1	ZNF195	0.662652	7.58849e-15
LIPT1	MBNL2	0.660699	9.68736e-15
LIPT1	ZNF571	0.65982	1.0807e-14
LIPT1	ZNF320	0.658585	1.25919e-14
LIPT1	ZSCAN26	0.657793	1.38851e-14
LIPT1	ZNF268	0.657446	1.4492e-14
LIPT1	TGIF1	0.65742	1.45388e-14
LIPT1	TP53	0.657174	1.49851e-14
LIPT1	MEF2C	0.656831	1.56289e-14
LIPT1	NFATC3	0.656424	1.64293e-14
LIPT1	KMT2A	0.656283	1.67159e-14
LIPT1	ZNF639	0.655243	1.89818e-14
LIPT1	ZNF823	0.655131	1.92437e-14
LIPT1	ETV3	0.65493	1.97204e-14
LIPT1	NFX1	0.654872	1.98606e-14
LIPT1	ZFP82	0.653459	2.3582e-14
LIPT1	ZNF614	0.651318	3.05388e-14
LIPT1	RUNX3	0.650621	3.32025e-14
LIPT1	ZNF430	0.64948	3.80632e-14
LIPT1	ZBTB25	0.649214	3.92903e-14
LIPT1	ZBTB5	0.648853	4.10167e-14
LIPT1	SMAD3	0.648198	4.43422e-14
LIPT1	ZNF256	0.64723	4.97388e-14
LIPT1	POGK	0.645957	5.78102e-14
LIPT1	GTF3A	0.645799	5.88993e-14
LIPT1	ZNF689	0.645383	6.18526e-14
LIPT1	ZNF395	0.644018	7.25955e-14
LIPT1	ZNF45	0.642627	8.53967e-14
LIPT1	ETS2	-0.639719	1.19598e-13
LIPT1	ZNF383	0.639435	1.23564e-13
LIPT1	REPIN1	0.638577	1.36367e-13
LIPT1	MTERF2	0.638304	1.40715e-13
LIPT1	ZNF438	-0.636163	1.79675e-13
LIPT1	EOMES	0.635954	1.83987e-13
LIPT1	ZBTB24	0.635197	2.00493e-13
LIPT1	ZNF329	0.632512	2.71395e-13
LIPT1	ZNF280C	0.632169	2.82013e-13
LIPT1	ZNF317	0.63177	2.94917e-13
LIPT1	ZNF232	0.631618	2.99962e-13
LIPT1	MSANTD4	0.630921	3.24246e-13
LIPT1	ZNF227	0.630711	3.31935e-13
LIPT1	ZNF664	0.62954	3.78142e-13
LIPT1	PCGF6	0.62881	4.10018e-13
LIPT1	ZNF589	0.627797	4.58604e-13
LIPT1	ZNF141	0.627435	4.77277e-13
LIPT1	ZBTB40	0.625184	6.10969e-13
LIPT1	ZNF85	0.624028	6.9311e-13
LIPT1	ZNF514	0.623395	7.42476e-13
LIPT1	ZNF518B	0.62259	8.10217e-13
LIPT1	XPA	0.619964	1.07521e-12
LIPT1	ZNF30	0.61996	1.07566e-12
LIPT1	NFIL3	-0.619578	1.12066e-12
LIPT1	ZNF512B	0.618985	1.19411e-12
LIPT1	ZNF3	0.616152	1.61391e-12
LIPT1	ZNF544	0.615418	1.7442e-12
LIPT1	ZNF506	0.614206	1.98166e-12
LIPT1	SCML4	0.6097	3.17032e-12
LIPT1	PATZ1	0.609455	3.25179e-12
LIPT1	SP140L	0.609316	3.29898e-12
LIPT1	ZNF140	0.608753	3.49604e-12
LIPT1	HSF5	0.605663	4.7998e-12
LIPT1	SATB1	0.605637	4.81269e-12
LIPT1	ZNF83	0.605389	4.93606e-12
LIPT1	ZSCAN18	0.60443	5.44203e-12
LIPT1	CXXC5	0.604014	5.6763e-12
LIPT1	PRDM15	0.60314	6.20198e-12
LIPT1	FOXJ3	0.600523	8.07112e-12
LIPT1	ZMAT1	0.600335	8.22422e-12
LIPT1	ZBTB21	0.598508	9.86993e-12
LIPT1	ZNF235	0.597434	1.09813e-11
LIPT1	ZNF813	0.596597	1.19294e-11
LIPT1	TCF12	0.596252	1.23434e-11
LIPT1	NFATC1	0.595199	1.36928e-11
LIPT1	ARID3A	-0.595119	1.38016e-11
LIPT1	ZNF675	0.59479	1.42552e-11
LIPT1	HIC2	0.59365	1.59414e-11
LIPT1	ZNF879	0.593636	1.59625e-11
LIPT1	IRF8	0.593496	1.61822e-11
LIPT1	ZNF138	0.590539	2.15787e-11
LIPT1	ADNP	0.588503	2.6263e-11
LIPT1	SPIB	0.587508	2.8893e-11
LIPT1	CREB3L2	0.587367	2.92874e-11
LIPT1	ZNF432	0.586787	3.09593e-11
LIPT1	ZNF561	0.585748	3.41836e-11
LIPT1	TIGD2	0.585133	3.62445e-11
LIPT1	MYCL	0.585124	3.6275e-11
LIPT1	SETDB2	0.584314	3.91748e-11
LIPT1	ZFP69	0.584239	3.94548e-11
LIPT1	ZNF655	0.58321	4.34856e-11
LIPT1	CHAMP1	0.583162	4.36838e-11
LIPT1	PRMT3	0.582485	4.65658e-11
LIPT1	PPARD	0.580657	5.5286e-11
LIPT1	FOXP1	0.580114	5.81687e-11
LIPT1	ZNF77	0.578823	6.5608e-11
LIPT1	LCORL	0.57831	6.88134e-11
LIPT1	ZNF792	0.577215	7.6163e-11
LIPT1	ZHX1	0.577186	7.63662e-11
LIPT1	TBX21	0.576661	8.01623e-11
LIPT1	NFYB	0.575964	8.54864e-11
LIPT1	SPI1	-0.574217	1.00371e-10
LIPT1	ZNF607	0.573029	1.11883e-10
LIPT1	TRERF1	0.572439	1.18074e-10
LIPT1	BCL6	-0.571661	1.26723e-10
LIPT1	SMYD3	0.571449	1.29186e-10
LIPT1	ELK3	0.570468	1.41195e-10
LIPT1	HNF1A	-0.568081	1.75071e-10
LIPT1	ZNF275	0.567457	1.85153e-10
LIPT1	ZNF678	0.567417	1.85809e-10
LIPT1	ZNF180	0.566694	1.98226e-10
LIPT1	ZNF12	0.566626	1.99438e-10
LIPT1	HOXA11	-0.566347	2.04467e-10
LIPT1	TERF2	0.566293	2.05448e-10
LIPT1	ZNF43	0.564349	2.44213e-10
LIPT1	EBF1	0.564017	2.51508e-10
LIPT1	AKAP8	0.562874	2.78223e-10
LIPT1	ZNF558	0.562772	2.80742e-10
LIPT1	ZNF787	-0.561151	3.23756e-10
LIPT1	ZSCAN29	0.560089	3.55275e-10
LIPT1	TFCP2L1	-0.558224	4.17939e-10
LIPT1	ZNF10	0.558218	4.18183e-10
LIPT1	SON	0.558023	4.2531e-10
LIPT1	KLF14	-0.557894	4.30086e-10
LIPT1	IKZF5	0.557711	4.36987e-10
LIPT1	PAX5	0.556977	4.65667e-10
LIPT1	ZNF680	0.556347	4.91708e-10
LIPT1	ZNF644	0.556128	5.01097e-10
LIPT1	FOXC1	-0.555093	5.47797e-10
LIPT1	RUNX2	0.552172	7.03258e-10
LIPT1	TTF1	0.550258	8.27244e-10
LIPT1	BHLHE40	0.550083	8.3961e-10
LIPT1	FOXO1	0.549559	8.77557e-10
LIPT1	ZNF212	0.548709	9.42772e-10
LIPT1	ZNF274	0.548387	9.68656e-10
LIPT1	ZNF717	0.545652	1.21773e-09
LIPT1	ZNF682	0.544429	1.34813e-09
LIPT1	CCDC17	-0.543773	1.42341e-09
LIPT1	CUX1	-0.543598	1.44415e-09
LIPT1	ZNF468	0.543011	1.51596e-09
LIPT1	ZNF382	0.542441	1.58904e-09
LIPT1	HLX	-0.541592	1.70401e-09
LIPT1	E2F3	-0.541117	1.77184e-09
LIPT1	ZNF605	0.540592	1.8498e-09
LIPT1	ZNF175	0.53998	1.94483e-09
LIPT1	THAP7	0.537629	2.35535e-09
LIPT1	ZNF485	0.53731	2.41723e-09
LIPT1	MECOM	-0.535404	2.81971e-09
LIPT1	MAFG	-0.534575	3.01415e-09
LIPT1	ZNF711	0.53385	3.19488e-09
LIPT1	ZNF322	0.532975	3.42648e-09
LIPT1	RBPJ	-0.532712	3.49923e-09
LIPT1	TSHZ3	-0.532636	3.52049e-09
LIPT1	NR2E1	-0.532025	3.69635e-09
LIPT1	JRK	0.531781	3.76894e-09
LIPT1	ZFX	0.531545	3.84031e-09
LIPT1	ZNF41	0.530875	4.05044e-09
LIPT1	E2F6	0.530181	4.27961e-09
LIPT1	ZBTB9	0.530155	4.28851e-09
LIPT1	KLF11	0.529775	4.4193e-09
LIPT1	TGIF2	0.528062	5.05868e-09
LIPT1	HIVEP2	0.527467	5.30086e-09
LIPT1	ZNF404	0.525641	6.11538e-09
LIPT1	RAX2	-0.522446	7.83763e-09
LIPT1	CTCF	0.522403	7.86334e-09
LIPT1	ZNF284	0.522223	7.97391e-09
LIPT1	ZHX2	0.522085	8.05919e-09
LIPT1	ZNF223	0.521866	8.19648e-09
LIPT1	ZNF677	0.521047	8.73011e-09
LIPT1	PAX1	-0.520655	8.99665e-09
LIPT1	PHF1	0.520585	9.04515e-09
LIPT1	ZBTB12	-0.520455	9.13593e-09
LIPT1	ZBED4	0.520151	9.35142e-09
LIPT1	CREB5	-0.518753	1.04069e-08
LIPT1	ZNF627	0.518713	1.0439e-08
LIPT1	ZNF606	0.518493	1.06159e-08
LIPT1	CEBPB	-0.517679	1.12945e-08
LIPT1	PEG3	-0.516849	1.20302e-08
LIPT1	DMRT3	-0.516777	1.20957e-08
LIPT1	HES2	-0.515525	1.32977e-08
LIPT1	HOXB2	0.515502	1.33209e-08
LIPT1	ZNF57	0.514633	1.42238e-08
LIPT1	ZNF783	0.514206	1.46882e-08
LIPT1	SOX8	0.512922	1.61747e-08
LIPT1	ZNF451	0.512263	1.69921e-08
LIPT1	CDX4	-0.511514	1.79699e-08
LIPT1	ASCL2	0.510386	1.95439e-08
LIPT1	TEF	0.508322	2.27715e-08
LIPT1	PHF21A	-0.507746	2.3759e-08
LIPT1	ZNF565	0.507588	2.40374e-08
LIPT1	THAP11	0.507349	2.44639e-08
LIPT1	ZNF827	0.507331	2.44963e-08
LIPT1	ZNF134	0.507044	2.50184e-08
LIPT1	ZNF786	0.505844	2.73223e-08
LIPT1	ZNF548	0.505182	2.86761e-08
LIPT1	DACH1	-0.504819	2.94475e-08
LIPT1	ZNF500	0.503623	3.21289e-08
LIPT1	ZNF264	0.503448	3.25384e-08
LIPT1	ZNF347	0.501737	3.68349e-08
LIPT1	ZNF7	0.50011	4.14193e-08
LIPT1	ZNF488	-0.498793	4.55211e-08
LIPT1	RFX2	-0.498772	4.55894e-08
LIPT1	ARID5A	-0.498112	4.77956e-08
LIPT1	ZNF789	0.498001	4.81753e-08
LIPT1	MEOX1	0.497875	4.86106e-08
LIPT1	NFE2L3	0.497771	4.89724e-08
LIPT1	EPAS1	-0.496875	5.22011e-08
LIPT1	TIGD1	0.496002	5.55422e-08
LIPT1	RREB1	0.495785	5.64039e-08
LIPT1	PBX4	0.495686	5.68006e-08
LIPT1	ZSCAN21	0.495415	5.78996e-08
LIPT1	SCMH1	0.494787	6.05331e-08
LIPT1	MTERF1	0.494742	6.07259e-08
LIPT1	ZNF615	0.494339	6.2475e-08
LIPT1	SGSM2	0.493689	6.54089e-08
LIPT1	SMAD4	0.493571	6.59528e-08
LIPT1	SETBP1	0.491982	7.37391e-08
LIPT1	TCF20	0.491593	7.57767e-08
LIPT1	SHOX2	-0.491493	7.63076e-08
LIPT1	ZNF362	0.491459	7.64905e-08
LIPT1	MXD3	-0.491417	7.67104e-08
LIPT1	ZNF540	0.491348	7.70864e-08
LIPT1	ZNF782	0.491147	7.81752e-08
LIPT1	ZBED5	0.489735	8.62621e-08
LIPT1	DMRTB1	-0.488483	9.40926e-08
LIPT1	IKZF1	0.487399	1.01413e-07
LIPT1	MBD6	-0.48647	1.0812e-07
LIPT1	ZNF431	0.485303	1.17151e-07
LIPT1	ZNF467	-0.484992	1.19672e-07
LIPT1	MTF2	0.4845	1.23769e-07
LIPT1	E2F5	0.48448	1.2394e-07
LIPT1	PKNOX1	-0.484255	1.25858e-07
LIPT1	RHOXF2	-0.484013	1.27959e-07
LIPT1	ATF1	0.483793	1.29893e-07
LIPT1	SOHLH1	-0.482081	1.45952e-07
LIPT1	ZNF225	0.481712	1.49651e-07
LIPT1	DBP	0.481682	1.4995e-07
LIPT1	ZKSCAN4	0.480941	1.5767e-07
LIPT1	ATOH1	-0.480363	1.63947e-07
LIPT1	ZNF341	-0.47957	1.72945e-07
LIPT1	MEF2A	-0.479305	1.76061e-07
LIPT1	ZNF281	-0.479189	1.77442e-07
LIPT1	TFCP2	0.478328	1.88e-07
LIPT1	ZNF709	0.477275	2.01742e-07
LIPT1	ZNF671	0.475294	2.30195e-07
LIPT1	LHX4	-0.474514	2.42422e-07
LIPT1	ZNF70	-0.47214	2.8355e-07
LIPT1	ZNF319	-0.472058	2.85094e-07
LIPT1	ZNF75D	0.471482	2.96082e-07
LIPT1	BHLHE23	-0.471259	3.00447e-07
LIPT1	ZNF706	0.467882	3.74484e-07
LIPT1	ZNF575	0.466853	4.0028e-07
LIPT1	ZBTB7B	-0.465878	4.26288e-07
LIPT1	ZSCAN32	0.4651	4.48175e-07
LIPT1	BBX	0.46487	4.5486e-07
LIPT1	ZNF563	0.464076	4.78653e-07
LIPT1	ZNF177	0.46311	5.09159e-07
LIPT1	RELA	0.462703	5.22585e-07
LIPT1	PRDM1	0.462512	5.28995e-07
LIPT1	POU2F3	-0.462331	5.35108e-07
LIPT1	POU5F2	-0.462127	5.42137e-07
LIPT1	KLF3	0.461638	5.59261e-07
LIPT1	EEA1	0.461558	5.6213e-07
LIPT1	STAT2	0.461465	5.65451e-07
LIPT1	FOXE3	-0.46077	5.90952e-07
LIPT1	POU2F2	0.460551	5.99235e-07
LIPT1	KLF5	-0.45995	6.22455e-07
LIPT1	ZNF280B	0.459184	6.53315e-07
LIPT1	POU5F1B	-0.459118	6.56051e-07
LIPT1	JDP2	-0.458839	6.67688e-07
LIPT1	THAP4	0.458297	6.9089e-07
LIPT1	ZNF460	-0.457973	7.05104e-07
LIPT1	TMF1	0.457691	7.17715e-07
LIPT1	TERF1	0.457252	7.37779e-07
LIPT1	CENPB	0.456865	7.55893e-07
LIPT1	ZBTB44	0.455104	8.43806e-07
LIPT1	MSX1	-0.45492	8.53537e-07
LIPT1	SPDEF	-0.454705	8.65034e-07
LIPT1	ZBTB42	0.454147	8.95543e-07
LIPT1	REXO4	0.453774	9.16533e-07
LIPT1	ARID2	0.452452	9.94681e-07
LIPT1	TBX10	-0.452265	1.00627e-06
LIPT1	ZBTB39	0.451979	1.02417e-06
LIPT1	ZBTB11	0.451775	1.03711e-06
LIPT1	ZNF429	-0.451732	1.03984e-06
LIPT1	ZNF765	0.451718	1.04079e-06
LIPT1	ZNF569	0.451688	1.04269e-06
LIPT1	ZNF33B	0.451677	1.04341e-06
LIPT1	NR6A1	-0.450934	1.09222e-06
LIPT1	NKX1.1	-0.450869	1.09661e-06
LIPT1	ZNF510	0.450517	1.12055e-06
LIPT1	SOX10	-0.450251	1.13901e-06
LIPT1	KAT7	0.450142	1.14666e-06
LIPT1	TCF4	0.44986	1.16667e-06
LIPT1	KLF2	0.449315	1.20625e-06
LIPT1	ETV5	-0.449202	1.21459e-06
LIPT1	KLF4	0.448771	1.24699e-06
LIPT1	ZNF354C	0.448388	1.27645e-06
LIPT1	PRDM12	-0.446097	1.46708e-06
LIPT1	ZFP42	-0.444081	1.65688e-06
LIPT1	MEF2B	-0.443994	1.66564e-06
LIPT1	ZIK1	0.44392	1.673e-06
LIPT1	PAX4	-0.443729	1.69231e-06
LIPT1	OSR1	-0.443078	1.75981e-06
LIPT1	THAP9	0.442364	1.83669e-06
LIPT1	ZNF416	0.440794	2.01707e-06
LIPT1	ZNF440	0.440022	2.11184e-06
LIPT1	ZNF785	0.438232	2.34795e-06
LIPT1	ZNF354B	0.436956	2.53132e-06
LIPT1	PAX7	-0.436443	2.60874e-06
LIPT1	NFIB	-0.436268	2.63566e-06
LIPT1	ZNF343	0.434963	2.84499e-06
LIPT1	GLIS2	-0.434954	2.84645e-06
LIPT1	SIM2	-0.434209	2.97306e-06
LIPT1	TFE3	-0.434194	2.97558e-06
LIPT1	E2F4	-0.433991	3.011e-06
LIPT1	EBF3	-0.433747	3.05419e-06
LIPT1	ZNF16	0.432293	3.3232e-06
LIPT1	LMX1A	-0.431796	3.42019e-06
LIPT1	LBX1	-0.431566	3.46605e-06
LIPT1	ALX4	-0.431031	3.5748e-06
LIPT1	ZBTB26	0.430404	3.70637e-06
LIPT1	NKX6.2	-0.430269	3.73538e-06
LIPT1	NR2C2	0.428967	4.02549e-06
LIPT1	HOXA10	-0.428502	4.13406e-06
LIPT1	L3MBTL3	0.426682	4.58669e-06
LIPT1	CHCHD3	0.426559	4.61879e-06
LIPT1	RARB	-0.423851	5.38473e-06
LIPT1	HMGA2	-0.423417	5.51796e-06
LIPT1	MIXL1	-0.423224	5.57827e-06
LIPT1	HEYL	-0.423151	5.60126e-06
LIPT1	TP73	-0.423085	5.62197e-06
LIPT1	ZFHX4	-0.4222	5.90871e-06
LIPT1	MZF1	0.422145	5.92708e-06
LIPT1	ZNF234	0.421967	5.98629e-06
LIPT1	NR2F2	-0.421571	6.12064e-06
LIPT1	ZNF318	0.421237	6.23628e-06
LIPT1	ZIC4	-0.4212	6.24901e-06
LIPT1	MBD1	0.420343	6.5556e-06
LIPT1	TRPS1	-0.42001	6.67832e-06
LIPT1	SP7	-0.419658	6.81045e-06
LIPT1	PPARA	0.419386	6.91446e-06
LIPT1	OVOL1	-0.419083	7.03195e-06
LIPT1	ZBTB6	0.418038	7.45163e-06
LIPT1	GPBP1	0.417871	7.52076e-06
LIPT1	TP63	-0.41786	7.52526e-06
LIPT1	ATF7	-0.416759	7.99709e-06
LIPT1	FLI1	0.4161	8.29295e-06
LIPT1	ASH1L	0.416077	8.30304e-06
LIPT1	PRR12	0.415968	8.35323e-06
LIPT1	HOXD8	-0.414291	9.15796e-06
LIPT1	SAFB2	0.414119	9.2445e-06
LIPT1	LHX2	-0.413416	9.60636e-06
LIPT1	ZBTB7A	0.413156	9.74345e-06
LIPT1	IRF3	0.412114	1.03119e-05
LIPT1	ZNF597	0.410577	1.12081e-05
LIPT1	GSX1	-0.410517	1.12441e-05
LIPT1	HMGA1	0.41033	1.13586e-05
LIPT1	DMTF1	0.410035	1.1541e-05
LIPT1	PAX3	-0.409202	1.20708e-05
LIPT1	DEAF1	0.408853	1.22996e-05
LIPT1	ZNF76	0.408147	1.27747e-05
LIPT1	SIX2	-0.407744	1.30542e-05
LIPT1	MBD3	0.406418	1.40129e-05
LIPT1	PRDM5	-0.406334	1.40762e-05
LIPT1	SMAD5	0.405906	1.44008e-05
LIPT1	ZNF700	0.405677	1.45774e-05
LIPT1	PPARG	-0.404334	1.56554e-05
LIPT1	ZNF300	0.403916	1.60051e-05
LIPT1	ZXDA	0.403531	1.63346e-05
LIPT1	ZNF837	-0.403477	1.63812e-05
LIPT1	GMEB1	0.403446	1.64085e-05
LIPT1	DNTTIP1	-0.402824	1.69563e-05
LIPT1	KLF15	-0.402258	1.74692e-05
LIPT1	ARID5B	0.402123	1.75934e-05
LIPT1	PRDM14	-0.402068	1.76451e-05
LIPT1	EGR4	-0.402026	1.7684e-05
LIPT1	ZNF645	-0.400684	1.89743e-05
LIPT1	ZNF436	0.400329	1.933e-05
